# Supplementary material for: A synthetic lipopeptide targeting top-priority multidrug-resistant Gram-negative pathogens
Source: Nat Commun. 2022 Mar 25;13:1625. doi: 10.1038/s41467-022-29234-3 (PMC8956739; doi:10.1038/s41467-022-29234-3)
Supplement: Supplementary file 3 — Source Data [file 41467_2022_29234_MOESM3_ESM.zip]

Archive with 6 entries (6 files):
- source data/Fig.6c.Colistin.graphml.txt
- source data/Fig.6c.F287.graphml.txt
- source data/Fig.6c.F319.graphml.txt
- source data/Fig.6c.F365.graphml.txt
- source data/Fig.6c.PMB.graphml.txt
- source data/ncomms-source-data.xlsx
