# Supplementary material for: A synthetic lipopeptide targeting top-priority multidrug-resistant Gram-negative pathogens
Source: Nat Commun. 2022 Mar 25;13:1625. doi: 10.1038/s41467-022-29234-3 (PMC8956739; doi:10.1038/s41467-022-29234-3)
Supplement: Supplementary file 3 — Source Data [file 41467_2022_29234_MOESM3_ESM.zip › source data/Fig.6c.F287.graphml.txt]

<?xml version="1.0" encoding="UTF-8"?>
<graphml xmlns="http://graphml.graphdrawing.org/xmlns"
         xmlns:xsi="http://www.w3.org/2001/XMLSchema-instance"
         xsi:schemaLocation="http://graphml.graphdrawing.org/xmlns
         http://graphml.graphdrawing.org/xmlns/1.0/graphml.xsd">
<!-- Created by igraph -->
  <key id="v_name" for="node" attr.name="name" attr.type="string"/>
  <key id="v_color" for="node" attr.name="color" attr.type="string"/>
  <key id="v_frame.color" for="node" attr.name="frame.color" attr.type="boolean"/>
  <key id="v_size" for="node" attr.name="size" attr.type="double"/>
  <key id="v_label.color" for="node" attr.name="label.color" attr.type="string"/>
  <key id="v_label.dist" for="node" attr.name="label.dist" attr.type="double"/>
  <key id="v_label.family" for="node" attr.name="label.family" attr.type="string"/>
  <key id="v_label.cex" for="node" attr.name="label.cex" attr.type="double"/>
  <key id="e_TYPEA" for="edge" attr.name="TYPEA" attr.type="string"/>
  <key id="e_TYPEB" for="edge" attr.name="TYPEB" attr.type="string"/>
  <key id="e_MECHANISM" for="edge" attr.name="MECHANISM" attr.type="string"/>
  <key id="e_EFFECT" for="edge" attr.name="EFFECT" attr.type="string"/>
  <key id="e_DIRECT" for="edge" attr.name="DIRECT" attr.type="string"/>
  <key id="e_SCORE" for="edge" attr.name="SCORE" attr.type="double"/>
  <key id="e_width" for="edge" attr.name="width" attr.type="double"/>
  <key id="e_color" for="edge" attr.name="color" attr.type="string"/>
  <key id="e_arrow.size" for="edge" attr.name="arrow.size" attr.type="double"/>
  <key id="e_arrow.width" for="edge" attr.name="arrow.width" attr.type="double"/>
  <key id="e_arrow.mode" for="edge" attr.name="arrow.mode" attr.type="double"/>
  <key id="e_curved" for="edge" attr.name="curved" attr.type="double"/>
  <graph id="G" edgedefault="undirected">
    <node id="n0">
      <data key="v_name">HBB</data>
      <data key="v_color">black</data>
      <data key="v_frame.color">true</data>
      <data key="v_size">1</data>
      <data key="v_label.color">black</data>
      <data key="v_label.dist">0.3</data>
      <data key="v_label.family">Helvetica</data>
      <data key="v_label.cex">0.6</data>
    </node>
    <node id="n1">
      <data key="v_name">HDAC1</data>
      <data key="v_color">black</data>
      <data key="v_frame.color">true</data>
      <data key="v_size">1</data>
      <data key="v_label.color">black</data>
      <data key="v_label.dist">0.3</data>
      <data key="v_label.family">Helvetica</data>
      <data key="v_label.cex">0.6</data>
    </node>
    <node id="n2">
      <data key="v_name">HDAC2</data>
      <data key="v_color">black</data>
      <data key="v_frame.color">true</data>
      <data key="v_size">1</data>
      <data key="v_label.color">black</data>
      <data key="v_label.dist">0.3</data>
      <data key="v_label.family">Helvetica</data>
      <data key="v_label.cex">0.6</data>
    </node>
    <node id="n3">
      <data key="v_name">HES1</data>
      <data key="v_color">green2</data>
      <data key="v_frame.color">true</data>
      <data key="v_size">0.972391206353414</data>
      <data key="v_label.color">black</data>
      <data key="v_label.dist">0.3</data>
      <data key="v_label.family">Helvetica</data>
      <data key="v_label.cex">0.6</data>
    </node>
    <node id="n4">
      <data key="v_name">HIC1</data>
      <data key="v_color">green2</data>
      <data key="v_frame.color">true</data>
      <data key="v_size">1.48652271330591</data>
      <data key="v_label.color">black</data>
      <data key="v_label.dist">0.3</data>
      <data key="v_label.family">Helvetica</data>
      <data key="v_label.cex">0.6</data>
    </node>
    <node id="n5">
      <data key="v_name">HIF1A</data>
      <data key="v_color">black</data>
      <data key="v_frame.color">true</data>
      <data key="v_size">1</data>
      <data key="v_label.color">black</data>
      <data key="v_label.dist">0.3</data>
      <data key="v_label.family">Helvetica</data>
      <data key="v_label.cex">0.6</data>
    </node>
    <node id="n6">
      <data key="v_name">HMOX1</data>
      <data key="v_color">red2</data>
      <data key="v_frame.color">true</data>
      <data key="v_size">2.28599684291113</data>
      <data key="v_label.color">black</data>
      <data key="v_label.dist">0.3</data>
      <data key="v_label.family">Helvetica</data>
      <data key="v_label.cex">0.6</data>
    </node>
    <node id="n7">
      <data key="v_name">HNF1B</data>
      <data key="v_color">black</data>
      <data key="v_frame.color">true</data>
      <data key="v_size">1</data>
      <data key="v_label.color">black</data>
      <data key="v_label.dist">0.3</data>
      <data key="v_label.family">Helvetica</data>
      <data key="v_label.cex">0.6</data>
    </node>
    <node id="n8">
      <data key="v_name">HOPX</data>
      <data key="v_color">black</data>
      <data key="v_frame.color">true</data>
      <data key="v_size">1</data>
      <data key="v_label.color">black</data>
      <data key="v_label.dist">0.3</data>
      <data key="v_label.family">Helvetica</data>
      <data key="v_label.cex">0.6</data>
    </node>
    <node id="n9">
      <data key="v_name">HOXA13</data>
      <data key="v_color">black</data>
      <data key="v_frame.color">true</data>
      <data key="v_size">1</data>
      <data key="v_label.color">black</data>
      <data key="v_label.dist">0.3</data>
      <data key="v_label.family">Helvetica</data>
      <data key="v_label.cex">0.6</data>
    </node>
    <node id="n10">
      <data key="v_name">HOXD13</data>
      <data key="v_color">black</data>
      <data key="v_frame.color">true</data>
      <data key="v_size">1</data>
      <data key="v_label.color">black</data>
      <data key="v_label.dist">0.3</data>
      <data key="v_label.family">Helvetica</data>
      <data key="v_label.cex">0.6</data>
    </node>
    <node id="n11">
      <data key="v_name">HSF1</data>
      <data key="v_color">black</data>
      <data key="v_frame.color">true</data>
      <data key="v_size">1</data>
      <data key="v_label.color">black</data>
      <data key="v_label.dist">0.3</data>
      <data key="v_label.family">Helvetica</data>
      <data key="v_label.cex">0.6</data>
    </node>
    <node id="n12">
      <data key="v_name">HSF2</data>
      <data key="v_color">black</data>
      <data key="v_frame.color">true</data>
      <data key="v_size">1</data>
      <data key="v_label.color">black</data>
      <data key="v_label.dist">0.3</data>
      <data key="v_label.family">Helvetica</data>
      <data key="v_label.cex">0.6</data>
    </node>
    <node id="n13">
      <data key="v_name">HSF4</data>
      <data key="v_color">red2</data>
      <data key="v_frame.color">true</data>
      <data key="v_size">0.907905029101601</data>
      <data key="v_label.color">black</data>
      <data key="v_label.dist">0.3</data>
      <data key="v_label.family">Helvetica</data>
      <data key="v_label.cex">0.6</data>
    </node>
    <node id="n14">
      <data key="v_name">HSPH1</data>
      <data key="v_color">black</data>
      <data key="v_frame.color">true</data>
      <data key="v_size">1</data>
      <data key="v_label.color">black</data>
      <data key="v_label.dist">0.3</data>
      <data key="v_label.family">Helvetica</data>
      <data key="v_label.cex">0.6</data>
    </node>
    <node id="n15">
      <data key="v_name">IGF1</data>
      <data key="v_color">black</data>
      <data key="v_frame.color">true</data>
      <data key="v_size">1</data>
      <data key="v_label.color">black</data>
      <data key="v_label.dist">0.3</data>
      <data key="v_label.family">Helvetica</data>
      <data key="v_label.cex">0.6</data>
    </node>
    <node id="n16">
      <data key="v_name">IKBKB</data>
      <data key="v_color">black</data>
      <data key="v_frame.color">true</data>
      <data key="v_size">1</data>
      <data key="v_label.color">black</data>
      <data key="v_label.dist">0.3</data>
      <data key="v_label.family">Helvetica</data>
      <data key="v_label.cex">0.6</data>
    </node>
    <node id="n17">
      <data key="v_name">IKZF2</data>
      <data key="v_color">red2</data>
      <data key="v_frame.color">true</data>
      <data key="v_size">0.919729706056013</data>
      <data key="v_label.color">black</data>
      <data key="v_label.dist">0.3</data>
      <data key="v_label.family">Helvetica</data>
      <data key="v_label.cex">0.6</data>
    </node>
    <node id="n18">
      <data key="v_name">IL10</data>
      <data key="v_color">black</data>
      <data key="v_frame.color">true</data>
      <data key="v_size">1</data>
      <data key="v_label.color">black</data>
      <data key="v_label.dist">0.3</data>
      <data key="v_label.family">Helvetica</data>
      <data key="v_label.cex">0.6</data>
    </node>
    <node id="n19">
      <data key="v_name">IL12A</data>
      <data key="v_color">black</data>
      <data key="v_frame.color">true</data>
      <data key="v_size">1</data>
      <data key="v_label.color">black</data>
      <data key="v_label.dist">0.3</data>
      <data key="v_label.family">Helvetica</data>
      <data key="v_label.cex">0.6</data>
    </node>
    <node id="n20">
      <data key="v_name">IL17A</data>
      <data key="v_color">black</data>
      <data key="v_frame.color">true</data>
      <data key="v_size">1</data>
      <data key="v_label.color">black</data>
      <data key="v_label.dist">0.3</data>
      <data key="v_label.family">Helvetica</data>
      <data key="v_label.cex">0.6</data>
    </node>
    <node id="n21">
      <data key="v_name">IL2</data>
      <data key="v_color">black</data>
      <data key="v_frame.color">true</data>
      <data key="v_size">1</data>
      <data key="v_label.color">black</data>
      <data key="v_label.dist">0.3</data>
      <data key="v_label.family">Helvetica</data>
      <data key="v_label.cex">0.6</data>
    </node>
    <node id="n22">
      <data key="v_name">IRF7</data>
      <data key="v_color">black</data>
      <data key="v_frame.color">true</data>
      <data key="v_size">1</data>
      <data key="v_label.color">black</data>
      <data key="v_label.dist">0.3</data>
      <data key="v_label.family">Helvetica</data>
      <data key="v_label.cex">0.6</data>
    </node>
    <node id="n23">
      <data key="v_name">JUNB</data>
      <data key="v_color">green2</data>
      <data key="v_frame.color">true</data>
      <data key="v_size">1.56460888717933</data>
      <data key="v_label.color">black</data>
      <data key="v_label.dist">0.3</data>
      <data key="v_label.family">Helvetica</data>
      <data key="v_label.cex">0.6</data>
    </node>
    <node id="n24">
      <data key="v_name">JUN</data>
      <data key="v_color">red2</data>
      <data key="v_frame.color">true</data>
      <data key="v_size">4.61107450163882</data>
      <data key="v_label.color">black</data>
      <data key="v_label.dist">0.3</data>
      <data key="v_label.family">Helvetica</data>
      <data key="v_label.cex">0.6</data>
    </node>
    <node id="n25">
      <data key="v_name">KDM4C</data>
      <data key="v_color">black</data>
      <data key="v_frame.color">true</data>
      <data key="v_size">1</data>
      <data key="v_label.color">black</data>
      <data key="v_label.dist">0.3</data>
      <data key="v_label.family">Helvetica</data>
      <data key="v_label.cex">0.6</data>
    </node>
    <node id="n26">
      <data key="v_name">KDM6A</data>
      <data key="v_color">black</data>
      <data key="v_frame.color">true</data>
      <data key="v_size">1</data>
      <data key="v_label.color">black</data>
      <data key="v_label.dist">0.3</data>
      <data key="v_label.family">Helvetica</data>
      <data key="v_label.cex">0.6</data>
    </node>
    <node id="n27">
      <data key="v_name">KLF2</data>
      <data key="v_color">green2</data>
      <data key="v_frame.color">true</data>
      <data key="v_size">1.34026878959787</data>
      <data key="v_label.color">black</data>
      <data key="v_label.dist">0.3</data>
      <data key="v_label.family">Helvetica</data>
      <data key="v_label.cex">0.6</data>
    </node>
    <node id="n28">
      <data key="v_name">KLF4</data>
      <data key="v_color">green2</data>
      <data key="v_frame.color">true</data>
      <data key="v_size">1.29354950924124</data>
      <data key="v_label.color">black</data>
      <data key="v_label.dist">0.3</data>
      <data key="v_label.family">Helvetica</data>
      <data key="v_label.cex">0.6</data>
    </node>
    <node id="n29">
      <data key="v_name">KLF5</data>
      <data key="v_color">black</data>
      <data key="v_frame.color">true</data>
      <data key="v_size">1</data>
      <data key="v_label.color">black</data>
      <data key="v_label.dist">0.3</data>
      <data key="v_label.family">Helvetica</data>
      <data key="v_label.cex">0.6</data>
    </node>
    <node id="n30">
      <data key="v_name">KLF6</data>
      <data key="v_color">red2</data>
      <data key="v_frame.color">true</data>
      <data key="v_size">3.22192925848103</data>
      <data key="v_label.color">black</data>
      <data key="v_label.dist">0.3</data>
      <data key="v_label.family">Helvetica</data>
      <data key="v_label.cex">0.6</data>
    </node>
    <node id="n31">
      <data key="v_name">KMT2C</data>
      <data key="v_color">black</data>
      <data key="v_frame.color">true</data>
      <data key="v_size">1</data>
      <data key="v_label.color">black</data>
      <data key="v_label.dist">0.3</data>
      <data key="v_label.family">Helvetica</data>
      <data key="v_label.cex">0.6</data>
    </node>
    <node id="n32">
      <data key="v_name">LATS1</data>
      <data key="v_color">black</data>
      <data key="v_frame.color">true</data>
      <data key="v_size">1</data>
      <data key="v_label.color">black</data>
      <data key="v_label.dist">0.3</data>
      <data key="v_label.family">Helvetica</data>
      <data key="v_label.cex">0.6</data>
    </node>
    <node id="n33">
      <data key="v_name">LATS2</data>
      <data key="v_color">black</data>
      <data key="v_frame.color">true</data>
      <data key="v_size">1</data>
      <data key="v_label.color">black</data>
      <data key="v_label.dist">0.3</data>
      <data key="v_label.family">Helvetica</data>
      <data key="v_label.cex">0.6</data>
    </node>
    <node id="n34">
      <data key="v_name">LEF1</data>
      <data key="v_color">black</data>
      <data key="v_frame.color">true</data>
      <data key="v_size">1</data>
      <data key="v_label.color">black</data>
      <data key="v_label.dist">0.3</data>
      <data key="v_label.family">Helvetica</data>
      <data key="v_label.cex">0.6</data>
    </node>
    <node id="n35">
      <data key="v_name">LMO3</data>
      <data key="v_color">black</data>
      <data key="v_frame.color">true</data>
      <data key="v_size">1</data>
      <data key="v_label.color">black</data>
      <data key="v_label.dist">0.3</data>
      <data key="v_label.family">Helvetica</data>
      <data key="v_label.cex">0.6</data>
    </node>
    <node id="n36">
      <data key="v_name">MAFA</data>
      <data key="v_color">black</data>
      <data key="v_frame.color">true</data>
      <data key="v_size">1</data>
      <data key="v_label.color">black</data>
      <data key="v_label.dist">0.3</data>
      <data key="v_label.family">Helvetica</data>
      <data key="v_label.cex">0.6</data>
    </node>
    <node id="n37">
      <data key="v_name">MAML2</data>
      <data key="v_color">black</data>
      <data key="v_frame.color">true</data>
      <data key="v_size">1</data>
      <data key="v_label.color">black</data>
      <data key="v_label.dist">0.3</data>
      <data key="v_label.family">Helvetica</data>
      <data key="v_label.cex">0.6</data>
    </node>
    <node id="n38">
      <data key="v_name">MAPK12</data>
      <data key="v_color">black</data>
      <data key="v_frame.color">true</data>
      <data key="v_size">1</data>
      <data key="v_label.color">black</data>
      <data key="v_label.dist">0.3</data>
      <data key="v_label.family">Helvetica</data>
      <data key="v_label.cex">0.6</data>
    </node>
    <node id="n39">
      <data key="v_name">MAPK14</data>
      <data key="v_color">black</data>
      <data key="v_frame.color">true</data>
      <data key="v_size">1</data>
      <data key="v_label.color">black</data>
      <data key="v_label.dist">0.3</data>
      <data key="v_label.family">Helvetica</data>
      <data key="v_label.cex">0.6</data>
    </node>
    <node id="n40">
      <data key="v_name">MAPK3</data>
      <data key="v_color">black</data>
      <data key="v_frame.color">true</data>
      <data key="v_size">1</data>
      <data key="v_label.color">black</data>
      <data key="v_label.dist">0.3</data>
      <data key="v_label.family">Helvetica</data>
      <data key="v_label.cex">0.6</data>
    </node>
    <node id="n41">
      <data key="v_name">MAPK7</data>
      <data key="v_color">black</data>
      <data key="v_frame.color">true</data>
      <data key="v_size">1</data>
      <data key="v_label.color">black</data>
      <data key="v_label.dist">0.3</data>
      <data key="v_label.family">Helvetica</data>
      <data key="v_label.cex">0.6</data>
    </node>
    <node id="n42">
      <data key="v_name">MECOM</data>
      <data key="v_color">black</data>
      <data key="v_frame.color">true</data>
      <data key="v_size">1</data>
      <data key="v_label.color">black</data>
      <data key="v_label.dist">0.3</data>
      <data key="v_label.family">Helvetica</data>
      <data key="v_label.cex">0.6</data>
    </node>
    <node id="n43">
      <data key="v_name">MECP2</data>
      <data key="v_color">black</data>
      <data key="v_frame.color">true</data>
      <data key="v_size">1</data>
      <data key="v_label.color">black</data>
      <data key="v_label.dist">0.3</data>
      <data key="v_label.family">Helvetica</data>
      <data key="v_label.cex">0.6</data>
    </node>
    <node id="n44">
      <data key="v_name">MEF2C</data>
      <data key="v_color">black</data>
      <data key="v_frame.color">true</data>
      <data key="v_size">1</data>
      <data key="v_label.color">black</data>
      <data key="v_label.dist">0.3</data>
      <data key="v_label.family">Helvetica</data>
      <data key="v_label.cex">0.6</data>
    </node>
    <node id="n45">
      <data key="v_name">MEN1</data>
      <data key="v_color">black</data>
      <data key="v_frame.color">true</data>
      <data key="v_size">1</data>
      <data key="v_label.color">black</data>
      <data key="v_label.dist">0.3</data>
      <data key="v_label.family">Helvetica</data>
      <data key="v_label.cex">0.6</data>
    </node>
    <node id="n46">
      <data key="v_name">MTA1</data>
      <data key="v_color">black</data>
      <data key="v_frame.color">true</data>
      <data key="v_size">1</data>
      <data key="v_label.color">black</data>
      <data key="v_label.dist">0.3</data>
      <data key="v_label.family">Helvetica</data>
      <data key="v_label.cex">0.6</data>
    </node>
    <node id="n47">
      <data key="v_name">MSX1</data>
      <data key="v_color">green2</data>
      <data key="v_frame.color">true</data>
      <data key="v_size">1.26729691508436</data>
      <data key="v_label.color">black</data>
      <data key="v_label.dist">0.3</data>
      <data key="v_label.family">Helvetica</data>
      <data key="v_label.cex">0.6</data>
    </node>
    <node id="n48">
      <data key="v_name">MYC</data>
      <data key="v_color">black</data>
      <data key="v_frame.color">true</data>
      <data key="v_size">1</data>
      <data key="v_label.color">black</data>
      <data key="v_label.dist">0.3</data>
      <data key="v_label.family">Helvetica</data>
      <data key="v_label.cex">0.6</data>
    </node>
    <node id="n49">
      <data key="v_name">MYOD1</data>
      <data key="v_color">black</data>
      <data key="v_frame.color">true</data>
      <data key="v_size">1</data>
      <data key="v_label.color">black</data>
      <data key="v_label.dist">0.3</data>
      <data key="v_label.family">Helvetica</data>
      <data key="v_label.cex">0.6</data>
    </node>
    <node id="n50">
      <data key="v_name">MYOG</data>
      <data key="v_color">black</data>
      <data key="v_frame.color">true</data>
      <data key="v_size">1</data>
      <data key="v_label.color">black</data>
      <data key="v_label.dist">0.3</data>
      <data key="v_label.family">Helvetica</data>
      <data key="v_label.cex">0.6</data>
    </node>
    <node id="n51">
      <data key="v_name">MZF1</data>
      <data key="v_color">black</data>
      <data key="v_frame.color">true</data>
      <data key="v_size">1</data>
      <data key="v_label.color">black</data>
      <data key="v_label.dist">0.3</data>
      <data key="v_label.family">Helvetica</data>
      <data key="v_label.cex">0.6</data>
    </node>
    <node id="n52">
      <data key="v_name">NAB2</data>
      <data key="v_color">black</data>
      <data key="v_frame.color">true</data>
      <data key="v_size">1</data>
      <data key="v_label.color">black</data>
      <data key="v_label.dist">0.3</data>
      <data key="v_label.family">Helvetica</data>
      <data key="v_label.cex">0.6</data>
    </node>
    <node id="n53">
      <data key="v_name">NANOG</data>
      <data key="v_color">black</data>
      <data key="v_frame.color">true</data>
      <data key="v_size">1</data>
      <data key="v_label.color">black</data>
      <data key="v_label.dist">0.3</data>
      <data key="v_label.family">Helvetica</data>
      <data key="v_label.cex">0.6</data>
    </node>
    <node id="n54">
      <data key="v_name">NCOR1</data>
      <data key="v_color">black</data>
      <data key="v_frame.color">true</data>
      <data key="v_size">1</data>
      <data key="v_label.color">black</data>
      <data key="v_label.dist">0.3</data>
      <data key="v_label.family">Helvetica</data>
      <data key="v_label.cex">0.6</data>
    </node>
    <node id="n55">
      <data key="v_name">NFATC1</data>
      <data key="v_color">black</data>
      <data key="v_frame.color">true</data>
      <data key="v_size">1</data>
      <data key="v_label.color">black</data>
      <data key="v_label.dist">0.3</data>
      <data key="v_label.family">Helvetica</data>
      <data key="v_label.cex">0.6</data>
    </node>
    <node id="n56">
      <data key="v_name">NFE2L2</data>
      <data key="v_color">black</data>
      <data key="v_frame.color">true</data>
      <data key="v_size">1</data>
      <data key="v_label.color">black</data>
      <data key="v_label.dist">0.3</data>
      <data key="v_label.family">Helvetica</data>
      <data key="v_label.cex">0.6</data>
    </node>
    <node id="n57">
      <data key="v_name">NFE2</data>
      <data key="v_color">green2</data>
      <data key="v_frame.color">true</data>
      <data key="v_size">4.95135527194275</data>
      <data key="v_label.color">black</data>
      <data key="v_label.dist">0.3</data>
      <data key="v_label.family">Helvetica</data>
      <data key="v_label.cex">0.6</data>
    </node>
    <node id="n58">
      <data key="v_name">NFKB1</data>
      <data key="v_color">black</data>
      <data key="v_frame.color">true</data>
      <data key="v_size">1</data>
      <data key="v_label.color">black</data>
      <data key="v_label.dist">0.3</data>
      <data key="v_label.family">Helvetica</data>
      <data key="v_label.cex">0.6</data>
    </node>
    <node id="n59">
      <data key="v_name">NGF</data>
      <data key="v_color">black</data>
      <data key="v_frame.color">true</data>
      <data key="v_size">1</data>
      <data key="v_label.color">black</data>
      <data key="v_label.dist">0.3</data>
      <data key="v_label.family">Helvetica</data>
      <data key="v_label.cex">0.6</data>
    </node>
    <node id="n60">
      <data key="v_name">NHLH2</data>
      <data key="v_color">black</data>
      <data key="v_frame.color">true</data>
      <data key="v_size">1</data>
      <data key="v_label.color">black</data>
      <data key="v_label.dist">0.3</data>
      <data key="v_label.family">Helvetica</data>
      <data key="v_label.cex">0.6</data>
    </node>
    <node id="n61">
      <data key="v_name">NKX2-5</data>
      <data key="v_color">black</data>
      <data key="v_frame.color">true</data>
      <data key="v_size">1</data>
      <data key="v_label.color">black</data>
      <data key="v_label.dist">0.3</data>
      <data key="v_label.family">Helvetica</data>
      <data key="v_label.cex">0.6</data>
    </node>
    <node id="n62">
      <data key="v_name">NOTCH1</data>
      <data key="v_color">black</data>
      <data key="v_frame.color">true</data>
      <data key="v_size">1</data>
      <data key="v_label.color">black</data>
      <data key="v_label.dist">0.3</data>
      <data key="v_label.family">Helvetica</data>
      <data key="v_label.cex">0.6</data>
    </node>
    <node id="n63">
      <data key="v_name">NOTCH3</data>
      <data key="v_color">black</data>
      <data key="v_frame.color">true</data>
      <data key="v_size">1</data>
      <data key="v_label.color">black</data>
      <data key="v_label.dist">0.3</data>
      <data key="v_label.family">Helvetica</data>
      <data key="v_label.cex">0.6</data>
    </node>
    <node id="n64">
      <data key="v_name">NR0B2</data>
      <data key="v_color">black</data>
      <data key="v_frame.color">true</data>
      <data key="v_size">1</data>
      <data key="v_label.color">black</data>
      <data key="v_label.dist">0.3</data>
      <data key="v_label.family">Helvetica</data>
      <data key="v_label.cex">0.6</data>
    </node>
    <node id="n65">
      <data key="v_name">NR1H4</data>
      <data key="v_color">red2</data>
      <data key="v_frame.color">true</data>
      <data key="v_size">1.1031456721553</data>
      <data key="v_label.color">black</data>
      <data key="v_label.dist">0.3</data>
      <data key="v_label.family">Helvetica</data>
      <data key="v_label.cex">0.6</data>
    </node>
    <node id="n66">
      <data key="v_name">NR3C1</data>
      <data key="v_color">black</data>
      <data key="v_frame.color">true</data>
      <data key="v_size">1</data>
      <data key="v_label.color">black</data>
      <data key="v_label.dist">0.3</data>
      <data key="v_label.family">Helvetica</data>
      <data key="v_label.cex">0.6</data>
    </node>
    <node id="n67">
      <data key="v_name">NR4A3</data>
      <data key="v_color">black</data>
      <data key="v_frame.color">true</data>
      <data key="v_size">1</data>
      <data key="v_label.color">black</data>
      <data key="v_label.dist">0.3</data>
      <data key="v_label.family">Helvetica</data>
      <data key="v_label.cex">0.6</data>
    </node>
    <node id="n68">
      <data key="v_name">OPTN</data>
      <data key="v_color">black</data>
      <data key="v_frame.color">true</data>
      <data key="v_size">1</data>
      <data key="v_label.color">black</data>
      <data key="v_label.dist">0.3</data>
      <data key="v_label.family">Helvetica</data>
      <data key="v_label.cex">0.6</data>
    </node>
    <node id="n69">
      <data key="v_name">PARP1</data>
      <data key="v_color">black</data>
      <data key="v_frame.color">true</data>
      <data key="v_size">1</data>
      <data key="v_label.color">black</data>
      <data key="v_label.dist">0.3</data>
      <data key="v_label.family">Helvetica</data>
      <data key="v_label.cex">0.6</data>
    </node>
    <node id="n70">
      <data key="v_name">PAX6</data>
      <data key="v_color">black</data>
      <data key="v_frame.color">true</data>
      <data key="v_size">1</data>
      <data key="v_label.color">black</data>
      <data key="v_label.dist">0.3</data>
      <data key="v_label.family">Helvetica</data>
      <data key="v_label.cex">0.6</data>
    </node>
    <node id="n71">
      <data key="v_name">PBRM1</data>
      <data key="v_color">black</data>
      <data key="v_frame.color">true</data>
      <data key="v_size">1</data>
      <data key="v_label.color">black</data>
      <data key="v_label.dist">0.3</data>
      <data key="v_label.family">Helvetica</data>
      <data key="v_label.cex">0.6</data>
    </node>
    <node id="n72">
      <data key="v_name">PCBD1</data>
      <data key="v_color">black</data>
      <data key="v_frame.color">true</data>
      <data key="v_size">1</data>
      <data key="v_label.color">black</data>
      <data key="v_label.dist">0.3</data>
      <data key="v_label.family">Helvetica</data>
      <data key="v_label.cex">0.6</data>
    </node>
    <node id="n73">
      <data key="v_name">PDX1</data>
      <data key="v_color">black</data>
      <data key="v_frame.color">true</data>
      <data key="v_size">1</data>
      <data key="v_label.color">black</data>
      <data key="v_label.dist">0.3</data>
      <data key="v_label.family">Helvetica</data>
      <data key="v_label.cex">0.6</data>
    </node>
    <node id="n74">
      <data key="v_name">PER2</data>
      <data key="v_color">black</data>
      <data key="v_frame.color">true</data>
      <data key="v_size">1</data>
      <data key="v_label.color">black</data>
      <data key="v_label.dist">0.3</data>
      <data key="v_label.family">Helvetica</data>
      <data key="v_label.cex">0.6</data>
    </node>
    <node id="n75">
      <data key="v_name">PIGBOS1</data>
      <data key="v_color">black</data>
      <data key="v_frame.color">true</data>
      <data key="v_size">1</data>
      <data key="v_label.color">black</data>
      <data key="v_label.dist">0.3</data>
      <data key="v_label.family">Helvetica</data>
      <data key="v_label.cex">0.6</data>
    </node>
    <node id="n76">
      <data key="v_name">PITX2</data>
      <data key="v_color">black</data>
      <data key="v_frame.color">true</data>
      <data key="v_size">1</data>
      <data key="v_label.color">black</data>
      <data key="v_label.dist">0.3</data>
      <data key="v_label.family">Helvetica</data>
      <data key="v_label.cex">0.6</data>
    </node>
    <node id="n77">
      <data key="v_name">PITX1</data>
      <data key="v_color">black</data>
      <data key="v_frame.color">true</data>
      <data key="v_size">1</data>
      <data key="v_label.color">black</data>
      <data key="v_label.dist">0.3</data>
      <data key="v_label.family">Helvetica</data>
      <data key="v_label.cex">0.6</data>
    </node>
    <node id="n78">
      <data key="v_name">POU2F1</data>
      <data key="v_color">black</data>
      <data key="v_frame.color">true</data>
      <data key="v_size">1</data>
      <data key="v_label.color">black</data>
      <data key="v_label.dist">0.3</data>
      <data key="v_label.family">Helvetica</data>
      <data key="v_label.cex">0.6</data>
    </node>
    <node id="n79">
      <data key="v_name">PPARGC1A</data>
      <data key="v_color">red2</data>
      <data key="v_frame.color">true</data>
      <data key="v_size">0.952134704075858</data>
      <data key="v_label.color">black</data>
      <data key="v_label.dist">0.3</data>
      <data key="v_label.family">Helvetica</data>
      <data key="v_label.cex">0.6</data>
    </node>
    <node id="n80">
      <data key="v_name">POU3F2</data>
      <data key="v_color">black</data>
      <data key="v_frame.color">true</data>
      <data key="v_size">1</data>
      <data key="v_label.color">black</data>
      <data key="v_label.dist">0.3</data>
      <data key="v_label.family">Helvetica</data>
      <data key="v_label.cex">0.6</data>
    </node>
    <node id="n81">
      <data key="v_name">POU4F1</data>
      <data key="v_color">black</data>
      <data key="v_frame.color">true</data>
      <data key="v_size">1</data>
      <data key="v_label.color">black</data>
      <data key="v_label.dist">0.3</data>
      <data key="v_label.family">Helvetica</data>
      <data key="v_label.cex">0.6</data>
    </node>
    <node id="n82">
      <data key="v_name">POU5F1</data>
      <data key="v_color">green2</data>
      <data key="v_frame.color">true</data>
      <data key="v_size">2.75899940268154</data>
      <data key="v_label.color">black</data>
      <data key="v_label.dist">0.3</data>
      <data key="v_label.family">Helvetica</data>
      <data key="v_label.cex">0.6</data>
    </node>
    <node id="n83">
      <data key="v_name">PPARG</data>
      <data key="v_color">black</data>
      <data key="v_frame.color">true</data>
      <data key="v_size">1</data>
      <data key="v_label.color">black</data>
      <data key="v_label.dist">0.3</data>
      <data key="v_label.family">Helvetica</data>
      <data key="v_label.cex">0.6</data>
    </node>
    <node id="n84">
      <data key="v_name">PRDM14</data>
      <data key="v_color">black</data>
      <data key="v_frame.color">true</data>
      <data key="v_size">1</data>
      <data key="v_label.color">black</data>
      <data key="v_label.dist">0.3</data>
      <data key="v_label.family">Helvetica</data>
      <data key="v_label.cex">0.6</data>
    </node>
    <node id="n85">
      <data key="v_name">PRDM2</data>
      <data key="v_color">black</data>
      <data key="v_frame.color">true</data>
      <data key="v_size">1</data>
      <data key="v_label.color">black</data>
      <data key="v_label.dist">0.3</data>
      <data key="v_label.family">Helvetica</data>
      <data key="v_label.cex">0.6</data>
    </node>
    <node id="n86">
      <data key="v_name">PRKAA1</data>
      <data key="v_color">black</data>
      <data key="v_frame.color">true</data>
      <data key="v_size">1</data>
      <data key="v_label.color">black</data>
      <data key="v_label.dist">0.3</data>
      <data key="v_label.family">Helvetica</data>
      <data key="v_label.cex">0.6</data>
    </node>
    <node id="n87">
      <data key="v_name">PTEN</data>
      <data key="v_color">black</data>
      <data key="v_frame.color">true</data>
      <data key="v_size">1</data>
      <data key="v_label.color">black</data>
      <data key="v_label.dist">0.3</data>
      <data key="v_label.family">Helvetica</data>
      <data key="v_label.cex">0.6</data>
    </node>
    <node id="n88">
      <data key="v_name">RUNX2</data>
      <data key="v_color">black</data>
      <data key="v_frame.color">true</data>
      <data key="v_size">1</data>
      <data key="v_label.color">black</data>
      <data key="v_label.dist">0.3</data>
      <data key="v_label.family">Helvetica</data>
      <data key="v_label.cex">0.6</data>
    </node>
    <node id="n89">
      <data key="v_name">RBPJ</data>
      <data key="v_color">black</data>
      <data key="v_frame.color">true</data>
      <data key="v_size">1</data>
      <data key="v_label.color">black</data>
      <data key="v_label.dist">0.3</data>
      <data key="v_label.family">Helvetica</data>
      <data key="v_label.cex">0.6</data>
    </node>
    <node id="n90">
      <data key="v_name">RELA</data>
      <data key="v_color">black</data>
      <data key="v_frame.color">true</data>
      <data key="v_size">1</data>
      <data key="v_label.color">black</data>
      <data key="v_label.dist">0.3</data>
      <data key="v_label.family">Helvetica</data>
      <data key="v_label.cex">0.6</data>
    </node>
    <node id="n91">
      <data key="v_name">RUNX1</data>
      <data key="v_color">black</data>
      <data key="v_frame.color">true</data>
      <data key="v_size">1</data>
      <data key="v_label.color">black</data>
      <data key="v_label.dist">0.3</data>
      <data key="v_label.family">Helvetica</data>
      <data key="v_label.cex">0.6</data>
    </node>
    <node id="n92">
      <data key="v_name">SATB1</data>
      <data key="v_color">black</data>
      <data key="v_frame.color">true</data>
      <data key="v_size">1</data>
      <data key="v_label.color">black</data>
      <data key="v_label.dist">0.3</data>
      <data key="v_label.family">Helvetica</data>
      <data key="v_label.cex">0.6</data>
    </node>
    <node id="n93">
      <data key="v_name">SIRT1</data>
      <data key="v_color">black</data>
      <data key="v_frame.color">true</data>
      <data key="v_size">1</data>
      <data key="v_label.color">black</data>
      <data key="v_label.dist">0.3</data>
      <data key="v_label.family">Helvetica</data>
      <data key="v_label.cex">0.6</data>
    </node>
    <node id="n94">
      <data key="v_name">SMARCB1</data>
      <data key="v_color">black</data>
      <data key="v_frame.color">true</data>
      <data key="v_size">1</data>
      <data key="v_label.color">black</data>
      <data key="v_label.dist">0.3</data>
      <data key="v_label.family">Helvetica</data>
      <data key="v_label.cex">0.6</data>
    </node>
    <node id="n95">
      <data key="v_name">SMOC1</data>
      <data key="v_color">black</data>
      <data key="v_frame.color">true</data>
      <data key="v_size">1</data>
      <data key="v_label.color">black</data>
      <data key="v_label.dist">0.3</data>
      <data key="v_label.family">Helvetica</data>
      <data key="v_label.cex">0.6</data>
    </node>
    <node id="n96">
      <data key="v_name">SNAI1</data>
      <data key="v_color">green2</data>
      <data key="v_frame.color">true</data>
      <data key="v_size">1.998001020289</data>
      <data key="v_label.color">black</data>
      <data key="v_label.dist">0.3</data>
      <data key="v_label.family">Helvetica</data>
      <data key="v_label.cex">0.6</data>
    </node>
    <node id="n97">
      <data key="v_name">SNAI2</data>
      <data key="v_color">green2</data>
      <data key="v_frame.color">true</data>
      <data key="v_size">2.27897529275216</data>
      <data key="v_label.color">black</data>
      <data key="v_label.dist">0.3</data>
      <data key="v_label.family">Helvetica</data>
      <data key="v_label.cex">0.6</data>
    </node>
    <node id="n98">
      <data key="v_name">SND1</data>
      <data key="v_color">black</data>
      <data key="v_frame.color">true</data>
      <data key="v_size">1</data>
      <data key="v_label.color">black</data>
      <data key="v_label.dist">0.3</data>
      <data key="v_label.family">Helvetica</data>
      <data key="v_label.cex">0.6</data>
    </node>
    <node id="n99">
      <data key="v_name">SOCS1</data>
      <data key="v_color">black</data>
      <data key="v_frame.color">true</data>
      <data key="v_size">1</data>
      <data key="v_label.color">black</data>
      <data key="v_label.dist">0.3</data>
      <data key="v_label.family">Helvetica</data>
      <data key="v_label.cex">0.6</data>
    </node>
    <node id="n100">
      <data key="v_name">SOX2</data>
      <data key="v_color">black</data>
      <data key="v_frame.color">true</data>
      <data key="v_size">1</data>
      <data key="v_label.color">black</data>
      <data key="v_label.dist">0.3</data>
      <data key="v_label.family">Helvetica</data>
      <data key="v_label.cex">0.6</data>
    </node>
    <node id="n101">
      <data key="v_name">SOX4</data>
      <data key="v_color">green2</data>
      <data key="v_frame.color">true</data>
      <data key="v_size">1.22846854559793</data>
      <data key="v_label.color">black</data>
      <data key="v_label.dist">0.3</data>
      <data key="v_label.family">Helvetica</data>
      <data key="v_label.cex">0.6</data>
    </node>
    <node id="n102">
      <data key="v_name">SOX9</data>
      <data key="v_color">green2</data>
      <data key="v_frame.color">true</data>
      <data key="v_size">1.48366985233056</data>
      <data key="v_label.color">black</data>
      <data key="v_label.dist">0.3</data>
      <data key="v_label.family">Helvetica</data>
      <data key="v_label.cex">0.6</data>
    </node>
    <node id="n103">
      <data key="v_name">SP1</data>
      <data key="v_color">black</data>
      <data key="v_frame.color">true</data>
      <data key="v_size">1</data>
      <data key="v_label.color">black</data>
      <data key="v_label.dist">0.3</data>
      <data key="v_label.family">Helvetica</data>
      <data key="v_label.cex">0.6</data>
    </node>
    <node id="n104">
      <data key="v_name">SPDEF</data>
      <data key="v_color">green2</data>
      <data key="v_frame.color">true</data>
      <data key="v_size">2.42696697397942</data>
      <data key="v_label.color">black</data>
      <data key="v_label.dist">0.3</data>
      <data key="v_label.family">Helvetica</data>
      <data key="v_label.cex">0.6</data>
    </node>
    <node id="n105">
      <data key="v_name">SPI1</data>
      <data key="v_color">black</data>
      <data key="v_frame.color">true</data>
      <data key="v_size">1</data>
      <data key="v_label.color">black</data>
      <data key="v_label.dist">0.3</data>
      <data key="v_label.family">Helvetica</data>
      <data key="v_label.cex">0.6</data>
    </node>
    <node id="n106">
      <data key="v_name">S</data>
      <data key="v_color">black</data>
      <data key="v_frame.color">true</data>
      <data key="v_size">1</data>
      <data key="v_label.color">black</data>
      <data key="v_label.dist">0.3</data>
      <data key="v_label.family">Helvetica</data>
      <data key="v_label.cex">0.6</data>
    </node>
    <node id="n107">
      <data key="v_name">SPRY4</data>
      <data key="v_color">green2</data>
      <data key="v_frame.color">true</data>
      <data key="v_size">1.64591975184747</data>
      <data key="v_label.color">black</data>
      <data key="v_label.dist">0.3</data>
      <data key="v_label.family">Helvetica</data>
      <data key="v_label.cex">0.6</data>
    </node>
    <node id="n108">
      <data key="v_name">TCF4</data>
      <data key="v_color">black</data>
      <data key="v_frame.color">true</data>
      <data key="v_size">1</data>
      <data key="v_label.color">black</data>
      <data key="v_label.dist">0.3</data>
      <data key="v_label.family">Helvetica</data>
      <data key="v_label.cex">0.6</data>
    </node>
    <node id="n109">
      <data key="v_name">SREBF1</data>
      <data key="v_color">black</data>
      <data key="v_frame.color">true</data>
      <data key="v_size">1</data>
      <data key="v_label.color">black</data>
      <data key="v_label.dist">0.3</data>
      <data key="v_label.family">Helvetica</data>
      <data key="v_label.cex">0.6</data>
    </node>
    <node id="n110">
      <data key="v_name">STAT1</data>
      <data key="v_color">red2</data>
      <data key="v_frame.color">true</data>
      <data key="v_size">1.28001971393656</data>
      <data key="v_label.color">black</data>
      <data key="v_label.dist">0.3</data>
      <data key="v_label.family">Helvetica</data>
      <data key="v_label.cex">0.6</data>
    </node>
    <node id="n111">
      <data key="v_name">SRF</data>
      <data key="v_color">black</data>
      <data key="v_frame.color">true</data>
      <data key="v_size">1</data>
      <data key="v_label.color">black</data>
      <data key="v_label.dist">0.3</data>
      <data key="v_label.family">Helvetica</data>
      <data key="v_label.cex">0.6</data>
    </node>
    <node id="n112">
      <data key="v_name">STAT3</data>
      <data key="v_color">black</data>
      <data key="v_frame.color">true</data>
      <data key="v_size">1</data>
      <data key="v_label.color">black</data>
      <data key="v_label.dist">0.3</data>
      <data key="v_label.family">Helvetica</data>
      <data key="v_label.cex">0.6</data>
    </node>
    <node id="n113">
      <data key="v_name">STAT4</data>
      <data key="v_color">red2</data>
      <data key="v_frame.color">true</data>
      <data key="v_size">1.33025201529728</data>
      <data key="v_label.color">black</data>
      <data key="v_label.dist">0.3</data>
      <data key="v_label.family">Helvetica</data>
      <data key="v_label.cex">0.6</data>
    </node>
    <node id="n114">
      <data key="v_name">STAT6</data>
      <data key="v_color">black</data>
      <data key="v_frame.color">true</data>
      <data key="v_size">1</data>
      <data key="v_label.color">black</data>
      <data key="v_label.dist">0.3</data>
      <data key="v_label.family">Helvetica</data>
      <data key="v_label.cex">0.6</data>
    </node>
    <node id="n115">
      <data key="v_name">STOML2</data>
      <data key="v_color">black</data>
      <data key="v_frame.color">true</data>
      <data key="v_size">1</data>
      <data key="v_label.color">black</data>
      <data key="v_label.dist">0.3</data>
      <data key="v_label.family">Helvetica</data>
      <data key="v_label.cex">0.6</data>
    </node>
    <node id="n116">
      <data key="v_name">SUZ12</data>
      <data key="v_color">black</data>
      <data key="v_frame.color">true</data>
      <data key="v_size">1</data>
      <data key="v_label.color">black</data>
      <data key="v_label.dist">0.3</data>
      <data key="v_label.family">Helvetica</data>
      <data key="v_label.cex">0.6</data>
    </node>
    <node id="n117">
      <data key="v_name">TBX3</data>
      <data key="v_color">green2</data>
      <data key="v_frame.color">true</data>
      <data key="v_size">1.74951458732084</data>
      <data key="v_label.color">black</data>
      <data key="v_label.dist">0.3</data>
      <data key="v_label.family">Helvetica</data>
      <data key="v_label.cex">0.6</data>
    </node>
    <node id="n118">
      <data key="v_name">TCF3</data>
      <data key="v_color">black</data>
      <data key="v_frame.color">true</data>
      <data key="v_size">1</data>
      <data key="v_label.color">black</data>
      <data key="v_label.dist">0.3</data>
      <data key="v_label.family">Helvetica</data>
      <data key="v_label.cex">0.6</data>
    </node>
    <node id="n119">
      <data key="v_name">TFAP2A</data>
      <data key="v_color">black</data>
      <data key="v_frame.color">true</data>
      <data key="v_size">1</data>
      <data key="v_label.color">black</data>
      <data key="v_label.dist">0.3</data>
      <data key="v_label.family">Helvetica</data>
      <data key="v_label.cex">0.6</data>
    </node>
    <node id="n120">
      <data key="v_name">TFAP2C</data>
      <data key="v_color">black</data>
      <data key="v_frame.color">true</data>
      <data key="v_size">1</data>
      <data key="v_label.color">black</data>
      <data key="v_label.dist">0.3</data>
      <data key="v_label.family">Helvetica</data>
      <data key="v_label.cex">0.6</data>
    </node>
    <node id="n121">
      <data key="v_name">TGFB1</data>
      <data key="v_color">black</data>
      <data key="v_frame.color">true</data>
      <data key="v_size">1</data>
      <data key="v_label.color">black</data>
      <data key="v_label.dist">0.3</data>
      <data key="v_label.family">Helvetica</data>
      <data key="v_label.cex">0.6</data>
    </node>
    <node id="n122">
      <data key="v_name">TNF</data>
      <data key="v_color">black</data>
      <data key="v_frame.color">true</data>
      <data key="v_size">1</data>
      <data key="v_label.color">black</data>
      <data key="v_label.dist">0.3</data>
      <data key="v_label.family">Helvetica</data>
      <data key="v_label.cex">0.6</data>
    </node>
    <node id="n123">
      <data key="v_name">TOP2B</data>
      <data key="v_color">black</data>
      <data key="v_frame.color">true</data>
      <data key="v_size">1</data>
      <data key="v_label.color">black</data>
      <data key="v_label.dist">0.3</data>
      <data key="v_label.family">Helvetica</data>
      <data key="v_label.cex">0.6</data>
    </node>
    <node id="n124">
      <data key="v_name">TP53</data>
      <data key="v_color">black</data>
      <data key="v_frame.color">true</data>
      <data key="v_size">1</data>
      <data key="v_label.color">black</data>
      <data key="v_label.dist">0.3</data>
      <data key="v_label.family">Helvetica</data>
      <data key="v_label.cex">0.6</data>
    </node>
    <node id="n125">
      <data key="v_name">TP73</data>
      <data key="v_color">black</data>
      <data key="v_frame.color">true</data>
      <data key="v_size">1</data>
      <data key="v_label.color">black</data>
      <data key="v_label.dist">0.3</data>
      <data key="v_label.family">Helvetica</data>
      <data key="v_label.cex">0.6</data>
    </node>
    <node id="n126">
      <data key="v_name">TRPV4</data>
      <data key="v_color">black</data>
      <data key="v_frame.color">true</data>
      <data key="v_size">1</data>
      <data key="v_label.color">black</data>
      <data key="v_label.dist">0.3</data>
      <data key="v_label.family">Helvetica</data>
      <data key="v_label.cex">0.6</data>
    </node>
    <node id="n127">
      <data key="v_name">TSC22D3</data>
      <data key="v_color">red2</data>
      <data key="v_frame.color">true</data>
      <data key="v_size">2.17495901351796</data>
      <data key="v_label.color">black</data>
      <data key="v_label.dist">0.3</data>
      <data key="v_label.family">Helvetica</data>
      <data key="v_label.cex">0.6</data>
    </node>
    <node id="n128">
      <data key="v_name">TWIST1</data>
      <data key="v_color">black</data>
      <data key="v_frame.color">true</data>
      <data key="v_size">1</data>
      <data key="v_label.color">black</data>
      <data key="v_label.dist">0.3</data>
      <data key="v_label.family">Helvetica</data>
      <data key="v_label.cex">0.6</data>
    </node>
    <node id="n129">
      <data key="v_name">TWIST2</data>
      <data key="v_color">black</data>
      <data key="v_frame.color">true</data>
      <data key="v_size">1</data>
      <data key="v_label.color">black</data>
      <data key="v_label.dist">0.3</data>
      <data key="v_label.family">Helvetica</data>
      <data key="v_label.cex">0.6</data>
    </node>
    <node id="n130">
      <data key="v_name">USP6</data>
      <data key="v_color">black</data>
      <data key="v_frame.color">true</data>
      <data key="v_size">1</data>
      <data key="v_label.color">black</data>
      <data key="v_label.dist">0.3</data>
      <data key="v_label.family">Helvetica</data>
      <data key="v_label.cex">0.6</data>
    </node>
    <node id="n131">
      <data key="v_name">VDR</data>
      <data key="v_color">black</data>
      <data key="v_frame.color">true</data>
      <data key="v_size">1</data>
      <data key="v_label.color">black</data>
      <data key="v_label.dist">0.3</data>
      <data key="v_label.family">Helvetica</data>
      <data key="v_label.cex">0.6</data>
    </node>
    <node id="n132">
      <data key="v_name">VEGFA</data>
      <data key="v_color">black</data>
      <data key="v_frame.color">true</data>
      <data key="v_size">1</data>
      <data key="v_label.color">black</data>
      <data key="v_label.dist">0.3</data>
      <data key="v_label.family">Helvetica</data>
      <data key="v_label.cex">0.6</data>
    </node>
    <node id="n133">
      <data key="v_name">VEPH1</data>
      <data key="v_color">green2</data>
      <data key="v_frame.color">true</data>
      <data key="v_size">2.03154715197447</data>
      <data key="v_label.color">black</data>
      <data key="v_label.dist">0.3</data>
      <data key="v_label.family">Helvetica</data>
      <data key="v_label.cex">0.6</data>
    </node>
    <node id="n134">
      <data key="v_name">WNT7A</data>
      <data key="v_color">black</data>
      <data key="v_frame.color">true</data>
      <data key="v_size">1</data>
      <data key="v_label.color">black</data>
      <data key="v_label.dist">0.3</data>
      <data key="v_label.family">Helvetica</data>
      <data key="v_label.cex">0.6</data>
    </node>
    <node id="n135">
      <data key="v_name">YAP1</data>
      <data key="v_color">black</data>
      <data key="v_frame.color">true</data>
      <data key="v_size">1</data>
      <data key="v_label.color">black</data>
      <data key="v_label.dist">0.3</data>
      <data key="v_label.family">Helvetica</data>
      <data key="v_label.cex">0.6</data>
    </node>
    <node id="n136">
      <data key="v_name">ZBTB16</data>
      <data key="v_color">green2</data>
      <data key="v_frame.color">true</data>
      <data key="v_size">0.935483725761832</data>
      <data key="v_label.color">black</data>
      <data key="v_label.dist">0.3</data>
      <data key="v_label.family">Helvetica</data>
      <data key="v_label.cex">0.6</data>
    </node>
    <node id="n137">
      <data key="v_name">ZNF503</data>
      <data key="v_color">black</data>
      <data key="v_frame.color">true</data>
      <data key="v_size">1</data>
      <data key="v_label.color">black</data>
      <data key="v_label.dist">0.3</data>
      <data key="v_label.family">Helvetica</data>
      <data key="v_label.cex">0.6</data>
    </node>
    <node id="n138">
      <data key="v_name">ATF3</data>
      <data key="v_color">green2</data>
      <data key="v_frame.color">true</data>
      <data key="v_size">1.37411736154541</data>
      <data key="v_label.color">black</data>
      <data key="v_label.dist">0.3</data>
      <data key="v_label.family">Helvetica</data>
      <data key="v_label.cex">0.6</data>
    </node>
    <node id="n139">
      <data key="v_name">BMP7</data>
      <data key="v_color">black</data>
      <data key="v_frame.color">true</data>
      <data key="v_size">1</data>
      <data key="v_label.color">black</data>
      <data key="v_label.dist">0.3</data>
      <data key="v_label.family">Helvetica</data>
      <data key="v_label.cex">0.6</data>
    </node>
    <node id="n140">
      <data key="v_name">CIITA</data>
      <data key="v_color">black</data>
      <data key="v_frame.color">true</data>
      <data key="v_size">1</data>
      <data key="v_label.color">black</data>
      <data key="v_label.dist">0.3</data>
      <data key="v_label.family">Helvetica</data>
      <data key="v_label.cex">0.6</data>
    </node>
    <node id="n141">
      <data key="v_name">AKT1</data>
      <data key="v_color">black</data>
      <data key="v_frame.color">true</data>
      <data key="v_size">1</data>
      <data key="v_label.color">black</data>
      <data key="v_label.dist">0.3</data>
      <data key="v_label.family">Helvetica</data>
      <data key="v_label.cex">0.6</data>
    </node>
    <node id="n142">
      <data key="v_name">ANKRD1</data>
      <data key="v_color">green2</data>
      <data key="v_frame.color">true</data>
      <data key="v_size">2.42346535875797</data>
      <data key="v_label.color">black</data>
      <data key="v_label.dist">0.3</data>
      <data key="v_label.family">Helvetica</data>
      <data key="v_label.cex">0.6</data>
    </node>
    <node id="n143">
      <data key="v_name">APC</data>
      <data key="v_color">black</data>
      <data key="v_frame.color">true</data>
      <data key="v_size">1</data>
      <data key="v_label.color">black</data>
      <data key="v_label.dist">0.3</data>
      <data key="v_label.family">Helvetica</data>
      <data key="v_label.cex">0.6</data>
    </node>
    <node id="n144">
      <data key="v_name">ARID5B</data>
      <data key="v_color">black</data>
      <data key="v_frame.color">true</data>
      <data key="v_size">1</data>
      <data key="v_label.color">black</data>
      <data key="v_label.dist">0.3</data>
      <data key="v_label.family">Helvetica</data>
      <data key="v_label.cex">0.6</data>
    </node>
    <node id="n145">
      <data key="v_name">ARNT</data>
      <data key="v_color">black</data>
      <data key="v_frame.color">true</data>
      <data key="v_size">1</data>
      <data key="v_label.color">black</data>
      <data key="v_label.dist">0.3</data>
      <data key="v_label.family">Helvetica</data>
      <data key="v_label.cex">0.6</data>
    </node>
    <node id="n146">
      <data key="v_name">AR</data>
      <data key="v_color">black</data>
      <data key="v_frame.color">true</data>
      <data key="v_size">1</data>
      <data key="v_label.color">black</data>
      <data key="v_label.dist">0.3</data>
      <data key="v_label.family">Helvetica</data>
      <data key="v_label.cex">0.6</data>
    </node>
    <node id="n147">
      <data key="v_name">ASCL1</data>
      <data key="v_color">black</data>
      <data key="v_frame.color">true</data>
      <data key="v_size">1</data>
      <data key="v_label.color">black</data>
      <data key="v_label.dist">0.3</data>
      <data key="v_label.family">Helvetica</data>
      <data key="v_label.cex">0.6</data>
    </node>
    <node id="n148">
      <data key="v_name">ATF4</data>
      <data key="v_color">black</data>
      <data key="v_frame.color">true</data>
      <data key="v_size">1</data>
      <data key="v_label.color">black</data>
      <data key="v_label.dist">0.3</data>
      <data key="v_label.family">Helvetica</data>
      <data key="v_label.cex">0.6</data>
    </node>
    <node id="n149">
      <data key="v_name">ATF6</data>
      <data key="v_color">black</data>
      <data key="v_frame.color">true</data>
      <data key="v_size">1</data>
      <data key="v_label.color">black</data>
      <data key="v_label.dist">0.3</data>
      <data key="v_label.family">Helvetica</data>
      <data key="v_label.cex">0.6</data>
    </node>
    <node id="n150">
      <data key="v_name">BACH1</data>
      <data key="v_color">black</data>
      <data key="v_frame.color">true</data>
      <data key="v_size">1</data>
      <data key="v_label.color">black</data>
      <data key="v_label.dist">0.3</data>
      <data key="v_label.family">Helvetica</data>
      <data key="v_label.cex">0.6</data>
    </node>
    <node id="n151">
      <data key="v_name">BHLHE40</data>
      <data key="v_color">black</data>
      <data key="v_frame.color">true</data>
      <data key="v_size">1</data>
      <data key="v_label.color">black</data>
      <data key="v_label.dist">0.3</data>
      <data key="v_label.family">Helvetica</data>
      <data key="v_label.cex">0.6</data>
    </node>
    <node id="n152">
      <data key="v_name">BHLHE41</data>
      <data key="v_color">green2</data>
      <data key="v_frame.color">true</data>
      <data key="v_size">2.3278718771905</data>
      <data key="v_label.color">black</data>
      <data key="v_label.dist">0.3</data>
      <data key="v_label.family">Helvetica</data>
      <data key="v_label.cex">0.6</data>
    </node>
    <node id="n153">
      <data key="v_name">CCNC</data>
      <data key="v_color">black</data>
      <data key="v_frame.color">true</data>
      <data key="v_size">1</data>
      <data key="v_label.color">black</data>
      <data key="v_label.dist">0.3</data>
      <data key="v_label.family">Helvetica</data>
      <data key="v_label.cex">0.6</data>
    </node>
    <node id="n154">
      <data key="v_name">CCND1</data>
      <data key="v_color">black</data>
      <data key="v_frame.color">true</data>
      <data key="v_size">1</data>
      <data key="v_label.color">black</data>
      <data key="v_label.dist">0.3</data>
      <data key="v_label.family">Helvetica</data>
      <data key="v_label.cex">0.6</data>
    </node>
    <node id="n155">
      <data key="v_name">CCNT1</data>
      <data key="v_color">black</data>
      <data key="v_frame.color">true</data>
      <data key="v_size">1</data>
      <data key="v_label.color">black</data>
      <data key="v_label.dist">0.3</data>
      <data key="v_label.family">Helvetica</data>
      <data key="v_label.cex">0.6</data>
    </node>
    <node id="n156">
      <data key="v_name">CDK9</data>
      <data key="v_color">black</data>
      <data key="v_frame.color">true</data>
      <data key="v_size">1</data>
      <data key="v_label.color">black</data>
      <data key="v_label.dist">0.3</data>
      <data key="v_label.family">Helvetica</data>
      <data key="v_label.cex">0.6</data>
    </node>
    <node id="n157">
      <data key="v_name">CDK8</data>
      <data key="v_color">black</data>
      <data key="v_frame.color">true</data>
      <data key="v_size">1</data>
      <data key="v_label.color">black</data>
      <data key="v_label.dist">0.3</data>
      <data key="v_label.family">Helvetica</data>
      <data key="v_label.cex">0.6</data>
    </node>
    <node id="n158">
      <data key="v_name">CDX2</data>
      <data key="v_color">black</data>
      <data key="v_frame.color">true</data>
      <data key="v_size">1</data>
      <data key="v_label.color">black</data>
      <data key="v_label.dist">0.3</data>
      <data key="v_label.family">Helvetica</data>
      <data key="v_label.cex">0.6</data>
    </node>
    <node id="n159">
      <data key="v_name">CEBPA</data>
      <data key="v_color">black</data>
      <data key="v_frame.color">true</data>
      <data key="v_size">1</data>
      <data key="v_label.color">black</data>
      <data key="v_label.dist">0.3</data>
      <data key="v_label.family">Helvetica</data>
      <data key="v_label.cex">0.6</data>
    </node>
    <node id="n160">
      <data key="v_name">CEBPB</data>
      <data key="v_color">red2</data>
      <data key="v_frame.color">true</data>
      <data key="v_size">1.97404396779177</data>
      <data key="v_label.color">black</data>
      <data key="v_label.dist">0.3</data>
      <data key="v_label.family">Helvetica</data>
      <data key="v_label.cex">0.6</data>
    </node>
    <node id="n161">
      <data key="v_name">CEBPD</data>
      <data key="v_color">black</data>
      <data key="v_frame.color">true</data>
      <data key="v_size">1</data>
      <data key="v_label.color">black</data>
      <data key="v_label.dist">0.3</data>
      <data key="v_label.family">Helvetica</data>
      <data key="v_label.cex">0.6</data>
    </node>
    <node id="n162">
      <data key="v_name">CREB1</data>
      <data key="v_color">black</data>
      <data key="v_frame.color">true</data>
      <data key="v_size">1</data>
      <data key="v_label.color">black</data>
      <data key="v_label.dist">0.3</data>
      <data key="v_label.family">Helvetica</data>
      <data key="v_label.cex">0.6</data>
    </node>
    <node id="n163">
      <data key="v_name">CREB5</data>
      <data key="v_color">black</data>
      <data key="v_frame.color">true</data>
      <data key="v_size">1</data>
      <data key="v_label.color">black</data>
      <data key="v_label.dist">0.3</data>
      <data key="v_label.family">Helvetica</data>
      <data key="v_label.cex">0.6</data>
    </node>
    <node id="n164">
      <data key="v_name">CRP</data>
      <data key="v_color">black</data>
      <data key="v_frame.color">true</data>
      <data key="v_size">1</data>
      <data key="v_label.color">black</data>
      <data key="v_label.dist">0.3</data>
      <data key="v_label.family">Helvetica</data>
      <data key="v_label.cex">0.6</data>
    </node>
    <node id="n165">
      <data key="v_name">CRTC2</data>
      <data key="v_color">black</data>
      <data key="v_frame.color">true</data>
      <data key="v_size">1</data>
      <data key="v_label.color">black</data>
      <data key="v_label.dist">0.3</data>
      <data key="v_label.family">Helvetica</data>
      <data key="v_label.cex">0.6</data>
    </node>
    <node id="n166">
      <data key="v_name">CSF2</data>
      <data key="v_color">green2</data>
      <data key="v_frame.color">true</data>
      <data key="v_size">1.21860638105314</data>
      <data key="v_label.color">black</data>
      <data key="v_label.dist">0.3</data>
      <data key="v_label.family">Helvetica</data>
      <data key="v_label.cex">0.6</data>
    </node>
    <node id="n167">
      <data key="v_name">CTNNB1</data>
      <data key="v_color">black</data>
      <data key="v_frame.color">true</data>
      <data key="v_size">1</data>
      <data key="v_label.color">black</data>
      <data key="v_label.dist">0.3</data>
      <data key="v_label.family">Helvetica</data>
      <data key="v_label.cex">0.6</data>
    </node>
    <node id="n168">
      <data key="v_name">DCN</data>
      <data key="v_color">green2</data>
      <data key="v_frame.color">true</data>
      <data key="v_size">1.65638747800207</data>
      <data key="v_label.color">black</data>
      <data key="v_label.dist">0.3</data>
      <data key="v_label.family">Helvetica</data>
      <data key="v_label.cex">0.6</data>
    </node>
    <node id="n169">
      <data key="v_name">DDIT3</data>
      <data key="v_color">red2</data>
      <data key="v_frame.color">true</data>
      <data key="v_size">1.65268352478858</data>
      <data key="v_label.color">black</data>
      <data key="v_label.dist">0.3</data>
      <data key="v_label.family">Helvetica</data>
      <data key="v_label.cex">0.6</data>
    </node>
    <node id="n170">
      <data key="v_name">DLK1</data>
      <data key="v_color">black</data>
      <data key="v_frame.color">true</data>
      <data key="v_size">1</data>
      <data key="v_label.color">black</data>
      <data key="v_label.dist">0.3</data>
      <data key="v_label.family">Helvetica</data>
      <data key="v_label.cex">0.6</data>
    </node>
    <node id="n171">
      <data key="v_name">DLX5</data>
      <data key="v_color">black</data>
      <data key="v_frame.color">true</data>
      <data key="v_size">1</data>
      <data key="v_label.color">black</data>
      <data key="v_label.dist">0.3</data>
      <data key="v_label.family">Helvetica</data>
      <data key="v_label.cex">0.6</data>
    </node>
    <node id="n172">
      <data key="v_name">DNMT1</data>
      <data key="v_color">black</data>
      <data key="v_frame.color">true</data>
      <data key="v_size">1</data>
      <data key="v_label.color">black</data>
      <data key="v_label.dist">0.3</data>
      <data key="v_label.family">Helvetica</data>
      <data key="v_label.cex">0.6</data>
    </node>
    <node id="n173">
      <data key="v_name">DNMT3B</data>
      <data key="v_color">black</data>
      <data key="v_frame.color">true</data>
      <data key="v_size">1</data>
      <data key="v_label.color">black</data>
      <data key="v_label.dist">0.3</data>
      <data key="v_label.family">Helvetica</data>
      <data key="v_label.cex">0.6</data>
    </node>
    <node id="n174">
      <data key="v_name">DTX1</data>
      <data key="v_color">black</data>
      <data key="v_frame.color">true</data>
      <data key="v_size">1</data>
      <data key="v_label.color">black</data>
      <data key="v_label.dist">0.3</data>
      <data key="v_label.family">Helvetica</data>
      <data key="v_label.cex">0.6</data>
    </node>
    <node id="n175">
      <data key="v_name">E2F1</data>
      <data key="v_color">black</data>
      <data key="v_frame.color">true</data>
      <data key="v_size">1</data>
      <data key="v_label.color">black</data>
      <data key="v_label.dist">0.3</data>
      <data key="v_label.family">Helvetica</data>
      <data key="v_label.cex">0.6</data>
    </node>
    <node id="n176">
      <data key="v_name">EEF1D</data>
      <data key="v_color">black</data>
      <data key="v_frame.color">true</data>
      <data key="v_size">1</data>
      <data key="v_label.color">black</data>
      <data key="v_label.dist">0.3</data>
      <data key="v_label.family">Helvetica</data>
      <data key="v_label.cex">0.6</data>
    </node>
    <node id="n177">
      <data key="v_name">EGR1</data>
      <data key="v_color">black</data>
      <data key="v_frame.color">true</data>
      <data key="v_size">1</data>
      <data key="v_label.color">black</data>
      <data key="v_label.dist">0.3</data>
      <data key="v_label.family">Helvetica</data>
      <data key="v_label.cex">0.6</data>
    </node>
    <node id="n178">
      <data key="v_name">EGR2</data>
      <data key="v_color">black</data>
      <data key="v_frame.color">true</data>
      <data key="v_size">1</data>
      <data key="v_label.color">black</data>
      <data key="v_label.dist">0.3</data>
      <data key="v_label.family">Helvetica</data>
      <data key="v_label.cex">0.6</data>
    </node>
    <node id="n179">
      <data key="v_name">ELF3</data>
      <data key="v_color">green2</data>
      <data key="v_frame.color">true</data>
      <data key="v_size">1.07040216980594</data>
      <data key="v_label.color">black</data>
      <data key="v_label.dist">0.3</data>
      <data key="v_label.family">Helvetica</data>
      <data key="v_label.cex">0.6</data>
    </node>
    <node id="n180">
      <data key="v_name">ELF4</data>
      <data key="v_color">black</data>
      <data key="v_frame.color">true</data>
      <data key="v_size">1</data>
      <data key="v_label.color">black</data>
      <data key="v_label.dist">0.3</data>
      <data key="v_label.family">Helvetica</data>
      <data key="v_label.cex">0.6</data>
    </node>
    <node id="n181">
      <data key="v_name">ERBB3</data>
      <data key="v_color">red2</data>
      <data key="v_frame.color">true</data>
      <data key="v_size">0.929680159895342</data>
      <data key="v_label.color">black</data>
      <data key="v_label.dist">0.3</data>
      <data key="v_label.family">Helvetica</data>
      <data key="v_label.cex">0.6</data>
    </node>
    <node id="n182">
      <data key="v_name">ERG</data>
      <data key="v_color">black</data>
      <data key="v_frame.color">true</data>
      <data key="v_size">1</data>
      <data key="v_label.color">black</data>
      <data key="v_label.dist">0.3</data>
      <data key="v_label.family">Helvetica</data>
      <data key="v_label.cex">0.6</data>
    </node>
    <node id="n183">
      <data key="v_name">ESR1</data>
      <data key="v_color">black</data>
      <data key="v_frame.color">true</data>
      <data key="v_size">1</data>
      <data key="v_label.color">black</data>
      <data key="v_label.dist">0.3</data>
      <data key="v_label.family">Helvetica</data>
      <data key="v_label.cex">0.6</data>
    </node>
    <node id="n184">
      <data key="v_name">ESR2</data>
      <data key="v_color">black</data>
      <data key="v_frame.color">true</data>
      <data key="v_size">1</data>
      <data key="v_label.color">black</data>
      <data key="v_label.dist">0.3</data>
      <data key="v_label.family">Helvetica</data>
      <data key="v_label.cex">0.6</data>
    </node>
    <node id="n185">
      <data key="v_name">ESRRA</data>
      <data key="v_color">red2</data>
      <data key="v_frame.color">true</data>
      <data key="v_size">1.49579767290584</data>
      <data key="v_label.color">black</data>
      <data key="v_label.dist">0.3</data>
      <data key="v_label.family">Helvetica</data>
      <data key="v_label.cex">0.6</data>
    </node>
    <node id="n186">
      <data key="v_name">ETS2</data>
      <data key="v_color">black</data>
      <data key="v_frame.color">true</data>
      <data key="v_size">1</data>
      <data key="v_label.color">black</data>
      <data key="v_label.dist">0.3</data>
      <data key="v_label.family">Helvetica</data>
      <data key="v_label.cex">0.6</data>
    </node>
    <node id="n187">
      <data key="v_name">ETS1</data>
      <data key="v_color">black</data>
      <data key="v_frame.color">true</data>
      <data key="v_size">1</data>
      <data key="v_label.color">black</data>
      <data key="v_label.dist">0.3</data>
      <data key="v_label.family">Helvetica</data>
      <data key="v_label.cex">0.6</data>
    </node>
    <node id="n188">
      <data key="v_name">ETV4</data>
      <data key="v_color">black</data>
      <data key="v_frame.color">true</data>
      <data key="v_size">1</data>
      <data key="v_label.color">black</data>
      <data key="v_label.dist">0.3</data>
      <data key="v_label.family">Helvetica</data>
      <data key="v_label.cex">0.6</data>
    </node>
    <node id="n189">
      <data key="v_name">ETV6</data>
      <data key="v_color">black</data>
      <data key="v_frame.color">true</data>
      <data key="v_size">1</data>
      <data key="v_label.color">black</data>
      <data key="v_label.dist">0.3</data>
      <data key="v_label.family">Helvetica</data>
      <data key="v_label.cex">0.6</data>
    </node>
    <node id="n190">
      <data key="v_name">EZH2</data>
      <data key="v_color">black</data>
      <data key="v_frame.color">true</data>
      <data key="v_size">1</data>
      <data key="v_label.color">black</data>
      <data key="v_label.dist">0.3</data>
      <data key="v_label.family">Helvetica</data>
      <data key="v_label.cex">0.6</data>
    </node>
    <node id="n191">
      <data key="v_name">F2RL1</data>
      <data key="v_color">black</data>
      <data key="v_frame.color">true</data>
      <data key="v_size">1</data>
      <data key="v_label.color">black</data>
      <data key="v_label.dist">0.3</data>
      <data key="v_label.family">Helvetica</data>
      <data key="v_label.cex">0.6</data>
    </node>
    <node id="n192">
      <data key="v_name">F2R</data>
      <data key="v_color">black</data>
      <data key="v_frame.color">true</data>
      <data key="v_size">1</data>
      <data key="v_label.color">black</data>
      <data key="v_label.dist">0.3</data>
      <data key="v_label.family">Helvetica</data>
      <data key="v_label.cex">0.6</data>
    </node>
    <node id="n193">
      <data key="v_name">FBN1</data>
      <data key="v_color">black</data>
      <data key="v_frame.color">true</data>
      <data key="v_size">1</data>
      <data key="v_label.color">black</data>
      <data key="v_label.dist">0.3</data>
      <data key="v_label.family">Helvetica</data>
      <data key="v_label.cex">0.6</data>
    </node>
    <node id="n194">
      <data key="v_name">FGFR2</data>
      <data key="v_color">green2</data>
      <data key="v_frame.color">true</data>
      <data key="v_size">0.996690909492461</data>
      <data key="v_label.color">black</data>
      <data key="v_label.dist">0.3</data>
      <data key="v_label.family">Helvetica</data>
      <data key="v_label.cex">0.6</data>
    </node>
    <node id="n195">
      <data key="v_name">FHIT</data>
      <data key="v_color">black</data>
      <data key="v_frame.color">true</data>
      <data key="v_size">1</data>
      <data key="v_label.color">black</data>
      <data key="v_label.dist">0.3</data>
      <data key="v_label.family">Helvetica</data>
      <data key="v_label.cex">0.6</data>
    </node>
    <node id="n196">
      <data key="v_name">FLT3</data>
      <data key="v_color">black</data>
      <data key="v_frame.color">true</data>
      <data key="v_size">1</data>
      <data key="v_label.color">black</data>
      <data key="v_label.dist">0.3</data>
      <data key="v_label.family">Helvetica</data>
      <data key="v_label.cex">0.6</data>
    </node>
    <node id="n197">
      <data key="v_name">FOXA1</data>
      <data key="v_color">black</data>
      <data key="v_frame.color">true</data>
      <data key="v_size">1</data>
      <data key="v_label.color">black</data>
      <data key="v_label.dist">0.3</data>
      <data key="v_label.family">Helvetica</data>
      <data key="v_label.cex">0.6</data>
    </node>
    <node id="n198">
      <data key="v_name">FOXA2</data>
      <data key="v_color">green2</data>
      <data key="v_frame.color">true</data>
      <data key="v_size">1.03668319325654</data>
      <data key="v_label.color">black</data>
      <data key="v_label.dist">0.3</data>
      <data key="v_label.family">Helvetica</data>
      <data key="v_label.cex">0.6</data>
    </node>
    <node id="n199">
      <data key="v_name">FOXE1</data>
      <data key="v_color">black</data>
      <data key="v_frame.color">true</data>
      <data key="v_size">1</data>
      <data key="v_label.color">black</data>
      <data key="v_label.dist">0.3</data>
      <data key="v_label.family">Helvetica</data>
      <data key="v_label.cex">0.6</data>
    </node>
    <node id="n200">
      <data key="v_name">FOXO3</data>
      <data key="v_color">black</data>
      <data key="v_frame.color">true</data>
      <data key="v_size">1</data>
      <data key="v_label.color">black</data>
      <data key="v_label.dist">0.3</data>
      <data key="v_label.family">Helvetica</data>
      <data key="v_label.cex">0.6</data>
    </node>
    <node id="n201">
      <data key="v_name">FOXO6</data>
      <data key="v_color">red2</data>
      <data key="v_frame.color">true</data>
      <data key="v_size">1.56355898451831</data>
      <data key="v_label.color">black</data>
      <data key="v_label.dist">0.3</data>
      <data key="v_label.family">Helvetica</data>
      <data key="v_label.cex">0.6</data>
    </node>
    <node id="n202">
      <data key="v_name">FREM1</data>
      <data key="v_color">black</data>
      <data key="v_frame.color">true</data>
      <data key="v_size">1</data>
      <data key="v_label.color">black</data>
      <data key="v_label.dist">0.3</data>
      <data key="v_label.family">Helvetica</data>
      <data key="v_label.cex">0.6</data>
    </node>
    <node id="n203">
      <data key="v_name">FUBP1</data>
      <data key="v_color">black</data>
      <data key="v_frame.color">true</data>
      <data key="v_size">1</data>
      <data key="v_label.color">black</data>
      <data key="v_label.dist">0.3</data>
      <data key="v_label.family">Helvetica</data>
      <data key="v_label.cex">0.6</data>
    </node>
    <node id="n204">
      <data key="v_name">GATA1</data>
      <data key="v_color">black</data>
      <data key="v_frame.color">true</data>
      <data key="v_size">1</data>
      <data key="v_label.color">black</data>
      <data key="v_label.dist">0.3</data>
      <data key="v_label.family">Helvetica</data>
      <data key="v_label.cex">0.6</data>
    </node>
    <node id="n205">
      <data key="v_name">FZD9</data>
      <data key="v_color">black</data>
      <data key="v_frame.color">true</data>
      <data key="v_size">1</data>
      <data key="v_label.color">black</data>
      <data key="v_label.dist">0.3</data>
      <data key="v_label.family">Helvetica</data>
      <data key="v_label.cex">0.6</data>
    </node>
    <node id="n206">
      <data key="v_name">GATA3</data>
      <data key="v_color">red2</data>
      <data key="v_frame.color">true</data>
      <data key="v_size">1.68101675313941</data>
      <data key="v_label.color">black</data>
      <data key="v_label.dist">0.3</data>
      <data key="v_label.family">Helvetica</data>
      <data key="v_label.cex">0.6</data>
    </node>
    <node id="n207">
      <data key="v_name">GATA4</data>
      <data key="v_color">black</data>
      <data key="v_frame.color">true</data>
      <data key="v_size">1</data>
      <data key="v_label.color">black</data>
      <data key="v_label.dist">0.3</data>
      <data key="v_label.family">Helvetica</data>
      <data key="v_label.cex">0.6</data>
    </node>
    <node id="n208">
      <data key="v_name">GATA6</data>
      <data key="v_color">black</data>
      <data key="v_frame.color">true</data>
      <data key="v_size">1</data>
      <data key="v_label.color">black</data>
      <data key="v_label.dist">0.3</data>
      <data key="v_label.family">Helvetica</data>
      <data key="v_label.cex">0.6</data>
    </node>
    <node id="n209">
      <data key="v_name">GDNF</data>
      <data key="v_color">green2</data>
      <data key="v_frame.color">true</data>
      <data key="v_size">1.37943832406755</data>
      <data key="v_label.color">black</data>
      <data key="v_label.dist">0.3</data>
      <data key="v_label.family">Helvetica</data>
      <data key="v_label.cex">0.6</data>
    </node>
    <node id="n210">
      <data key="v_name">GNRH1</data>
      <data key="v_color">red2</data>
      <data key="v_frame.color">true</data>
      <data key="v_size">2.33480302974122</data>
      <data key="v_label.color">black</data>
      <data key="v_label.dist">0.3</data>
      <data key="v_label.family">Helvetica</data>
      <data key="v_label.cex">0.6</data>
    </node>
    <node id="n211">
      <data key="v_name">ABCB1</data>
      <data key="v_color">black</data>
      <data key="v_frame.color">true</data>
      <data key="v_size">1</data>
      <data key="v_label.color">black</data>
      <data key="v_label.dist">0.3</data>
      <data key="v_label.family">Helvetica</data>
      <data key="v_label.cex">0.6</data>
    </node>
    <node id="n212">
      <data key="v_name">CLDN7</data>
      <data key="v_color">black</data>
      <data key="v_frame.color">true</data>
      <data key="v_size">1</data>
      <data key="v_label.color">black</data>
      <data key="v_label.dist">0.3</data>
      <data key="v_label.family">Helvetica</data>
      <data key="v_label.cex">0.6</data>
    </node>
    <node id="n213">
      <data key="v_name">UBE2D3</data>
      <data key="v_color">black</data>
      <data key="v_frame.color">true</data>
      <data key="v_size">1</data>
      <data key="v_label.color">black</data>
      <data key="v_label.dist">0.3</data>
      <data key="v_label.family">Helvetica</data>
      <data key="v_label.cex">0.6</data>
    </node>
    <node id="n214">
      <data key="v_name">HPGD</data>
      <data key="v_color">green2</data>
      <data key="v_frame.color">true</data>
      <data key="v_size">3.0735319725712</data>
      <data key="v_label.color">black</data>
      <data key="v_label.dist">0.3</data>
      <data key="v_label.family">Helvetica</data>
      <data key="v_label.cex">0.6</data>
    </node>
    <node id="n215">
      <data key="v_name">MMP13</data>
      <data key="v_color">black</data>
      <data key="v_frame.color">true</data>
      <data key="v_size">1</data>
      <data key="v_label.color">black</data>
      <data key="v_label.dist">0.3</data>
      <data key="v_label.family">Helvetica</data>
      <data key="v_label.cex">0.6</data>
    </node>
    <node id="n216">
      <data key="v_name">CTNND2</data>
      <data key="v_color">black</data>
      <data key="v_frame.color">true</data>
      <data key="v_size">1</data>
      <data key="v_label.color">black</data>
      <data key="v_label.dist">0.3</data>
      <data key="v_label.family">Helvetica</data>
      <data key="v_label.cex">0.6</data>
    </node>
    <node id="n217">
      <data key="v_name">NOC3L</data>
      <data key="v_color">black</data>
      <data key="v_frame.color">true</data>
      <data key="v_size">1</data>
      <data key="v_label.color">black</data>
      <data key="v_label.dist">0.3</data>
      <data key="v_label.family">Helvetica</data>
      <data key="v_label.cex">0.6</data>
    </node>
    <node id="n218">
      <data key="v_name">PTGDS</data>
      <data key="v_color">black</data>
      <data key="v_frame.color">true</data>
      <data key="v_size">1</data>
      <data key="v_label.color">black</data>
      <data key="v_label.dist">0.3</data>
      <data key="v_label.family">Helvetica</data>
      <data key="v_label.cex">0.6</data>
    </node>
    <node id="n219">
      <data key="v_name">RCAN1</data>
      <data key="v_color">black</data>
      <data key="v_frame.color">true</data>
      <data key="v_size">1</data>
      <data key="v_label.color">black</data>
      <data key="v_label.dist">0.3</data>
      <data key="v_label.family">Helvetica</data>
      <data key="v_label.cex">0.6</data>
    </node>
    <node id="n220">
      <data key="v_name">ACKR3</data>
      <data key="v_color">black</data>
      <data key="v_frame.color">true</data>
      <data key="v_size">1</data>
      <data key="v_label.color">black</data>
      <data key="v_label.dist">0.3</data>
      <data key="v_label.family">Helvetica</data>
      <data key="v_label.cex">0.6</data>
    </node>
    <node id="n221">
      <data key="v_name">EFNA1</data>
      <data key="v_color">black</data>
      <data key="v_frame.color">true</data>
      <data key="v_size">1</data>
      <data key="v_label.color">black</data>
      <data key="v_label.dist">0.3</data>
      <data key="v_label.family">Helvetica</data>
      <data key="v_label.cex">0.6</data>
    </node>
    <node id="n222">
      <data key="v_name">EPHA2</data>
      <data key="v_color">black</data>
      <data key="v_frame.color">true</data>
      <data key="v_size">1</data>
      <data key="v_label.color">black</data>
      <data key="v_label.dist">0.3</data>
      <data key="v_label.family">Helvetica</data>
      <data key="v_label.cex">0.6</data>
    </node>
    <node id="n223">
      <data key="v_name">LRP8</data>
      <data key="v_color">black</data>
      <data key="v_frame.color">true</data>
      <data key="v_size">1</data>
      <data key="v_label.color">black</data>
      <data key="v_label.dist">0.3</data>
      <data key="v_label.family">Helvetica</data>
      <data key="v_label.cex">0.6</data>
    </node>
    <node id="n224">
      <data key="v_name">VLDLR</data>
      <data key="v_color">black</data>
      <data key="v_frame.color">true</data>
      <data key="v_size">1</data>
      <data key="v_label.color">black</data>
      <data key="v_label.dist">0.3</data>
      <data key="v_label.family">Helvetica</data>
      <data key="v_label.cex">0.6</data>
    </node>
    <node id="n225">
      <data key="v_name">CD274</data>
      <data key="v_color">green2</data>
      <data key="v_frame.color">true</data>
      <data key="v_size">0.918067686770859</data>
      <data key="v_label.color">black</data>
      <data key="v_label.dist">0.3</data>
      <data key="v_label.family">Helvetica</data>
      <data key="v_label.cex">0.6</data>
    </node>
    <node id="n226">
      <data key="v_name">BAD</data>
      <data key="v_color">black</data>
      <data key="v_frame.color">true</data>
      <data key="v_size">1</data>
      <data key="v_label.color">black</data>
      <data key="v_label.dist">0.3</data>
      <data key="v_label.family">Helvetica</data>
      <data key="v_label.cex">0.6</data>
    </node>
    <node id="n227">
      <data key="v_name">BCL2</data>
      <data key="v_color">black</data>
      <data key="v_frame.color">true</data>
      <data key="v_size">1</data>
      <data key="v_label.color">black</data>
      <data key="v_label.dist">0.3</data>
      <data key="v_label.family">Helvetica</data>
      <data key="v_label.cex">0.6</data>
    </node>
    <node id="n228">
      <data key="v_name">ALDOB</data>
      <data key="v_color">black</data>
      <data key="v_frame.color">true</data>
      <data key="v_size">1</data>
      <data key="v_label.color">black</data>
      <data key="v_label.dist">0.3</data>
      <data key="v_label.family">Helvetica</data>
      <data key="v_label.cex">0.6</data>
    </node>
    <node id="n229">
      <data key="v_name">FXYD2</data>
      <data key="v_color">green2</data>
      <data key="v_frame.color">true</data>
      <data key="v_size">1.38246688290477</data>
      <data key="v_label.color">black</data>
      <data key="v_label.dist">0.3</data>
      <data key="v_label.family">Helvetica</data>
      <data key="v_label.cex">0.6</data>
    </node>
    <node id="n230">
      <data key="v_name">GFER</data>
      <data key="v_color">black</data>
      <data key="v_frame.color">true</data>
      <data key="v_size">1</data>
      <data key="v_label.color">black</data>
      <data key="v_label.dist">0.3</data>
      <data key="v_label.family">Helvetica</data>
      <data key="v_label.cex">0.6</data>
    </node>
    <node id="n231">
      <data key="v_name">FLG</data>
      <data key="v_color">green2</data>
      <data key="v_frame.color">true</data>
      <data key="v_size">1.58089018837494</data>
      <data key="v_label.color">black</data>
      <data key="v_label.dist">0.3</data>
      <data key="v_label.family">Helvetica</data>
      <data key="v_label.cex">0.6</data>
    </node>
    <node id="n232">
      <data key="v_name">LORICRIN</data>
      <data key="v_color">black</data>
      <data key="v_frame.color">true</data>
      <data key="v_size">1</data>
      <data key="v_label.color">black</data>
      <data key="v_label.dist">0.3</data>
      <data key="v_label.family">Helvetica</data>
      <data key="v_label.cex">0.6</data>
    </node>
    <node id="n233">
      <data key="v_name">EPHA7</data>
      <data key="v_color">green2</data>
      <data key="v_frame.color">true</data>
      <data key="v_size">1.28814547223865</data>
      <data key="v_label.color">black</data>
      <data key="v_label.dist">0.3</data>
      <data key="v_label.family">Helvetica</data>
      <data key="v_label.cex">0.6</data>
    </node>
    <node id="n234">
      <data key="v_name">HSPA6</data>
      <data key="v_color">green2</data>
      <data key="v_frame.color">true</data>
      <data key="v_size">1.45184225325071</data>
      <data key="v_label.color">black</data>
      <data key="v_label.dist">0.3</data>
      <data key="v_label.family">Helvetica</data>
      <data key="v_label.cex">0.6</data>
    </node>
    <node id="n235">
      <data key="v_name">DNASE2B</data>
      <data key="v_color">black</data>
      <data key="v_frame.color">true</data>
      <data key="v_size">1</data>
      <data key="v_label.color">black</data>
      <data key="v_label.dist">0.3</data>
      <data key="v_label.family">Helvetica</data>
      <data key="v_label.cex">0.6</data>
    </node>
    <node id="n236">
      <data key="v_name">HSPA1A</data>
      <data key="v_color">green2</data>
      <data key="v_frame.color">true</data>
      <data key="v_size">1.38836890048891</data>
      <data key="v_label.color">black</data>
      <data key="v_label.dist">0.3</data>
      <data key="v_label.family">Helvetica</data>
      <data key="v_label.cex">0.6</data>
    </node>
    <node id="n237">
      <data key="v_name">HSPA1B</data>
      <data key="v_color">red2</data>
      <data key="v_frame.color">true</data>
      <data key="v_size">1.0895030820896</data>
      <data key="v_label.color">black</data>
      <data key="v_label.dist">0.3</data>
      <data key="v_label.family">Helvetica</data>
      <data key="v_label.cex">0.6</data>
    </node>
    <node id="n238">
      <data key="v_name">GCH1</data>
      <data key="v_color">black</data>
      <data key="v_frame.color">true</data>
      <data key="v_size">1</data>
      <data key="v_label.color">black</data>
      <data key="v_label.dist">0.3</data>
      <data key="v_label.family">Helvetica</data>
      <data key="v_label.cex">0.6</data>
    </node>
    <node id="n239">
      <data key="v_name">S100A10</data>
      <data key="v_color">black</data>
      <data key="v_frame.color">true</data>
      <data key="v_size">1</data>
      <data key="v_label.color">black</data>
      <data key="v_label.dist">0.3</data>
      <data key="v_label.family">Helvetica</data>
      <data key="v_label.cex">0.6</data>
    </node>
    <node id="n240">
      <data key="v_name">LNPEP</data>
      <data key="v_color">black</data>
      <data key="v_frame.color">true</data>
      <data key="v_size">1</data>
      <data key="v_label.color">black</data>
      <data key="v_label.dist">0.3</data>
      <data key="v_label.family">Helvetica</data>
      <data key="v_label.cex">0.6</data>
    </node>
    <node id="n241">
      <data key="v_name">SCN9A</data>
      <data key="v_color">red2</data>
      <data key="v_frame.color">true</data>
      <data key="v_size">1.82242507285729</data>
      <data key="v_label.color">black</data>
      <data key="v_label.dist">0.3</data>
      <data key="v_label.family">Helvetica</data>
      <data key="v_label.cex">0.6</data>
    </node>
    <node id="n242">
      <data key="v_name">KRT17</data>
      <data key="v_color">black</data>
      <data key="v_frame.color">true</data>
      <data key="v_size">1</data>
      <data key="v_label.color">black</data>
      <data key="v_label.dist">0.3</data>
      <data key="v_label.family">Helvetica</data>
      <data key="v_label.cex">0.6</data>
    </node>
    <node id="n243">
      <data key="v_name">SERPINA3</data>
      <data key="v_color">black</data>
      <data key="v_frame.color">true</data>
      <data key="v_size">1</data>
      <data key="v_label.color">black</data>
      <data key="v_label.dist">0.3</data>
      <data key="v_label.family">Helvetica</data>
      <data key="v_label.cex">0.6</data>
    </node>
    <node id="n244">
      <data key="v_name">TNFSF10</data>
      <data key="v_color">green2</data>
      <data key="v_frame.color">true</data>
      <data key="v_size">3.21943189972643</data>
      <data key="v_label.color">black</data>
      <data key="v_label.dist">0.3</data>
      <data key="v_label.family">Helvetica</data>
      <data key="v_label.cex">0.6</data>
    </node>
    <node id="n245">
      <data key="v_name">CDKN1A</data>
      <data key="v_color">black</data>
      <data key="v_frame.color">true</data>
      <data key="v_size">1</data>
      <data key="v_label.color">black</data>
      <data key="v_label.dist">0.3</data>
      <data key="v_label.family">Helvetica</data>
      <data key="v_label.cex">0.6</data>
    </node>
    <node id="n246">
      <data key="v_name">TAP1</data>
      <data key="v_color">black</data>
      <data key="v_frame.color">true</data>
      <data key="v_size">1</data>
      <data key="v_label.color">black</data>
      <data key="v_label.dist">0.3</data>
      <data key="v_label.family">Helvetica</data>
      <data key="v_label.cex">0.6</data>
    </node>
    <node id="n247">
      <data key="v_name">IL4</data>
      <data key="v_color">black</data>
      <data key="v_frame.color">true</data>
      <data key="v_size">1</data>
      <data key="v_label.color">black</data>
      <data key="v_label.dist">0.3</data>
      <data key="v_label.family">Helvetica</data>
      <data key="v_label.cex">0.6</data>
    </node>
    <node id="n248">
      <data key="v_name">NPPA</data>
      <data key="v_color">black</data>
      <data key="v_frame.color">true</data>
      <data key="v_size">1</data>
      <data key="v_label.color">black</data>
      <data key="v_label.dist">0.3</data>
      <data key="v_label.family">Helvetica</data>
      <data key="v_label.cex">0.6</data>
    </node>
    <node id="n249">
      <data key="v_name">CFI</data>
      <data key="v_color">red2</data>
      <data key="v_frame.color">true</data>
      <data key="v_size">1.19069602347207</data>
      <data key="v_label.color">black</data>
      <data key="v_label.dist">0.3</data>
      <data key="v_label.family">Helvetica</data>
      <data key="v_label.cex">0.6</data>
    </node>
    <node id="n250">
      <data key="v_name">CYP19A1</data>
      <data key="v_color">black</data>
      <data key="v_frame.color">true</data>
      <data key="v_size">1</data>
      <data key="v_label.color">black</data>
      <data key="v_label.dist">0.3</data>
      <data key="v_label.family">Helvetica</data>
      <data key="v_label.cex">0.6</data>
    </node>
    <node id="n251">
      <data key="v_name">GOT1</data>
      <data key="v_color">black</data>
      <data key="v_frame.color">true</data>
      <data key="v_size">1</data>
      <data key="v_label.color">black</data>
      <data key="v_label.dist">0.3</data>
      <data key="v_label.family">Helvetica</data>
      <data key="v_label.cex">0.6</data>
    </node>
    <node id="n252">
      <data key="v_name">HSD3B2</data>
      <data key="v_color">black</data>
      <data key="v_frame.color">true</data>
      <data key="v_size">1</data>
      <data key="v_label.color">black</data>
      <data key="v_label.dist">0.3</data>
      <data key="v_label.family">Helvetica</data>
      <data key="v_label.cex">0.6</data>
    </node>
    <node id="n253">
      <data key="v_name">KRT16</data>
      <data key="v_color">black</data>
      <data key="v_frame.color">true</data>
      <data key="v_size">1</data>
      <data key="v_label.color">black</data>
      <data key="v_label.dist">0.3</data>
      <data key="v_label.family">Helvetica</data>
      <data key="v_label.cex">0.6</data>
    </node>
    <node id="n254">
      <data key="v_name">STAR</data>
      <data key="v_color">black</data>
      <data key="v_frame.color">true</data>
      <data key="v_size">1</data>
      <data key="v_label.color">black</data>
      <data key="v_label.dist">0.3</data>
      <data key="v_label.family">Helvetica</data>
      <data key="v_label.cex">0.6</data>
    </node>
    <node id="n255">
      <data key="v_name">JAG1</data>
      <data key="v_color">red2</data>
      <data key="v_frame.color">true</data>
      <data key="v_size">1.2545132277315</data>
      <data key="v_label.color">black</data>
      <data key="v_label.dist">0.3</data>
      <data key="v_label.family">Helvetica</data>
      <data key="v_label.cex">0.6</data>
    </node>
    <node id="n256">
      <data key="v_name">HBE1</data>
      <data key="v_color">black</data>
      <data key="v_frame.color">true</data>
      <data key="v_size">1</data>
      <data key="v_label.color">black</data>
      <data key="v_label.dist">0.3</data>
      <data key="v_label.family">Helvetica</data>
      <data key="v_label.cex">0.6</data>
    </node>
    <node id="n257">
      <data key="v_name">HBG1</data>
      <data key="v_color">black</data>
      <data key="v_frame.color">true</data>
      <data key="v_size">1</data>
      <data key="v_label.color">black</data>
      <data key="v_label.dist">0.3</data>
      <data key="v_label.family">Helvetica</data>
      <data key="v_label.cex">0.6</data>
    </node>
    <node id="n258">
      <data key="v_name">HBG2</data>
      <data key="v_color">black</data>
      <data key="v_frame.color">true</data>
      <data key="v_size">1</data>
      <data key="v_label.color">black</data>
      <data key="v_label.dist">0.3</data>
      <data key="v_label.family">Helvetica</data>
      <data key="v_label.cex">0.6</data>
    </node>
    <node id="n259">
      <data key="v_name">NPNT</data>
      <data key="v_color">red2</data>
      <data key="v_frame.color">true</data>
      <data key="v_size">1.03750403811523</data>
      <data key="v_label.color">black</data>
      <data key="v_label.dist">0.3</data>
      <data key="v_label.family">Helvetica</data>
      <data key="v_label.cex">0.6</data>
    </node>
    <node id="n260">
      <data key="v_name">THBD</data>
      <data key="v_color">red2</data>
      <data key="v_frame.color">true</data>
      <data key="v_size">1.13544914676547</data>
      <data key="v_label.color">black</data>
      <data key="v_label.dist">0.3</data>
      <data key="v_label.family">Helvetica</data>
      <data key="v_label.cex">0.6</data>
    </node>
    <node id="n261">
      <data key="v_name">HSPA8</data>
      <data key="v_color">black</data>
      <data key="v_frame.color">true</data>
      <data key="v_size">1</data>
      <data key="v_label.color">black</data>
      <data key="v_label.dist">0.3</data>
      <data key="v_label.family">Helvetica</data>
      <data key="v_label.cex">0.6</data>
    </node>
    <node id="n262">
      <data key="v_name">SOD1</data>
      <data key="v_color">black</data>
      <data key="v_frame.color">true</data>
      <data key="v_size">1</data>
      <data key="v_label.color">black</data>
      <data key="v_label.dist">0.3</data>
      <data key="v_label.family">Helvetica</data>
      <data key="v_label.cex">0.6</data>
    </node>
    <node id="n263">
      <data key="v_name">S100A4</data>
      <data key="v_color">black</data>
      <data key="v_frame.color">true</data>
      <data key="v_size">1</data>
      <data key="v_label.color">black</data>
      <data key="v_label.dist">0.3</data>
      <data key="v_label.family">Helvetica</data>
      <data key="v_label.cex">0.6</data>
    </node>
    <node id="n264">
      <data key="v_name">CLDN2</data>
      <data key="v_color">green2</data>
      <data key="v_frame.color">true</data>
      <data key="v_size">0.892245335851014</data>
      <data key="v_label.color">black</data>
      <data key="v_label.dist">0.3</data>
      <data key="v_label.family">Helvetica</data>
      <data key="v_label.cex">0.6</data>
    </node>
    <node id="n265">
      <data key="v_name">FST</data>
      <data key="v_color">black</data>
      <data key="v_frame.color">true</data>
      <data key="v_size">1</data>
      <data key="v_label.color">black</data>
      <data key="v_label.dist">0.3</data>
      <data key="v_label.family">Helvetica</data>
      <data key="v_label.cex">0.6</data>
    </node>
    <node id="n266">
      <data key="v_name">SLC2A2</data>
      <data key="v_color">red2</data>
      <data key="v_frame.color">true</data>
      <data key="v_size">1.25269572044621</data>
      <data key="v_label.color">black</data>
      <data key="v_label.dist">0.3</data>
      <data key="v_label.family">Helvetica</data>
      <data key="v_label.cex">0.6</data>
    </node>
    <node id="n267">
      <data key="v_name">PBX1</data>
      <data key="v_color">red2</data>
      <data key="v_frame.color">true</data>
      <data key="v_size">1.15139600801863</data>
      <data key="v_label.color">black</data>
      <data key="v_label.dist">0.3</data>
      <data key="v_label.family">Helvetica</data>
      <data key="v_label.cex">0.6</data>
    </node>
    <node id="n268">
      <data key="v_name">IGFBP3</data>
      <data key="v_color">red2</data>
      <data key="v_frame.color">true</data>
      <data key="v_size">1.22406382658468</data>
      <data key="v_label.color">black</data>
      <data key="v_label.dist">0.3</data>
      <data key="v_label.family">Helvetica</data>
      <data key="v_label.cex">0.6</data>
    </node>
    <node id="n269">
      <data key="v_name">CPT1B</data>
      <data key="v_color">black</data>
      <data key="v_frame.color">true</data>
      <data key="v_size">1</data>
      <data key="v_label.color">black</data>
      <data key="v_label.dist">0.3</data>
      <data key="v_label.family">Helvetica</data>
      <data key="v_label.cex">0.6</data>
    </node>
    <node id="n270">
      <data key="v_name">CDKN2C</data>
      <data key="v_color">red2</data>
      <data key="v_frame.color">true</data>
      <data key="v_size">0.995968388280508</data>
      <data key="v_label.color">black</data>
      <data key="v_label.dist">0.3</data>
      <data key="v_label.family">Helvetica</data>
      <data key="v_label.cex">0.6</data>
    </node>
    <node id="n271">
      <data key="v_name">BEST1</data>
      <data key="v_color">black</data>
      <data key="v_frame.color">true</data>
      <data key="v_size">1</data>
      <data key="v_label.color">black</data>
      <data key="v_label.dist">0.3</data>
      <data key="v_label.family">Helvetica</data>
      <data key="v_label.cex">0.6</data>
    </node>
    <node id="n272">
      <data key="v_name">CDH1</data>
      <data key="v_color">black</data>
      <data key="v_frame.color">true</data>
      <data key="v_size">1</data>
      <data key="v_label.color">black</data>
      <data key="v_label.dist">0.3</data>
      <data key="v_label.family">Helvetica</data>
      <data key="v_label.cex">0.6</data>
    </node>
    <node id="n273">
      <data key="v_name">CDKN2A</data>
      <data key="v_color">black</data>
      <data key="v_frame.color">true</data>
      <data key="v_size">1</data>
      <data key="v_label.color">black</data>
      <data key="v_label.dist">0.3</data>
      <data key="v_label.family">Helvetica</data>
      <data key="v_label.cex">0.6</data>
    </node>
    <node id="n274">
      <data key="v_name">DKK1</data>
      <data key="v_color">red2</data>
      <data key="v_frame.color">true</data>
      <data key="v_size">1.84608177967684</data>
      <data key="v_label.color">black</data>
      <data key="v_label.dist">0.3</data>
      <data key="v_label.family">Helvetica</data>
      <data key="v_label.cex">0.6</data>
    </node>
    <node id="n275">
      <data key="v_name">ITGA7</data>
      <data key="v_color">green2</data>
      <data key="v_frame.color">true</data>
      <data key="v_size">3.60923092038997</data>
      <data key="v_label.color">black</data>
      <data key="v_label.dist">0.3</data>
      <data key="v_label.family">Helvetica</data>
      <data key="v_label.cex">0.6</data>
    </node>
    <node id="n276">
      <data key="v_name">CCN3</data>
      <data key="v_color">green2</data>
      <data key="v_frame.color">true</data>
      <data key="v_size">1.0429671420777</data>
      <data key="v_label.color">black</data>
      <data key="v_label.dist">0.3</data>
      <data key="v_label.family">Helvetica</data>
      <data key="v_label.cex">0.6</data>
    </node>
    <node id="n277">
      <data key="v_name">SOX17</data>
      <data key="v_color">black</data>
      <data key="v_frame.color">true</data>
      <data key="v_size">1</data>
      <data key="v_label.color">black</data>
      <data key="v_label.dist">0.3</data>
      <data key="v_label.family">Helvetica</data>
      <data key="v_label.cex">0.6</data>
    </node>
    <node id="n278">
      <data key="v_name">APOA5</data>
      <data key="v_color">black</data>
      <data key="v_frame.color">true</data>
      <data key="v_size">1</data>
      <data key="v_label.color">black</data>
      <data key="v_label.dist">0.3</data>
      <data key="v_label.family">Helvetica</data>
      <data key="v_label.cex">0.6</data>
    </node>
    <node id="n279">
      <data key="v_name">APOC3</data>
      <data key="v_color">black</data>
      <data key="v_frame.color">true</data>
      <data key="v_size">1</data>
      <data key="v_label.color">black</data>
      <data key="v_label.dist">0.3</data>
      <data key="v_label.family">Helvetica</data>
      <data key="v_label.cex">0.6</data>
    </node>
    <node id="n280">
      <data key="v_name">CYP7A1</data>
      <data key="v_color">black</data>
      <data key="v_frame.color">true</data>
      <data key="v_size">1</data>
      <data key="v_label.color">black</data>
      <data key="v_label.dist">0.3</data>
      <data key="v_label.family">Helvetica</data>
      <data key="v_label.cex">0.6</data>
    </node>
    <node id="n281">
      <data key="v_name">OTC</data>
      <data key="v_color">black</data>
      <data key="v_frame.color">true</data>
      <data key="v_size">1</data>
      <data key="v_label.color">black</data>
      <data key="v_label.dist">0.3</data>
      <data key="v_label.family">Helvetica</data>
      <data key="v_label.cex">0.6</data>
    </node>
    <node id="n282">
      <data key="v_name">PCK2</data>
      <data key="v_color">black</data>
      <data key="v_frame.color">true</data>
      <data key="v_size">1</data>
      <data key="v_label.color">black</data>
      <data key="v_label.dist">0.3</data>
      <data key="v_label.family">Helvetica</data>
      <data key="v_label.cex">0.6</data>
    </node>
    <node id="n283">
      <data key="v_name">PLAUR</data>
      <data key="v_color">red2</data>
      <data key="v_frame.color">true</data>
      <data key="v_size">0.921393641572836</data>
      <data key="v_label.color">black</data>
      <data key="v_label.dist">0.3</data>
      <data key="v_label.family">Helvetica</data>
      <data key="v_label.cex">0.6</data>
    </node>
    <node id="n284">
      <data key="v_name">SOD2</data>
      <data key="v_color">black</data>
      <data key="v_frame.color">true</data>
      <data key="v_size">1</data>
      <data key="v_label.color">black</data>
      <data key="v_label.dist">0.3</data>
      <data key="v_label.family">Helvetica</data>
      <data key="v_label.cex">0.6</data>
    </node>
    <node id="n285">
      <data key="v_name">HBD</data>
      <data key="v_color">black</data>
      <data key="v_frame.color">true</data>
      <data key="v_size">1</data>
      <data key="v_label.color">black</data>
      <data key="v_label.dist">0.3</data>
      <data key="v_label.family">Helvetica</data>
      <data key="v_label.cex">0.6</data>
    </node>
    <node id="n286">
      <data key="v_name">TRAF1</data>
      <data key="v_color">green2</data>
      <data key="v_frame.color">true</data>
      <data key="v_size">1.32403441735192</data>
      <data key="v_label.color">black</data>
      <data key="v_label.dist">0.3</data>
      <data key="v_label.family">Helvetica</data>
      <data key="v_label.cex">0.6</data>
    </node>
    <node id="n287">
      <data key="v_name">CD44</data>
      <data key="v_color">red2</data>
      <data key="v_frame.color">true</data>
      <data key="v_size">1.18533321297788</data>
      <data key="v_label.color">black</data>
      <data key="v_label.dist">0.3</data>
      <data key="v_label.family">Helvetica</data>
      <data key="v_label.cex">0.6</data>
    </node>
    <node id="n288">
      <data key="v_name">ESRRG</data>
      <data key="v_color">green2</data>
      <data key="v_frame.color">true</data>
      <data key="v_size">3.37196044456456</data>
      <data key="v_label.color">black</data>
      <data key="v_label.dist">0.3</data>
      <data key="v_label.family">Helvetica</data>
      <data key="v_label.cex">0.6</data>
    </node>
    <node id="n289">
      <data key="v_name">ABCB4</data>
      <data key="v_color">black</data>
      <data key="v_frame.color">true</data>
      <data key="v_size">1</data>
      <data key="v_label.color">black</data>
      <data key="v_label.dist">0.3</data>
      <data key="v_label.family">Helvetica</data>
      <data key="v_label.cex">0.6</data>
    </node>
    <node id="n290">
      <data key="v_name">SGK1</data>
      <data key="v_color">red2</data>
      <data key="v_frame.color">true</data>
      <data key="v_size">1.09032864172641</data>
      <data key="v_label.color">black</data>
      <data key="v_label.dist">0.3</data>
      <data key="v_label.family">Helvetica</data>
      <data key="v_label.cex">0.6</data>
    </node>
    <node id="n291">
      <data key="v_name">TRIM63</data>
      <data key="v_color">black</data>
      <data key="v_frame.color">true</data>
      <data key="v_size">1</data>
      <data key="v_label.color">black</data>
      <data key="v_label.dist">0.3</data>
      <data key="v_label.family">Helvetica</data>
      <data key="v_label.cex">0.6</data>
    </node>
    <node id="n292">
      <data key="v_name">BBC3</data>
      <data key="v_color">red2</data>
      <data key="v_frame.color">true</data>
      <data key="v_size">1.68674100919718</data>
      <data key="v_label.color">black</data>
      <data key="v_label.dist">0.3</data>
      <data key="v_label.family">Helvetica</data>
      <data key="v_label.cex">0.6</data>
    </node>
    <node id="n293">
      <data key="v_name">SNAP25</data>
      <data key="v_color">green2</data>
      <data key="v_frame.color">true</data>
      <data key="v_size">1.71173258306136</data>
      <data key="v_label.color">black</data>
      <data key="v_label.dist">0.3</data>
      <data key="v_label.family">Helvetica</data>
      <data key="v_label.cex">0.6</data>
    </node>
    <node id="n294">
      <data key="v_name">CRABP2</data>
      <data key="v_color">green2</data>
      <data key="v_frame.color">true</data>
      <data key="v_size">1.08208017197929</data>
      <data key="v_label.color">black</data>
      <data key="v_label.dist">0.3</data>
      <data key="v_label.family">Helvetica</data>
      <data key="v_label.cex">0.6</data>
    </node>
    <node id="n295">
      <data key="v_name">COX5B</data>
      <data key="v_color">black</data>
      <data key="v_frame.color">true</data>
      <data key="v_size">1</data>
      <data key="v_label.color">black</data>
      <data key="v_label.dist">0.3</data>
      <data key="v_label.family">Helvetica</data>
      <data key="v_label.cex">0.6</data>
    </node>
    <node id="n296">
      <data key="v_name">BMP4</data>
      <data key="v_color">black</data>
      <data key="v_frame.color">true</data>
      <data key="v_size">1</data>
      <data key="v_label.color">black</data>
      <data key="v_label.dist">0.3</data>
      <data key="v_label.family">Helvetica</data>
      <data key="v_label.cex">0.6</data>
    </node>
    <node id="n297">
      <data key="v_name">DPPA4</data>
      <data key="v_color">black</data>
      <data key="v_frame.color">true</data>
      <data key="v_size">1</data>
      <data key="v_label.color">black</data>
      <data key="v_label.dist">0.3</data>
      <data key="v_label.family">Helvetica</data>
      <data key="v_label.cex">0.6</data>
    </node>
    <node id="n298">
      <data key="v_name">EOMES</data>
      <data key="v_color">black</data>
      <data key="v_frame.color">true</data>
      <data key="v_size">1</data>
      <data key="v_label.color">black</data>
      <data key="v_label.dist">0.3</data>
      <data key="v_label.family">Helvetica</data>
      <data key="v_label.cex">0.6</data>
    </node>
    <node id="n299">
      <data key="v_name">HLX</data>
      <data key="v_color">black</data>
      <data key="v_frame.color">true</data>
      <data key="v_size">1</data>
      <data key="v_label.color">black</data>
      <data key="v_label.dist">0.3</data>
      <data key="v_label.family">Helvetica</data>
      <data key="v_label.cex">0.6</data>
    </node>
    <node id="n300">
      <data key="v_name">ID2</data>
      <data key="v_color">black</data>
      <data key="v_frame.color">true</data>
      <data key="v_size">1</data>
      <data key="v_label.color">black</data>
      <data key="v_label.dist">0.3</data>
      <data key="v_label.family">Helvetica</data>
      <data key="v_label.cex">0.6</data>
    </node>
    <node id="n301">
      <data key="v_name">LEFTY1</data>
      <data key="v_color">black</data>
      <data key="v_frame.color">true</data>
      <data key="v_size">1</data>
      <data key="v_label.color">black</data>
      <data key="v_label.dist">0.3</data>
      <data key="v_label.family">Helvetica</data>
      <data key="v_label.cex">0.6</data>
    </node>
    <node id="n302">
      <data key="v_name">LEFTY2</data>
      <data key="v_color">black</data>
      <data key="v_frame.color">true</data>
      <data key="v_size">1</data>
      <data key="v_label.color">black</data>
      <data key="v_label.dist">0.3</data>
      <data key="v_label.family">Helvetica</data>
      <data key="v_label.cex">0.6</data>
    </node>
    <node id="n303">
      <data key="v_name">TBX18</data>
      <data key="v_color">black</data>
      <data key="v_frame.color">true</data>
      <data key="v_size">1</data>
      <data key="v_label.color">black</data>
      <data key="v_label.dist">0.3</data>
      <data key="v_label.family">Helvetica</data>
      <data key="v_label.cex">0.6</data>
    </node>
    <node id="n304">
      <data key="v_name">TBXT</data>
      <data key="v_color">black</data>
      <data key="v_frame.color">true</data>
      <data key="v_size">1</data>
      <data key="v_label.color">black</data>
      <data key="v_label.dist">0.3</data>
      <data key="v_label.family">Helvetica</data>
      <data key="v_label.cex">0.6</data>
    </node>
    <node id="n305">
      <data key="v_name">TDGF1</data>
      <data key="v_color">black</data>
      <data key="v_frame.color">true</data>
      <data key="v_size">1</data>
      <data key="v_label.color">black</data>
      <data key="v_label.dist">0.3</data>
      <data key="v_label.family">Helvetica</data>
      <data key="v_label.cex">0.6</data>
    </node>
    <node id="n306">
      <data key="v_name">THY1</data>
      <data key="v_color">black</data>
      <data key="v_frame.color">true</data>
      <data key="v_size">1</data>
      <data key="v_label.color">black</data>
      <data key="v_label.dist">0.3</data>
      <data key="v_label.family">Helvetica</data>
      <data key="v_label.cex">0.6</data>
    </node>
    <node id="n307">
      <data key="v_name">ZFP42</data>
      <data key="v_color">black</data>
      <data key="v_frame.color">true</data>
      <data key="v_size">1</data>
      <data key="v_label.color">black</data>
      <data key="v_label.dist">0.3</data>
      <data key="v_label.family">Helvetica</data>
      <data key="v_label.cex">0.6</data>
    </node>
    <node id="n308">
      <data key="v_name">CAV3</data>
      <data key="v_color">black</data>
      <data key="v_frame.color">true</data>
      <data key="v_size">1</data>
      <data key="v_label.color">black</data>
      <data key="v_label.dist">0.3</data>
      <data key="v_label.family">Helvetica</data>
      <data key="v_label.cex">0.6</data>
    </node>
    <node id="n309">
      <data key="v_name">COX4I1</data>
      <data key="v_color">black</data>
      <data key="v_frame.color">true</data>
      <data key="v_size">1</data>
      <data key="v_label.color">black</data>
      <data key="v_label.dist">0.3</data>
      <data key="v_label.family">Helvetica</data>
      <data key="v_label.cex">0.6</data>
    </node>
    <node id="n310">
      <data key="v_name">CYCS</data>
      <data key="v_color">black</data>
      <data key="v_frame.color">true</data>
      <data key="v_size">1</data>
      <data key="v_label.color">black</data>
      <data key="v_label.dist">0.3</data>
      <data key="v_label.family">Helvetica</data>
      <data key="v_label.cex">0.6</data>
    </node>
    <node id="n311">
      <data key="v_name">MSTN</data>
      <data key="v_color">black</data>
      <data key="v_frame.color">true</data>
      <data key="v_size">1</data>
      <data key="v_label.color">black</data>
      <data key="v_label.dist">0.3</data>
      <data key="v_label.family">Helvetica</data>
      <data key="v_label.cex">0.6</data>
    </node>
    <node id="n312">
      <data key="v_name">SLC2A4</data>
      <data key="v_color">green2</data>
      <data key="v_frame.color">true</data>
      <data key="v_size">2.00678517062501</data>
      <data key="v_label.color">black</data>
      <data key="v_label.dist">0.3</data>
      <data key="v_label.family">Helvetica</data>
      <data key="v_label.cex">0.6</data>
    </node>
    <node id="n313">
      <data key="v_name">DUSP1</data>
      <data key="v_color">green2</data>
      <data key="v_frame.color">true</data>
      <data key="v_size">0.930094848450672</data>
      <data key="v_label.color">black</data>
      <data key="v_label.dist">0.3</data>
      <data key="v_label.family">Helvetica</data>
      <data key="v_label.cex">0.6</data>
    </node>
    <node id="n314">
      <data key="v_name">CSRP1</data>
      <data key="v_color">black</data>
      <data key="v_frame.color">true</data>
      <data key="v_size">1</data>
      <data key="v_label.color">black</data>
      <data key="v_label.dist">0.3</data>
      <data key="v_label.family">Helvetica</data>
      <data key="v_label.cex">0.6</data>
    </node>
    <node id="n315">
      <data key="v_name">SPP1</data>
      <data key="v_color">green2</data>
      <data key="v_frame.color">true</data>
      <data key="v_size">1.7798278398383</data>
      <data key="v_label.color">black</data>
      <data key="v_label.dist">0.3</data>
      <data key="v_label.family">Helvetica</data>
      <data key="v_label.cex">0.6</data>
    </node>
    <node id="n316">
      <data key="v_name">BAALC</data>
      <data key="v_color">red2</data>
      <data key="v_frame.color">true</data>
      <data key="v_size">1.9908287816361</data>
      <data key="v_label.color">black</data>
      <data key="v_label.dist">0.3</data>
      <data key="v_label.family">Helvetica</data>
      <data key="v_label.cex">0.6</data>
    </node>
    <node id="n317">
      <data key="v_name">ITGA2B</data>
      <data key="v_color">red2</data>
      <data key="v_frame.color">true</data>
      <data key="v_size">0.952621636718384</data>
      <data key="v_label.color">black</data>
      <data key="v_label.dist">0.3</data>
      <data key="v_label.family">Helvetica</data>
      <data key="v_label.cex">0.6</data>
    </node>
    <node id="n318">
      <data key="v_name">COL2A1</data>
      <data key="v_color">black</data>
      <data key="v_frame.color">true</data>
      <data key="v_size">1</data>
      <data key="v_label.color">black</data>
      <data key="v_label.dist">0.3</data>
      <data key="v_label.family">Helvetica</data>
      <data key="v_label.cex">0.6</data>
    </node>
    <node id="n319">
      <data key="v_name">IL23A</data>
      <data key="v_color">green2</data>
      <data key="v_frame.color">true</data>
      <data key="v_size">2.45631884660847</data>
      <data key="v_label.color">black</data>
      <data key="v_label.dist">0.3</data>
      <data key="v_label.family">Helvetica</data>
      <data key="v_label.cex">0.6</data>
    </node>
    <node id="n320">
      <data key="v_name">CSF1</data>
      <data key="v_color">green2</data>
      <data key="v_frame.color">true</data>
      <data key="v_size">3.04052758934679</data>
      <data key="v_label.color">black</data>
      <data key="v_label.dist">0.3</data>
      <data key="v_label.family">Helvetica</data>
      <data key="v_label.cex">0.6</data>
    </node>
    <node id="n321">
      <data key="v_name">PLAU</data>
      <data key="v_color">red2</data>
      <data key="v_frame.color">true</data>
      <data key="v_size">1.30824669282739</data>
      <data key="v_label.color">black</data>
      <data key="v_label.dist">0.3</data>
      <data key="v_label.family">Helvetica</data>
      <data key="v_label.cex">0.6</data>
    </node>
    <node id="n322">
      <data key="v_name">SERPINE1</data>
      <data key="v_color">black</data>
      <data key="v_frame.color">true</data>
      <data key="v_size">1</data>
      <data key="v_label.color">black</data>
      <data key="v_label.dist">0.3</data>
      <data key="v_label.family">Helvetica</data>
      <data key="v_label.cex">0.6</data>
    </node>
    <node id="n323">
      <data key="v_name">CXCL12</data>
      <data key="v_color">black</data>
      <data key="v_frame.color">true</data>
      <data key="v_size">1</data>
      <data key="v_label.color">black</data>
      <data key="v_label.dist">0.3</data>
      <data key="v_label.family">Helvetica</data>
      <data key="v_label.cex">0.6</data>
    </node>
    <node id="n324">
      <data key="v_name">CXCR4</data>
      <data key="v_color">black</data>
      <data key="v_frame.color">true</data>
      <data key="v_size">1</data>
      <data key="v_label.color">black</data>
      <data key="v_label.dist">0.3</data>
      <data key="v_label.family">Helvetica</data>
      <data key="v_label.cex">0.6</data>
    </node>
    <node id="n325">
      <data key="v_name">MMP9</data>
      <data key="v_color">red2</data>
      <data key="v_frame.color">true</data>
      <data key="v_size">0.938644186135009</data>
      <data key="v_label.color">black</data>
      <data key="v_label.dist">0.3</data>
      <data key="v_label.family">Helvetica</data>
      <data key="v_label.cex">0.6</data>
    </node>
    <node id="n326">
      <data key="v_name">ABCC3</data>
      <data key="v_color">red2</data>
      <data key="v_frame.color">true</data>
      <data key="v_size">0.905654251370395</data>
      <data key="v_label.color">black</data>
      <data key="v_label.dist">0.3</data>
      <data key="v_label.family">Helvetica</data>
      <data key="v_label.cex">0.6</data>
    </node>
    <node id="n327">
      <data key="v_name">DICER1</data>
      <data key="v_color">black</data>
      <data key="v_frame.color">true</data>
      <data key="v_size">1</data>
      <data key="v_label.color">black</data>
      <data key="v_label.dist">0.3</data>
      <data key="v_label.family">Helvetica</data>
      <data key="v_label.cex">0.6</data>
    </node>
    <node id="n328">
      <data key="v_name">COL11A2</data>
      <data key="v_color">black</data>
      <data key="v_frame.color">true</data>
      <data key="v_size">1</data>
      <data key="v_label.color">black</data>
      <data key="v_label.dist">0.3</data>
      <data key="v_label.family">Helvetica</data>
      <data key="v_label.cex">0.6</data>
    </node>
    <node id="n329">
      <data key="v_name">COL9A2</data>
      <data key="v_color">black</data>
      <data key="v_frame.color">true</data>
      <data key="v_size">1</data>
      <data key="v_label.color">black</data>
      <data key="v_label.dist">0.3</data>
      <data key="v_label.family">Helvetica</data>
      <data key="v_label.cex">0.6</data>
    </node>
    <node id="n330">
      <data key="v_name">DCC</data>
      <data key="v_color">black</data>
      <data key="v_frame.color">true</data>
      <data key="v_size">1</data>
      <data key="v_label.color">black</data>
      <data key="v_label.dist">0.3</data>
      <data key="v_label.family">Helvetica</data>
      <data key="v_label.cex">0.6</data>
    </node>
    <node id="n331">
      <data key="v_name">PRAME</data>
      <data key="v_color">black</data>
      <data key="v_frame.color">true</data>
      <data key="v_size">1</data>
      <data key="v_label.color">black</data>
      <data key="v_label.dist">0.3</data>
      <data key="v_label.family">Helvetica</data>
      <data key="v_label.cex">0.6</data>
    </node>
    <node id="n332">
      <data key="v_name">ID1</data>
      <data key="v_color">black</data>
      <data key="v_frame.color">true</data>
      <data key="v_size">1</data>
      <data key="v_label.color">black</data>
      <data key="v_label.dist">0.3</data>
      <data key="v_label.family">Helvetica</data>
      <data key="v_label.cex">0.6</data>
    </node>
    <node id="n333">
      <data key="v_name">SLC19A1</data>
      <data key="v_color">black</data>
      <data key="v_frame.color">true</data>
      <data key="v_size">1</data>
      <data key="v_label.color">black</data>
      <data key="v_label.dist">0.3</data>
      <data key="v_label.family">Helvetica</data>
      <data key="v_label.cex">0.6</data>
    </node>
    <node id="n334">
      <data key="v_name">SLC5A8</data>
      <data key="v_color">black</data>
      <data key="v_frame.color">true</data>
      <data key="v_size">1</data>
      <data key="v_label.color">black</data>
      <data key="v_label.dist">0.3</data>
      <data key="v_label.family">Helvetica</data>
      <data key="v_label.cex">0.6</data>
    </node>
    <node id="n335">
      <data key="v_name">CD14</data>
      <data key="v_color">red2</data>
      <data key="v_frame.color">true</data>
      <data key="v_size">6.93934089236708</data>
      <data key="v_label.color">black</data>
      <data key="v_label.dist">0.3</data>
      <data key="v_label.family">Helvetica</data>
      <data key="v_label.cex">0.6</data>
    </node>
    <node id="n336">
      <data key="v_name">CD82</data>
      <data key="v_color">green2</data>
      <data key="v_frame.color">true</data>
      <data key="v_size">0.898146665396192</data>
      <data key="v_label.color">black</data>
      <data key="v_label.dist">0.3</data>
      <data key="v_label.family">Helvetica</data>
      <data key="v_label.cex">0.6</data>
    </node>
    <node id="n337">
      <data key="v_name">TIMP1</data>
      <data key="v_color">black</data>
      <data key="v_frame.color">true</data>
      <data key="v_size">1</data>
      <data key="v_label.color">black</data>
      <data key="v_label.dist">0.3</data>
      <data key="v_label.family">Helvetica</data>
      <data key="v_label.cex">0.6</data>
    </node>
    <node id="n338">
      <data key="v_name">IDH1</data>
      <data key="v_color">black</data>
      <data key="v_frame.color">true</data>
      <data key="v_size">1</data>
      <data key="v_label.color">black</data>
      <data key="v_label.dist">0.3</data>
      <data key="v_label.family">Helvetica</data>
      <data key="v_label.cex">0.6</data>
    </node>
    <node id="n339">
      <data key="v_name">NOS2</data>
      <data key="v_color">black</data>
      <data key="v_frame.color">true</data>
      <data key="v_size">1</data>
      <data key="v_label.color">black</data>
      <data key="v_label.dist">0.3</data>
      <data key="v_label.family">Helvetica</data>
      <data key="v_label.cex">0.6</data>
    </node>
    <node id="n340">
      <data key="v_name">MUC4</data>
      <data key="v_color">black</data>
      <data key="v_frame.color">true</data>
      <data key="v_size">1</data>
      <data key="v_label.color">black</data>
      <data key="v_label.dist">0.3</data>
      <data key="v_label.family">Helvetica</data>
      <data key="v_label.cex">0.6</data>
    </node>
    <node id="n341">
      <data key="v_name">IL12B</data>
      <data key="v_color">black</data>
      <data key="v_frame.color">true</data>
      <data key="v_size">1</data>
      <data key="v_label.color">black</data>
      <data key="v_label.dist">0.3</data>
      <data key="v_label.family">Helvetica</data>
      <data key="v_label.cex">0.6</data>
    </node>
    <node id="n342">
      <data key="v_name">SOCS3</data>
      <data key="v_color">black</data>
      <data key="v_frame.color">true</data>
      <data key="v_size">1</data>
      <data key="v_label.color">black</data>
      <data key="v_label.dist">0.3</data>
      <data key="v_label.family">Helvetica</data>
      <data key="v_label.cex">0.6</data>
    </node>
    <node id="n343">
      <data key="v_name">TLR3</data>
      <data key="v_color">black</data>
      <data key="v_frame.color">true</data>
      <data key="v_size">1</data>
      <data key="v_label.color">black</data>
      <data key="v_label.dist">0.3</data>
      <data key="v_label.family">Helvetica</data>
      <data key="v_label.cex">0.6</data>
    </node>
    <node id="n344">
      <data key="v_name">FBXO32</data>
      <data key="v_color">black</data>
      <data key="v_frame.color">true</data>
      <data key="v_size">1</data>
      <data key="v_label.color">black</data>
      <data key="v_label.dist">0.3</data>
      <data key="v_label.family">Helvetica</data>
      <data key="v_label.cex">0.6</data>
    </node>
    <node id="n345">
      <data key="v_name">PRF1</data>
      <data key="v_color">black</data>
      <data key="v_frame.color">true</data>
      <data key="v_size">1</data>
      <data key="v_label.color">black</data>
      <data key="v_label.dist">0.3</data>
      <data key="v_label.family">Helvetica</data>
      <data key="v_label.cex">0.6</data>
    </node>
    <node id="n346">
      <data key="v_name">ADM</data>
      <data key="v_color">red2</data>
      <data key="v_frame.color">true</data>
      <data key="v_size">1.39957450198353</data>
      <data key="v_label.color">black</data>
      <data key="v_label.dist">0.3</data>
      <data key="v_label.family">Helvetica</data>
      <data key="v_label.cex">0.6</data>
    </node>
    <node id="n347">
      <data key="v_name">SLC20A1</data>
      <data key="v_color">green2</data>
      <data key="v_frame.color">true</data>
      <data key="v_size">1.12517598461299</data>
      <data key="v_label.color">black</data>
      <data key="v_label.dist">0.3</data>
      <data key="v_label.family">Helvetica</data>
      <data key="v_label.cex">0.6</data>
    </node>
    <node id="n348">
      <data key="v_name">VCAN</data>
      <data key="v_color">green2</data>
      <data key="v_frame.color">true</data>
      <data key="v_size">1.32187694952942</data>
      <data key="v_label.color">black</data>
      <data key="v_label.dist">0.3</data>
      <data key="v_label.family">Helvetica</data>
      <data key="v_label.cex">0.6</data>
    </node>
    <node id="n349">
      <data key="v_name">GDF15</data>
      <data key="v_color">green2</data>
      <data key="v_frame.color">true</data>
      <data key="v_size">0.905043362050645</data>
      <data key="v_label.color">black</data>
      <data key="v_label.dist">0.3</data>
      <data key="v_label.family">Helvetica</data>
      <data key="v_label.cex">0.6</data>
    </node>
    <node id="n350">
      <data key="v_name">NR2F1</data>
      <data key="v_color">green2</data>
      <data key="v_frame.color">true</data>
      <data key="v_size">1.39917172482326</data>
      <data key="v_label.color">black</data>
      <data key="v_label.dist">0.3</data>
      <data key="v_label.family">Helvetica</data>
      <data key="v_label.cex">0.6</data>
    </node>
    <node id="n351">
      <data key="v_name">CYP24A1</data>
      <data key="v_color">red2</data>
      <data key="v_frame.color">true</data>
      <data key="v_size">0.897675305097669</data>
      <data key="v_label.color">black</data>
      <data key="v_label.dist">0.3</data>
      <data key="v_label.family">Helvetica</data>
      <data key="v_label.cex">0.6</data>
    </node>
    <node id="n352">
      <data key="v_name">ASNS</data>
      <data key="v_color">black</data>
      <data key="v_frame.color">true</data>
      <data key="v_size">1</data>
      <data key="v_label.color">black</data>
      <data key="v_label.dist">0.3</data>
      <data key="v_label.family">Helvetica</data>
      <data key="v_label.cex">0.6</data>
    </node>
    <node id="n353">
      <data key="v_name">RSAD2</data>
      <data key="v_color">red2</data>
      <data key="v_frame.color">true</data>
      <data key="v_size">1.05372551761475</data>
      <data key="v_label.color">black</data>
      <data key="v_label.dist">0.3</data>
      <data key="v_label.family">Helvetica</data>
      <data key="v_label.cex">0.6</data>
    </node>
    <node id="n354">
      <data key="v_name">PCLAF</data>
      <data key="v_color">black</data>
      <data key="v_frame.color">true</data>
      <data key="v_size">1</data>
      <data key="v_label.color">black</data>
      <data key="v_label.dist">0.3</data>
      <data key="v_label.family">Helvetica</data>
      <data key="v_label.cex">0.6</data>
    </node>
    <node id="n355">
      <data key="v_name">ODC1</data>
      <data key="v_color">green2</data>
      <data key="v_frame.color">true</data>
      <data key="v_size">0.946105743183836</data>
      <data key="v_label.color">black</data>
      <data key="v_label.dist">0.3</data>
      <data key="v_label.family">Helvetica</data>
      <data key="v_label.cex">0.6</data>
    </node>
    <node id="n356">
      <data key="v_name">AKR1C3</data>
      <data key="v_color">green2</data>
      <data key="v_frame.color">true</data>
      <data key="v_size">1.03472600986007</data>
      <data key="v_label.color">black</data>
      <data key="v_label.dist">0.3</data>
      <data key="v_label.family">Helvetica</data>
      <data key="v_label.cex">0.6</data>
    </node>
    <node id="n357">
      <data key="v_name">PPP1R15A</data>
      <data key="v_color">red2</data>
      <data key="v_frame.color">true</data>
      <data key="v_size">1.59237567512041</data>
      <data key="v_label.color">black</data>
      <data key="v_label.dist">0.3</data>
      <data key="v_label.family">Helvetica</data>
      <data key="v_label.cex">0.6</data>
    </node>
    <node id="n358">
      <data key="v_name">FOXC2</data>
      <data key="v_color">black</data>
      <data key="v_frame.color">true</data>
      <data key="v_size">1</data>
      <data key="v_label.color">black</data>
      <data key="v_label.dist">0.3</data>
      <data key="v_label.family">Helvetica</data>
      <data key="v_label.cex">0.6</data>
    </node>
    <node id="n359">
      <data key="v_name">S100A9</data>
      <data key="v_color">black</data>
      <data key="v_frame.color">true</data>
      <data key="v_size">1</data>
      <data key="v_label.color">black</data>
      <data key="v_label.dist">0.3</data>
      <data key="v_label.family">Helvetica</data>
      <data key="v_label.cex">0.6</data>
    </node>
    <node id="n360">
      <data key="v_name">SFTPD</data>
      <data key="v_color">black</data>
      <data key="v_frame.color">true</data>
      <data key="v_size">1</data>
      <data key="v_label.color">black</data>
      <data key="v_label.dist">0.3</data>
      <data key="v_label.family">Helvetica</data>
      <data key="v_label.cex">0.6</data>
    </node>
    <node id="n361">
      <data key="v_name">TNFAIP6</data>
      <data key="v_color">black</data>
      <data key="v_frame.color">true</data>
      <data key="v_size">1</data>
      <data key="v_label.color">black</data>
      <data key="v_label.dist">0.3</data>
      <data key="v_label.family">Helvetica</data>
      <data key="v_label.cex">0.6</data>
    </node>
    <node id="n362">
      <data key="v_name">HLA-DMB</data>
      <data key="v_color">red2</data>
      <data key="v_frame.color">true</data>
      <data key="v_size">2.52312921726391</data>
      <data key="v_label.color">black</data>
      <data key="v_label.dist">0.3</data>
      <data key="v_label.family">Helvetica</data>
      <data key="v_label.cex">0.6</data>
    </node>
    <node id="n363">
      <data key="v_name">NR2F6</data>
      <data key="v_color">black</data>
      <data key="v_frame.color">true</data>
      <data key="v_size">1</data>
      <data key="v_label.color">black</data>
      <data key="v_label.dist">0.3</data>
      <data key="v_label.family">Helvetica</data>
      <data key="v_label.cex">0.6</data>
    </node>
    <node id="n364">
      <data key="v_name">CXCL8</data>
      <data key="v_color">red2</data>
      <data key="v_frame.color">true</data>
      <data key="v_size">0.983410889998948</data>
      <data key="v_label.color">black</data>
      <data key="v_label.dist">0.3</data>
      <data key="v_label.family">Helvetica</data>
      <data key="v_label.cex">0.6</data>
    </node>
    <node id="n365">
      <data key="v_name">TRIB3</data>
      <data key="v_color">red2</data>
      <data key="v_frame.color">true</data>
      <data key="v_size">0.93186742153813</data>
      <data key="v_label.color">black</data>
      <data key="v_label.dist">0.3</data>
      <data key="v_label.family">Helvetica</data>
      <data key="v_label.cex">0.6</data>
    </node>
    <node id="n366">
      <data key="v_name">IL32</data>
      <data key="v_color">red2</data>
      <data key="v_frame.color">true</data>
      <data key="v_size">1.50026433815496</data>
      <data key="v_label.color">black</data>
      <data key="v_label.dist">0.3</data>
      <data key="v_label.family">Helvetica</data>
      <data key="v_label.cex">0.6</data>
    </node>
    <node id="n367">
      <data key="v_name">MT1G</data>
      <data key="v_color">green2</data>
      <data key="v_frame.color">true</data>
      <data key="v_size">1.76022900730608</data>
      <data key="v_label.color">black</data>
      <data key="v_label.dist">0.3</data>
      <data key="v_label.family">Helvetica</data>
      <data key="v_label.cex">0.6</data>
    </node>
    <node id="n368">
      <data key="v_name">RASGEF1B</data>
      <data key="v_color">red2</data>
      <data key="v_frame.color">true</data>
      <data key="v_size">1.22128180069357</data>
      <data key="v_label.color">black</data>
      <data key="v_label.dist">0.3</data>
      <data key="v_label.family">Helvetica</data>
      <data key="v_label.cex">0.6</data>
    </node>
    <node id="n369">
      <data key="v_name">PTGES</data>
      <data key="v_color">red2</data>
      <data key="v_frame.color">true</data>
      <data key="v_size">2.4478985859117</data>
      <data key="v_label.color">black</data>
      <data key="v_label.dist">0.3</data>
      <data key="v_label.family">Helvetica</data>
      <data key="v_label.cex">0.6</data>
    </node>
    <node id="n370">
      <data key="v_name">SPRR1B</data>
      <data key="v_color">black</data>
      <data key="v_frame.color">true</data>
      <data key="v_size">1</data>
      <data key="v_label.color">black</data>
      <data key="v_label.dist">0.3</data>
      <data key="v_label.family">Helvetica</data>
      <data key="v_label.cex">0.6</data>
    </node>
    <node id="n371">
      <data key="v_name">KRT4</data>
      <data key="v_color">black</data>
      <data key="v_frame.color">true</data>
      <data key="v_size">1</data>
      <data key="v_label.color">black</data>
      <data key="v_label.dist">0.3</data>
      <data key="v_label.family">Helvetica</data>
      <data key="v_label.cex">0.6</data>
    </node>
    <node id="n372">
      <data key="v_name">SPRR2A</data>
      <data key="v_color">black</data>
      <data key="v_frame.color">true</data>
      <data key="v_size">1</data>
      <data key="v_label.color">black</data>
      <data key="v_label.dist">0.3</data>
      <data key="v_label.family">Helvetica</data>
      <data key="v_label.cex">0.6</data>
    </node>
    <node id="n373">
      <data key="v_name">ADAMTS1</data>
      <data key="v_color">red2</data>
      <data key="v_frame.color">true</data>
      <data key="v_size">1.18556534585319</data>
      <data key="v_label.color">black</data>
      <data key="v_label.dist">0.3</data>
      <data key="v_label.family">Helvetica</data>
      <data key="v_label.cex">0.6</data>
    </node>
    <node id="n374">
      <data key="v_name">CD8A</data>
      <data key="v_color">black</data>
      <data key="v_frame.color">true</data>
      <data key="v_size">1</data>
      <data key="v_label.color">black</data>
      <data key="v_label.dist">0.3</data>
      <data key="v_label.family">Helvetica</data>
      <data key="v_label.cex">0.6</data>
    </node>
    <node id="n375">
      <data key="v_name">FOSL1</data>
      <data key="v_color">red2</data>
      <data key="v_frame.color">true</data>
      <data key="v_size">1.5041918428632</data>
      <data key="v_label.color">black</data>
      <data key="v_label.dist">0.3</data>
      <data key="v_label.family">Helvetica</data>
      <data key="v_label.cex">0.6</data>
    </node>
    <node id="n376">
      <data key="v_name">AXIN2</data>
      <data key="v_color">red2</data>
      <data key="v_frame.color">true</data>
      <data key="v_size">0.966503115426103</data>
      <data key="v_label.color">black</data>
      <data key="v_label.dist">0.3</data>
      <data key="v_label.family">Helvetica</data>
      <data key="v_label.cex">0.6</data>
    </node>
    <node id="n377">
      <data key="v_name">MMP14</data>
      <data key="v_color">red2</data>
      <data key="v_frame.color">true</data>
      <data key="v_size">2.40877560452878</data>
      <data key="v_label.color">black</data>
      <data key="v_label.dist">0.3</data>
      <data key="v_label.family">Helvetica</data>
      <data key="v_label.cex">0.6</data>
    </node>
    <node id="n378">
      <data key="v_name">ID3</data>
      <data key="v_color">black</data>
      <data key="v_frame.color">true</data>
      <data key="v_size">1</data>
      <data key="v_label.color">black</data>
      <data key="v_label.dist">0.3</data>
      <data key="v_label.family">Helvetica</data>
      <data key="v_label.cex">0.6</data>
    </node>
    <node id="n379">
      <data key="v_name">ALCAM</data>
      <data key="v_color">black</data>
      <data key="v_frame.color">true</data>
      <data key="v_size">1</data>
      <data key="v_label.color">black</data>
      <data key="v_label.dist">0.3</data>
      <data key="v_label.family">Helvetica</data>
      <data key="v_label.cex">0.6</data>
    </node>
    <node id="n380">
      <data key="v_name">BIN1</data>
      <data key="v_color">black</data>
      <data key="v_frame.color">true</data>
      <data key="v_size">1</data>
      <data key="v_label.color">black</data>
      <data key="v_label.dist">0.3</data>
      <data key="v_label.family">Helvetica</data>
      <data key="v_label.cex">0.6</data>
    </node>
    <node id="n381">
      <data key="v_name">CLU</data>
      <data key="v_color">red2</data>
      <data key="v_frame.color">true</data>
      <data key="v_size">3.03159243510783</data>
      <data key="v_label.color">black</data>
      <data key="v_label.dist">0.3</data>
      <data key="v_label.family">Helvetica</data>
      <data key="v_label.cex">0.6</data>
    </node>
    <node id="n382">
      <data key="v_name">DCX</data>
      <data key="v_color">black</data>
      <data key="v_frame.color">true</data>
      <data key="v_size">1</data>
      <data key="v_label.color">black</data>
      <data key="v_label.dist">0.3</data>
      <data key="v_label.family">Helvetica</data>
      <data key="v_label.cex">0.6</data>
    </node>
    <node id="n383">
      <data key="v_name">DNM2</data>
      <data key="v_color">black</data>
      <data key="v_frame.color">true</data>
      <data key="v_size">1</data>
      <data key="v_label.color">black</data>
      <data key="v_label.dist">0.3</data>
      <data key="v_label.family">Helvetica</data>
      <data key="v_label.cex">0.6</data>
    </node>
    <node id="n384">
      <data key="v_name">LAMA3</data>
      <data key="v_color">black</data>
      <data key="v_frame.color">true</data>
      <data key="v_size">1</data>
      <data key="v_label.color">black</data>
      <data key="v_label.dist">0.3</data>
      <data key="v_label.family">Helvetica</data>
      <data key="v_label.cex">0.6</data>
    </node>
    <node id="n385">
      <data key="v_name">MAP1LC3B</data>
      <data key="v_color">black</data>
      <data key="v_frame.color">true</data>
      <data key="v_size">1</data>
      <data key="v_label.color">black</data>
      <data key="v_label.dist">0.3</data>
      <data key="v_label.family">Helvetica</data>
      <data key="v_label.cex">0.6</data>
    </node>
    <node id="n386">
      <data key="v_name">NRG1</data>
      <data key="v_color">red2</data>
      <data key="v_frame.color">true</data>
      <data key="v_size">1.13986524453808</data>
      <data key="v_label.color">black</data>
      <data key="v_label.dist">0.3</data>
      <data key="v_label.family">Helvetica</data>
      <data key="v_label.cex">0.6</data>
    </node>
    <node id="n387">
      <data key="v_name">NRN1</data>
      <data key="v_color">black</data>
      <data key="v_frame.color">true</data>
      <data key="v_size">1</data>
      <data key="v_label.color">black</data>
      <data key="v_label.dist">0.3</data>
      <data key="v_label.family">Helvetica</data>
      <data key="v_label.cex">0.6</data>
    </node>
    <node id="n388">
      <data key="v_name">PAFAH1B1</data>
      <data key="v_color">black</data>
      <data key="v_frame.color">true</data>
      <data key="v_size">1</data>
      <data key="v_label.color">black</data>
      <data key="v_label.dist">0.3</data>
      <data key="v_label.family">Helvetica</data>
      <data key="v_label.cex">0.6</data>
    </node>
    <node id="n389">
      <data key="v_name">PDPK1</data>
      <data key="v_color">black</data>
      <data key="v_frame.color">true</data>
      <data key="v_size">1</data>
      <data key="v_label.color">black</data>
      <data key="v_label.dist">0.3</data>
      <data key="v_label.family">Helvetica</data>
      <data key="v_label.cex">0.6</data>
    </node>
    <node id="n390">
      <data key="v_name">PTK2</data>
      <data key="v_color">black</data>
      <data key="v_frame.color">true</data>
      <data key="v_size">1</data>
      <data key="v_label.color">black</data>
      <data key="v_label.dist">0.3</data>
      <data key="v_label.family">Helvetica</data>
      <data key="v_label.cex">0.6</data>
    </node>
    <node id="n391">
      <data key="v_name">RHOQ</data>
      <data key="v_color">black</data>
      <data key="v_frame.color">true</data>
      <data key="v_size">1</data>
      <data key="v_label.color">black</data>
      <data key="v_label.dist">0.3</data>
      <data key="v_label.family">Helvetica</data>
      <data key="v_label.cex">0.6</data>
    </node>
    <node id="n392">
      <data key="v_name">TUBA1A</data>
      <data key="v_color">black</data>
      <data key="v_frame.color">true</data>
      <data key="v_size">1</data>
      <data key="v_label.color">black</data>
      <data key="v_label.dist">0.3</data>
      <data key="v_label.family">Helvetica</data>
      <data key="v_label.cex">0.6</data>
    </node>
    <edge source="n1" target="n3">
      <data key="e_TYPEA">protein</data>
      <data key="e_TYPEB">protein</data>
      <data key="e_MECHANISM">transcriptional regulation</data>
      <data key="e_EFFECT">down-regulates quantity</data>
      <data key="e_DIRECT">NO</data>
      <data key="e_SCORE">0.1364</data>
      <data key="e_width">0.1364</data>
      <data key="e_color">#008B8B</data>
      <data key="e_arrow.size">0.4</data>
      <data key="e_arrow.width">0.4</data>
      <data key="e_arrow.mode">0</data>
      <data key="e_curved">0.1</data>
    </edge>
    <edge source="n3" target="n16">
      <data key="e_TYPEA">protein</data>
      <data key="e_TYPEB">protein</data>
      <data key="e_MECHANISM">transcriptional regulation</data>
      <data key="e_EFFECT">up-regulates quantity by expression</data>
      <data key="e_DIRECT">NO</data>
      <data key="e_SCORE">0.1364</data>
      <data key="e_width">0.1364</data>
      <data key="e_color">#FF7F50</data>
      <data key="e_arrow.size">0.4</data>
      <data key="e_arrow.width">0.4</data>
      <data key="e_arrow.mode">0</data>
      <data key="e_curved">0.1</data>
    </edge>
    <edge source="n9" target="n26">
      <data key="e_TYPEA">protein</data>
      <data key="e_TYPEB">protein</data>
      <data key="e_MECHANISM">transcriptional activation</data>
      <data key="e_EFFECT">up-regulates quantity by expression</data>
      <data key="e_DIRECT">YES</data>
      <data key="e_SCORE">0.1364</data>
      <data key="e_width">0.1364</data>
      <data key="e_color">#FF7F50</data>
      <data key="e_arrow.size">0.4</data>
      <data key="e_arrow.width">0.4</data>
      <data key="e_arrow.mode">2</data>
      <data key="e_curved">0.1</data>
    </edge>
    <edge source="n20" target="n27">
      <data key="e_TYPEA">protein</data>
      <data key="e_TYPEB">protein</data>
      <data key="e_MECHANISM">transcriptional regulation</data>
      <data key="e_EFFECT">up-regulates quantity by expression</data>
      <data key="e_DIRECT">NO</data>
      <data key="e_SCORE">0.1364</data>
      <data key="e_width">0.1364</data>
      <data key="e_color">#FF7F50</data>
      <data key="e_arrow.size">0.4</data>
      <data key="e_arrow.width">0.4</data>
      <data key="e_arrow.mode">0</data>
      <data key="e_curved">0.1</data>
    </edge>
    <edge source="n20" target="n27">
      <data key="e_TYPEA">protein</data>
      <data key="e_TYPEB">protein</data>
      <data key="e_MECHANISM">transcriptional regulation</data>
      <data key="e_EFFECT">up-regulates</data>
      <data key="e_DIRECT">NO</data>
      <data key="e_SCORE">0.1364</data>
      <data key="e_width">0.1364</data>
      <data key="e_color">#FF7F50</data>
      <data key="e_arrow.size">0.4</data>
      <data key="e_arrow.width">0.4</data>
      <data key="e_arrow.mode">0</data>
      <data key="e_curved">0.1</data>
    </edge>
    <edge source="n3" target="n35">
      <data key="e_TYPEA">protein</data>
      <data key="e_TYPEB">protein</data>
      <data key="e_MECHANISM">transcriptional regulation</data>
      <data key="e_EFFECT">down-regulates quantity by repression</data>
      <data key="e_DIRECT">NO</data>
      <data key="e_SCORE">0.1364</data>
      <data key="e_width">0.1364</data>
      <data key="e_color">#008B8B</data>
      <data key="e_arrow.size">0.4</data>
      <data key="e_arrow.width">0.4</data>
      <data key="e_arrow.mode">0</data>
      <data key="e_curved">0.1</data>
    </edge>
    <edge source="n3" target="n37">
      <data key="e_TYPEA">protein</data>
      <data key="e_TYPEB">protein</data>
      <data key="e_MECHANISM">transcriptional regulation</data>
      <data key="e_EFFECT">up-regulates quantity by expression</data>
      <data key="e_DIRECT">NO</data>
      <data key="e_SCORE">0.2197</data>
      <data key="e_width">0.2197</data>
      <data key="e_color">#FF7F50</data>
      <data key="e_arrow.size">0.4</data>
      <data key="e_arrow.width">0.4</data>
      <data key="e_arrow.mode">0</data>
      <data key="e_curved">0.1</data>
    </edge>
    <edge source="n23" target="n38">
      <data key="e_TYPEA">protein</data>
      <data key="e_TYPEB">protein</data>
      <data key="e_MECHANISM">transcriptional regulation</data>
      <data key="e_EFFECT">up-regulates quantity by expression</data>
      <data key="e_DIRECT">NO</data>
      <data key="e_SCORE">0.1364</data>
      <data key="e_width">0.1364</data>
      <data key="e_color">#FF7F50</data>
      <data key="e_arrow.size">0.4</data>
      <data key="e_arrow.width">0.4</data>
      <data key="e_arrow.mode">0</data>
      <data key="e_curved">0.1</data>
    </edge>
    <edge source="n0" target="n39">
      <data key="e_TYPEA">protein</data>
      <data key="e_TYPEB">protein</data>
      <data key="e_MECHANISM">transcriptional regulation</data>
      <data key="e_EFFECT">up-regulates quantity by expression</data>
      <data key="e_DIRECT">NO</data>
      <data key="e_SCORE">0.1364</data>
      <data key="e_width">0.1364</data>
      <data key="e_color">#FF7F50</data>
      <data key="e_arrow.size">0.4</data>
      <data key="e_arrow.width">0.4</data>
      <data key="e_arrow.mode">0</data>
      <data key="e_curved">0.1</data>
    </edge>
    <edge source="n23" target="n39">
      <data key="e_TYPEA">protein</data>
      <data key="e_TYPEB">protein</data>
      <data key="e_MECHANISM">transcriptional regulation</data>
      <data key="e_EFFECT">up-regulates quantity by expression</data>
      <data key="e_DIRECT">NO</data>
      <data key="e_SCORE">0.1983</data>
      <data key="e_width">0.1983</data>
      <data key="e_color">#FF7F50</data>
      <data key="e_arrow.size">0.4</data>
      <data key="e_arrow.width">0.4</data>
      <data key="e_arrow.mode">0</data>
      <data key="e_curved">0.1</data>
    </edge>
    <edge source="n27" target="n41">
      <data key="e_TYPEA">protein</data>
      <data key="e_TYPEB">protein</data>
      <data key="e_MECHANISM">transcriptional regulation</data>
      <data key="e_EFFECT">up-regulates quantity by expression</data>
      <data key="e_DIRECT">NO</data>
      <data key="e_SCORE">0.1364</data>
      <data key="e_width">0.1364</data>
      <data key="e_color">#FF7F50</data>
      <data key="e_arrow.size">0.4</data>
      <data key="e_arrow.width">0.4</data>
      <data key="e_arrow.mode">0</data>
      <data key="e_curved">0.1</data>
    </edge>
    <edge source="n28" target="n41">
      <data key="e_TYPEA">protein</data>
      <data key="e_TYPEB">protein</data>
      <data key="e_MECHANISM">transcriptional regulation</data>
      <data key="e_EFFECT">up-regulates quantity by expression</data>
      <data key="e_DIRECT">NO</data>
      <data key="e_SCORE">0.1364</data>
      <data key="e_width">0.1364</data>
      <data key="e_color">#FF7F50</data>
      <data key="e_arrow.size">0.4</data>
      <data key="e_arrow.width">0.4</data>
      <data key="e_arrow.mode">0</data>
      <data key="e_curved">0.1</data>
    </edge>
    <edge source="n24" target="n44">
      <data key="e_TYPEA">protein</data>
      <data key="e_TYPEB">protein</data>
      <data key="e_MECHANISM">transcriptional regulation</data>
      <data key="e_EFFECT">up-regulates quantity by expression</data>
      <data key="e_DIRECT">NO</data>
      <data key="e_SCORE">0.2197</data>
      <data key="e_width">0.2197</data>
      <data key="e_color">#FF7F50</data>
      <data key="e_arrow.size">0.4</data>
      <data key="e_arrow.width">0.4</data>
      <data key="e_arrow.mode">0</data>
      <data key="e_curved">0.1</data>
    </edge>
    <edge source="n43" target="n44">
      <data key="e_TYPEA">protein</data>
      <data key="e_TYPEB">protein</data>
      <data key="e_MECHANISM">transcriptional regulation</data>
      <data key="e_EFFECT">up-regulates quantity by expression</data>
      <data key="e_DIRECT">NO</data>
      <data key="e_SCORE">0.1364</data>
      <data key="e_width">0.1364</data>
      <data key="e_color">#FF7F50</data>
      <data key="e_arrow.size">0.4</data>
      <data key="e_arrow.width">0.4</data>
      <data key="e_arrow.mode">0</data>
      <data key="e_curved">0.1</data>
    </edge>
    <edge source="n4" target="n48">
      <data key="e_TYPEA">protein</data>
      <data key="e_TYPEB">protein</data>
      <data key="e_MECHANISM">transcriptional regulation</data>
      <data key="e_EFFECT">down-regulates activity</data>
      <data key="e_DIRECT">NO</data>
      <data key="e_SCORE">0.1364</data>
      <data key="e_width">0.1364</data>
      <data key="e_color">#008B8B</data>
      <data key="e_arrow.size">0.4</data>
      <data key="e_arrow.width">0.4</data>
      <data key="e_arrow.mode">0</data>
      <data key="e_curved">0.1</data>
    </edge>
    <edge source="n34" target="n48">
      <data key="e_TYPEA">protein</data>
      <data key="e_TYPEB">protein</data>
      <data key="e_MECHANISM">transcriptional regulation</data>
      <data key="e_EFFECT">up-regulates quantity by expression</data>
      <data key="e_DIRECT">YES</data>
      <data key="e_SCORE">0.3956</data>
      <data key="e_width">0.3956</data>
      <data key="e_color">#FF7F50</data>
      <data key="e_arrow.size">0.4</data>
      <data key="e_arrow.width">0.4</data>
      <data key="e_arrow.mode">2</data>
      <data key="e_curved">0.1</data>
    </edge>
    <edge source="n3" target="n49">
      <data key="e_TYPEA">protein</data>
      <data key="e_TYPEB">protein</data>
      <data key="e_MECHANISM">transcriptional regulation</data>
      <data key="e_EFFECT">down-regulates quantity by repression</data>
      <data key="e_DIRECT">NO</data>
      <data key="e_SCORE">0.2197</data>
      <data key="e_width">0.2197</data>
      <data key="e_color">#008B8B</data>
      <data key="e_arrow.size">0.4</data>
      <data key="e_arrow.width">0.4</data>
      <data key="e_arrow.mode">0</data>
      <data key="e_curved">0.1</data>
    </edge>
    <edge source="n3" target="n49">
      <data key="e_TYPEA">protein</data>
      <data key="e_TYPEB">protein</data>
      <data key="e_MECHANISM">transcriptional regulation</data>
      <data key="e_EFFECT">down-regulates activity</data>
      <data key="e_DIRECT">YES</data>
      <data key="e_SCORE">0.2197</data>
      <data key="e_width">0.2197</data>
      <data key="e_color">#008B8B</data>
      <data key="e_arrow.size">0.4</data>
      <data key="e_arrow.width">0.4</data>
      <data key="e_arrow.mode">2</data>
      <data key="e_curved">0.1</data>
    </edge>
    <edge source="n47" target="n49">
      <data key="e_TYPEA">protein</data>
      <data key="e_TYPEB">protein</data>
      <data key="e_MECHANISM">transcriptional regulation</data>
      <data key="e_EFFECT">down-regulates quantity by repression</data>
      <data key="e_DIRECT">NO</data>
      <data key="e_SCORE">0.1364</data>
      <data key="e_width">0.1364</data>
      <data key="e_color">#008B8B</data>
      <data key="e_arrow.size">0.4</data>
      <data key="e_arrow.width">0.4</data>
      <data key="e_arrow.mode">0</data>
      <data key="e_curved">0.1</data>
    </edge>
    <edge source="n49" target="n50">
      <data key="e_TYPEA">protein</data>
      <data key="e_TYPEB">protein</data>
      <data key="e_MECHANISM">transcriptional regulation</data>
      <data key="e_EFFECT">up-regulates quantity by expression</data>
      <data key="e_DIRECT">YES</data>
      <data key="e_SCORE">0.453</data>
      <data key="e_width">0.453</data>
      <data key="e_color">#FF7F50</data>
      <data key="e_arrow.size">0.4</data>
      <data key="e_arrow.width">0.4</data>
      <data key="e_arrow.mode">2</data>
      <data key="e_curved">0.1</data>
    </edge>
    <edge source="n49" target="n50">
      <data key="e_TYPEA">protein</data>
      <data key="e_TYPEB">protein</data>
      <data key="e_MECHANISM">transcriptional regulation</data>
      <data key="e_EFFECT">up-regulates quantity by expression</data>
      <data key="e_DIRECT">NO</data>
      <data key="e_SCORE">0.6198</data>
      <data key="e_width">0.6198</data>
      <data key="e_color">#FF7F50</data>
      <data key="e_arrow.size">0.4</data>
      <data key="e_arrow.width">0.4</data>
      <data key="e_arrow.mode">0</data>
      <data key="e_curved">0.1</data>
    </edge>
    <edge source="n50" target="n50">
      <data key="e_TYPEA">protein</data>
      <data key="e_TYPEB">protein</data>
      <data key="e_MECHANISM">transcriptional regulation</data>
      <data key="e_EFFECT">up-regulates</data>
      <data key="e_DIRECT">YES</data>
      <data key="e_SCORE">0.1364</data>
      <data key="e_width">0.1364</data>
      <data key="e_color">#FF7F50</data>
      <data key="e_arrow.size">0.4</data>
      <data key="e_arrow.width">0.4</data>
      <data key="e_arrow.mode">2</data>
      <data key="e_curved">0.1</data>
    </edge>
    <edge source="n21" target="n52">
      <data key="e_TYPEA">protein</data>
      <data key="e_TYPEB">protein</data>
      <data key="e_MECHANISM">transcriptional regulation</data>
      <data key="e_EFFECT">up-regulates quantity by expression</data>
      <data key="e_DIRECT">NO</data>
      <data key="e_SCORE">0.1364</data>
      <data key="e_width">0.1364</data>
      <data key="e_color">#FF7F50</data>
      <data key="e_arrow.size">0.4</data>
      <data key="e_arrow.width">0.4</data>
      <data key="e_arrow.mode">0</data>
      <data key="e_curved">0.1</data>
    </edge>
    <edge source="n6" target="n56">
      <data key="e_TYPEA">protein</data>
      <data key="e_TYPEB">protein</data>
      <data key="e_MECHANISM">transcriptional regulation</data>
      <data key="e_EFFECT">down-regulates quantity by repression</data>
      <data key="e_DIRECT">NO</data>
      <data key="e_SCORE">0.2753</data>
      <data key="e_width">0.2753</data>
      <data key="e_color">#008B8B</data>
      <data key="e_arrow.size">0.4</data>
      <data key="e_arrow.width">0.4</data>
      <data key="e_arrow.mode">0</data>
      <data key="e_curved">0.1</data>
    </edge>
    <edge source="n6" target="n56">
      <data key="e_TYPEA">protein</data>
      <data key="e_TYPEB">protein</data>
      <data key="e_MECHANISM">transcriptional activation</data>
      <data key="e_EFFECT">up-regulates quantity by expression</data>
      <data key="e_DIRECT">NO</data>
      <data key="e_SCORE">0.3372</data>
      <data key="e_width">0.3372</data>
      <data key="e_color">#FF7F50</data>
      <data key="e_arrow.size">0.4</data>
      <data key="e_arrow.width">0.4</data>
      <data key="e_arrow.mode">0</data>
      <data key="e_curved">0.1</data>
    </edge>
    <edge source="n6" target="n56">
      <data key="e_TYPEA">protein</data>
      <data key="e_TYPEB">protein</data>
      <data key="e_MECHANISM">transcriptional activation</data>
      <data key="e_EFFECT">up-regulates quantity</data>
      <data key="e_DIRECT">YES</data>
      <data key="e_SCORE">0.3372</data>
      <data key="e_width">0.3372</data>
      <data key="e_color">#FF7F50</data>
      <data key="e_arrow.size">0.4</data>
      <data key="e_arrow.width">0.4</data>
      <data key="e_arrow.mode">2</data>
      <data key="e_curved">0.1</data>
    </edge>
    <edge source="n0" target="n57">
      <data key="e_TYPEA">protein</data>
      <data key="e_TYPEB">protein</data>
      <data key="e_MECHANISM">transcriptional regulation</data>
      <data key="e_EFFECT">up-regulates quantity by expression</data>
      <data key="e_DIRECT">NO</data>
      <data key="e_SCORE">0.1364</data>
      <data key="e_width">0.1364</data>
      <data key="e_color">#FF7F50</data>
      <data key="e_arrow.size">0.4</data>
      <data key="e_arrow.width">0.4</data>
      <data key="e_arrow.mode">0</data>
      <data key="e_curved">0.1</data>
    </edge>
    <edge source="n3" target="n60">
      <data key="e_TYPEA">protein</data>
      <data key="e_TYPEB">protein</data>
      <data key="e_MECHANISM">transcriptional regulation</data>
      <data key="e_EFFECT">down-regulates quantity by repression</data>
      <data key="e_DIRECT">NO</data>
      <data key="e_SCORE">0.1364</data>
      <data key="e_width">0.1364</data>
      <data key="e_color">#008B8B</data>
      <data key="e_arrow.size">0.4</data>
      <data key="e_arrow.width">0.4</data>
      <data key="e_arrow.mode">0</data>
      <data key="e_curved">0.1</data>
    </edge>
    <edge source="n44" target="n61">
      <data key="e_TYPEA">protein</data>
      <data key="e_TYPEB">protein</data>
      <data key="e_MECHANISM">transcriptional regulation</data>
      <data key="e_EFFECT">up-regulates quantity by expression</data>
      <data key="e_DIRECT">NO</data>
      <data key="e_SCORE">0.1364</data>
      <data key="e_width">0.1364</data>
      <data key="e_color">#FF7F50</data>
      <data key="e_arrow.size">0.4</data>
      <data key="e_arrow.width">0.4</data>
      <data key="e_arrow.mode">0</data>
      <data key="e_curved">0.1</data>
    </edge>
    <edge source="n3" target="n62">
      <data key="e_TYPEA">protein</data>
      <data key="e_TYPEB">protein</data>
      <data key="e_MECHANISM">transcriptional regulation</data>
      <data key="e_EFFECT">up-regulates quantity by expression</data>
      <data key="e_DIRECT">NO</data>
      <data key="e_SCORE">0.1364</data>
      <data key="e_width">0.1364</data>
      <data key="e_color">#FF7F50</data>
      <data key="e_arrow.size">0.4</data>
      <data key="e_arrow.width">0.4</data>
      <data key="e_arrow.mode">0</data>
      <data key="e_curved">0.1</data>
    </edge>
    <edge source="n37" target="n62">
      <data key="e_TYPEA">protein</data>
      <data key="e_TYPEB">protein</data>
      <data key="e_MECHANISM">transcriptional regulation</data>
      <data key="e_EFFECT">up-regulates quantity by expression</data>
      <data key="e_DIRECT">NO</data>
      <data key="e_SCORE">0.3644</data>
      <data key="e_width">0.3644</data>
      <data key="e_color">#FF7F50</data>
      <data key="e_arrow.size">0.4</data>
      <data key="e_arrow.width">0.4</data>
      <data key="e_arrow.mode">0</data>
      <data key="e_curved">0.1</data>
    </edge>
    <edge source="n48" target="n62">
      <data key="e_TYPEA">protein</data>
      <data key="e_TYPEB">protein</data>
      <data key="e_MECHANISM">transcriptional regulation</data>
      <data key="e_EFFECT">up-regulates quantity by expression</data>
      <data key="e_DIRECT">NO</data>
      <data key="e_SCORE">0.1364</data>
      <data key="e_width">0.1364</data>
      <data key="e_color">#FF7F50</data>
      <data key="e_arrow.size">0.4</data>
      <data key="e_arrow.width">0.4</data>
      <data key="e_arrow.mode">0</data>
      <data key="e_curved">0.1</data>
    </edge>
    <edge source="n58" target="n62">
      <data key="e_TYPEA">protein</data>
      <data key="e_TYPEB">protein</data>
      <data key="e_MECHANISM">transcriptional regulation</data>
      <data key="e_EFFECT">up-regulates quantity by expression</data>
      <data key="e_DIRECT">NO</data>
      <data key="e_SCORE">0.2197</data>
      <data key="e_width">0.2197</data>
      <data key="e_color">#FF7F50</data>
      <data key="e_arrow.size">0.4</data>
      <data key="e_arrow.width">0.4</data>
      <data key="e_arrow.mode">0</data>
      <data key="e_curved">0.1</data>
    </edge>
    <edge source="n62" target="n62">
      <data key="e_TYPEA">protein</data>
      <data key="e_TYPEB">protein</data>
      <data key="e_MECHANISM">transcriptional regulation</data>
      <data key="e_EFFECT">up-regulates quantity by expression</data>
      <data key="e_DIRECT">NO</data>
      <data key="e_SCORE">0.3864</data>
      <data key="e_width">0.3864</data>
      <data key="e_color">#FF7F50</data>
      <data key="e_arrow.size">0.4</data>
      <data key="e_arrow.width">0.4</data>
      <data key="e_arrow.mode">0</data>
      <data key="e_curved">0.1</data>
    </edge>
    <edge source="n3" target="n63">
      <data key="e_TYPEA">protein</data>
      <data key="e_TYPEB">protein</data>
      <data key="e_MECHANISM">transcriptional regulation</data>
      <data key="e_EFFECT">up-regulates quantity by expression</data>
      <data key="e_DIRECT">NO</data>
      <data key="e_SCORE">0.1364</data>
      <data key="e_width">0.1364</data>
      <data key="e_color">#FF7F50</data>
      <data key="e_arrow.size">0.4</data>
      <data key="e_arrow.width">0.4</data>
      <data key="e_arrow.mode">0</data>
      <data key="e_curved">0.1</data>
    </edge>
    <edge source="n3" target="n66">
      <data key="e_TYPEA">protein</data>
      <data key="e_TYPEB">protein</data>
      <data key="e_MECHANISM">transcriptional regulation</data>
      <data key="e_EFFECT">down-regulates quantity by repression</data>
      <data key="e_DIRECT">YES</data>
      <data key="e_SCORE">0.1983</data>
      <data key="e_width">0.1983</data>
      <data key="e_color">#008B8B</data>
      <data key="e_arrow.size">0.4</data>
      <data key="e_arrow.width">0.4</data>
      <data key="e_arrow.mode">2</data>
      <data key="e_curved">0.1</data>
    </edge>
    <edge source="n24" target="n66">
      <data key="e_TYPEA">protein</data>
      <data key="e_TYPEB">protein</data>
      <data key="e_MECHANISM">transcriptional regulation</data>
      <data key="e_EFFECT">down-regulates quantity by repression</data>
      <data key="e_DIRECT">YES</data>
      <data key="e_SCORE">0.2197</data>
      <data key="e_width">0.2197</data>
      <data key="e_color">#008B8B</data>
      <data key="e_arrow.size">0.4</data>
      <data key="e_arrow.width">0.4</data>
      <data key="e_arrow.mode">2</data>
      <data key="e_curved">0.1</data>
    </edge>
    <edge source="n29" target="n66">
      <data key="e_TYPEA">protein</data>
      <data key="e_TYPEB">protein</data>
      <data key="e_MECHANISM">transcriptional regulation</data>
      <data key="e_EFFECT">up-regulates quantity by expression</data>
      <data key="e_DIRECT">YES</data>
      <data key="e_SCORE">0.1364</data>
      <data key="e_width">0.1364</data>
      <data key="e_color">#FF7F50</data>
      <data key="e_arrow.size">0.4</data>
      <data key="e_arrow.width">0.4</data>
      <data key="e_arrow.mode">2</data>
      <data key="e_curved">0.1</data>
    </edge>
    <edge source="n58" target="n66">
      <data key="e_TYPEA">protein</data>
      <data key="e_TYPEB">protein</data>
      <data key="e_MECHANISM">transcriptional regulation</data>
      <data key="e_EFFECT">down-regulates quantity by repression</data>
      <data key="e_DIRECT">YES</data>
      <data key="e_SCORE">0.1364</data>
      <data key="e_width">0.1364</data>
      <data key="e_color">#008B8B</data>
      <data key="e_arrow.size">0.4</data>
      <data key="e_arrow.width">0.4</data>
      <data key="e_arrow.mode">2</data>
      <data key="e_curved">0.1</data>
    </edge>
    <edge source="n66" target="n67">
      <data key="e_TYPEA">protein</data>
      <data key="e_TYPEB">protein</data>
      <data key="e_MECHANISM">transcriptional regulation</data>
      <data key="e_EFFECT">down-regulates quantity by repression</data>
      <data key="e_DIRECT">NO</data>
      <data key="e_SCORE">0.3123</data>
      <data key="e_width">0.3123</data>
      <data key="e_color">#008B8B</data>
      <data key="e_arrow.size">0.4</data>
      <data key="e_arrow.width">0.4</data>
      <data key="e_arrow.mode">0</data>
      <data key="e_curved">0.1</data>
    </edge>
    <edge source="n53" target="n70">
      <data key="e_TYPEA">protein</data>
      <data key="e_TYPEB">protein</data>
      <data key="e_MECHANISM">transcriptional regulation</data>
      <data key="e_EFFECT">down-regulates quantity by repression</data>
      <data key="e_DIRECT">NO</data>
      <data key="e_SCORE">0.1364</data>
      <data key="e_width">0.1364</data>
      <data key="e_color">#008B8B</data>
      <data key="e_arrow.size">0.4</data>
      <data key="e_arrow.width">0.4</data>
      <data key="e_arrow.mode">0</data>
      <data key="e_curved">0.1</data>
    </edge>
    <edge source="n70" target="n70">
      <data key="e_TYPEA">protein</data>
      <data key="e_TYPEB">protein</data>
      <data key="e_MECHANISM">transcriptional regulation</data>
      <data key="e_EFFECT">up-regulates quantity by expression</data>
      <data key="e_DIRECT">NO</data>
      <data key="e_SCORE">0.1364</data>
      <data key="e_width">0.1364</data>
      <data key="e_color">#FF7F50</data>
      <data key="e_arrow.size">0.4</data>
      <data key="e_arrow.width">0.4</data>
      <data key="e_arrow.mode">0</data>
      <data key="e_curved">0.1</data>
    </edge>
    <edge source="n36" target="n73">
      <data key="e_TYPEA">protein</data>
      <data key="e_TYPEB">protein</data>
      <data key="e_MECHANISM">transcriptional regulation</data>
      <data key="e_EFFECT">up-regulates quantity by expression</data>
      <data key="e_DIRECT">NO</data>
      <data key="e_SCORE">0.1364</data>
      <data key="e_width">0.1364</data>
      <data key="e_color">#FF7F50</data>
      <data key="e_arrow.size">0.4</data>
      <data key="e_arrow.width">0.4</data>
      <data key="e_arrow.mode">0</data>
      <data key="e_curved">0.1</data>
    </edge>
    <edge source="n34" target="n76">
      <data key="e_TYPEA">protein</data>
      <data key="e_TYPEB">protein</data>
      <data key="e_MECHANISM">transcriptional regulation</data>
      <data key="e_EFFECT">up-regulates quantity by expression</data>
      <data key="e_DIRECT">NO</data>
      <data key="e_SCORE">0.2197</data>
      <data key="e_width">0.2197</data>
      <data key="e_color">#FF7F50</data>
      <data key="e_arrow.size">0.4</data>
      <data key="e_arrow.width">0.4</data>
      <data key="e_arrow.mode">0</data>
      <data key="e_curved">0.1</data>
    </edge>
    <edge source="n49" target="n76">
      <data key="e_TYPEA">protein</data>
      <data key="e_TYPEB">protein</data>
      <data key="e_MECHANISM">transcriptional regulation</data>
      <data key="e_EFFECT">up-regulates quantity by expression</data>
      <data key="e_DIRECT">NO</data>
      <data key="e_SCORE">0.2197</data>
      <data key="e_width">0.2197</data>
      <data key="e_color">#FF7F50</data>
      <data key="e_arrow.size">0.4</data>
      <data key="e_arrow.width">0.4</data>
      <data key="e_arrow.mode">0</data>
      <data key="e_curved">0.1</data>
    </edge>
    <edge source="n15" target="n79">
      <data key="e_TYPEA">protein</data>
      <data key="e_TYPEB">protein</data>
      <data key="e_MECHANISM">transcriptional activation</data>
      <data key="e_EFFECT">up-regulates quantity by expression</data>
      <data key="e_DIRECT">YES</data>
      <data key="e_SCORE">0.1364</data>
      <data key="e_width">0.1364</data>
      <data key="e_color">#FF7F50</data>
      <data key="e_arrow.size">0.4</data>
      <data key="e_arrow.width">0.4</data>
      <data key="e_arrow.mode">2</data>
      <data key="e_curved">0.1</data>
    </edge>
    <edge source="n58" target="n79">
      <data key="e_TYPEA">protein</data>
      <data key="e_TYPEB">protein</data>
      <data key="e_MECHANISM">transcriptional regulation</data>
      <data key="e_EFFECT">down-regulates quantity by repression</data>
      <data key="e_DIRECT">NO</data>
      <data key="e_SCORE">0.1364</data>
      <data key="e_width">0.1364</data>
      <data key="e_color">#008B8B</data>
      <data key="e_arrow.size">0.4</data>
      <data key="e_arrow.width">0.4</data>
      <data key="e_arrow.mode">0</data>
      <data key="e_curved">0.1</data>
    </edge>
    <edge source="n79" target="n79">
      <data key="e_TYPEA">protein</data>
      <data key="e_TYPEB">protein</data>
      <data key="e_MECHANISM">transcriptional regulation</data>
      <data key="e_EFFECT">up-regulates quantity by expression</data>
      <data key="e_DIRECT">NO</data>
      <data key="e_SCORE">0.1364</data>
      <data key="e_width">0.1364</data>
      <data key="e_color">#FF7F50</data>
      <data key="e_arrow.size">0.4</data>
      <data key="e_arrow.width">0.4</data>
      <data key="e_arrow.mode">0</data>
      <data key="e_curved">0.1</data>
    </edge>
    <edge source="n53" target="n82">
      <data key="e_TYPEA">protein</data>
      <data key="e_TYPEB">protein</data>
      <data key="e_MECHANISM">transcriptional regulation</data>
      <data key="e_EFFECT">up-regulates quantity by expression</data>
      <data key="e_DIRECT">NO</data>
      <data key="e_SCORE">0.1364</data>
      <data key="e_width">0.1364</data>
      <data key="e_color">#FF7F50</data>
      <data key="e_arrow.size">0.4</data>
      <data key="e_arrow.width">0.4</data>
      <data key="e_arrow.mode">0</data>
      <data key="e_curved">0.1</data>
    </edge>
    <edge source="n70" target="n82">
      <data key="e_TYPEA">protein</data>
      <data key="e_TYPEB">protein</data>
      <data key="e_MECHANISM">transcriptional regulation</data>
      <data key="e_EFFECT">down-regulates quantity by repression</data>
      <data key="e_DIRECT">NO</data>
      <data key="e_SCORE">0.1364</data>
      <data key="e_width">0.1364</data>
      <data key="e_color">#008B8B</data>
      <data key="e_arrow.size">0.4</data>
      <data key="e_arrow.width">0.4</data>
      <data key="e_arrow.mode">0</data>
      <data key="e_curved">0.1</data>
    </edge>
    <edge source="n3" target="n83">
      <data key="e_TYPEA">protein</data>
      <data key="e_TYPEB">protein</data>
      <data key="e_MECHANISM">transcriptional regulation</data>
      <data key="e_EFFECT">down-regulates quantity by repression</data>
      <data key="e_DIRECT">YES</data>
      <data key="e_SCORE">0.1364</data>
      <data key="e_width">0.1364</data>
      <data key="e_color">#008B8B</data>
      <data key="e_arrow.size">0.4</data>
      <data key="e_arrow.width">0.4</data>
      <data key="e_arrow.mode">2</data>
      <data key="e_curved">0.1</data>
    </edge>
    <edge source="n3" target="n83">
      <data key="e_TYPEA">protein</data>
      <data key="e_TYPEB">protein</data>
      <data key="e_MECHANISM">transcriptional regulation</data>
      <data key="e_EFFECT">down-regulates quantity by repression</data>
      <data key="e_DIRECT">NO</data>
      <data key="e_SCORE">0.1364</data>
      <data key="e_width">0.1364</data>
      <data key="e_color">#008B8B</data>
      <data key="e_arrow.size">0.4</data>
      <data key="e_arrow.width">0.4</data>
      <data key="e_arrow.mode">0</data>
      <data key="e_curved">0.1</data>
    </edge>
    <edge source="n27" target="n83">
      <data key="e_TYPEA">protein</data>
      <data key="e_TYPEB">protein</data>
      <data key="e_MECHANISM">transcriptional regulation</data>
      <data key="e_EFFECT">down-regulates quantity by repression</data>
      <data key="e_DIRECT">NO</data>
      <data key="e_SCORE">0.1364</data>
      <data key="e_width">0.1364</data>
      <data key="e_color">#008B8B</data>
      <data key="e_arrow.size">0.4</data>
      <data key="e_arrow.width">0.4</data>
      <data key="e_arrow.mode">0</data>
      <data key="e_curved">0.1</data>
    </edge>
    <edge source="n27" target="n83">
      <data key="e_TYPEA">protein</data>
      <data key="e_TYPEB">protein</data>
      <data key="e_MECHANISM">transcriptional regulation</data>
      <data key="e_EFFECT">down-regulates</data>
      <data key="e_DIRECT">NO</data>
      <data key="e_SCORE">0.1364</data>
      <data key="e_width">0.1364</data>
      <data key="e_color">#008B8B</data>
      <data key="e_arrow.size">0.4</data>
      <data key="e_arrow.width">0.4</data>
      <data key="e_arrow.mode">0</data>
      <data key="e_curved">0.1</data>
    </edge>
    <edge source="n29" target="n83">
      <data key="e_TYPEA">protein</data>
      <data key="e_TYPEB">protein</data>
      <data key="e_MECHANISM">transcriptional regulation</data>
      <data key="e_EFFECT">up-regulates</data>
      <data key="e_DIRECT">NO</data>
      <data key="e_SCORE">0.2197</data>
      <data key="e_width">0.2197</data>
      <data key="e_color">#FF7F50</data>
      <data key="e_arrow.size">0.4</data>
      <data key="e_arrow.width">0.4</data>
      <data key="e_arrow.mode">0</data>
      <data key="e_curved">0.1</data>
    </edge>
    <edge source="n54" target="n83">
      <data key="e_TYPEA">protein</data>
      <data key="e_TYPEB">protein</data>
      <data key="e_MECHANISM">transcriptional regulation</data>
      <data key="e_EFFECT">down-regulates quantity by repression</data>
      <data key="e_DIRECT">YES</data>
      <data key="e_SCORE">0.1364</data>
      <data key="e_width">0.1364</data>
      <data key="e_color">#008B8B</data>
      <data key="e_arrow.size">0.4</data>
      <data key="e_arrow.width">0.4</data>
      <data key="e_arrow.mode">2</data>
      <data key="e_curved">0.1</data>
    </edge>
    <edge source="n62" target="n83">
      <data key="e_TYPEA">protein</data>
      <data key="e_TYPEB">protein</data>
      <data key="e_MECHANISM">transcriptional regulation</data>
      <data key="e_EFFECT">up-regulates quantity by expression</data>
      <data key="e_DIRECT">NO</data>
      <data key="e_SCORE">0.1364</data>
      <data key="e_width">0.1364</data>
      <data key="e_color">#FF7F50</data>
      <data key="e_arrow.size">0.4</data>
      <data key="e_arrow.width">0.4</data>
      <data key="e_arrow.mode">0</data>
      <data key="e_curved">0.1</data>
    </edge>
    <edge source="n66" target="n83">
      <data key="e_TYPEA">protein</data>
      <data key="e_TYPEB">protein</data>
      <data key="e_MECHANISM">transcriptional regulation</data>
      <data key="e_EFFECT">up-regulates quantity by expression</data>
      <data key="e_DIRECT">NO</data>
      <data key="e_SCORE">0.9681</data>
      <data key="e_width">0.9681</data>
      <data key="e_color">#FF7F50</data>
      <data key="e_arrow.size">0.4</data>
      <data key="e_arrow.width">0.4</data>
      <data key="e_arrow.mode">0</data>
      <data key="e_curved">0.1</data>
    </edge>
    <edge source="n66" target="n83">
      <data key="e_TYPEA">protein</data>
      <data key="e_TYPEB">protein</data>
      <data key="e_MECHANISM">transcriptional regulation</data>
      <data key="e_EFFECT">up-regulates quantity</data>
      <data key="e_DIRECT">NO</data>
      <data key="e_SCORE">0.3227</data>
      <data key="e_width">0.3227</data>
      <data key="e_color">#FF7F50</data>
      <data key="e_arrow.size">0.4</data>
      <data key="e_arrow.width">0.4</data>
      <data key="e_arrow.mode">0</data>
      <data key="e_curved">0.1</data>
    </edge>
    <edge source="n82" target="n84">
      <data key="e_TYPEA">protein</data>
      <data key="e_TYPEB">protein</data>
      <data key="e_MECHANISM">transcriptional regulation</data>
      <data key="e_EFFECT">up-regulates quantity by expression</data>
      <data key="e_DIRECT">NO</data>
      <data key="e_SCORE">0.1364</data>
      <data key="e_width">0.1364</data>
      <data key="e_color">#FF7F50</data>
      <data key="e_arrow.size">0.4</data>
      <data key="e_arrow.width">0.4</data>
      <data key="e_arrow.mode">0</data>
      <data key="e_curved">0.1</data>
    </edge>
    <edge source="n6" target="n85">
      <data key="e_TYPEA">protein</data>
      <data key="e_TYPEB">protein</data>
      <data key="e_MECHANISM">transcriptional regulation</data>
      <data key="e_EFFECT">up-regulates quantity by expression</data>
      <data key="e_DIRECT">NO</data>
      <data key="e_SCORE">0.2197</data>
      <data key="e_width">0.2197</data>
      <data key="e_color">#FF7F50</data>
      <data key="e_arrow.size">0.4</data>
      <data key="e_arrow.width">0.4</data>
      <data key="e_arrow.mode">0</data>
      <data key="e_curved">0.1</data>
    </edge>
    <edge source="n88" target="n88">
      <data key="e_TYPEA">protein</data>
      <data key="e_TYPEB">protein</data>
      <data key="e_MECHANISM">transcriptional regulation</data>
      <data key="e_EFFECT">up-regulates quantity by expression</data>
      <data key="e_DIRECT">NO</data>
      <data key="e_SCORE">0.1364</data>
      <data key="e_width">0.1364</data>
      <data key="e_color">#FF7F50</data>
      <data key="e_arrow.size">0.4</data>
      <data key="e_arrow.width">0.4</data>
      <data key="e_arrow.mode">0</data>
      <data key="e_curved">0.1</data>
    </edge>
    <edge source="n3" target="n89">
      <data key="e_TYPEA">protein</data>
      <data key="e_TYPEB">protein</data>
      <data key="e_MECHANISM">transcriptional regulation</data>
      <data key="e_EFFECT">up-regulates quantity</data>
      <data key="e_DIRECT">YES</data>
      <data key="e_SCORE">0.3372</data>
      <data key="e_width">0.3372</data>
      <data key="e_color">#FF7F50</data>
      <data key="e_arrow.size">0.4</data>
      <data key="e_arrow.width">0.4</data>
      <data key="e_arrow.mode">2</data>
      <data key="e_curved">0.1</data>
    </edge>
    <edge source="n42" target="n91">
      <data key="e_TYPEA">protein</data>
      <data key="e_TYPEB">protein</data>
      <data key="e_MECHANISM">transcriptional activation</data>
      <data key="e_EFFECT">up-regulates quantity by expression</data>
      <data key="e_DIRECT">NO</data>
      <data key="e_SCORE">0.337</data>
      <data key="e_width">0.337</data>
      <data key="e_color">#FF7F50</data>
      <data key="e_arrow.size">0.4</data>
      <data key="e_arrow.width">0.4</data>
      <data key="e_arrow.mode">0</data>
      <data key="e_curved">0.1</data>
    </edge>
    <edge source="n48" target="n91">
      <data key="e_TYPEA">protein</data>
      <data key="e_TYPEB">protein</data>
      <data key="e_MECHANISM">transcriptional repression</data>
      <data key="e_EFFECT">down-regulates quantity by repression</data>
      <data key="e_DIRECT">YES</data>
      <data key="e_SCORE">0.2197</data>
      <data key="e_width">0.2197</data>
      <data key="e_color">#008B8B</data>
      <data key="e_arrow.size">0.4</data>
      <data key="e_arrow.width">0.4</data>
      <data key="e_arrow.mode">2</data>
      <data key="e_curved">0.1</data>
    </edge>
    <edge source="n48" target="n92">
      <data key="e_TYPEA">protein</data>
      <data key="e_TYPEB">protein</data>
      <data key="e_MECHANISM">transcriptional regulation</data>
      <data key="e_EFFECT">down-regulates quantity by repression</data>
      <data key="e_DIRECT">NO</data>
      <data key="e_SCORE">0.1364</data>
      <data key="e_width">0.1364</data>
      <data key="e_color">#008B8B</data>
      <data key="e_arrow.size">0.4</data>
      <data key="e_arrow.width">0.4</data>
      <data key="e_arrow.mode">0</data>
      <data key="e_curved">0.1</data>
    </edge>
    <edge source="n4" target="n93">
      <data key="e_TYPEA">protein</data>
      <data key="e_TYPEB">protein</data>
      <data key="e_MECHANISM">transcriptional regulation</data>
      <data key="e_EFFECT">down-regulates quantity by repression</data>
      <data key="e_DIRECT">NO</data>
      <data key="e_SCORE">0.1364</data>
      <data key="e_width">0.1364</data>
      <data key="e_color">#008B8B</data>
      <data key="e_arrow.size">0.4</data>
      <data key="e_arrow.width">0.4</data>
      <data key="e_arrow.mode">0</data>
      <data key="e_curved">0.1</data>
    </edge>
    <edge source="n79" target="n93">
      <data key="e_TYPEA">protein</data>
      <data key="e_TYPEB">protein</data>
      <data key="e_MECHANISM">transcriptional regulation</data>
      <data key="e_EFFECT">up-regulates quantity</data>
      <data key="e_DIRECT">NO</data>
      <data key="e_SCORE">0.3932</data>
      <data key="e_width">0.3932</data>
      <data key="e_color">#FF7F50</data>
      <data key="e_arrow.size">0.4</data>
      <data key="e_arrow.width">0.4</data>
      <data key="e_arrow.mode">0</data>
      <data key="e_curved">0.1</data>
    </edge>
    <edge source="n46" target="n96">
      <data key="e_TYPEA">protein</data>
      <data key="e_TYPEB">protein</data>
      <data key="e_MECHANISM">transcriptional regulation</data>
      <data key="e_EFFECT">up-regulates quantity by expression</data>
      <data key="e_DIRECT">NO</data>
      <data key="e_SCORE">0.1364</data>
      <data key="e_width">0.1364</data>
      <data key="e_color">#FF7F50</data>
      <data key="e_arrow.size">0.4</data>
      <data key="e_arrow.width">0.4</data>
      <data key="e_arrow.mode">0</data>
      <data key="e_curved">0.1</data>
    </edge>
    <edge source="n1" target="n97">
      <data key="e_TYPEA">protein</data>
      <data key="e_TYPEB">protein</data>
      <data key="e_MECHANISM">transcriptional regulation</data>
      <data key="e_EFFECT">down-regulates quantity by repression</data>
      <data key="e_DIRECT">NO</data>
      <data key="e_SCORE">0.1364</data>
      <data key="e_width">0.1364</data>
      <data key="e_color">#008B8B</data>
      <data key="e_arrow.size">0.4</data>
      <data key="e_arrow.width">0.4</data>
      <data key="e_arrow.mode">0</data>
      <data key="e_curved">0.1</data>
    </edge>
    <edge source="n2" target="n97">
      <data key="e_TYPEA">protein</data>
      <data key="e_TYPEB">protein</data>
      <data key="e_MECHANISM">transcriptional regulation</data>
      <data key="e_EFFECT">down-regulates quantity by repression</data>
      <data key="e_DIRECT">NO</data>
      <data key="e_SCORE">0.1364</data>
      <data key="e_width">0.1364</data>
      <data key="e_color">#008B8B</data>
      <data key="e_arrow.size">0.4</data>
      <data key="e_arrow.width">0.4</data>
      <data key="e_arrow.mode">0</data>
      <data key="e_curved">0.1</data>
    </edge>
    <edge source="n46" target="n97">
      <data key="e_TYPEA">protein</data>
      <data key="e_TYPEB">protein</data>
      <data key="e_MECHANISM">transcriptional regulation</data>
      <data key="e_EFFECT">up-regulates quantity by expression</data>
      <data key="e_DIRECT">NO</data>
      <data key="e_SCORE">0.1364</data>
      <data key="e_width">0.1364</data>
      <data key="e_color">#FF7F50</data>
      <data key="e_arrow.size">0.4</data>
      <data key="e_arrow.width">0.4</data>
      <data key="e_arrow.mode">0</data>
      <data key="e_curved">0.1</data>
    </edge>
    <edge source="n54" target="n97">
      <data key="e_TYPEA">protein</data>
      <data key="e_TYPEB">protein</data>
      <data key="e_MECHANISM">transcriptional regulation</data>
      <data key="e_EFFECT">down-regulates quantity by repression</data>
      <data key="e_DIRECT">NO</data>
      <data key="e_SCORE">0.1364</data>
      <data key="e_width">0.1364</data>
      <data key="e_color">#008B8B</data>
      <data key="e_arrow.size">0.4</data>
      <data key="e_arrow.width">0.4</data>
      <data key="e_arrow.mode">0</data>
      <data key="e_curved">0.1</data>
    </edge>
    <edge source="n74" target="n97">
      <data key="e_TYPEA">protein</data>
      <data key="e_TYPEB">protein</data>
      <data key="e_MECHANISM">transcriptional regulation</data>
      <data key="e_EFFECT">down-regulates quantity by repression</data>
      <data key="e_DIRECT">NO</data>
      <data key="e_SCORE">0.1364</data>
      <data key="e_width">0.1364</data>
      <data key="e_color">#008B8B</data>
      <data key="e_arrow.size">0.4</data>
      <data key="e_arrow.width">0.4</data>
      <data key="e_arrow.mode">0</data>
      <data key="e_curved">0.1</data>
    </edge>
    <edge source="n78" target="n97">
      <data key="e_TYPEA">protein</data>
      <data key="e_TYPEB">protein</data>
      <data key="e_MECHANISM">transcriptional regulation</data>
      <data key="e_EFFECT">up-regulates quantity by expression</data>
      <data key="e_DIRECT">NO</data>
      <data key="e_SCORE">0.1364</data>
      <data key="e_width">0.1364</data>
      <data key="e_color">#FF7F50</data>
      <data key="e_arrow.size">0.4</data>
      <data key="e_arrow.width">0.4</data>
      <data key="e_arrow.mode">0</data>
      <data key="e_curved">0.1</data>
    </edge>
    <edge source="n88" target="n97">
      <data key="e_TYPEA">protein</data>
      <data key="e_TYPEB">protein</data>
      <data key="e_MECHANISM">transcriptional regulation</data>
      <data key="e_EFFECT">up-regulates quantity by expression</data>
      <data key="e_DIRECT">NO</data>
      <data key="e_SCORE">0.1364</data>
      <data key="e_width">0.1364</data>
      <data key="e_color">#FF7F50</data>
      <data key="e_arrow.size">0.4</data>
      <data key="e_arrow.width">0.4</data>
      <data key="e_arrow.mode">0</data>
      <data key="e_curved">0.1</data>
    </edge>
    <edge source="n82" target="n100">
      <data key="e_TYPEA">protein</data>
      <data key="e_TYPEB">protein</data>
      <data key="e_MECHANISM">transcriptional regulation</data>
      <data key="e_EFFECT">up-regulates quantity by expression</data>
      <data key="e_DIRECT">NO</data>
      <data key="e_SCORE">0.1364</data>
      <data key="e_width">0.1364</data>
      <data key="e_color">#FF7F50</data>
      <data key="e_arrow.size">0.4</data>
      <data key="e_arrow.width">0.4</data>
      <data key="e_arrow.mode">0</data>
      <data key="e_curved">0.1</data>
    </edge>
    <edge source="n40" target="n102">
      <data key="e_TYPEA">protein</data>
      <data key="e_TYPEB">protein</data>
      <data key="e_MECHANISM">transcriptional regulation</data>
      <data key="e_EFFECT">up-regulates quantity by expression</data>
      <data key="e_DIRECT">NO</data>
      <data key="e_SCORE">0.1364</data>
      <data key="e_width">0.1364</data>
      <data key="e_color">#FF7F50</data>
      <data key="e_arrow.size">0.4</data>
      <data key="e_arrow.width">0.4</data>
      <data key="e_arrow.mode">0</data>
      <data key="e_curved">0.1</data>
    </edge>
    <edge source="n40" target="n102">
      <data key="e_TYPEA">protein</data>
      <data key="e_TYPEB">protein</data>
      <data key="e_MECHANISM">transcriptional regulation</data>
      <data key="e_EFFECT">up-regulates</data>
      <data key="e_DIRECT">NO</data>
      <data key="e_SCORE">0.1364</data>
      <data key="e_width">0.1364</data>
      <data key="e_color">#FF7F50</data>
      <data key="e_arrow.size">0.4</data>
      <data key="e_arrow.width">0.4</data>
      <data key="e_arrow.mode">0</data>
      <data key="e_curved">0.1</data>
    </edge>
    <edge source="n49" target="n103">
      <data key="e_TYPEA">protein</data>
      <data key="e_TYPEB">protein</data>
      <data key="e_MECHANISM">transcriptional regulation</data>
      <data key="e_EFFECT">down-regulates quantity by repression</data>
      <data key="e_DIRECT">YES</data>
      <data key="e_SCORE">0.1364</data>
      <data key="e_width">0.1364</data>
      <data key="e_color">#008B8B</data>
      <data key="e_arrow.size">0.4</data>
      <data key="e_arrow.width">0.4</data>
      <data key="e_arrow.mode">2</data>
      <data key="e_curved">0.1</data>
    </edge>
    <edge source="n24" target="n105">
      <data key="e_TYPEA">protein</data>
      <data key="e_TYPEB">protein</data>
      <data key="e_MECHANISM">transcriptional activation</data>
      <data key="e_EFFECT">up-regulates quantity by expression</data>
      <data key="e_DIRECT">NO</data>
      <data key="e_SCORE">0.1364</data>
      <data key="e_width">0.1364</data>
      <data key="e_color">#FF7F50</data>
      <data key="e_arrow.size">0.4</data>
      <data key="e_arrow.width">0.4</data>
      <data key="e_arrow.mode">0</data>
      <data key="e_curved">0.1</data>
    </edge>
    <edge source="n26" target="n105">
      <data key="e_TYPEA">protein</data>
      <data key="e_TYPEB">protein</data>
      <data key="e_MECHANISM">transcriptional repression</data>
      <data key="e_EFFECT">down-regulates quantity by repression</data>
      <data key="e_DIRECT">YES</data>
      <data key="e_SCORE">0.1364</data>
      <data key="e_width">0.1364</data>
      <data key="e_color">#008B8B</data>
      <data key="e_arrow.size">0.4</data>
      <data key="e_arrow.width">0.4</data>
      <data key="e_arrow.mode">2</data>
      <data key="e_curved">0.1</data>
    </edge>
    <edge source="n52" target="n105">
      <data key="e_TYPEA">protein</data>
      <data key="e_TYPEB">protein</data>
      <data key="e_MECHANISM">transcriptional activation</data>
      <data key="e_EFFECT">up-regulates quantity by expression</data>
      <data key="e_DIRECT">NO</data>
      <data key="e_SCORE">0.1364</data>
      <data key="e_width">0.1364</data>
      <data key="e_color">#FF7F50</data>
      <data key="e_arrow.size">0.4</data>
      <data key="e_arrow.width">0.4</data>
      <data key="e_arrow.mode">0</data>
      <data key="e_curved">0.1</data>
    </edge>
    <edge source="n91" target="n105">
      <data key="e_TYPEA">protein</data>
      <data key="e_TYPEB">protein</data>
      <data key="e_MECHANISM">transcriptional activation</data>
      <data key="e_EFFECT">up-regulates quantity by expression</data>
      <data key="e_DIRECT">NO</data>
      <data key="e_SCORE">0.3586</data>
      <data key="e_width">0.3586</data>
      <data key="e_color">#FF7F50</data>
      <data key="e_arrow.size">0.4</data>
      <data key="e_arrow.width">0.4</data>
      <data key="e_arrow.mode">0</data>
      <data key="e_curved">0.1</data>
    </edge>
    <edge source="n105" target="n105">
      <data key="e_TYPEA">protein</data>
      <data key="e_TYPEB">protein</data>
      <data key="e_MECHANISM">transcriptional activation</data>
      <data key="e_EFFECT">up-regulates quantity by expression</data>
      <data key="e_DIRECT">NO</data>
      <data key="e_SCORE">0.1364</data>
      <data key="e_width">0.1364</data>
      <data key="e_color">#FF7F50</data>
      <data key="e_arrow.size">0.4</data>
      <data key="e_arrow.width">0.4</data>
      <data key="e_arrow.mode">0</data>
      <data key="e_curved">0.1</data>
    </edge>
    <edge source="n48" target="n108">
      <data key="e_TYPEA">protein</data>
      <data key="e_TYPEB">protein</data>
      <data key="e_MECHANISM">transcriptional regulation</data>
      <data key="e_EFFECT">up-regulates quantity by expression</data>
      <data key="e_DIRECT">NO</data>
      <data key="e_SCORE">0.2197</data>
      <data key="e_width">0.2197</data>
      <data key="e_color">#FF7F50</data>
      <data key="e_arrow.size">0.4</data>
      <data key="e_arrow.width">0.4</data>
      <data key="e_arrow.mode">0</data>
      <data key="e_curved">0.1</data>
    </edge>
    <edge source="n102" target="n108">
      <data key="e_TYPEA">protein</data>
      <data key="e_TYPEB">protein</data>
      <data key="e_MECHANISM">transcriptional regulation</data>
      <data key="e_EFFECT">up-regulates quantity by expression</data>
      <data key="e_DIRECT">NO</data>
      <data key="e_SCORE">0.1364</data>
      <data key="e_width">0.1364</data>
      <data key="e_color">#FF7F50</data>
      <data key="e_arrow.size">0.4</data>
      <data key="e_arrow.width">0.4</data>
      <data key="e_arrow.mode">0</data>
      <data key="e_curved">0.1</data>
    </edge>
    <edge source="n98" target="n109">
      <data key="e_TYPEA">protein</data>
      <data key="e_TYPEB">protein</data>
      <data key="e_MECHANISM">transcriptional repression</data>
      <data key="e_EFFECT">down-regulates quantity by repression</data>
      <data key="e_DIRECT">YES</data>
      <data key="e_SCORE">0.1364</data>
      <data key="e_width">0.1364</data>
      <data key="e_color">#008B8B</data>
      <data key="e_arrow.size">0.4</data>
      <data key="e_arrow.width">0.4</data>
      <data key="e_arrow.mode">2</data>
      <data key="e_curved">0.1</data>
    </edge>
    <edge source="n19" target="n110">
      <data key="e_TYPEA">protein</data>
      <data key="e_TYPEB">protein</data>
      <data key="e_MECHANISM">transcriptional regulation</data>
      <data key="e_EFFECT">up-regulates quantity by expression</data>
      <data key="e_DIRECT">NO</data>
      <data key="e_SCORE">0.3123</data>
      <data key="e_width">0.3123</data>
      <data key="e_color">#FF7F50</data>
      <data key="e_arrow.size">0.4</data>
      <data key="e_arrow.width">0.4</data>
      <data key="e_arrow.mode">0</data>
      <data key="e_curved">0.1</data>
    </edge>
    <edge source="n22" target="n110">
      <data key="e_TYPEA">protein</data>
      <data key="e_TYPEB">protein</data>
      <data key="e_MECHANISM">transcriptional regulation</data>
      <data key="e_EFFECT">up-regulates quantity by expression</data>
      <data key="e_DIRECT">NO</data>
      <data key="e_SCORE">0.1364</data>
      <data key="e_width">0.1364</data>
      <data key="e_color">#FF7F50</data>
      <data key="e_arrow.size">0.4</data>
      <data key="e_arrow.width">0.4</data>
      <data key="e_arrow.mode">0</data>
      <data key="e_curved">0.1</data>
    </edge>
    <edge source="n99" target="n110">
      <data key="e_TYPEA">protein</data>
      <data key="e_TYPEB">protein</data>
      <data key="e_MECHANISM">transcriptional regulation</data>
      <data key="e_EFFECT">up-regulates quantity by expression</data>
      <data key="e_DIRECT">NO</data>
      <data key="e_SCORE">0.1364</data>
      <data key="e_width">0.1364</data>
      <data key="e_color">#FF7F50</data>
      <data key="e_arrow.size">0.4</data>
      <data key="e_arrow.width">0.4</data>
      <data key="e_arrow.mode">0</data>
      <data key="e_curved">0.1</data>
    </edge>
    <edge source="n99" target="n110">
      <data key="e_TYPEA">protein</data>
      <data key="e_TYPEB">protein</data>
      <data key="e_MECHANISM">transcriptional regulation</data>
      <data key="e_EFFECT">down-regulates quantity by repression</data>
      <data key="e_DIRECT">NO</data>
      <data key="e_SCORE">0.1364</data>
      <data key="e_width">0.1364</data>
      <data key="e_color">#008B8B</data>
      <data key="e_arrow.size">0.4</data>
      <data key="e_arrow.width">0.4</data>
      <data key="e_arrow.mode">0</data>
      <data key="e_curved">0.1</data>
    </edge>
    <edge source="n18" target="n112">
      <data key="e_TYPEA">protein</data>
      <data key="e_TYPEB">protein</data>
      <data key="e_MECHANISM">transcriptional regulation</data>
      <data key="e_EFFECT">up-regulates</data>
      <data key="e_DIRECT">NO</data>
      <data key="e_SCORE">0.5634</data>
      <data key="e_width">0.5634</data>
      <data key="e_color">#FF7F50</data>
      <data key="e_arrow.size">0.4</data>
      <data key="e_arrow.width">0.4</data>
      <data key="e_arrow.mode">0</data>
      <data key="e_curved">0.1</data>
    </edge>
    <edge source="n49" target="n112">
      <data key="e_TYPEA">protein</data>
      <data key="e_TYPEB">protein</data>
      <data key="e_MECHANISM">transcriptional regulation</data>
      <data key="e_EFFECT">up-regulates quantity by expression</data>
      <data key="e_DIRECT">NO</data>
      <data key="e_SCORE">0.1364</data>
      <data key="e_width">0.1364</data>
      <data key="e_color">#FF7F50</data>
      <data key="e_arrow.size">0.4</data>
      <data key="e_arrow.width">0.4</data>
      <data key="e_arrow.mode">0</data>
      <data key="e_curved">0.1</data>
    </edge>
    <edge source="n28" target="n114">
      <data key="e_TYPEA">protein</data>
      <data key="e_TYPEB">protein</data>
      <data key="e_MECHANISM">transcriptional regulation</data>
      <data key="e_EFFECT">up-regulates quantity by expression</data>
      <data key="e_DIRECT">YES</data>
      <data key="e_SCORE">0.1983</data>
      <data key="e_width">0.1983</data>
      <data key="e_color">#FF7F50</data>
      <data key="e_arrow.size">0.4</data>
      <data key="e_arrow.width">0.4</data>
      <data key="e_arrow.mode">2</data>
      <data key="e_curved">0.1</data>
    </edge>
    <edge source="n28" target="n114">
      <data key="e_TYPEA">protein</data>
      <data key="e_TYPEB">protein</data>
      <data key="e_MECHANISM">transcriptional activation</data>
      <data key="e_EFFECT">up-regulates quantity by expression</data>
      <data key="e_DIRECT">NO</data>
      <data key="e_SCORE">0.1983</data>
      <data key="e_width">0.1983</data>
      <data key="e_color">#FF7F50</data>
      <data key="e_arrow.size">0.4</data>
      <data key="e_arrow.width">0.4</data>
      <data key="e_arrow.mode">0</data>
      <data key="e_curved">0.1</data>
    </edge>
    <edge source="n79" target="n114">
      <data key="e_TYPEA">protein</data>
      <data key="e_TYPEB">protein</data>
      <data key="e_MECHANISM">transcriptional regulation</data>
      <data key="e_EFFECT">up-regulates quantity by expression</data>
      <data key="e_DIRECT">NO</data>
      <data key="e_SCORE">0.1364</data>
      <data key="e_width">0.1364</data>
      <data key="e_color">#FF7F50</data>
      <data key="e_arrow.size">0.4</data>
      <data key="e_arrow.width">0.4</data>
      <data key="e_arrow.mode">0</data>
      <data key="e_curved">0.1</data>
    </edge>
    <edge source="n83" target="n114">
      <data key="e_TYPEA">protein</data>
      <data key="e_TYPEB">protein</data>
      <data key="e_MECHANISM">transcriptional regulation</data>
      <data key="e_EFFECT">up-regulates quantity by expression</data>
      <data key="e_DIRECT">NO</data>
      <data key="e_SCORE">0.1364</data>
      <data key="e_width">0.1364</data>
      <data key="e_color">#FF7F50</data>
      <data key="e_arrow.size">0.4</data>
      <data key="e_arrow.width">0.4</data>
      <data key="e_arrow.mode">0</data>
      <data key="e_curved">0.1</data>
    </edge>
    <edge source="n99" target="n114">
      <data key="e_TYPEA">protein</data>
      <data key="e_TYPEB">protein</data>
      <data key="e_MECHANISM">transcriptional regulation</data>
      <data key="e_EFFECT">up-regulates quantity by expression</data>
      <data key="e_DIRECT">YES</data>
      <data key="e_SCORE">0.1364</data>
      <data key="e_width">0.1364</data>
      <data key="e_color">#FF7F50</data>
      <data key="e_arrow.size">0.4</data>
      <data key="e_arrow.width">0.4</data>
      <data key="e_arrow.mode">2</data>
      <data key="e_curved">0.1</data>
    </edge>
    <edge source="n79" target="n115">
      <data key="e_TYPEA">protein</data>
      <data key="e_TYPEB">protein</data>
      <data key="e_MECHANISM">transcriptional activation</data>
      <data key="e_EFFECT">up-regulates quantity by expression</data>
      <data key="e_DIRECT">NO</data>
      <data key="e_SCORE">0.1364</data>
      <data key="e_width">0.1364</data>
      <data key="e_color">#FF7F50</data>
      <data key="e_arrow.size">0.4</data>
      <data key="e_arrow.width">0.4</data>
      <data key="e_arrow.mode">0</data>
      <data key="e_curved">0.1</data>
    </edge>
    <edge source="n97" target="n116">
      <data key="e_TYPEA">protein</data>
      <data key="e_TYPEB">protein</data>
      <data key="e_MECHANISM">transcriptional regulation</data>
      <data key="e_EFFECT">down-regulates quantity by repression</data>
      <data key="e_DIRECT">NO</data>
      <data key="e_SCORE">0.1364</data>
      <data key="e_width">0.1364</data>
      <data key="e_color">#008B8B</data>
      <data key="e_arrow.size">0.4</data>
      <data key="e_arrow.width">0.4</data>
      <data key="e_arrow.mode">0</data>
      <data key="e_curved">0.1</data>
    </edge>
    <edge source="n62" target="n118">
      <data key="e_TYPEA">protein</data>
      <data key="e_TYPEB">protein</data>
      <data key="e_MECHANISM">transcriptional regulation</data>
      <data key="e_EFFECT">up-regulates quantity by expression</data>
      <data key="e_DIRECT">NO</data>
      <data key="e_SCORE">0.1364</data>
      <data key="e_width">0.1364</data>
      <data key="e_color">#FF7F50</data>
      <data key="e_arrow.size">0.4</data>
      <data key="e_arrow.width">0.4</data>
      <data key="e_arrow.mode">0</data>
      <data key="e_curved">0.1</data>
    </edge>
    <edge source="n0" target="n121">
      <data key="e_TYPEA">protein</data>
      <data key="e_TYPEB">protein</data>
      <data key="e_MECHANISM">transcriptional regulation</data>
      <data key="e_EFFECT">up-regulates quantity by expression</data>
      <data key="e_DIRECT">NO</data>
      <data key="e_SCORE">0.1364</data>
      <data key="e_width">0.1364</data>
      <data key="e_color">#FF7F50</data>
      <data key="e_arrow.size">0.4</data>
      <data key="e_arrow.width">0.4</data>
      <data key="e_arrow.mode">0</data>
      <data key="e_curved">0.1</data>
    </edge>
    <edge source="n24" target="n121">
      <data key="e_TYPEA">protein</data>
      <data key="e_TYPEB">protein</data>
      <data key="e_MECHANISM">transcriptional regulation</data>
      <data key="e_EFFECT">up-regulates quantity by expression</data>
      <data key="e_DIRECT">YES</data>
      <data key="e_SCORE">0.1364</data>
      <data key="e_width">0.1364</data>
      <data key="e_color">#FF7F50</data>
      <data key="e_arrow.size">0.4</data>
      <data key="e_arrow.width">0.4</data>
      <data key="e_arrow.mode">2</data>
      <data key="e_curved">0.1</data>
    </edge>
    <edge source="n70" target="n121">
      <data key="e_TYPEA">protein</data>
      <data key="e_TYPEB">protein</data>
      <data key="e_MECHANISM">transcriptional regulation</data>
      <data key="e_EFFECT">down-regulates quantity by repression</data>
      <data key="e_DIRECT">NO</data>
      <data key="e_SCORE">0.1364</data>
      <data key="e_width">0.1364</data>
      <data key="e_color">#008B8B</data>
      <data key="e_arrow.size">0.4</data>
      <data key="e_arrow.width">0.4</data>
      <data key="e_arrow.mode">0</data>
      <data key="e_curved">0.1</data>
    </edge>
    <edge source="n88" target="n121">
      <data key="e_TYPEA">protein</data>
      <data key="e_TYPEB">protein</data>
      <data key="e_MECHANISM">transcriptional regulation</data>
      <data key="e_EFFECT">down-regulates quantity by repression</data>
      <data key="e_DIRECT">NO</data>
      <data key="e_SCORE">0.1364</data>
      <data key="e_width">0.1364</data>
      <data key="e_color">#008B8B</data>
      <data key="e_arrow.size">0.4</data>
      <data key="e_arrow.width">0.4</data>
      <data key="e_arrow.mode">0</data>
      <data key="e_curved">0.1</data>
    </edge>
    <edge source="n103" target="n121">
      <data key="e_TYPEA">protein</data>
      <data key="e_TYPEB">protein</data>
      <data key="e_MECHANISM">transcriptional regulation</data>
      <data key="e_EFFECT">up-regulates quantity by expression</data>
      <data key="e_DIRECT">YES</data>
      <data key="e_SCORE">0.1364</data>
      <data key="e_width">0.1364</data>
      <data key="e_color">#FF7F50</data>
      <data key="e_arrow.size">0.4</data>
      <data key="e_arrow.width">0.4</data>
      <data key="e_arrow.mode">2</data>
      <data key="e_curved">0.1</data>
    </edge>
    <edge source="n112" target="n121">
      <data key="e_TYPEA">protein</data>
      <data key="e_TYPEB">protein</data>
      <data key="e_MECHANISM">transcriptional regulation</data>
      <data key="e_EFFECT">up-regulates</data>
      <data key="e_DIRECT">NO</data>
      <data key="e_SCORE">0.1364</data>
      <data key="e_width">0.1364</data>
      <data key="e_color">#FF7F50</data>
      <data key="e_arrow.size">0.4</data>
      <data key="e_arrow.width">0.4</data>
      <data key="e_arrow.mode">0</data>
      <data key="e_curved">0.1</data>
    </edge>
    <edge source="n0" target="n122">
      <data key="e_TYPEA">protein</data>
      <data key="e_TYPEB">protein</data>
      <data key="e_MECHANISM">transcriptional regulation</data>
      <data key="e_EFFECT">up-regulates quantity by expression</data>
      <data key="e_DIRECT">NO</data>
      <data key="e_SCORE">0.1364</data>
      <data key="e_width">0.1364</data>
      <data key="e_color">#FF7F50</data>
      <data key="e_arrow.size">0.4</data>
      <data key="e_arrow.width">0.4</data>
      <data key="e_arrow.mode">0</data>
      <data key="e_curved">0.1</data>
    </edge>
    <edge source="n3" target="n122">
      <data key="e_TYPEA">protein</data>
      <data key="e_TYPEB">protein</data>
      <data key="e_MECHANISM">transcriptional regulation</data>
      <data key="e_EFFECT">up-regulates quantity by expression</data>
      <data key="e_DIRECT">NO</data>
      <data key="e_SCORE">0.1364</data>
      <data key="e_width">0.1364</data>
      <data key="e_color">#FF7F50</data>
      <data key="e_arrow.size">0.4</data>
      <data key="e_arrow.width">0.4</data>
      <data key="e_arrow.mode">0</data>
      <data key="e_curved">0.1</data>
    </edge>
    <edge source="n28" target="n122">
      <data key="e_TYPEA">protein</data>
      <data key="e_TYPEB">protein</data>
      <data key="e_MECHANISM">transcriptional regulation</data>
      <data key="e_EFFECT">down-regulates quantity by repression</data>
      <data key="e_DIRECT">NO</data>
      <data key="e_SCORE">0.1364</data>
      <data key="e_width">0.1364</data>
      <data key="e_color">#008B8B</data>
      <data key="e_arrow.size">0.4</data>
      <data key="e_arrow.width">0.4</data>
      <data key="e_arrow.mode">0</data>
      <data key="e_curved">0.1</data>
    </edge>
    <edge source="n62" target="n122">
      <data key="e_TYPEA">protein</data>
      <data key="e_TYPEB">protein</data>
      <data key="e_MECHANISM">transcriptional regulation</data>
      <data key="e_EFFECT">up-regulates quantity by expression</data>
      <data key="e_DIRECT">NO</data>
      <data key="e_SCORE">0.1364</data>
      <data key="e_width">0.1364</data>
      <data key="e_color">#FF7F50</data>
      <data key="e_arrow.size">0.4</data>
      <data key="e_arrow.width">0.4</data>
      <data key="e_arrow.mode">0</data>
      <data key="e_curved">0.1</data>
    </edge>
    <edge source="n97" target="n122">
      <data key="e_TYPEA">protein</data>
      <data key="e_TYPEB">protein</data>
      <data key="e_MECHANISM">transcriptional regulation</data>
      <data key="e_EFFECT">up-regulates quantity by expression</data>
      <data key="e_DIRECT">NO</data>
      <data key="e_SCORE">0.1364</data>
      <data key="e_width">0.1364</data>
      <data key="e_color">#FF7F50</data>
      <data key="e_arrow.size">0.4</data>
      <data key="e_arrow.width">0.4</data>
      <data key="e_arrow.mode">0</data>
      <data key="e_curved">0.1</data>
    </edge>
    <edge source="n67" target="n124">
      <data key="e_TYPEA">protein</data>
      <data key="e_TYPEB">protein</data>
      <data key="e_MECHANISM">transcriptional activation</data>
      <data key="e_EFFECT">up-regulates quantity by expression</data>
      <data key="e_DIRECT">NO</data>
      <data key="e_SCORE">0.1364</data>
      <data key="e_width">0.1364</data>
      <data key="e_color">#FF7F50</data>
      <data key="e_arrow.size">0.4</data>
      <data key="e_arrow.width">0.4</data>
      <data key="e_arrow.mode">0</data>
      <data key="e_curved">0.1</data>
    </edge>
    <edge source="n107" target="n124">
      <data key="e_TYPEA">protein</data>
      <data key="e_TYPEB">protein</data>
      <data key="e_MECHANISM">transcriptional regulation</data>
      <data key="e_EFFECT">up-regulates quantity by expression</data>
      <data key="e_DIRECT">NO</data>
      <data key="e_SCORE">0.1364</data>
      <data key="e_width">0.1364</data>
      <data key="e_color">#FF7F50</data>
      <data key="e_arrow.size">0.4</data>
      <data key="e_arrow.width">0.4</data>
      <data key="e_arrow.mode">0</data>
      <data key="e_curved">0.1</data>
    </edge>
    <edge source="n79" target="n126">
      <data key="e_TYPEA">protein</data>
      <data key="e_TYPEB">protein</data>
      <data key="e_MECHANISM">transcriptional regulation</data>
      <data key="e_EFFECT">down-regulates quantity by repression</data>
      <data key="e_DIRECT">NO</data>
      <data key="e_SCORE">0.2197</data>
      <data key="e_width">0.2197</data>
      <data key="e_color">#008B8B</data>
      <data key="e_arrow.size">0.4</data>
      <data key="e_arrow.width">0.4</data>
      <data key="e_arrow.mode">0</data>
      <data key="e_curved">0.1</data>
    </edge>
    <edge source="n66" target="n127">
      <data key="e_TYPEA">protein</data>
      <data key="e_TYPEB">protein</data>
      <data key="e_MECHANISM">transcriptional regulation</data>
      <data key="e_EFFECT">up-regulates quantity by expression</data>
      <data key="e_DIRECT">NO</data>
      <data key="e_SCORE">0.1364</data>
      <data key="e_width">0.1364</data>
      <data key="e_color">#FF7F50</data>
      <data key="e_arrow.size">0.4</data>
      <data key="e_arrow.width">0.4</data>
      <data key="e_arrow.mode">0</data>
      <data key="e_curved">0.1</data>
    </edge>
    <edge source="n83" target="n127">
      <data key="e_TYPEA">protein</data>
      <data key="e_TYPEB">protein</data>
      <data key="e_MECHANISM">transcriptional regulation</data>
      <data key="e_EFFECT">down-regulates quantity by repression</data>
      <data key="e_DIRECT">NO</data>
      <data key="e_SCORE">0.1364</data>
      <data key="e_width">0.1364</data>
      <data key="e_color">#008B8B</data>
      <data key="e_arrow.size">0.4</data>
      <data key="e_arrow.width">0.4</data>
      <data key="e_arrow.mode">0</data>
      <data key="e_curved">0.1</data>
    </edge>
    <edge source="n2" target="n128">
      <data key="e_TYPEA">protein</data>
      <data key="e_TYPEB">protein</data>
      <data key="e_MECHANISM">transcriptional regulation</data>
      <data key="e_EFFECT">down-regulates quantity by repression</data>
      <data key="e_DIRECT">NO</data>
      <data key="e_SCORE">0.1364</data>
      <data key="e_width">0.1364</data>
      <data key="e_color">#008B8B</data>
      <data key="e_arrow.size">0.4</data>
      <data key="e_arrow.width">0.4</data>
      <data key="e_arrow.mode">0</data>
      <data key="e_curved">0.1</data>
    </edge>
    <edge source="n74" target="n128">
      <data key="e_TYPEA">protein</data>
      <data key="e_TYPEB">protein</data>
      <data key="e_MECHANISM">transcriptional regulation</data>
      <data key="e_EFFECT">down-regulates quantity by repression</data>
      <data key="e_DIRECT">NO</data>
      <data key="e_SCORE">0.1364</data>
      <data key="e_width">0.1364</data>
      <data key="e_color">#008B8B</data>
      <data key="e_arrow.size">0.4</data>
      <data key="e_arrow.width">0.4</data>
      <data key="e_arrow.mode">0</data>
      <data key="e_curved">0.1</data>
    </edge>
    <edge source="n78" target="n128">
      <data key="e_TYPEA">protein</data>
      <data key="e_TYPEB">protein</data>
      <data key="e_MECHANISM">transcriptional regulation</data>
      <data key="e_EFFECT">up-regulates quantity by expression</data>
      <data key="e_DIRECT">NO</data>
      <data key="e_SCORE">0.1364</data>
      <data key="e_width">0.1364</data>
      <data key="e_color">#FF7F50</data>
      <data key="e_arrow.size">0.4</data>
      <data key="e_arrow.width">0.4</data>
      <data key="e_arrow.mode">0</data>
      <data key="e_curved">0.1</data>
    </edge>
    <edge source="n88" target="n128">
      <data key="e_TYPEA">protein</data>
      <data key="e_TYPEB">protein</data>
      <data key="e_MECHANISM">transcriptional regulation</data>
      <data key="e_EFFECT">down-regulates quantity by repression</data>
      <data key="e_DIRECT">NO</data>
      <data key="e_SCORE">0.2753</data>
      <data key="e_width">0.2753</data>
      <data key="e_color">#008B8B</data>
      <data key="e_arrow.size">0.4</data>
      <data key="e_arrow.width">0.4</data>
      <data key="e_arrow.mode">0</data>
      <data key="e_curved">0.1</data>
    </edge>
    <edge source="n88" target="n128">
      <data key="e_TYPEA">protein</data>
      <data key="e_TYPEB">protein</data>
      <data key="e_MECHANISM">transcriptional regulation</data>
      <data key="e_EFFECT">up-regulates quantity by expression</data>
      <data key="e_DIRECT">NO</data>
      <data key="e_SCORE">0.2753</data>
      <data key="e_width">0.2753</data>
      <data key="e_color">#FF7F50</data>
      <data key="e_arrow.size">0.4</data>
      <data key="e_arrow.width">0.4</data>
      <data key="e_arrow.mode">0</data>
      <data key="e_curved">0.1</data>
    </edge>
    <edge source="n97" target="n128">
      <data key="e_TYPEA">protein</data>
      <data key="e_TYPEB">protein</data>
      <data key="e_MECHANISM">transcriptional regulation</data>
      <data key="e_EFFECT">up-regulates quantity by expression</data>
      <data key="e_DIRECT">NO</data>
      <data key="e_SCORE">0.1364</data>
      <data key="e_width">0.1364</data>
      <data key="e_color">#FF7F50</data>
      <data key="e_arrow.size">0.4</data>
      <data key="e_arrow.width">0.4</data>
      <data key="e_arrow.mode">0</data>
      <data key="e_curved">0.1</data>
    </edge>
    <edge source="n116" target="n128">
      <data key="e_TYPEA">protein</data>
      <data key="e_TYPEB">protein</data>
      <data key="e_MECHANISM">transcriptional regulation</data>
      <data key="e_EFFECT">down-regulates quantity by repression</data>
      <data key="e_DIRECT">NO</data>
      <data key="e_SCORE">0.1364</data>
      <data key="e_width">0.1364</data>
      <data key="e_color">#008B8B</data>
      <data key="e_arrow.size">0.4</data>
      <data key="e_arrow.width">0.4</data>
      <data key="e_arrow.mode">0</data>
      <data key="e_curved">0.1</data>
    </edge>
    <edge source="n88" target="n129">
      <data key="e_TYPEA">protein</data>
      <data key="e_TYPEB">protein</data>
      <data key="e_MECHANISM">transcriptional regulation</data>
      <data key="e_EFFECT">down-regulates quantity by repression</data>
      <data key="e_DIRECT">NO</data>
      <data key="e_SCORE">0.1364</data>
      <data key="e_width">0.1364</data>
      <data key="e_color">#008B8B</data>
      <data key="e_arrow.size">0.4</data>
      <data key="e_arrow.width">0.4</data>
      <data key="e_arrow.mode">0</data>
      <data key="e_curved">0.1</data>
    </edge>
    <edge source="n1" target="n131">
      <data key="e_TYPEA">protein</data>
      <data key="e_TYPEB">protein</data>
      <data key="e_MECHANISM">transcriptional regulation</data>
      <data key="e_EFFECT">down-regulates quantity by repression</data>
      <data key="e_DIRECT">NO</data>
      <data key="e_SCORE">0.1364</data>
      <data key="e_width">0.1364</data>
      <data key="e_color">#008B8B</data>
      <data key="e_arrow.size">0.4</data>
      <data key="e_arrow.width">0.4</data>
      <data key="e_arrow.mode">0</data>
      <data key="e_curved">0.1</data>
    </edge>
    <edge source="n97" target="n131">
      <data key="e_TYPEA">protein</data>
      <data key="e_TYPEB">protein</data>
      <data key="e_MECHANISM">transcriptional regulation</data>
      <data key="e_EFFECT">down-regulates quantity by repression</data>
      <data key="e_DIRECT">NO</data>
      <data key="e_SCORE">0.1364</data>
      <data key="e_width">0.1364</data>
      <data key="e_color">#008B8B</data>
      <data key="e_arrow.size">0.4</data>
      <data key="e_arrow.width">0.4</data>
      <data key="e_arrow.mode">0</data>
      <data key="e_curved">0.1</data>
    </edge>
    <edge source="n4" target="n132">
      <data key="e_TYPEA">protein</data>
      <data key="e_TYPEB">protein</data>
      <data key="e_MECHANISM">transcriptional regulation</data>
      <data key="e_EFFECT">down-regulates quantity by repression</data>
      <data key="e_DIRECT">NO</data>
      <data key="e_SCORE">0.1364</data>
      <data key="e_width">0.1364</data>
      <data key="e_color">#008B8B</data>
      <data key="e_arrow.size">0.4</data>
      <data key="e_arrow.width">0.4</data>
      <data key="e_arrow.mode">0</data>
      <data key="e_curved">0.1</data>
    </edge>
    <edge source="n5" target="n132">
      <data key="e_TYPEA">protein</data>
      <data key="e_TYPEB">protein</data>
      <data key="e_MECHANISM">transcriptional activation</data>
      <data key="e_EFFECT">up-regulates quantity</data>
      <data key="e_DIRECT">YES</data>
      <data key="e_SCORE">0.1364</data>
      <data key="e_width">0.1364</data>
      <data key="e_color">#FF7F50</data>
      <data key="e_arrow.size">0.4</data>
      <data key="e_arrow.width">0.4</data>
      <data key="e_arrow.mode">2</data>
      <data key="e_curved">0.1</data>
    </edge>
    <edge source="n48" target="n132">
      <data key="e_TYPEA">protein</data>
      <data key="e_TYPEB">protein</data>
      <data key="e_MECHANISM">transcriptional activation</data>
      <data key="e_EFFECT">up-regulates quantity</data>
      <data key="e_DIRECT">NO</data>
      <data key="e_SCORE">0.2753</data>
      <data key="e_width">0.2753</data>
      <data key="e_color">#FF7F50</data>
      <data key="e_arrow.size">0.4</data>
      <data key="e_arrow.width">0.4</data>
      <data key="e_arrow.mode">0</data>
      <data key="e_curved">0.1</data>
    </edge>
    <edge source="n49" target="n132">
      <data key="e_TYPEA">protein</data>
      <data key="e_TYPEB">protein</data>
      <data key="e_MECHANISM">transcriptional regulation</data>
      <data key="e_EFFECT">up-regulates quantity by expression</data>
      <data key="e_DIRECT">YES</data>
      <data key="e_SCORE">0.1364</data>
      <data key="e_width">0.1364</data>
      <data key="e_color">#FF7F50</data>
      <data key="e_arrow.size">0.4</data>
      <data key="e_arrow.width">0.4</data>
      <data key="e_arrow.mode">2</data>
      <data key="e_curved">0.1</data>
    </edge>
    <edge source="n88" target="n132">
      <data key="e_TYPEA">protein</data>
      <data key="e_TYPEB">protein</data>
      <data key="e_MECHANISM">transcriptional regulation</data>
      <data key="e_EFFECT">up-regulates quantity by expression</data>
      <data key="e_DIRECT">NO</data>
      <data key="e_SCORE">0.1364</data>
      <data key="e_width">0.1364</data>
      <data key="e_color">#FF7F50</data>
      <data key="e_arrow.size">0.4</data>
      <data key="e_arrow.width">0.4</data>
      <data key="e_arrow.mode">0</data>
      <data key="e_curved">0.1</data>
    </edge>
    <edge source="n112" target="n132">
      <data key="e_TYPEA">protein</data>
      <data key="e_TYPEB">protein</data>
      <data key="e_MECHANISM">transcriptional activation</data>
      <data key="e_EFFECT">up-regulates quantity by expression</data>
      <data key="e_DIRECT">YES</data>
      <data key="e_SCORE">0.2197</data>
      <data key="e_width">0.2197</data>
      <data key="e_color">#FF7F50</data>
      <data key="e_arrow.size">0.4</data>
      <data key="e_arrow.width">0.4</data>
      <data key="e_arrow.mode">2</data>
      <data key="e_curved">0.1</data>
    </edge>
    <edge source="n32" target="n133">
      <data key="e_TYPEA">protein</data>
      <data key="e_TYPEB">protein</data>
      <data key="e_MECHANISM">transcriptional regulation</data>
      <data key="e_EFFECT">down-regulates quantity by repression</data>
      <data key="e_DIRECT">NO</data>
      <data key="e_SCORE">0.1364</data>
      <data key="e_width">0.1364</data>
      <data key="e_color">#008B8B</data>
      <data key="e_arrow.size">0.4</data>
      <data key="e_arrow.width">0.4</data>
      <data key="e_arrow.mode">0</data>
      <data key="e_curved">0.1</data>
    </edge>
    <edge source="n32" target="n133">
      <data key="e_TYPEA">protein</data>
      <data key="e_TYPEB">protein</data>
      <data key="e_MECHANISM">transcriptional regulation</data>
      <data key="e_EFFECT">down-regulates quantity by repression</data>
      <data key="e_DIRECT">NO</data>
      <data key="e_SCORE">0.1364</data>
      <data key="e_width">0.1364</data>
      <data key="e_color">#008B8B</data>
      <data key="e_arrow.size">0.4</data>
      <data key="e_arrow.width">0.4</data>
      <data key="e_arrow.mode">0</data>
      <data key="e_curved">0.1</data>
    </edge>
    <edge source="n33" target="n133">
      <data key="e_TYPEA">protein</data>
      <data key="e_TYPEB">protein</data>
      <data key="e_MECHANISM">transcriptional regulation</data>
      <data key="e_EFFECT">down-regulates quantity by repression</data>
      <data key="e_DIRECT">NO</data>
      <data key="e_SCORE">0.1364</data>
      <data key="e_width">0.1364</data>
      <data key="e_color">#008B8B</data>
      <data key="e_arrow.size">0.4</data>
      <data key="e_arrow.width">0.4</data>
      <data key="e_arrow.mode">0</data>
      <data key="e_curved">0.1</data>
    </edge>
    <edge source="n33" target="n133">
      <data key="e_TYPEA">protein</data>
      <data key="e_TYPEB">protein</data>
      <data key="e_MECHANISM">transcriptional regulation</data>
      <data key="e_EFFECT">down-regulates quantity by repression</data>
      <data key="e_DIRECT">NO</data>
      <data key="e_SCORE">0.1364</data>
      <data key="e_width">0.1364</data>
      <data key="e_color">#008B8B</data>
      <data key="e_arrow.size">0.4</data>
      <data key="e_arrow.width">0.4</data>
      <data key="e_arrow.mode">0</data>
      <data key="e_curved">0.1</data>
    </edge>
    <edge source="n107" target="n134">
      <data key="e_TYPEA">protein</data>
      <data key="e_TYPEB">protein</data>
      <data key="e_MECHANISM">transcriptional regulation</data>
      <data key="e_EFFECT">down-regulates quantity by repression</data>
      <data key="e_DIRECT">NO</data>
      <data key="e_SCORE">0.1364</data>
      <data key="e_width">0.1364</data>
      <data key="e_color">#008B8B</data>
      <data key="e_arrow.size">0.4</data>
      <data key="e_arrow.width">0.4</data>
      <data key="e_arrow.mode">0</data>
      <data key="e_curved">0.1</data>
    </edge>
    <edge source="n133" target="n135">
      <data key="e_TYPEA">protein</data>
      <data key="e_TYPEB">protein</data>
      <data key="e_MECHANISM">transcriptional regulation</data>
      <data key="e_EFFECT">up-regulates quantity by expression</data>
      <data key="e_DIRECT">NO</data>
      <data key="e_SCORE">0.1364</data>
      <data key="e_width">0.1364</data>
      <data key="e_color">#FF7F50</data>
      <data key="e_arrow.size">0.4</data>
      <data key="e_arrow.width">0.4</data>
      <data key="e_arrow.mode">0</data>
      <data key="e_curved">0.1</data>
    </edge>
    <edge source="n26" target="n136">
      <data key="e_TYPEA">protein</data>
      <data key="e_TYPEB">protein</data>
      <data key="e_MECHANISM">transcriptional activation</data>
      <data key="e_EFFECT">up-regulates quantity by expression</data>
      <data key="e_DIRECT">YES</data>
      <data key="e_SCORE">0.1364</data>
      <data key="e_width">0.1364</data>
      <data key="e_color">#FF7F50</data>
      <data key="e_arrow.size">0.4</data>
      <data key="e_arrow.width">0.4</data>
      <data key="e_arrow.mode">2</data>
      <data key="e_curved">0.1</data>
    </edge>
    <edge source="n79" target="n139">
      <data key="e_TYPEA">protein</data>
      <data key="e_TYPEB">protein</data>
      <data key="e_MECHANISM">transcriptional regulation</data>
      <data key="e_EFFECT">up-regulates quantity by expression</data>
      <data key="e_DIRECT">NO</data>
      <data key="e_SCORE">0.1364</data>
      <data key="e_width">0.1364</data>
      <data key="e_color">#FF7F50</data>
      <data key="e_arrow.size">0.4</data>
      <data key="e_arrow.width">0.4</data>
      <data key="e_arrow.mode">0</data>
      <data key="e_curved">0.1</data>
    </edge>
    <edge source="n79" target="n139">
      <data key="e_TYPEA">protein</data>
      <data key="e_TYPEB">protein</data>
      <data key="e_MECHANISM">transcriptional regulation</data>
      <data key="e_EFFECT">up-regulates</data>
      <data key="e_DIRECT">NO</data>
      <data key="e_SCORE">0.1364</data>
      <data key="e_width">0.1364</data>
      <data key="e_color">#FF7F50</data>
      <data key="e_arrow.size">0.4</data>
      <data key="e_arrow.width">0.4</data>
      <data key="e_arrow.mode">0</data>
      <data key="e_curved">0.1</data>
    </edge>
    <edge source="n83" target="n139">
      <data key="e_TYPEA">protein</data>
      <data key="e_TYPEB">protein</data>
      <data key="e_MECHANISM">transcriptional regulation</data>
      <data key="e_EFFECT">up-regulates quantity by expression</data>
      <data key="e_DIRECT">NO</data>
      <data key="e_SCORE">0.1364</data>
      <data key="e_width">0.1364</data>
      <data key="e_color">#FF7F50</data>
      <data key="e_arrow.size">0.4</data>
      <data key="e_arrow.width">0.4</data>
      <data key="e_arrow.mode">0</data>
      <data key="e_curved">0.1</data>
    </edge>
    <edge source="n110" target="n140">
      <data key="e_TYPEA">protein</data>
      <data key="e_TYPEB">protein</data>
      <data key="e_MECHANISM">transcriptional regulation</data>
      <data key="e_EFFECT">up-regulates quantity by expression</data>
      <data key="e_DIRECT">NO</data>
      <data key="e_SCORE">0.2265</data>
      <data key="e_width">0.2265</data>
      <data key="e_color">#FF7F50</data>
      <data key="e_arrow.size">0.4</data>
      <data key="e_arrow.width">0.4</data>
      <data key="e_arrow.mode">0</data>
      <data key="e_curved">0.1</data>
    </edge>
    <edge source="n110" target="n140">
      <data key="e_TYPEA">protein</data>
      <data key="e_TYPEB">protein</data>
      <data key="e_MECHANISM">transcriptional regulation</data>
      <data key="e_EFFECT">up-regulates quantity</data>
      <data key="e_DIRECT">NO</data>
      <data key="e_SCORE">0.2265</data>
      <data key="e_width">0.2265</data>
      <data key="e_color">#FF7F50</data>
      <data key="e_arrow.size">0.4</data>
      <data key="e_arrow.width">0.4</data>
      <data key="e_arrow.mode">0</data>
      <data key="e_curved">0.1</data>
    </edge>
    <edge source="n110" target="n140">
      <data key="e_TYPEA">protein</data>
      <data key="e_TYPEB">protein</data>
      <data key="e_MECHANISM">transcriptional regulation</data>
      <data key="e_EFFECT">up-regulates</data>
      <data key="e_DIRECT">YES</data>
      <data key="e_SCORE">0.2265</data>
      <data key="e_width">0.2265</data>
      <data key="e_color">#FF7F50</data>
      <data key="e_arrow.size">0.4</data>
      <data key="e_arrow.width">0.4</data>
      <data key="e_arrow.mode">2</data>
      <data key="e_curved">0.1</data>
    </edge>
    <edge source="n82" target="n141">
      <data key="e_TYPEA">protein</data>
      <data key="e_TYPEB">protein</data>
      <data key="e_MECHANISM">transcriptional regulation</data>
      <data key="e_EFFECT">down-regulates quantity by repression</data>
      <data key="e_DIRECT">YES</data>
      <data key="e_SCORE">0.1364</data>
      <data key="e_width">0.1364</data>
      <data key="e_color">#008B8B</data>
      <data key="e_arrow.size">0.4</data>
      <data key="e_arrow.width">0.4</data>
      <data key="e_arrow.mode">2</data>
      <data key="e_curved">0.1</data>
    </edge>
    <edge source="n61" target="n142">
      <data key="e_TYPEA">protein</data>
      <data key="e_TYPEB">protein</data>
      <data key="e_MECHANISM">transcriptional regulation</data>
      <data key="e_EFFECT">up-regulates quantity by expression</data>
      <data key="e_DIRECT">NO</data>
      <data key="e_SCORE">0.1364</data>
      <data key="e_width">0.1364</data>
      <data key="e_color">#FF7F50</data>
      <data key="e_arrow.size">0.4</data>
      <data key="e_arrow.width">0.4</data>
      <data key="e_arrow.mode">0</data>
      <data key="e_curved">0.1</data>
    </edge>
    <edge source="n48" target="n144">
      <data key="e_TYPEA">protein</data>
      <data key="e_TYPEB">protein</data>
      <data key="e_MECHANISM">transcriptional activation</data>
      <data key="e_EFFECT">up-regulates quantity by expression</data>
      <data key="e_DIRECT">NO</data>
      <data key="e_SCORE">0.1364</data>
      <data key="e_width">0.1364</data>
      <data key="e_color">#FF7F50</data>
      <data key="e_arrow.size">0.4</data>
      <data key="e_arrow.width">0.4</data>
      <data key="e_arrow.mode">0</data>
      <data key="e_curved">0.1</data>
    </edge>
    <edge source="n91" target="n144">
      <data key="e_TYPEA">protein</data>
      <data key="e_TYPEB">protein</data>
      <data key="e_MECHANISM">transcriptional activation</data>
      <data key="e_EFFECT">up-regulates quantity by expression</data>
      <data key="e_DIRECT">NO</data>
      <data key="e_SCORE">0.1364</data>
      <data key="e_width">0.1364</data>
      <data key="e_color">#FF7F50</data>
      <data key="e_arrow.size">0.4</data>
      <data key="e_arrow.width">0.4</data>
      <data key="e_arrow.mode">0</data>
      <data key="e_curved">0.1</data>
    </edge>
    <edge source="n24" target="n145">
      <data key="e_TYPEA">protein</data>
      <data key="e_TYPEB">protein</data>
      <data key="e_MECHANISM">transcriptional regulation</data>
      <data key="e_EFFECT">down-regulates quantity by repression</data>
      <data key="e_DIRECT">NO</data>
      <data key="e_SCORE">0.1364</data>
      <data key="e_width">0.1364</data>
      <data key="e_color">#008B8B</data>
      <data key="e_arrow.size">0.4</data>
      <data key="e_arrow.width">0.4</data>
      <data key="e_arrow.mode">0</data>
      <data key="e_curved">0.1</data>
    </edge>
    <edge source="n66" target="n146">
      <data key="e_TYPEA">protein</data>
      <data key="e_TYPEB">protein</data>
      <data key="e_MECHANISM">transcriptional regulation</data>
      <data key="e_EFFECT">down-regulates quantity by repression</data>
      <data key="e_DIRECT">NO</data>
      <data key="e_SCORE">0.2197</data>
      <data key="e_width">0.2197</data>
      <data key="e_color">#008B8B</data>
      <data key="e_arrow.size">0.4</data>
      <data key="e_arrow.width">0.4</data>
      <data key="e_arrow.mode">0</data>
      <data key="e_curved">0.1</data>
    </edge>
    <edge source="n3" target="n147">
      <data key="e_TYPEA">protein</data>
      <data key="e_TYPEB">protein</data>
      <data key="e_MECHANISM">transcriptional regulation</data>
      <data key="e_EFFECT">down-regulates quantity by repression</data>
      <data key="e_DIRECT">NO</data>
      <data key="e_SCORE">0.1364</data>
      <data key="e_width">0.1364</data>
      <data key="e_color">#008B8B</data>
      <data key="e_arrow.size">0.4</data>
      <data key="e_arrow.width">0.4</data>
      <data key="e_arrow.mode">0</data>
      <data key="e_curved">0.1</data>
    </edge>
    <edge source="n35" target="n147">
      <data key="e_TYPEA">protein</data>
      <data key="e_TYPEB">protein</data>
      <data key="e_MECHANISM">transcriptional regulation</data>
      <data key="e_EFFECT">up-regulates quantity by expression</data>
      <data key="e_DIRECT">NO</data>
      <data key="e_SCORE">0.1364</data>
      <data key="e_width">0.1364</data>
      <data key="e_color">#FF7F50</data>
      <data key="e_arrow.size">0.4</data>
      <data key="e_arrow.width">0.4</data>
      <data key="e_arrow.mode">0</data>
      <data key="e_curved">0.1</data>
    </edge>
    <edge source="n60" target="n147">
      <data key="e_TYPEA">protein</data>
      <data key="e_TYPEB">protein</data>
      <data key="e_MECHANISM">transcriptional regulation</data>
      <data key="e_EFFECT">up-regulates quantity by expression</data>
      <data key="e_DIRECT">NO</data>
      <data key="e_SCORE">0.1364</data>
      <data key="e_width">0.1364</data>
      <data key="e_color">#FF7F50</data>
      <data key="e_arrow.size">0.4</data>
      <data key="e_arrow.width">0.4</data>
      <data key="e_arrow.mode">0</data>
      <data key="e_curved">0.1</data>
    </edge>
    <edge source="n75" target="n148">
      <data key="e_TYPEA">protein</data>
      <data key="e_TYPEB">protein</data>
      <data key="e_MECHANISM">transcriptional repression</data>
      <data key="e_EFFECT">down-regulates quantity by repression</data>
      <data key="e_DIRECT">NO</data>
      <data key="e_SCORE">0.1364</data>
      <data key="e_width">0.1364</data>
      <data key="e_color">#008B8B</data>
      <data key="e_arrow.size">0.4</data>
      <data key="e_arrow.width">0.4</data>
      <data key="e_arrow.mode">0</data>
      <data key="e_curved">0.1</data>
    </edge>
    <edge source="n106" target="n149">
      <data key="e_TYPEA">protein</data>
      <data key="e_TYPEB">protein</data>
      <data key="e_MECHANISM">transcriptional repression</data>
      <data key="e_EFFECT">down-regulates quantity</data>
      <data key="e_DIRECT">NO</data>
      <data key="e_SCORE">0.1364</data>
      <data key="e_width">0.1364</data>
      <data key="e_color">#008B8B</data>
      <data key="e_arrow.size">0.4</data>
      <data key="e_arrow.width">0.4</data>
      <data key="e_arrow.mode">0</data>
      <data key="e_curved">0.1</data>
    </edge>
    <edge source="n6" target="n150">
      <data key="e_TYPEA">protein</data>
      <data key="e_TYPEB">protein</data>
      <data key="e_MECHANISM">transcriptional repression</data>
      <data key="e_EFFECT">down-regulates quantity</data>
      <data key="e_DIRECT">YES</data>
      <data key="e_SCORE">0.1364</data>
      <data key="e_width">0.1364</data>
      <data key="e_color">#008B8B</data>
      <data key="e_arrow.size">0.4</data>
      <data key="e_arrow.width">0.4</data>
      <data key="e_arrow.mode">2</data>
      <data key="e_curved">0.1</data>
    </edge>
    <edge source="n74" target="n151">
      <data key="e_TYPEA">protein</data>
      <data key="e_TYPEB">protein</data>
      <data key="e_MECHANISM">transcriptional regulation</data>
      <data key="e_EFFECT">down-regulates quantity by repression</data>
      <data key="e_DIRECT">NO</data>
      <data key="e_SCORE">0.1364</data>
      <data key="e_width">0.1364</data>
      <data key="e_color">#008B8B</data>
      <data key="e_arrow.size">0.4</data>
      <data key="e_arrow.width">0.4</data>
      <data key="e_arrow.mode">0</data>
      <data key="e_curved">0.1</data>
    </edge>
    <edge source="n151" target="n151">
      <data key="e_TYPEA">protein</data>
      <data key="e_TYPEB">protein</data>
      <data key="e_MECHANISM">transcriptional regulation</data>
      <data key="e_EFFECT">down-regulates quantity by repression</data>
      <data key="e_DIRECT">NO</data>
      <data key="e_SCORE">0.1364</data>
      <data key="e_width">0.1364</data>
      <data key="e_color">#008B8B</data>
      <data key="e_arrow.size">0.4</data>
      <data key="e_arrow.width">0.4</data>
      <data key="e_arrow.mode">0</data>
      <data key="e_curved">0.1</data>
    </edge>
    <edge source="n151" target="n152">
      <data key="e_TYPEA">protein</data>
      <data key="e_TYPEB">protein</data>
      <data key="e_MECHANISM">transcriptional regulation</data>
      <data key="e_EFFECT">down-regulates quantity by repression</data>
      <data key="e_DIRECT">NO</data>
      <data key="e_SCORE">0.1364</data>
      <data key="e_width">0.1364</data>
      <data key="e_color">#008B8B</data>
      <data key="e_arrow.size">0.4</data>
      <data key="e_arrow.width">0.4</data>
      <data key="e_arrow.mode">0</data>
      <data key="e_curved">0.1</data>
    </edge>
    <edge source="n151" target="n152">
      <data key="e_TYPEA">protein</data>
      <data key="e_TYPEB">protein</data>
      <data key="e_MECHANISM">transcriptional regulation</data>
      <data key="e_EFFECT">down-regulates quantity by repression</data>
      <data key="e_DIRECT">NO</data>
      <data key="e_SCORE">0.1364</data>
      <data key="e_width">0.1364</data>
      <data key="e_color">#008B8B</data>
      <data key="e_arrow.size">0.4</data>
      <data key="e_arrow.width">0.4</data>
      <data key="e_arrow.mode">0</data>
      <data key="e_curved">0.1</data>
    </edge>
    <edge source="n3" target="n153">
      <data key="e_TYPEA">protein</data>
      <data key="e_TYPEB">protein</data>
      <data key="e_MECHANISM">transcriptional regulation</data>
      <data key="e_EFFECT">up-regulates quantity by expression</data>
      <data key="e_DIRECT">NO</data>
      <data key="e_SCORE">0.1364</data>
      <data key="e_width">0.1364</data>
      <data key="e_color">#FF7F50</data>
      <data key="e_arrow.size">0.4</data>
      <data key="e_arrow.width">0.4</data>
      <data key="e_arrow.mode">0</data>
      <data key="e_curved">0.1</data>
    </edge>
    <edge source="n34" target="n154">
      <data key="e_TYPEA">protein</data>
      <data key="e_TYPEB">protein</data>
      <data key="e_MECHANISM">transcriptional activation</data>
      <data key="e_EFFECT">up-regulates quantity by expression</data>
      <data key="e_DIRECT">NO</data>
      <data key="e_SCORE">0.2197</data>
      <data key="e_width">0.2197</data>
      <data key="e_color">#FF7F50</data>
      <data key="e_arrow.size">0.4</data>
      <data key="e_arrow.width">0.4</data>
      <data key="e_arrow.mode">0</data>
      <data key="e_curved">0.1</data>
    </edge>
    <edge source="n39" target="n154">
      <data key="e_TYPEA">protein</data>
      <data key="e_TYPEB">protein</data>
      <data key="e_MECHANISM">transcriptional regulation</data>
      <data key="e_EFFECT">down-regulates quantity by repression</data>
      <data key="e_DIRECT">NO</data>
      <data key="e_SCORE">0.1364</data>
      <data key="e_width">0.1364</data>
      <data key="e_color">#008B8B</data>
      <data key="e_arrow.size">0.4</data>
      <data key="e_arrow.width">0.4</data>
      <data key="e_arrow.mode">0</data>
      <data key="e_curved">0.1</data>
    </edge>
    <edge source="n43" target="n154">
      <data key="e_TYPEA">protein</data>
      <data key="e_TYPEB">protein</data>
      <data key="e_MECHANISM">transcriptional regulation</data>
      <data key="e_EFFECT">down-regulates quantity by repression</data>
      <data key="e_DIRECT">NO</data>
      <data key="e_SCORE">0.1364</data>
      <data key="e_width">0.1364</data>
      <data key="e_color">#008B8B</data>
      <data key="e_arrow.size">0.4</data>
      <data key="e_arrow.width">0.4</data>
      <data key="e_arrow.mode">0</data>
      <data key="e_curved">0.1</data>
    </edge>
    <edge source="n48" target="n154">
      <data key="e_TYPEA">protein</data>
      <data key="e_TYPEB">protein</data>
      <data key="e_MECHANISM">transcriptional regulation</data>
      <data key="e_EFFECT">up-regulates quantity by expression</data>
      <data key="e_DIRECT">NO</data>
      <data key="e_SCORE">0.1364</data>
      <data key="e_width">0.1364</data>
      <data key="e_color">#FF7F50</data>
      <data key="e_arrow.size">0.4</data>
      <data key="e_arrow.width">0.4</data>
      <data key="e_arrow.mode">0</data>
      <data key="e_curved">0.1</data>
    </edge>
    <edge source="n97" target="n154">
      <data key="e_TYPEA">protein</data>
      <data key="e_TYPEB">protein</data>
      <data key="e_MECHANISM">transcriptional regulation</data>
      <data key="e_EFFECT">up-regulates quantity by expression</data>
      <data key="e_DIRECT">NO</data>
      <data key="e_SCORE">0.1364</data>
      <data key="e_width">0.1364</data>
      <data key="e_color">#FF7F50</data>
      <data key="e_arrow.size">0.4</data>
      <data key="e_arrow.width">0.4</data>
      <data key="e_arrow.mode">0</data>
      <data key="e_curved">0.1</data>
    </edge>
    <edge source="n108" target="n154">
      <data key="e_TYPEA">protein</data>
      <data key="e_TYPEB">protein</data>
      <data key="e_MECHANISM">transcriptional regulation</data>
      <data key="e_EFFECT">up-regulates quantity by expression</data>
      <data key="e_DIRECT">NO</data>
      <data key="e_SCORE">0.1364</data>
      <data key="e_width">0.1364</data>
      <data key="e_color">#FF7F50</data>
      <data key="e_arrow.size">0.4</data>
      <data key="e_arrow.width">0.4</data>
      <data key="e_arrow.mode">0</data>
      <data key="e_curved">0.1</data>
    </edge>
    <edge source="n112" target="n154">
      <data key="e_TYPEA">protein</data>
      <data key="e_TYPEB">protein</data>
      <data key="e_MECHANISM">transcriptional regulation</data>
      <data key="e_EFFECT">up-regulates quantity by expression</data>
      <data key="e_DIRECT">NO</data>
      <data key="e_SCORE">0.5726</data>
      <data key="e_width">0.5726</data>
      <data key="e_color">#FF7F50</data>
      <data key="e_arrow.size">0.4</data>
      <data key="e_arrow.width">0.4</data>
      <data key="e_arrow.mode">0</data>
      <data key="e_curved">0.1</data>
    </edge>
    <edge source="n3" target="n155">
      <data key="e_TYPEA">protein</data>
      <data key="e_TYPEB">protein</data>
      <data key="e_MECHANISM">transcriptional regulation</data>
      <data key="e_EFFECT">up-regulates quantity by expression</data>
      <data key="e_DIRECT">NO</data>
      <data key="e_SCORE">0.1364</data>
      <data key="e_width">0.1364</data>
      <data key="e_color">#FF7F50</data>
      <data key="e_arrow.size">0.4</data>
      <data key="e_arrow.width">0.4</data>
      <data key="e_arrow.mode">0</data>
      <data key="e_curved">0.1</data>
    </edge>
    <edge source="n3" target="n156">
      <data key="e_TYPEA">protein</data>
      <data key="e_TYPEB">protein</data>
      <data key="e_MECHANISM">transcriptional regulation</data>
      <data key="e_EFFECT">up-regulates quantity by expression</data>
      <data key="e_DIRECT">NO</data>
      <data key="e_SCORE">0.1364</data>
      <data key="e_width">0.1364</data>
      <data key="e_color">#FF7F50</data>
      <data key="e_arrow.size">0.4</data>
      <data key="e_arrow.width">0.4</data>
      <data key="e_arrow.mode">0</data>
      <data key="e_curved">0.1</data>
    </edge>
    <edge source="n3" target="n157">
      <data key="e_TYPEA">protein</data>
      <data key="e_TYPEB">protein</data>
      <data key="e_MECHANISM">transcriptional regulation</data>
      <data key="e_EFFECT">up-regulates quantity by expression</data>
      <data key="e_DIRECT">NO</data>
      <data key="e_SCORE">0.1364</data>
      <data key="e_width">0.1364</data>
      <data key="e_color">#FF7F50</data>
      <data key="e_arrow.size">0.4</data>
      <data key="e_arrow.width">0.4</data>
      <data key="e_arrow.mode">0</data>
      <data key="e_curved">0.1</data>
    </edge>
    <edge source="n53" target="n158">
      <data key="e_TYPEA">protein</data>
      <data key="e_TYPEB">protein</data>
      <data key="e_MECHANISM">transcriptional regulation</data>
      <data key="e_EFFECT">down-regulates quantity by repression</data>
      <data key="e_DIRECT">NO</data>
      <data key="e_SCORE">0.1364</data>
      <data key="e_width">0.1364</data>
      <data key="e_color">#008B8B</data>
      <data key="e_arrow.size">0.4</data>
      <data key="e_arrow.width">0.4</data>
      <data key="e_arrow.mode">0</data>
      <data key="e_curved">0.1</data>
    </edge>
    <edge source="n82" target="n158">
      <data key="e_TYPEA">protein</data>
      <data key="e_TYPEB">protein</data>
      <data key="e_MECHANISM">transcriptional regulation</data>
      <data key="e_EFFECT">down-regulates quantity by repression</data>
      <data key="e_DIRECT">NO</data>
      <data key="e_SCORE">0.1364</data>
      <data key="e_width">0.1364</data>
      <data key="e_color">#008B8B</data>
      <data key="e_arrow.size">0.4</data>
      <data key="e_arrow.width">0.4</data>
      <data key="e_arrow.mode">0</data>
      <data key="e_curved">0.1</data>
    </edge>
    <edge source="n102" target="n158">
      <data key="e_TYPEA">protein</data>
      <data key="e_TYPEB">protein</data>
      <data key="e_MECHANISM">transcriptional regulation</data>
      <data key="e_EFFECT">down-regulates quantity by repression</data>
      <data key="e_DIRECT">NO</data>
      <data key="e_SCORE">0.1364</data>
      <data key="e_width">0.1364</data>
      <data key="e_color">#008B8B</data>
      <data key="e_arrow.size">0.4</data>
      <data key="e_arrow.width">0.4</data>
      <data key="e_arrow.mode">0</data>
      <data key="e_curved">0.1</data>
    </edge>
    <edge source="n1" target="n159">
      <data key="e_TYPEA">protein</data>
      <data key="e_TYPEB">protein</data>
      <data key="e_MECHANISM">transcriptional regulation</data>
      <data key="e_EFFECT">down-regulates quantity by repression</data>
      <data key="e_DIRECT">NO</data>
      <data key="e_SCORE">0.1364</data>
      <data key="e_width">0.1364</data>
      <data key="e_color">#008B8B</data>
      <data key="e_arrow.size">0.4</data>
      <data key="e_arrow.width">0.4</data>
      <data key="e_arrow.mode">0</data>
      <data key="e_curved">0.1</data>
    </edge>
    <edge source="n1" target="n159">
      <data key="e_TYPEA">protein</data>
      <data key="e_TYPEB">protein</data>
      <data key="e_MECHANISM">transcriptional regulation</data>
      <data key="e_EFFECT">down-regulates</data>
      <data key="e_DIRECT">YES</data>
      <data key="e_SCORE">0.1364</data>
      <data key="e_width">0.1364</data>
      <data key="e_color">#008B8B</data>
      <data key="e_arrow.size">0.4</data>
      <data key="e_arrow.width">0.4</data>
      <data key="e_arrow.mode">2</data>
      <data key="e_curved">0.1</data>
    </edge>
    <edge source="n34" target="n159">
      <data key="e_TYPEA">protein</data>
      <data key="e_TYPEB">protein</data>
      <data key="e_MECHANISM">transcriptional regulation</data>
      <data key="e_EFFECT">up-regulates quantity by expression</data>
      <data key="e_DIRECT">NO</data>
      <data key="e_SCORE">0.1364</data>
      <data key="e_width">0.1364</data>
      <data key="e_color">#FF7F50</data>
      <data key="e_arrow.size">0.4</data>
      <data key="e_arrow.width">0.4</data>
      <data key="e_arrow.mode">0</data>
      <data key="e_curved">0.1</data>
    </edge>
    <edge source="n48" target="n159">
      <data key="e_TYPEA">protein</data>
      <data key="e_TYPEB">protein</data>
      <data key="e_MECHANISM">transcriptional regulation</data>
      <data key="e_EFFECT">down-regulates quantity by repression</data>
      <data key="e_DIRECT">NO</data>
      <data key="e_SCORE">0.2197</data>
      <data key="e_width">0.2197</data>
      <data key="e_color">#008B8B</data>
      <data key="e_arrow.size">0.4</data>
      <data key="e_arrow.width">0.4</data>
      <data key="e_arrow.mode">0</data>
      <data key="e_curved">0.1</data>
    </edge>
    <edge source="n66" target="n159">
      <data key="e_TYPEA">protein</data>
      <data key="e_TYPEB">protein</data>
      <data key="e_MECHANISM">transcriptional regulation</data>
      <data key="e_EFFECT">up-regulates quantity by expression</data>
      <data key="e_DIRECT">YES</data>
      <data key="e_SCORE">0.2817</data>
      <data key="e_width">0.2817</data>
      <data key="e_color">#FF7F50</data>
      <data key="e_arrow.size">0.4</data>
      <data key="e_arrow.width">0.4</data>
      <data key="e_arrow.mode">2</data>
      <data key="e_curved">0.1</data>
    </edge>
    <edge source="n66" target="n159">
      <data key="e_TYPEA">protein</data>
      <data key="e_TYPEB">protein</data>
      <data key="e_MECHANISM">transcriptional regulation</data>
      <data key="e_EFFECT">up-regulates quantity by expression</data>
      <data key="e_DIRECT">NO</data>
      <data key="e_SCORE">0.2817</data>
      <data key="e_width">0.2817</data>
      <data key="e_color">#FF7F50</data>
      <data key="e_arrow.size">0.4</data>
      <data key="e_arrow.width">0.4</data>
      <data key="e_arrow.mode">0</data>
      <data key="e_curved">0.1</data>
    </edge>
    <edge source="n74" target="n159">
      <data key="e_TYPEA">protein</data>
      <data key="e_TYPEB">protein</data>
      <data key="e_MECHANISM">transcriptional regulation</data>
      <data key="e_EFFECT">up-regulates quantity by expression</data>
      <data key="e_DIRECT">NO</data>
      <data key="e_SCORE">0.1364</data>
      <data key="e_width">0.1364</data>
      <data key="e_color">#FF7F50</data>
      <data key="e_arrow.size">0.4</data>
      <data key="e_arrow.width">0.4</data>
      <data key="e_arrow.mode">0</data>
      <data key="e_curved">0.1</data>
    </edge>
    <edge source="n83" target="n159">
      <data key="e_TYPEA">protein</data>
      <data key="e_TYPEB">protein</data>
      <data key="e_MECHANISM">transcriptional regulation</data>
      <data key="e_EFFECT">up-regulates activity</data>
      <data key="e_DIRECT">NO</data>
      <data key="e_SCORE">0.2197</data>
      <data key="e_width">0.2197</data>
      <data key="e_color">#FF7F50</data>
      <data key="e_arrow.size">0.4</data>
      <data key="e_arrow.width">0.4</data>
      <data key="e_arrow.mode">0</data>
      <data key="e_curved">0.1</data>
    </edge>
    <edge source="n101" target="n159">
      <data key="e_TYPEA">protein</data>
      <data key="e_TYPEB">protein</data>
      <data key="e_MECHANISM">transcriptional regulation</data>
      <data key="e_EFFECT">down-regulates</data>
      <data key="e_DIRECT">YES</data>
      <data key="e_SCORE">0.2197</data>
      <data key="e_width">0.2197</data>
      <data key="e_color">#008B8B</data>
      <data key="e_arrow.size">0.4</data>
      <data key="e_arrow.width">0.4</data>
      <data key="e_arrow.mode">2</data>
      <data key="e_curved">0.1</data>
    </edge>
    <edge source="n105" target="n159">
      <data key="e_TYPEA">protein</data>
      <data key="e_TYPEB">protein</data>
      <data key="e_MECHANISM">transcriptional activation</data>
      <data key="e_EFFECT">up-regulates quantity by expression</data>
      <data key="e_DIRECT">NO</data>
      <data key="e_SCORE">0.2197</data>
      <data key="e_width">0.2197</data>
      <data key="e_color">#FF7F50</data>
      <data key="e_arrow.size">0.4</data>
      <data key="e_arrow.width">0.4</data>
      <data key="e_arrow.mode">0</data>
      <data key="e_curved">0.1</data>
    </edge>
    <edge source="n159" target="n159">
      <data key="e_TYPEA">protein</data>
      <data key="e_TYPEB">protein</data>
      <data key="e_MECHANISM">transcriptional regulation</data>
      <data key="e_EFFECT">up-regulates quantity</data>
      <data key="e_DIRECT">YES</data>
      <data key="e_SCORE">0.3534</data>
      <data key="e_width">0.3534</data>
      <data key="e_color">#FF7F50</data>
      <data key="e_arrow.size">0.4</data>
      <data key="e_arrow.width">0.4</data>
      <data key="e_arrow.mode">2</data>
      <data key="e_curved">0.1</data>
    </edge>
    <edge source="n18" target="n160">
      <data key="e_TYPEA">protein</data>
      <data key="e_TYPEB">protein</data>
      <data key="e_MECHANISM">transcriptional regulation</data>
      <data key="e_EFFECT">up-regulates quantity by expression</data>
      <data key="e_DIRECT">NO</data>
      <data key="e_SCORE">0.1364</data>
      <data key="e_width">0.1364</data>
      <data key="e_color">#FF7F50</data>
      <data key="e_arrow.size">0.4</data>
      <data key="e_arrow.width">0.4</data>
      <data key="e_arrow.mode">0</data>
      <data key="e_curved">0.1</data>
    </edge>
    <edge source="n29" target="n160">
      <data key="e_TYPEA">protein</data>
      <data key="e_TYPEB">protein</data>
      <data key="e_MECHANISM">transcriptional regulation</data>
      <data key="e_EFFECT">up-regulates quantity by expression</data>
      <data key="e_DIRECT">NO</data>
      <data key="e_SCORE">0.2197</data>
      <data key="e_width">0.2197</data>
      <data key="e_color">#FF7F50</data>
      <data key="e_arrow.size">0.4</data>
      <data key="e_arrow.width">0.4</data>
      <data key="e_arrow.mode">0</data>
      <data key="e_curved">0.1</data>
    </edge>
    <edge source="n66" target="n160">
      <data key="e_TYPEA">protein</data>
      <data key="e_TYPEB">protein</data>
      <data key="e_MECHANISM">transcriptional regulation</data>
      <data key="e_EFFECT">up-regulates quantity by expression</data>
      <data key="e_DIRECT">NO</data>
      <data key="e_SCORE">0.3099</data>
      <data key="e_width">0.3099</data>
      <data key="e_color">#FF7F50</data>
      <data key="e_arrow.size">0.4</data>
      <data key="e_arrow.width">0.4</data>
      <data key="e_arrow.mode">0</data>
      <data key="e_curved">0.1</data>
    </edge>
    <edge source="n83" target="n160">
      <data key="e_TYPEA">protein</data>
      <data key="e_TYPEB">protein</data>
      <data key="e_MECHANISM">transcriptional regulation</data>
      <data key="e_EFFECT">up-regulates quantity</data>
      <data key="e_DIRECT">YES</data>
      <data key="e_SCORE">0.8412</data>
      <data key="e_width">0.8412</data>
      <data key="e_color">#FF7F50</data>
      <data key="e_arrow.size">0.4</data>
      <data key="e_arrow.width">0.4</data>
      <data key="e_arrow.mode">2</data>
      <data key="e_curved">0.1</data>
    </edge>
    <edge source="n102" target="n160">
      <data key="e_TYPEA">protein</data>
      <data key="e_TYPEB">protein</data>
      <data key="e_MECHANISM">transcriptional regulation</data>
      <data key="e_EFFECT">down-regulates quantity by repression</data>
      <data key="e_DIRECT">NO</data>
      <data key="e_SCORE">0.1364</data>
      <data key="e_width">0.1364</data>
      <data key="e_color">#008B8B</data>
      <data key="e_arrow.size">0.4</data>
      <data key="e_arrow.width">0.4</data>
      <data key="e_arrow.mode">0</data>
      <data key="e_curved">0.1</data>
    </edge>
    <edge source="n102" target="n160">
      <data key="e_TYPEA">protein</data>
      <data key="e_TYPEB">protein</data>
      <data key="e_MECHANISM">transcriptional regulation</data>
      <data key="e_EFFECT">down-regulates</data>
      <data key="e_DIRECT">NO</data>
      <data key="e_SCORE">0.1364</data>
      <data key="e_width">0.1364</data>
      <data key="e_color">#008B8B</data>
      <data key="e_arrow.size">0.4</data>
      <data key="e_arrow.width">0.4</data>
      <data key="e_arrow.mode">0</data>
      <data key="e_curved">0.1</data>
    </edge>
    <edge source="n109" target="n160">
      <data key="e_TYPEA">protein</data>
      <data key="e_TYPEB">protein</data>
      <data key="e_MECHANISM">transcriptional regulation</data>
      <data key="e_EFFECT">up-regulates quantity</data>
      <data key="e_DIRECT">YES</data>
      <data key="e_SCORE">0.1364</data>
      <data key="e_width">0.1364</data>
      <data key="e_color">#FF7F50</data>
      <data key="e_arrow.size">0.4</data>
      <data key="e_arrow.width">0.4</data>
      <data key="e_arrow.mode">2</data>
      <data key="e_curved">0.1</data>
    </edge>
    <edge source="n29" target="n161">
      <data key="e_TYPEA">protein</data>
      <data key="e_TYPEB">protein</data>
      <data key="e_MECHANISM">transcriptional regulation</data>
      <data key="e_EFFECT">up-regulates quantity by expression</data>
      <data key="e_DIRECT">NO</data>
      <data key="e_SCORE">0.1364</data>
      <data key="e_width">0.1364</data>
      <data key="e_color">#FF7F50</data>
      <data key="e_arrow.size">0.4</data>
      <data key="e_arrow.width">0.4</data>
      <data key="e_arrow.mode">0</data>
      <data key="e_curved">0.1</data>
    </edge>
    <edge source="n66" target="n161">
      <data key="e_TYPEA">protein</data>
      <data key="e_TYPEB">protein</data>
      <data key="e_MECHANISM">transcriptional regulation</data>
      <data key="e_EFFECT">up-regulates quantity</data>
      <data key="e_DIRECT">YES</data>
      <data key="e_SCORE">0.5634</data>
      <data key="e_width">0.5634</data>
      <data key="e_color">#FF7F50</data>
      <data key="e_arrow.size">0.4</data>
      <data key="e_arrow.width">0.4</data>
      <data key="e_arrow.mode">2</data>
      <data key="e_curved">0.1</data>
    </edge>
    <edge source="n83" target="n161">
      <data key="e_TYPEA">protein</data>
      <data key="e_TYPEB">protein</data>
      <data key="e_MECHANISM">transcriptional regulation</data>
      <data key="e_EFFECT">up-regulates quantity by expression</data>
      <data key="e_DIRECT">NO</data>
      <data key="e_SCORE">0.1364</data>
      <data key="e_width">0.1364</data>
      <data key="e_color">#FF7F50</data>
      <data key="e_arrow.size">0.4</data>
      <data key="e_arrow.width">0.4</data>
      <data key="e_arrow.mode">0</data>
      <data key="e_curved">0.1</data>
    </edge>
    <edge source="n102" target="n161">
      <data key="e_TYPEA">protein</data>
      <data key="e_TYPEB">protein</data>
      <data key="e_MECHANISM">transcriptional regulation</data>
      <data key="e_EFFECT">down-regulates quantity by repression</data>
      <data key="e_DIRECT">YES</data>
      <data key="e_SCORE">0.1364</data>
      <data key="e_width">0.1364</data>
      <data key="e_color">#008B8B</data>
      <data key="e_arrow.size">0.4</data>
      <data key="e_arrow.width">0.4</data>
      <data key="e_arrow.mode">2</data>
      <data key="e_curved">0.1</data>
    </edge>
    <edge source="n112" target="n161">
      <data key="e_TYPEA">protein</data>
      <data key="e_TYPEB">protein</data>
      <data key="e_MECHANISM">transcriptional regulation</data>
      <data key="e_EFFECT">up-regulates quantity by expression</data>
      <data key="e_DIRECT">NO</data>
      <data key="e_SCORE">0.3966</data>
      <data key="e_width">0.3966</data>
      <data key="e_color">#FF7F50</data>
      <data key="e_arrow.size">0.4</data>
      <data key="e_arrow.width">0.4</data>
      <data key="e_arrow.mode">0</data>
      <data key="e_curved">0.1</data>
    </edge>
    <edge source="n3" target="n162">
      <data key="e_TYPEA">protein</data>
      <data key="e_TYPEB">protein</data>
      <data key="e_MECHANISM">transcriptional regulation</data>
      <data key="e_EFFECT">up-regulates quantity by expression</data>
      <data key="e_DIRECT">NO</data>
      <data key="e_SCORE">0.1364</data>
      <data key="e_width">0.1364</data>
      <data key="e_color">#FF7F50</data>
      <data key="e_arrow.size">0.4</data>
      <data key="e_arrow.width">0.4</data>
      <data key="e_arrow.mode">0</data>
      <data key="e_curved">0.1</data>
    </edge>
    <edge source="n18" target="n162">
      <data key="e_TYPEA">protein</data>
      <data key="e_TYPEB">protein</data>
      <data key="e_MECHANISM">transcriptional regulation</data>
      <data key="e_EFFECT">up-regulates quantity by expression</data>
      <data key="e_DIRECT">NO</data>
      <data key="e_SCORE">0.1364</data>
      <data key="e_width">0.1364</data>
      <data key="e_color">#FF7F50</data>
      <data key="e_arrow.size">0.4</data>
      <data key="e_arrow.width">0.4</data>
      <data key="e_arrow.mode">0</data>
      <data key="e_curved">0.1</data>
    </edge>
    <edge source="n49" target="n162">
      <data key="e_TYPEA">protein</data>
      <data key="e_TYPEB">protein</data>
      <data key="e_MECHANISM">transcriptional regulation</data>
      <data key="e_EFFECT">up-regulates quantity by expression</data>
      <data key="e_DIRECT">NO</data>
      <data key="e_SCORE">0.2197</data>
      <data key="e_width">0.2197</data>
      <data key="e_color">#FF7F50</data>
      <data key="e_arrow.size">0.4</data>
      <data key="e_arrow.width">0.4</data>
      <data key="e_arrow.mode">0</data>
      <data key="e_curved">0.1</data>
    </edge>
    <edge source="n67" target="n162">
      <data key="e_TYPEA">protein</data>
      <data key="e_TYPEB">protein</data>
      <data key="e_MECHANISM">transcriptional regulation</data>
      <data key="e_EFFECT">up-regulates quantity by expression</data>
      <data key="e_DIRECT">NO</data>
      <data key="e_SCORE">0.1364</data>
      <data key="e_width">0.1364</data>
      <data key="e_color">#FF7F50</data>
      <data key="e_arrow.size">0.4</data>
      <data key="e_arrow.width">0.4</data>
      <data key="e_arrow.mode">0</data>
      <data key="e_curved">0.1</data>
    </edge>
    <edge source="n79" target="n162">
      <data key="e_TYPEA">protein</data>
      <data key="e_TYPEB">protein</data>
      <data key="e_MECHANISM">transcriptional activation</data>
      <data key="e_EFFECT">up-regulates quantity by expression</data>
      <data key="e_DIRECT">YES</data>
      <data key="e_SCORE">0.1364</data>
      <data key="e_width">0.1364</data>
      <data key="e_color">#FF7F50</data>
      <data key="e_arrow.size">0.4</data>
      <data key="e_arrow.width">0.4</data>
      <data key="e_arrow.mode">2</data>
      <data key="e_curved">0.1</data>
    </edge>
    <edge source="n96" target="n162">
      <data key="e_TYPEA">protein</data>
      <data key="e_TYPEB">protein</data>
      <data key="e_MECHANISM">transcriptional regulation</data>
      <data key="e_EFFECT">down-regulates quantity by repression</data>
      <data key="e_DIRECT">NO</data>
      <data key="e_SCORE">0.1364</data>
      <data key="e_width">0.1364</data>
      <data key="e_color">#008B8B</data>
      <data key="e_arrow.size">0.4</data>
      <data key="e_arrow.width">0.4</data>
      <data key="e_arrow.mode">0</data>
      <data key="e_curved">0.1</data>
    </edge>
    <edge source="n97" target="n162">
      <data key="e_TYPEA">protein</data>
      <data key="e_TYPEB">protein</data>
      <data key="e_MECHANISM">transcriptional regulation</data>
      <data key="e_EFFECT">down-regulates quantity by repression</data>
      <data key="e_DIRECT">NO</data>
      <data key="e_SCORE">0.1364</data>
      <data key="e_width">0.1364</data>
      <data key="e_color">#008B8B</data>
      <data key="e_arrow.size">0.4</data>
      <data key="e_arrow.width">0.4</data>
      <data key="e_arrow.mode">0</data>
      <data key="e_curved">0.1</data>
    </edge>
    <edge source="n160" target="n162">
      <data key="e_TYPEA">protein</data>
      <data key="e_TYPEB">protein</data>
      <data key="e_MECHANISM">transcriptional regulation</data>
      <data key="e_EFFECT">up-regulates quantity by expression</data>
      <data key="e_DIRECT">NO</data>
      <data key="e_SCORE">0.2197</data>
      <data key="e_width">0.2197</data>
      <data key="e_color">#FF7F50</data>
      <data key="e_arrow.size">0.4</data>
      <data key="e_arrow.width">0.4</data>
      <data key="e_arrow.mode">0</data>
      <data key="e_curved">0.1</data>
    </edge>
    <edge source="n110" target="n163">
      <data key="e_TYPEA">protein</data>
      <data key="e_TYPEB">protein</data>
      <data key="e_MECHANISM">transcriptional regulation</data>
      <data key="e_EFFECT">down-regulates quantity by repression</data>
      <data key="e_DIRECT">NO</data>
      <data key="e_SCORE">0.1364</data>
      <data key="e_width">0.1364</data>
      <data key="e_color">#008B8B</data>
      <data key="e_arrow.size">0.4</data>
      <data key="e_arrow.width">0.4</data>
      <data key="e_arrow.mode">0</data>
      <data key="e_curved">0.1</data>
    </edge>
    <edge source="n18" target="n164">
      <data key="e_TYPEA">protein</data>
      <data key="e_TYPEB">protein</data>
      <data key="e_MECHANISM">transcriptional regulation</data>
      <data key="e_EFFECT">down-regulates quantity by repression</data>
      <data key="e_DIRECT">NO</data>
      <data key="e_SCORE">0.1364</data>
      <data key="e_width">0.1364</data>
      <data key="e_color">#008B8B</data>
      <data key="e_arrow.size">0.4</data>
      <data key="e_arrow.width">0.4</data>
      <data key="e_arrow.mode">0</data>
      <data key="e_curved">0.1</data>
    </edge>
    <edge source="n127" target="n165">
      <data key="e_TYPEA">protein</data>
      <data key="e_TYPEB">protein</data>
      <data key="e_MECHANISM">transcriptional regulation</data>
      <data key="e_EFFECT">up-regulates quantity</data>
      <data key="e_DIRECT">YES</data>
      <data key="e_SCORE">0.1364</data>
      <data key="e_width">0.1364</data>
      <data key="e_color">#FF7F50</data>
      <data key="e_arrow.size">0.4</data>
      <data key="e_arrow.width">0.4</data>
      <data key="e_arrow.mode">2</data>
      <data key="e_curved">0.1</data>
    </edge>
    <edge source="n48" target="n167">
      <data key="e_TYPEA">protein</data>
      <data key="e_TYPEB">protein</data>
      <data key="e_MECHANISM">transcriptional regulation</data>
      <data key="e_EFFECT">up-regulates quantity by expression</data>
      <data key="e_DIRECT">NO</data>
      <data key="e_SCORE">0.3123</data>
      <data key="e_width">0.3123</data>
      <data key="e_color">#FF7F50</data>
      <data key="e_arrow.size">0.4</data>
      <data key="e_arrow.width">0.4</data>
      <data key="e_arrow.mode">0</data>
      <data key="e_curved">0.1</data>
    </edge>
    <edge source="n61" target="n167">
      <data key="e_TYPEA">protein</data>
      <data key="e_TYPEB">protein</data>
      <data key="e_MECHANISM">transcriptional regulation</data>
      <data key="e_EFFECT">down-regulates quantity by repression</data>
      <data key="e_DIRECT">NO</data>
      <data key="e_SCORE">0.1364</data>
      <data key="e_width">0.1364</data>
      <data key="e_color">#008B8B</data>
      <data key="e_arrow.size">0.4</data>
      <data key="e_arrow.width">0.4</data>
      <data key="e_arrow.mode">0</data>
      <data key="e_curved">0.1</data>
    </edge>
    <edge source="n83" target="n167">
      <data key="e_TYPEA">protein</data>
      <data key="e_TYPEB">protein</data>
      <data key="e_MECHANISM">transcriptional regulation</data>
      <data key="e_EFFECT">down-regulates quantity by repression</data>
      <data key="e_DIRECT">NO</data>
      <data key="e_SCORE">0.2197</data>
      <data key="e_width">0.2197</data>
      <data key="e_color">#008B8B</data>
      <data key="e_arrow.size">0.4</data>
      <data key="e_arrow.width">0.4</data>
      <data key="e_arrow.mode">0</data>
      <data key="e_curved">0.1</data>
    </edge>
    <edge source="n146" target="n167">
      <data key="e_TYPEA">protein</data>
      <data key="e_TYPEB">protein</data>
      <data key="e_MECHANISM">transcriptional regulation</data>
      <data key="e_EFFECT">down-regulates quantity by repression</data>
      <data key="e_DIRECT">NO</data>
      <data key="e_SCORE">0.2197</data>
      <data key="e_width">0.2197</data>
      <data key="e_color">#008B8B</data>
      <data key="e_arrow.size">0.4</data>
      <data key="e_arrow.width">0.4</data>
      <data key="e_arrow.mode">0</data>
      <data key="e_curved">0.1</data>
    </edge>
    <edge source="n154" target="n167">
      <data key="e_TYPEA">protein</data>
      <data key="e_TYPEB">protein</data>
      <data key="e_MECHANISM">transcriptional regulation</data>
      <data key="e_EFFECT">up-regulates quantity by expression</data>
      <data key="e_DIRECT">NO</data>
      <data key="e_SCORE">0.3966</data>
      <data key="e_width">0.3966</data>
      <data key="e_color">#FF7F50</data>
      <data key="e_arrow.size">0.4</data>
      <data key="e_arrow.width">0.4</data>
      <data key="e_arrow.mode">0</data>
      <data key="e_curved">0.1</data>
    </edge>
    <edge source="n162" target="n167">
      <data key="e_TYPEA">protein</data>
      <data key="e_TYPEB">protein</data>
      <data key="e_MECHANISM">transcriptional regulation</data>
      <data key="e_EFFECT">up-regulates quantity by expression</data>
      <data key="e_DIRECT">NO</data>
      <data key="e_SCORE">0.2753</data>
      <data key="e_width">0.2753</data>
      <data key="e_color">#FF7F50</data>
      <data key="e_arrow.size">0.4</data>
      <data key="e_arrow.width">0.4</data>
      <data key="e_arrow.mode">0</data>
      <data key="e_curved">0.1</data>
    </edge>
    <edge source="n24" target="n169">
      <data key="e_TYPEA">protein</data>
      <data key="e_TYPEB">protein</data>
      <data key="e_MECHANISM">transcriptional regulation</data>
      <data key="e_EFFECT">up-regulates quantity by expression</data>
      <data key="e_DIRECT">NO</data>
      <data key="e_SCORE">0.1364</data>
      <data key="e_width">0.1364</data>
      <data key="e_color">#FF7F50</data>
      <data key="e_arrow.size">0.4</data>
      <data key="e_arrow.width">0.4</data>
      <data key="e_arrow.mode">0</data>
      <data key="e_curved">0.1</data>
    </edge>
    <edge source="n75" target="n169">
      <data key="e_TYPEA">protein</data>
      <data key="e_TYPEB">protein</data>
      <data key="e_MECHANISM">transcriptional repression</data>
      <data key="e_EFFECT">down-regulates quantity by repression</data>
      <data key="e_DIRECT">NO</data>
      <data key="e_SCORE">0.1364</data>
      <data key="e_width">0.1364</data>
      <data key="e_color">#008B8B</data>
      <data key="e_arrow.size">0.4</data>
      <data key="e_arrow.width">0.4</data>
      <data key="e_arrow.mode">0</data>
      <data key="e_curved">0.1</data>
    </edge>
    <edge source="n106" target="n169">
      <data key="e_TYPEA">protein</data>
      <data key="e_TYPEB">protein</data>
      <data key="e_MECHANISM">transcriptional activation</data>
      <data key="e_EFFECT">up-regulates quantity by expression</data>
      <data key="e_DIRECT">NO</data>
      <data key="e_SCORE">0.2753</data>
      <data key="e_width">0.2753</data>
      <data key="e_color">#FF7F50</data>
      <data key="e_arrow.size">0.4</data>
      <data key="e_arrow.width">0.4</data>
      <data key="e_arrow.mode">0</data>
      <data key="e_curved">0.1</data>
    </edge>
    <edge source="n142" target="n169">
      <data key="e_TYPEA">protein</data>
      <data key="e_TYPEB">protein</data>
      <data key="e_MECHANISM">transcriptional regulation</data>
      <data key="e_EFFECT">down-regulates quantity by repression</data>
      <data key="e_DIRECT">NO</data>
      <data key="e_SCORE">0.1364</data>
      <data key="e_width">0.1364</data>
      <data key="e_color">#008B8B</data>
      <data key="e_arrow.size">0.4</data>
      <data key="e_arrow.width">0.4</data>
      <data key="e_arrow.mode">0</data>
      <data key="e_curved">0.1</data>
    </edge>
    <edge source="n148" target="n169">
      <data key="e_TYPEA">protein</data>
      <data key="e_TYPEB">protein</data>
      <data key="e_MECHANISM">transcriptional activation</data>
      <data key="e_EFFECT">up-regulates quantity by expression</data>
      <data key="e_DIRECT">YES</data>
      <data key="e_SCORE">0.4512</data>
      <data key="e_width">0.4512</data>
      <data key="e_color">#FF7F50</data>
      <data key="e_arrow.size">0.4</data>
      <data key="e_arrow.width">0.4</data>
      <data key="e_arrow.mode">2</data>
      <data key="e_curved">0.1</data>
    </edge>
    <edge source="n149" target="n169">
      <data key="e_TYPEA">protein</data>
      <data key="e_TYPEB">protein</data>
      <data key="e_MECHANISM">transcriptional activation</data>
      <data key="e_EFFECT">up-regulates quantity by expression</data>
      <data key="e_DIRECT">YES</data>
      <data key="e_SCORE">0.2753</data>
      <data key="e_width">0.2753</data>
      <data key="e_color">#FF7F50</data>
      <data key="e_arrow.size">0.4</data>
      <data key="e_arrow.width">0.4</data>
      <data key="e_arrow.mode">2</data>
      <data key="e_curved">0.1</data>
    </edge>
    <edge source="n159" target="n169">
      <data key="e_TYPEA">protein</data>
      <data key="e_TYPEB">protein</data>
      <data key="e_MECHANISM">transcriptional regulation</data>
      <data key="e_EFFECT">down-regulates quantity</data>
      <data key="e_DIRECT">YES</data>
      <data key="e_SCORE">0.2753</data>
      <data key="e_width">0.2753</data>
      <data key="e_color">#008B8B</data>
      <data key="e_arrow.size">0.4</data>
      <data key="e_arrow.width">0.4</data>
      <data key="e_arrow.mode">2</data>
      <data key="e_curved">0.1</data>
    </edge>
    <edge source="n160" target="n169">
      <data key="e_TYPEA">protein</data>
      <data key="e_TYPEB">protein</data>
      <data key="e_MECHANISM">transcriptional regulation</data>
      <data key="e_EFFECT">down-regulates quantity</data>
      <data key="e_DIRECT">YES</data>
      <data key="e_SCORE">0.337</data>
      <data key="e_width">0.337</data>
      <data key="e_color">#008B8B</data>
      <data key="e_arrow.size">0.4</data>
      <data key="e_arrow.width">0.4</data>
      <data key="e_arrow.mode">2</data>
      <data key="e_curved">0.1</data>
    </edge>
    <edge source="n30" target="n170">
      <data key="e_TYPEA">protein</data>
      <data key="e_TYPEB">protein</data>
      <data key="e_MECHANISM">transcriptional regulation</data>
      <data key="e_EFFECT">down-regulates quantity by repression</data>
      <data key="e_DIRECT">NO</data>
      <data key="e_SCORE">0.1364</data>
      <data key="e_width">0.1364</data>
      <data key="e_color">#008B8B</data>
      <data key="e_arrow.size">0.4</data>
      <data key="e_arrow.width">0.4</data>
      <data key="e_arrow.mode">0</data>
      <data key="e_curved">0.1</data>
    </edge>
    <edge source="n30" target="n170">
      <data key="e_TYPEA">protein</data>
      <data key="e_TYPEB">protein</data>
      <data key="e_MECHANISM">transcriptional regulation</data>
      <data key="e_EFFECT">down-regulates</data>
      <data key="e_DIRECT">NO</data>
      <data key="e_SCORE">0.1364</data>
      <data key="e_width">0.1364</data>
      <data key="e_color">#008B8B</data>
      <data key="e_arrow.size">0.4</data>
      <data key="e_arrow.width">0.4</data>
      <data key="e_arrow.mode">0</data>
      <data key="e_curved">0.1</data>
    </edge>
    <edge source="n102" target="n170">
      <data key="e_TYPEA">protein</data>
      <data key="e_TYPEB">protein</data>
      <data key="e_MECHANISM">transcriptional regulation</data>
      <data key="e_EFFECT">up-regulates quantity by expression</data>
      <data key="e_DIRECT">NO</data>
      <data key="e_SCORE">0.1364</data>
      <data key="e_width">0.1364</data>
      <data key="e_color">#FF7F50</data>
      <data key="e_arrow.size">0.4</data>
      <data key="e_arrow.width">0.4</data>
      <data key="e_arrow.mode">0</data>
      <data key="e_curved">0.1</data>
    </edge>
    <edge source="n102" target="n170">
      <data key="e_TYPEA">protein</data>
      <data key="e_TYPEB">protein</data>
      <data key="e_MECHANISM">transcriptional regulation</data>
      <data key="e_EFFECT">up-regulates</data>
      <data key="e_DIRECT">NO</data>
      <data key="e_SCORE">0.1364</data>
      <data key="e_width">0.1364</data>
      <data key="e_color">#FF7F50</data>
      <data key="e_arrow.size">0.4</data>
      <data key="e_arrow.width">0.4</data>
      <data key="e_arrow.mode">0</data>
      <data key="e_curved">0.1</data>
    </edge>
    <edge source="n139" target="n170">
      <data key="e_TYPEA">protein</data>
      <data key="e_TYPEB">protein</data>
      <data key="e_MECHANISM">transcriptional regulation</data>
      <data key="e_EFFECT">down-regulates quantity by repression</data>
      <data key="e_DIRECT">NO</data>
      <data key="e_SCORE">0.1364</data>
      <data key="e_width">0.1364</data>
      <data key="e_color">#008B8B</data>
      <data key="e_arrow.size">0.4</data>
      <data key="e_arrow.width">0.4</data>
      <data key="e_arrow.mode">0</data>
      <data key="e_curved">0.1</data>
    </edge>
    <edge source="n139" target="n170">
      <data key="e_TYPEA">protein</data>
      <data key="e_TYPEB">protein</data>
      <data key="e_MECHANISM">transcriptional regulation</data>
      <data key="e_EFFECT">down-regulates</data>
      <data key="e_DIRECT">NO</data>
      <data key="e_SCORE">0.1364</data>
      <data key="e_width">0.1364</data>
      <data key="e_color">#008B8B</data>
      <data key="e_arrow.size">0.4</data>
      <data key="e_arrow.width">0.4</data>
      <data key="e_arrow.mode">0</data>
      <data key="e_curved">0.1</data>
    </edge>
    <edge source="n43" target="n171">
      <data key="e_TYPEA">protein</data>
      <data key="e_TYPEB">protein</data>
      <data key="e_MECHANISM">transcriptional regulation</data>
      <data key="e_EFFECT">down-regulates quantity by repression</data>
      <data key="e_DIRECT">NO</data>
      <data key="e_SCORE">0.1364</data>
      <data key="e_width">0.1364</data>
      <data key="e_color">#008B8B</data>
      <data key="e_arrow.size">0.4</data>
      <data key="e_arrow.width">0.4</data>
      <data key="e_arrow.mode">0</data>
      <data key="e_curved">0.1</data>
    </edge>
    <edge source="n48" target="n171">
      <data key="e_TYPEA">protein</data>
      <data key="e_TYPEB">protein</data>
      <data key="e_MECHANISM">transcriptional regulation</data>
      <data key="e_EFFECT">up-regulates quantity</data>
      <data key="e_DIRECT">YES</data>
      <data key="e_SCORE">0.3123</data>
      <data key="e_width">0.3123</data>
      <data key="e_color">#FF7F50</data>
      <data key="e_arrow.size">0.4</data>
      <data key="e_arrow.width">0.4</data>
      <data key="e_arrow.mode">2</data>
      <data key="e_curved">0.1</data>
    </edge>
    <edge source="n82" target="n171">
      <data key="e_TYPEA">protein</data>
      <data key="e_TYPEB">protein</data>
      <data key="e_MECHANISM">transcriptional regulation</data>
      <data key="e_EFFECT">down-regulates quantity by repression</data>
      <data key="e_DIRECT">NO</data>
      <data key="e_SCORE">0.1364</data>
      <data key="e_width">0.1364</data>
      <data key="e_color">#008B8B</data>
      <data key="e_arrow.size">0.4</data>
      <data key="e_arrow.width">0.4</data>
      <data key="e_arrow.mode">0</data>
      <data key="e_curved">0.1</data>
    </edge>
    <edge source="n88" target="n171">
      <data key="e_TYPEA">protein</data>
      <data key="e_TYPEB">protein</data>
      <data key="e_MECHANISM">transcriptional regulation</data>
      <data key="e_EFFECT">up-regulates quantity by expression</data>
      <data key="e_DIRECT">NO</data>
      <data key="e_SCORE">0.6744</data>
      <data key="e_width">0.6744</data>
      <data key="e_color">#FF7F50</data>
      <data key="e_arrow.size">0.4</data>
      <data key="e_arrow.width">0.4</data>
      <data key="e_arrow.mode">0</data>
      <data key="e_curved">0.1</data>
    </edge>
    <edge source="n1" target="n172">
      <data key="e_TYPEA">protein</data>
      <data key="e_TYPEB">protein</data>
      <data key="e_MECHANISM">transcriptional regulation</data>
      <data key="e_EFFECT">down-regulates quantity by repression</data>
      <data key="e_DIRECT">NO</data>
      <data key="e_SCORE">0.1364</data>
      <data key="e_width">0.1364</data>
      <data key="e_color">#008B8B</data>
      <data key="e_arrow.size">0.4</data>
      <data key="e_arrow.width">0.4</data>
      <data key="e_arrow.mode">0</data>
      <data key="e_curved">0.1</data>
    </edge>
    <edge source="n53" target="n172">
      <data key="e_TYPEA">protein</data>
      <data key="e_TYPEB">protein</data>
      <data key="e_MECHANISM">transcriptional regulation</data>
      <data key="e_EFFECT">up-regulates quantity by expression</data>
      <data key="e_DIRECT">YES</data>
      <data key="e_SCORE">0.1364</data>
      <data key="e_width">0.1364</data>
      <data key="e_color">#FF7F50</data>
      <data key="e_arrow.size">0.4</data>
      <data key="e_arrow.width">0.4</data>
      <data key="e_arrow.mode">2</data>
      <data key="e_curved">0.1</data>
    </edge>
    <edge source="n82" target="n172">
      <data key="e_TYPEA">protein</data>
      <data key="e_TYPEB">protein</data>
      <data key="e_MECHANISM">transcriptional regulation</data>
      <data key="e_EFFECT">up-regulates quantity by expression</data>
      <data key="e_DIRECT">YES</data>
      <data key="e_SCORE">0.1364</data>
      <data key="e_width">0.1364</data>
      <data key="e_color">#FF7F50</data>
      <data key="e_arrow.size">0.4</data>
      <data key="e_arrow.width">0.4</data>
      <data key="e_arrow.mode">2</data>
      <data key="e_curved">0.1</data>
    </edge>
    <edge source="n3" target="n174">
      <data key="e_TYPEA">protein</data>
      <data key="e_TYPEB">protein</data>
      <data key="e_MECHANISM">transcriptional regulation</data>
      <data key="e_EFFECT">down-regulates quantity by repression</data>
      <data key="e_DIRECT">NO</data>
      <data key="e_SCORE">0.1364</data>
      <data key="e_width">0.1364</data>
      <data key="e_color">#008B8B</data>
      <data key="e_arrow.size">0.4</data>
      <data key="e_arrow.width">0.4</data>
      <data key="e_arrow.mode">0</data>
      <data key="e_curved">0.1</data>
    </edge>
    <edge source="n3" target="n175">
      <data key="e_TYPEA">protein</data>
      <data key="e_TYPEB">protein</data>
      <data key="e_MECHANISM">transcriptional regulation</data>
      <data key="e_EFFECT">down-regulates quantity by repression</data>
      <data key="e_DIRECT">NO</data>
      <data key="e_SCORE">0.1364</data>
      <data key="e_width">0.1364</data>
      <data key="e_color">#008B8B</data>
      <data key="e_arrow.size">0.4</data>
      <data key="e_arrow.width">0.4</data>
      <data key="e_arrow.mode">0</data>
      <data key="e_curved">0.1</data>
    </edge>
    <edge source="n4" target="n175">
      <data key="e_TYPEA">protein</data>
      <data key="e_TYPEB">protein</data>
      <data key="e_MECHANISM">transcriptional regulation</data>
      <data key="e_EFFECT">down-regulates quantity by repression</data>
      <data key="e_DIRECT">NO</data>
      <data key="e_SCORE">0.1364</data>
      <data key="e_width">0.1364</data>
      <data key="e_color">#008B8B</data>
      <data key="e_arrow.size">0.4</data>
      <data key="e_arrow.width">0.4</data>
      <data key="e_arrow.mode">0</data>
      <data key="e_curved">0.1</data>
    </edge>
    <edge source="n4" target="n175">
      <data key="e_TYPEA">protein</data>
      <data key="e_TYPEB">protein</data>
      <data key="e_MECHANISM">transcriptional regulation</data>
      <data key="e_EFFECT">up-regulates quantity by expression</data>
      <data key="e_DIRECT">NO</data>
      <data key="e_SCORE">0.1364</data>
      <data key="e_width">0.1364</data>
      <data key="e_color">#FF7F50</data>
      <data key="e_arrow.size">0.4</data>
      <data key="e_arrow.width">0.4</data>
      <data key="e_arrow.mode">0</data>
      <data key="e_curved">0.1</data>
    </edge>
    <edge source="n83" target="n175">
      <data key="e_TYPEA">protein</data>
      <data key="e_TYPEB">protein</data>
      <data key="e_MECHANISM">transcriptional regulation</data>
      <data key="e_EFFECT">up-regulates quantity by expression</data>
      <data key="e_DIRECT">NO</data>
      <data key="e_SCORE">0.1364</data>
      <data key="e_width">0.1364</data>
      <data key="e_color">#FF7F50</data>
      <data key="e_arrow.size">0.4</data>
      <data key="e_arrow.width">0.4</data>
      <data key="e_arrow.mode">0</data>
      <data key="e_curved">0.1</data>
    </edge>
    <edge source="n83" target="n175">
      <data key="e_TYPEA">protein</data>
      <data key="e_TYPEB">protein</data>
      <data key="e_MECHANISM">transcriptional regulation</data>
      <data key="e_EFFECT">up-regulates</data>
      <data key="e_DIRECT">NO</data>
      <data key="e_SCORE">0.1364</data>
      <data key="e_width">0.1364</data>
      <data key="e_color">#FF7F50</data>
      <data key="e_arrow.size">0.4</data>
      <data key="e_arrow.width">0.4</data>
      <data key="e_arrow.mode">0</data>
      <data key="e_curved">0.1</data>
    </edge>
    <edge source="n1" target="n177">
      <data key="e_TYPEA">protein</data>
      <data key="e_TYPEB">protein</data>
      <data key="e_MECHANISM">transcriptional regulation</data>
      <data key="e_EFFECT">down-regulates quantity by repression</data>
      <data key="e_DIRECT">NO</data>
      <data key="e_SCORE">0.1364</data>
      <data key="e_width">0.1364</data>
      <data key="e_color">#008B8B</data>
      <data key="e_arrow.size">0.4</data>
      <data key="e_arrow.width">0.4</data>
      <data key="e_arrow.mode">0</data>
      <data key="e_curved">0.1</data>
    </edge>
    <edge source="n52" target="n177">
      <data key="e_TYPEA">protein</data>
      <data key="e_TYPEB">protein</data>
      <data key="e_MECHANISM">transcriptional regulation</data>
      <data key="e_EFFECT">down-regulates quantity by repression</data>
      <data key="e_DIRECT">NO</data>
      <data key="e_SCORE">0.2753</data>
      <data key="e_width">0.2753</data>
      <data key="e_color">#008B8B</data>
      <data key="e_arrow.size">0.4</data>
      <data key="e_arrow.width">0.4</data>
      <data key="e_arrow.mode">0</data>
      <data key="e_curved">0.1</data>
    </edge>
    <edge source="n52" target="n177">
      <data key="e_TYPEA">protein</data>
      <data key="e_TYPEB">protein</data>
      <data key="e_MECHANISM">transcriptional regulation</data>
      <data key="e_EFFECT">up-regulates quantity by expression</data>
      <data key="e_DIRECT">NO</data>
      <data key="e_SCORE">0.2753</data>
      <data key="e_width">0.2753</data>
      <data key="e_color">#FF7F50</data>
      <data key="e_arrow.size">0.4</data>
      <data key="e_arrow.width">0.4</data>
      <data key="e_arrow.mode">0</data>
      <data key="e_curved">0.1</data>
    </edge>
    <edge source="n52" target="n178">
      <data key="e_TYPEA">protein</data>
      <data key="e_TYPEB">protein</data>
      <data key="e_MECHANISM">transcriptional regulation</data>
      <data key="e_EFFECT">down-regulates quantity by repression</data>
      <data key="e_DIRECT">NO</data>
      <data key="e_SCORE">0.3644</data>
      <data key="e_width">0.3644</data>
      <data key="e_color">#008B8B</data>
      <data key="e_arrow.size">0.4</data>
      <data key="e_arrow.width">0.4</data>
      <data key="e_arrow.mode">0</data>
      <data key="e_curved">0.1</data>
    </edge>
    <edge source="n52" target="n178">
      <data key="e_TYPEA">protein</data>
      <data key="e_TYPEB">protein</data>
      <data key="e_MECHANISM">transcriptional regulation</data>
      <data key="e_EFFECT">up-regulates quantity by expression</data>
      <data key="e_DIRECT">NO</data>
      <data key="e_SCORE">0.2197</data>
      <data key="e_width">0.2197</data>
      <data key="e_color">#FF7F50</data>
      <data key="e_arrow.size">0.4</data>
      <data key="e_arrow.width">0.4</data>
      <data key="e_arrow.mode">0</data>
      <data key="e_curved">0.1</data>
    </edge>
    <edge source="n52" target="n178">
      <data key="e_TYPEA">protein</data>
      <data key="e_TYPEB">protein</data>
      <data key="e_MECHANISM">transcriptional regulation</data>
      <data key="e_EFFECT">down-regulates quantity by repression</data>
      <data key="e_DIRECT">NO</data>
      <data key="e_SCORE">0.1364</data>
      <data key="e_width">0.1364</data>
      <data key="e_color">#008B8B</data>
      <data key="e_arrow.size">0.4</data>
      <data key="e_arrow.width">0.4</data>
      <data key="e_arrow.mode">0</data>
      <data key="e_curved">0.1</data>
    </edge>
    <edge source="n87" target="n178">
      <data key="e_TYPEA">protein</data>
      <data key="e_TYPEB">protein</data>
      <data key="e_MECHANISM">transcriptional activation</data>
      <data key="e_EFFECT">up-regulates quantity by expression</data>
      <data key="e_DIRECT">NO</data>
      <data key="e_SCORE">0.1364</data>
      <data key="e_width">0.1364</data>
      <data key="e_color">#FF7F50</data>
      <data key="e_arrow.size">0.4</data>
      <data key="e_arrow.width">0.4</data>
      <data key="e_arrow.mode">0</data>
      <data key="e_curved">0.1</data>
    </edge>
    <edge source="n105" target="n178">
      <data key="e_TYPEA">protein</data>
      <data key="e_TYPEB">protein</data>
      <data key="e_MECHANISM">transcriptional activation</data>
      <data key="e_EFFECT">up-regulates quantity by expression</data>
      <data key="e_DIRECT">NO</data>
      <data key="e_SCORE">0.1364</data>
      <data key="e_width">0.1364</data>
      <data key="e_color">#FF7F50</data>
      <data key="e_arrow.size">0.4</data>
      <data key="e_arrow.width">0.4</data>
      <data key="e_arrow.mode">0</data>
      <data key="e_curved">0.1</data>
    </edge>
    <edge source="n160" target="n178">
      <data key="e_TYPEA">protein</data>
      <data key="e_TYPEB">protein</data>
      <data key="e_MECHANISM">transcriptional regulation</data>
      <data key="e_EFFECT">up-regulates quantity by expression</data>
      <data key="e_DIRECT">YES</data>
      <data key="e_SCORE">0.2197</data>
      <data key="e_width">0.2197</data>
      <data key="e_color">#FF7F50</data>
      <data key="e_arrow.size">0.4</data>
      <data key="e_arrow.width">0.4</data>
      <data key="e_arrow.mode">2</data>
      <data key="e_curved">0.1</data>
    </edge>
    <edge source="n26" target="n180">
      <data key="e_TYPEA">protein</data>
      <data key="e_TYPEB">protein</data>
      <data key="e_MECHANISM">transcriptional repression</data>
      <data key="e_EFFECT">down-regulates quantity by repression</data>
      <data key="e_DIRECT">YES</data>
      <data key="e_SCORE">0.1364</data>
      <data key="e_width">0.1364</data>
      <data key="e_color">#008B8B</data>
      <data key="e_arrow.size">0.4</data>
      <data key="e_arrow.width">0.4</data>
      <data key="e_arrow.mode">2</data>
      <data key="e_curved">0.1</data>
    </edge>
    <edge source="n175" target="n180">
      <data key="e_TYPEA">protein</data>
      <data key="e_TYPEB">protein</data>
      <data key="e_MECHANISM">transcriptional regulation</data>
      <data key="e_EFFECT">up-regulates quantity by expression</data>
      <data key="e_DIRECT">NO</data>
      <data key="e_SCORE">0.1364</data>
      <data key="e_width">0.1364</data>
      <data key="e_color">#FF7F50</data>
      <data key="e_arrow.size">0.4</data>
      <data key="e_arrow.width">0.4</data>
      <data key="e_arrow.mode">0</data>
      <data key="e_curved">0.1</data>
    </edge>
    <edge source="n129" target="n181">
      <data key="e_TYPEA">protein</data>
      <data key="e_TYPEB">protein</data>
      <data key="e_MECHANISM">transcriptional regulation</data>
      <data key="e_EFFECT">down-regulates quantity by repression</data>
      <data key="e_DIRECT">NO</data>
      <data key="e_SCORE">0.1364</data>
      <data key="e_width">0.1364</data>
      <data key="e_color">#008B8B</data>
      <data key="e_arrow.size">0.4</data>
      <data key="e_arrow.width">0.4</data>
      <data key="e_arrow.mode">0</data>
      <data key="e_curved">0.1</data>
    </edge>
    <edge source="n146" target="n181">
      <data key="e_TYPEA">protein</data>
      <data key="e_TYPEB">protein</data>
      <data key="e_MECHANISM">transcriptional regulation</data>
      <data key="e_EFFECT">up-regulates quantity by expression</data>
      <data key="e_DIRECT">NO</data>
      <data key="e_SCORE">0.1364</data>
      <data key="e_width">0.1364</data>
      <data key="e_color">#FF7F50</data>
      <data key="e_arrow.size">0.4</data>
      <data key="e_arrow.width">0.4</data>
      <data key="e_arrow.mode">0</data>
      <data key="e_curved">0.1</data>
    </edge>
    <edge source="n26" target="n182">
      <data key="e_TYPEA">protein</data>
      <data key="e_TYPEB">protein</data>
      <data key="e_MECHANISM">transcriptional repression</data>
      <data key="e_EFFECT">down-regulates quantity by repression</data>
      <data key="e_DIRECT">YES</data>
      <data key="e_SCORE">0.1364</data>
      <data key="e_width">0.1364</data>
      <data key="e_color">#008B8B</data>
      <data key="e_arrow.size">0.4</data>
      <data key="e_arrow.width">0.4</data>
      <data key="e_arrow.mode">2</data>
      <data key="e_curved">0.1</data>
    </edge>
    <edge source="n48" target="n182">
      <data key="e_TYPEA">protein</data>
      <data key="e_TYPEB">protein</data>
      <data key="e_MECHANISM">transcriptional regulation</data>
      <data key="e_EFFECT">up-regulates quantity by expression</data>
      <data key="e_DIRECT">NO</data>
      <data key="e_SCORE">0.1364</data>
      <data key="e_width">0.1364</data>
      <data key="e_color">#FF7F50</data>
      <data key="e_arrow.size">0.4</data>
      <data key="e_arrow.width">0.4</data>
      <data key="e_arrow.mode">0</data>
      <data key="e_curved">0.1</data>
    </edge>
    <edge source="n182" target="n182">
      <data key="e_TYPEA">protein</data>
      <data key="e_TYPEB">protein</data>
      <data key="e_MECHANISM">transcriptional regulation</data>
      <data key="e_EFFECT">up-regulates quantity by expression</data>
      <data key="e_DIRECT">NO</data>
      <data key="e_SCORE">0.1364</data>
      <data key="e_width">0.1364</data>
      <data key="e_color">#FF7F50</data>
      <data key="e_arrow.size">0.4</data>
      <data key="e_arrow.width">0.4</data>
      <data key="e_arrow.mode">0</data>
      <data key="e_curved">0.1</data>
    </edge>
    <edge source="n1" target="n183">
      <data key="e_TYPEA">protein</data>
      <data key="e_TYPEB">protein</data>
      <data key="e_MECHANISM">transcriptional regulation</data>
      <data key="e_EFFECT">down-regulates quantity by repression</data>
      <data key="e_DIRECT">NO</data>
      <data key="e_SCORE">0.1364</data>
      <data key="e_width">0.1364</data>
      <data key="e_color">#008B8B</data>
      <data key="e_arrow.size">0.4</data>
      <data key="e_arrow.width">0.4</data>
      <data key="e_arrow.mode">0</data>
      <data key="e_curved">0.1</data>
    </edge>
    <edge source="n43" target="n183">
      <data key="e_TYPEA">protein</data>
      <data key="e_TYPEB">protein</data>
      <data key="e_MECHANISM">transcriptional regulation</data>
      <data key="e_EFFECT">down-regulates quantity by repression</data>
      <data key="e_DIRECT">NO</data>
      <data key="e_SCORE">0.3966</data>
      <data key="e_width">0.3966</data>
      <data key="e_color">#008B8B</data>
      <data key="e_arrow.size">0.4</data>
      <data key="e_arrow.width">0.4</data>
      <data key="e_arrow.mode">0</data>
      <data key="e_curved">0.1</data>
    </edge>
    <edge source="n48" target="n183">
      <data key="e_TYPEA">protein</data>
      <data key="e_TYPEB">protein</data>
      <data key="e_MECHANISM">transcriptional regulation</data>
      <data key="e_EFFECT">unknown</data>
      <data key="e_DIRECT">NO</data>
      <data key="e_SCORE">0.1364</data>
      <data key="e_width">0.1364</data>
      <data key="e_color">#808080</data>
      <data key="e_arrow.size">0.4</data>
      <data key="e_arrow.width">0.4</data>
      <data key="e_arrow.mode">0</data>
      <data key="e_curved">0.1</data>
    </edge>
    <edge source="n64" target="n183">
      <data key="e_TYPEA">protein</data>
      <data key="e_TYPEB">protein</data>
      <data key="e_MECHANISM">transcriptional regulation</data>
      <data key="e_EFFECT">down-regulates quantity by repression</data>
      <data key="e_DIRECT">NO</data>
      <data key="e_SCORE">0.1364</data>
      <data key="e_width">0.1364</data>
      <data key="e_color">#008B8B</data>
      <data key="e_arrow.size">0.4</data>
      <data key="e_arrow.width">0.4</data>
      <data key="e_arrow.mode">0</data>
      <data key="e_curved">0.1</data>
    </edge>
    <edge source="n83" target="n183">
      <data key="e_TYPEA">protein</data>
      <data key="e_TYPEB">protein</data>
      <data key="e_MECHANISM">transcriptional regulation</data>
      <data key="e_EFFECT">down-regulates quantity by repression</data>
      <data key="e_DIRECT">YES</data>
      <data key="e_SCORE">0.1364</data>
      <data key="e_width">0.1364</data>
      <data key="e_color">#008B8B</data>
      <data key="e_arrow.size">0.4</data>
      <data key="e_arrow.width">0.4</data>
      <data key="e_arrow.mode">2</data>
      <data key="e_curved">0.1</data>
    </edge>
    <edge source="n97" target="n183">
      <data key="e_TYPEA">protein</data>
      <data key="e_TYPEB">protein</data>
      <data key="e_MECHANISM">transcriptional regulation</data>
      <data key="e_EFFECT">down-regulates quantity by repression</data>
      <data key="e_DIRECT">NO</data>
      <data key="e_SCORE">0.1364</data>
      <data key="e_width">0.1364</data>
      <data key="e_color">#008B8B</data>
      <data key="e_arrow.size">0.4</data>
      <data key="e_arrow.width">0.4</data>
      <data key="e_arrow.mode">0</data>
      <data key="e_curved">0.1</data>
    </edge>
    <edge source="n97" target="n183">
      <data key="e_TYPEA">protein</data>
      <data key="e_TYPEB">protein</data>
      <data key="e_MECHANISM">transcriptional regulation</data>
      <data key="e_EFFECT">down-regulates quantity by repression</data>
      <data key="e_DIRECT">NO</data>
      <data key="e_SCORE">0.1364</data>
      <data key="e_width">0.1364</data>
      <data key="e_color">#008B8B</data>
      <data key="e_arrow.size">0.4</data>
      <data key="e_arrow.width">0.4</data>
      <data key="e_arrow.mode">0</data>
      <data key="e_curved">0.1</data>
    </edge>
    <edge source="n146" target="n183">
      <data key="e_TYPEA">protein</data>
      <data key="e_TYPEB">protein</data>
      <data key="e_MECHANISM">transcriptional regulation</data>
      <data key="e_EFFECT">down-regulates quantity by repression</data>
      <data key="e_DIRECT">NO</data>
      <data key="e_SCORE">0.1364</data>
      <data key="e_width">0.1364</data>
      <data key="e_color">#008B8B</data>
      <data key="e_arrow.size">0.4</data>
      <data key="e_arrow.width">0.4</data>
      <data key="e_arrow.mode">0</data>
      <data key="e_curved">0.1</data>
    </edge>
    <edge source="n154" target="n183">
      <data key="e_TYPEA">protein</data>
      <data key="e_TYPEB">protein</data>
      <data key="e_MECHANISM">transcriptional regulation</data>
      <data key="e_EFFECT">up-regulates quantity by expression</data>
      <data key="e_DIRECT">YES</data>
      <data key="e_SCORE">0.1364</data>
      <data key="e_width">0.1364</data>
      <data key="e_color">#FF7F50</data>
      <data key="e_arrow.size">0.4</data>
      <data key="e_arrow.width">0.4</data>
      <data key="e_arrow.mode">2</data>
      <data key="e_curved">0.1</data>
    </edge>
    <edge source="n172" target="n183">
      <data key="e_TYPEA">protein</data>
      <data key="e_TYPEB">protein</data>
      <data key="e_MECHANISM">transcriptional regulation</data>
      <data key="e_EFFECT">down-regulates quantity by repression</data>
      <data key="e_DIRECT">NO</data>
      <data key="e_SCORE">0.1364</data>
      <data key="e_width">0.1364</data>
      <data key="e_color">#008B8B</data>
      <data key="e_arrow.size">0.4</data>
      <data key="e_arrow.width">0.4</data>
      <data key="e_arrow.mode">0</data>
      <data key="e_curved">0.1</data>
    </edge>
    <edge source="n64" target="n184">
      <data key="e_TYPEA">protein</data>
      <data key="e_TYPEB">protein</data>
      <data key="e_MECHANISM">transcriptional regulation</data>
      <data key="e_EFFECT">down-regulates quantity by repression</data>
      <data key="e_DIRECT">NO</data>
      <data key="e_SCORE">0.1364</data>
      <data key="e_width">0.1364</data>
      <data key="e_color">#008B8B</data>
      <data key="e_arrow.size">0.4</data>
      <data key="e_arrow.width">0.4</data>
      <data key="e_arrow.mode">0</data>
      <data key="e_curved">0.1</data>
    </edge>
    <edge source="n96" target="n185">
      <data key="e_TYPEA">protein</data>
      <data key="e_TYPEB">protein</data>
      <data key="e_MECHANISM">transcriptional regulation</data>
      <data key="e_EFFECT">down-regulates quantity by repression</data>
      <data key="e_DIRECT">NO</data>
      <data key="e_SCORE">0.1364</data>
      <data key="e_width">0.1364</data>
      <data key="e_color">#008B8B</data>
      <data key="e_arrow.size">0.4</data>
      <data key="e_arrow.width">0.4</data>
      <data key="e_arrow.mode">0</data>
      <data key="e_curved">0.1</data>
    </edge>
    <edge source="n97" target="n185">
      <data key="e_TYPEA">protein</data>
      <data key="e_TYPEB">protein</data>
      <data key="e_MECHANISM">transcriptional regulation</data>
      <data key="e_EFFECT">down-regulates quantity by repression</data>
      <data key="e_DIRECT">NO</data>
      <data key="e_SCORE">0.1364</data>
      <data key="e_width">0.1364</data>
      <data key="e_color">#008B8B</data>
      <data key="e_arrow.size">0.4</data>
      <data key="e_arrow.width">0.4</data>
      <data key="e_arrow.mode">0</data>
      <data key="e_curved">0.1</data>
    </edge>
    <edge source="n26" target="n186">
      <data key="e_TYPEA">protein</data>
      <data key="e_TYPEB">protein</data>
      <data key="e_MECHANISM">transcriptional repression</data>
      <data key="e_EFFECT">down-regulates quantity by repression</data>
      <data key="e_DIRECT">YES</data>
      <data key="e_SCORE">0.1364</data>
      <data key="e_width">0.1364</data>
      <data key="e_color">#008B8B</data>
      <data key="e_arrow.size">0.4</data>
      <data key="e_arrow.width">0.4</data>
      <data key="e_arrow.mode">2</data>
      <data key="e_curved">0.1</data>
    </edge>
    <edge source="n82" target="n188">
      <data key="e_TYPEA">protein</data>
      <data key="e_TYPEB">protein</data>
      <data key="e_MECHANISM">transcriptional regulation</data>
      <data key="e_EFFECT">up-regulates quantity by expression</data>
      <data key="e_DIRECT">NO</data>
      <data key="e_SCORE">0.1364</data>
      <data key="e_width">0.1364</data>
      <data key="e_color">#FF7F50</data>
      <data key="e_arrow.size">0.4</data>
      <data key="e_arrow.width">0.4</data>
      <data key="e_arrow.mode">0</data>
      <data key="e_curved">0.1</data>
    </edge>
    <edge source="n0" target="n189">
      <data key="e_TYPEA">protein</data>
      <data key="e_TYPEB">protein</data>
      <data key="e_MECHANISM">transcriptional regulation</data>
      <data key="e_EFFECT">up-regulates quantity by expression</data>
      <data key="e_DIRECT">NO</data>
      <data key="e_SCORE">0.1364</data>
      <data key="e_width">0.1364</data>
      <data key="e_color">#FF7F50</data>
      <data key="e_arrow.size">0.4</data>
      <data key="e_arrow.width">0.4</data>
      <data key="e_arrow.mode">0</data>
      <data key="e_curved">0.1</data>
    </edge>
    <edge source="n26" target="n189">
      <data key="e_TYPEA">protein</data>
      <data key="e_TYPEB">protein</data>
      <data key="e_MECHANISM">transcriptional repression</data>
      <data key="e_EFFECT">down-regulates quantity by repression</data>
      <data key="e_DIRECT">YES</data>
      <data key="e_SCORE">0.1364</data>
      <data key="e_width">0.1364</data>
      <data key="e_color">#008B8B</data>
      <data key="e_arrow.size">0.4</data>
      <data key="e_arrow.width">0.4</data>
      <data key="e_arrow.mode">2</data>
      <data key="e_curved">0.1</data>
    </edge>
    <edge source="n97" target="n190">
      <data key="e_TYPEA">protein</data>
      <data key="e_TYPEB">protein</data>
      <data key="e_MECHANISM">transcriptional regulation</data>
      <data key="e_EFFECT">down-regulates quantity by repression</data>
      <data key="e_DIRECT">NO</data>
      <data key="e_SCORE">0.1364</data>
      <data key="e_width">0.1364</data>
      <data key="e_color">#008B8B</data>
      <data key="e_arrow.size">0.4</data>
      <data key="e_arrow.width">0.4</data>
      <data key="e_arrow.mode">0</data>
      <data key="e_curved">0.1</data>
    </edge>
    <edge source="n128" target="n190">
      <data key="e_TYPEA">protein</data>
      <data key="e_TYPEB">protein</data>
      <data key="e_MECHANISM">transcriptional regulation</data>
      <data key="e_EFFECT">down-regulates quantity by repression</data>
      <data key="e_DIRECT">NO</data>
      <data key="e_SCORE">0.1364</data>
      <data key="e_width">0.1364</data>
      <data key="e_color">#008B8B</data>
      <data key="e_arrow.size">0.4</data>
      <data key="e_arrow.width">0.4</data>
      <data key="e_arrow.mode">0</data>
      <data key="e_curved">0.1</data>
    </edge>
    <edge source="n182" target="n190">
      <data key="e_TYPEA">protein</data>
      <data key="e_TYPEB">protein</data>
      <data key="e_MECHANISM">transcriptional regulation</data>
      <data key="e_EFFECT">up-regulates quantity by expression</data>
      <data key="e_DIRECT">NO</data>
      <data key="e_SCORE">0.1364</data>
      <data key="e_width">0.1364</data>
      <data key="e_color">#FF7F50</data>
      <data key="e_arrow.size">0.4</data>
      <data key="e_arrow.width">0.4</data>
      <data key="e_arrow.mode">0</data>
      <data key="e_curved">0.1</data>
    </edge>
    <edge source="n30" target="n191">
      <data key="e_TYPEA">protein</data>
      <data key="e_TYPEB">protein</data>
      <data key="e_MECHANISM">transcriptional regulation</data>
      <data key="e_EFFECT">up-regulates quantity by expression</data>
      <data key="e_DIRECT">NO</data>
      <data key="e_SCORE">0.1364</data>
      <data key="e_width">0.1364</data>
      <data key="e_color">#FF7F50</data>
      <data key="e_arrow.size">0.4</data>
      <data key="e_arrow.width">0.4</data>
      <data key="e_arrow.mode">0</data>
      <data key="e_curved">0.1</data>
    </edge>
    <edge source="n191" target="n191">
      <data key="e_TYPEA">protein</data>
      <data key="e_TYPEB">protein</data>
      <data key="e_MECHANISM">transcriptional regulation</data>
      <data key="e_EFFECT">up-regulates quantity by expression</data>
      <data key="e_DIRECT">NO</data>
      <data key="e_SCORE">0.1364</data>
      <data key="e_width">0.1364</data>
      <data key="e_color">#FF7F50</data>
      <data key="e_arrow.size">0.4</data>
      <data key="e_arrow.width">0.4</data>
      <data key="e_arrow.mode">0</data>
      <data key="e_curved">0.1</data>
    </edge>
    <edge source="n30" target="n192">
      <data key="e_TYPEA">protein</data>
      <data key="e_TYPEB">protein</data>
      <data key="e_MECHANISM">transcriptional regulation</data>
      <data key="e_EFFECT">up-regulates quantity by expression</data>
      <data key="e_DIRECT">NO</data>
      <data key="e_SCORE">0.1364</data>
      <data key="e_width">0.1364</data>
      <data key="e_color">#FF7F50</data>
      <data key="e_arrow.size">0.4</data>
      <data key="e_arrow.width">0.4</data>
      <data key="e_arrow.mode">0</data>
      <data key="e_curved">0.1</data>
    </edge>
    <edge source="n128" target="n192">
      <data key="e_TYPEA">protein</data>
      <data key="e_TYPEB">protein</data>
      <data key="e_MECHANISM">transcriptional regulation</data>
      <data key="e_EFFECT">down-regulates quantity by repression</data>
      <data key="e_DIRECT">NO</data>
      <data key="e_SCORE">0.1364</data>
      <data key="e_width">0.1364</data>
      <data key="e_color">#008B8B</data>
      <data key="e_arrow.size">0.4</data>
      <data key="e_arrow.width">0.4</data>
      <data key="e_arrow.mode">0</data>
      <data key="e_curved">0.1</data>
    </edge>
    <edge source="n129" target="n192">
      <data key="e_TYPEA">protein</data>
      <data key="e_TYPEB">protein</data>
      <data key="e_MECHANISM">transcriptional regulation</data>
      <data key="e_EFFECT">down-regulates quantity by repression</data>
      <data key="e_DIRECT">NO</data>
      <data key="e_SCORE">0.1364</data>
      <data key="e_width">0.1364</data>
      <data key="e_color">#008B8B</data>
      <data key="e_arrow.size">0.4</data>
      <data key="e_arrow.width">0.4</data>
      <data key="e_arrow.mode">0</data>
      <data key="e_curved">0.1</data>
    </edge>
    <edge source="n15" target="n193">
      <data key="e_TYPEA">protein</data>
      <data key="e_TYPEB">protein</data>
      <data key="e_MECHANISM">transcriptional regulation</data>
      <data key="e_EFFECT">up-regulates quantity by expression</data>
      <data key="e_DIRECT">NO</data>
      <data key="e_SCORE">0.1364</data>
      <data key="e_width">0.1364</data>
      <data key="e_color">#FF7F50</data>
      <data key="e_arrow.size">0.4</data>
      <data key="e_arrow.width">0.4</data>
      <data key="e_arrow.mode">0</data>
      <data key="e_curved">0.1</data>
    </edge>
    <edge source="n168" target="n193">
      <data key="e_TYPEA">protein</data>
      <data key="e_TYPEB">protein</data>
      <data key="e_MECHANISM">transcriptional regulation</data>
      <data key="e_EFFECT">up-regulates quantity by expression</data>
      <data key="e_DIRECT">NO</data>
      <data key="e_SCORE">0.1364</data>
      <data key="e_width">0.1364</data>
      <data key="e_color">#FF7F50</data>
      <data key="e_arrow.size">0.4</data>
      <data key="e_arrow.width">0.4</data>
      <data key="e_arrow.mode">0</data>
      <data key="e_curved">0.1</data>
    </edge>
    <edge source="n83" target="n194">
      <data key="e_TYPEA">protein</data>
      <data key="e_TYPEB">protein</data>
      <data key="e_MECHANISM">transcriptional regulation</data>
      <data key="e_EFFECT">up-regulates quantity by expression</data>
      <data key="e_DIRECT">NO</data>
      <data key="e_SCORE">0.1364</data>
      <data key="e_width">0.1364</data>
      <data key="e_color">#FF7F50</data>
      <data key="e_arrow.size">0.4</data>
      <data key="e_arrow.width">0.4</data>
      <data key="e_arrow.mode">0</data>
      <data key="e_curved">0.1</data>
    </edge>
    <edge source="n105" target="n196">
      <data key="e_TYPEA">protein</data>
      <data key="e_TYPEB">protein</data>
      <data key="e_MECHANISM">transcriptional regulation</data>
      <data key="e_EFFECT">down-regulates quantity by repression</data>
      <data key="e_DIRECT">YES</data>
      <data key="e_SCORE">0.2197</data>
      <data key="e_width">0.2197</data>
      <data key="e_color">#008B8B</data>
      <data key="e_arrow.size">0.4</data>
      <data key="e_arrow.width">0.4</data>
      <data key="e_arrow.mode">2</data>
      <data key="e_curved">0.1</data>
    </edge>
    <edge source="n159" target="n196">
      <data key="e_TYPEA">protein</data>
      <data key="e_TYPEB">protein</data>
      <data key="e_MECHANISM">transcriptional regulation</data>
      <data key="e_EFFECT">down-regulates quantity by repression</data>
      <data key="e_DIRECT">YES</data>
      <data key="e_SCORE">0.2753</data>
      <data key="e_width">0.2753</data>
      <data key="e_color">#008B8B</data>
      <data key="e_arrow.size">0.4</data>
      <data key="e_arrow.width">0.4</data>
      <data key="e_arrow.mode">2</data>
      <data key="e_curved">0.1</data>
    </edge>
    <edge source="n160" target="n196">
      <data key="e_TYPEA">protein</data>
      <data key="e_TYPEB">protein</data>
      <data key="e_MECHANISM">transcriptional regulation</data>
      <data key="e_EFFECT">down-regulates quantity by repression</data>
      <data key="e_DIRECT">YES</data>
      <data key="e_SCORE">0.1364</data>
      <data key="e_width">0.1364</data>
      <data key="e_color">#008B8B</data>
      <data key="e_arrow.size">0.4</data>
      <data key="e_arrow.width">0.4</data>
      <data key="e_arrow.mode">2</data>
      <data key="e_curved">0.1</data>
    </edge>
    <edge source="n146" target="n197">
      <data key="e_TYPEA">protein</data>
      <data key="e_TYPEB">protein</data>
      <data key="e_MECHANISM">transcriptional regulation</data>
      <data key="e_EFFECT">down-regulates quantity by repression</data>
      <data key="e_DIRECT">YES</data>
      <data key="e_SCORE">0.2753</data>
      <data key="e_width">0.2753</data>
      <data key="e_color">#008B8B</data>
      <data key="e_arrow.size">0.4</data>
      <data key="e_arrow.width">0.4</data>
      <data key="e_arrow.mode">2</data>
      <data key="e_curved">0.1</data>
    </edge>
    <edge source="n53" target="n198">
      <data key="e_TYPEA">protein</data>
      <data key="e_TYPEB">protein</data>
      <data key="e_MECHANISM">transcriptional regulation</data>
      <data key="e_EFFECT">down-regulates quantity by repression</data>
      <data key="e_DIRECT">NO</data>
      <data key="e_SCORE">0.1364</data>
      <data key="e_width">0.1364</data>
      <data key="e_color">#008B8B</data>
      <data key="e_arrow.size">0.4</data>
      <data key="e_arrow.width">0.4</data>
      <data key="e_arrow.mode">0</data>
      <data key="e_curved">0.1</data>
    </edge>
    <edge source="n82" target="n198">
      <data key="e_TYPEA">protein</data>
      <data key="e_TYPEB">protein</data>
      <data key="e_MECHANISM">transcriptional regulation</data>
      <data key="e_EFFECT">down-regulates quantity by repression</data>
      <data key="e_DIRECT">NO</data>
      <data key="e_SCORE">0.1364</data>
      <data key="e_width">0.1364</data>
      <data key="e_color">#008B8B</data>
      <data key="e_arrow.size">0.4</data>
      <data key="e_arrow.width">0.4</data>
      <data key="e_arrow.mode">0</data>
      <data key="e_curved">0.1</data>
    </edge>
    <edge source="n167" target="n198">
      <data key="e_TYPEA">protein</data>
      <data key="e_TYPEB">protein</data>
      <data key="e_MECHANISM">transcriptional regulation</data>
      <data key="e_EFFECT">up-regulates quantity by expression</data>
      <data key="e_DIRECT">NO</data>
      <data key="e_SCORE">0.1364</data>
      <data key="e_width">0.1364</data>
      <data key="e_color">#FF7F50</data>
      <data key="e_arrow.size">0.4</data>
      <data key="e_arrow.width">0.4</data>
      <data key="e_arrow.mode">0</data>
      <data key="e_curved">0.1</data>
    </edge>
    <edge source="n170" target="n198">
      <data key="e_TYPEA">protein</data>
      <data key="e_TYPEB">protein</data>
      <data key="e_MECHANISM">transcriptional regulation</data>
      <data key="e_EFFECT">up-regulates quantity by expression</data>
      <data key="e_DIRECT">YES</data>
      <data key="e_SCORE">0.2197</data>
      <data key="e_width">0.2197</data>
      <data key="e_color">#FF7F50</data>
      <data key="e_arrow.size">0.4</data>
      <data key="e_arrow.width">0.4</data>
      <data key="e_arrow.mode">2</data>
      <data key="e_curved">0.1</data>
    </edge>
    <edge source="n47" target="n199">
      <data key="e_TYPEA">protein</data>
      <data key="e_TYPEB">protein</data>
      <data key="e_MECHANISM">transcriptional regulation</data>
      <data key="e_EFFECT">up-regulates quantity by expression</data>
      <data key="e_DIRECT">NO</data>
      <data key="e_SCORE">0.1364</data>
      <data key="e_width">0.1364</data>
      <data key="e_color">#FF7F50</data>
      <data key="e_arrow.size">0.4</data>
      <data key="e_arrow.width">0.4</data>
      <data key="e_arrow.mode">0</data>
      <data key="e_curved">0.1</data>
    </edge>
    <edge source="n49" target="n200">
      <data key="e_TYPEA">protein</data>
      <data key="e_TYPEB">protein</data>
      <data key="e_MECHANISM">transcriptional regulation</data>
      <data key="e_EFFECT">up-regulates quantity by expression</data>
      <data key="e_DIRECT">NO</data>
      <data key="e_SCORE">0.1364</data>
      <data key="e_width">0.1364</data>
      <data key="e_color">#FF7F50</data>
      <data key="e_arrow.size">0.4</data>
      <data key="e_arrow.width">0.4</data>
      <data key="e_arrow.mode">0</data>
      <data key="e_curved">0.1</data>
    </edge>
    <edge source="n62" target="n200">
      <data key="e_TYPEA">protein</data>
      <data key="e_TYPEB">protein</data>
      <data key="e_MECHANISM">transcriptional regulation</data>
      <data key="e_EFFECT">down-regulates quantity</data>
      <data key="e_DIRECT">NO</data>
      <data key="e_SCORE">0.1364</data>
      <data key="e_width">0.1364</data>
      <data key="e_color">#008B8B</data>
      <data key="e_arrow.size">0.4</data>
      <data key="e_arrow.width">0.4</data>
      <data key="e_arrow.mode">0</data>
      <data key="e_curved">0.1</data>
    </edge>
    <edge source="n63" target="n200">
      <data key="e_TYPEA">protein</data>
      <data key="e_TYPEB">protein</data>
      <data key="e_MECHANISM">transcriptional regulation</data>
      <data key="e_EFFECT">down-regulates quantity</data>
      <data key="e_DIRECT">NO</data>
      <data key="e_SCORE">0.1364</data>
      <data key="e_width">0.1364</data>
      <data key="e_color">#008B8B</data>
      <data key="e_arrow.size">0.4</data>
      <data key="e_arrow.width">0.4</data>
      <data key="e_arrow.mode">0</data>
      <data key="e_curved">0.1</data>
    </edge>
    <edge source="n66" target="n200">
      <data key="e_TYPEA">protein</data>
      <data key="e_TYPEB">protein</data>
      <data key="e_MECHANISM">transcriptional regulation</data>
      <data key="e_EFFECT">up-regulates quantity</data>
      <data key="e_DIRECT">YES</data>
      <data key="e_SCORE">0.1364</data>
      <data key="e_width">0.1364</data>
      <data key="e_color">#FF7F50</data>
      <data key="e_arrow.size">0.4</data>
      <data key="e_arrow.width">0.4</data>
      <data key="e_arrow.mode">2</data>
      <data key="e_curved">0.1</data>
    </edge>
    <edge source="n79" target="n200">
      <data key="e_TYPEA">protein</data>
      <data key="e_TYPEB">protein</data>
      <data key="e_MECHANISM">transcriptional regulation</data>
      <data key="e_EFFECT">down-regulates quantity by repression</data>
      <data key="e_DIRECT">NO</data>
      <data key="e_SCORE">0.1983</data>
      <data key="e_width">0.1983</data>
      <data key="e_color">#008B8B</data>
      <data key="e_arrow.size">0.4</data>
      <data key="e_arrow.width">0.4</data>
      <data key="e_arrow.mode">0</data>
      <data key="e_curved">0.1</data>
    </edge>
    <edge source="n127" target="n200">
      <data key="e_TYPEA">protein</data>
      <data key="e_TYPEB">protein</data>
      <data key="e_MECHANISM">transcriptional regulation</data>
      <data key="e_EFFECT">up-regulates quantity by expression</data>
      <data key="e_DIRECT">YES</data>
      <data key="e_SCORE">0.1983</data>
      <data key="e_width">0.1983</data>
      <data key="e_color">#FF7F50</data>
      <data key="e_arrow.size">0.4</data>
      <data key="e_arrow.width">0.4</data>
      <data key="e_arrow.mode">2</data>
      <data key="e_curved">0.1</data>
    </edge>
    <edge source="n127" target="n200">
      <data key="e_TYPEA">protein</data>
      <data key="e_TYPEB">protein</data>
      <data key="e_MECHANISM">transcriptional activation</data>
      <data key="e_EFFECT">up-regulates activity</data>
      <data key="e_DIRECT">YES</data>
      <data key="e_SCORE">0.1983</data>
      <data key="e_width">0.1983</data>
      <data key="e_color">#FF7F50</data>
      <data key="e_arrow.size">0.4</data>
      <data key="e_arrow.width">0.4</data>
      <data key="e_arrow.mode">2</data>
      <data key="e_curved">0.1</data>
    </edge>
    <edge source="n200" target="n200">
      <data key="e_TYPEA">protein</data>
      <data key="e_TYPEB">protein</data>
      <data key="e_MECHANISM">transcriptional regulation</data>
      <data key="e_EFFECT">up-regulates quantity</data>
      <data key="e_DIRECT">YES</data>
      <data key="e_SCORE">0.1364</data>
      <data key="e_width">0.1364</data>
      <data key="e_color">#FF7F50</data>
      <data key="e_arrow.size">0.4</data>
      <data key="e_arrow.width">0.4</data>
      <data key="e_arrow.mode">2</data>
      <data key="e_curved">0.1</data>
    </edge>
    <edge source="n48" target="n203">
      <data key="e_TYPEA">protein</data>
      <data key="e_TYPEB">protein</data>
      <data key="e_MECHANISM">transcriptional activation</data>
      <data key="e_EFFECT">up-regulates quantity by expression</data>
      <data key="e_DIRECT">NO</data>
      <data key="e_SCORE">0.2753</data>
      <data key="e_width">0.2753</data>
      <data key="e_color">#FF7F50</data>
      <data key="e_arrow.size">0.4</data>
      <data key="e_arrow.width">0.4</data>
      <data key="e_arrow.mode">0</data>
      <data key="e_curved">0.1</data>
    </edge>
    <edge source="n122" target="n203">
      <data key="e_TYPEA">protein</data>
      <data key="e_TYPEB">protein</data>
      <data key="e_MECHANISM">transcriptional repression</data>
      <data key="e_EFFECT">down-regulates quantity by repression</data>
      <data key="e_DIRECT">NO</data>
      <data key="e_SCORE">0.1364</data>
      <data key="e_width">0.1364</data>
      <data key="e_color">#008B8B</data>
      <data key="e_arrow.size">0.4</data>
      <data key="e_arrow.width">0.4</data>
      <data key="e_arrow.mode">0</data>
      <data key="e_curved">0.1</data>
    </edge>
    <edge source="n159" target="n204">
      <data key="e_TYPEA">protein</data>
      <data key="e_TYPEB">protein</data>
      <data key="e_MECHANISM">transcriptional regulation</data>
      <data key="e_EFFECT">down-regulates quantity by repression</data>
      <data key="e_DIRECT">NO</data>
      <data key="e_SCORE">0.1364</data>
      <data key="e_width">0.1364</data>
      <data key="e_color">#008B8B</data>
      <data key="e_arrow.size">0.4</data>
      <data key="e_arrow.width">0.4</data>
      <data key="e_arrow.mode">0</data>
      <data key="e_curved">0.1</data>
    </edge>
    <edge source="n204" target="n204">
      <data key="e_TYPEA">protein</data>
      <data key="e_TYPEB">protein</data>
      <data key="e_MECHANISM">transcriptional activation</data>
      <data key="e_EFFECT">up-regulates quantity by expression</data>
      <data key="e_DIRECT">NO</data>
      <data key="e_SCORE">0.1364</data>
      <data key="e_width">0.1364</data>
      <data key="e_color">#FF7F50</data>
      <data key="e_arrow.size">0.4</data>
      <data key="e_arrow.width">0.4</data>
      <data key="e_arrow.mode">0</data>
      <data key="e_curved">0.1</data>
    </edge>
    <edge source="n107" target="n205">
      <data key="e_TYPEA">protein</data>
      <data key="e_TYPEB">protein</data>
      <data key="e_MECHANISM">transcriptional regulation</data>
      <data key="e_EFFECT">down-regulates quantity by repression</data>
      <data key="e_DIRECT">NO</data>
      <data key="e_SCORE">0.1364</data>
      <data key="e_width">0.1364</data>
      <data key="e_color">#008B8B</data>
      <data key="e_arrow.size">0.4</data>
      <data key="e_arrow.width">0.4</data>
      <data key="e_arrow.mode">0</data>
      <data key="e_curved">0.1</data>
    </edge>
    <edge source="n83" target="n206">
      <data key="e_TYPEA">protein</data>
      <data key="e_TYPEB">protein</data>
      <data key="e_MECHANISM">transcriptional regulation</data>
      <data key="e_EFFECT">down-regulates quantity by repression</data>
      <data key="e_DIRECT">NO</data>
      <data key="e_SCORE">0.1364</data>
      <data key="e_width">0.1364</data>
      <data key="e_color">#008B8B</data>
      <data key="e_arrow.size">0.4</data>
      <data key="e_arrow.width">0.4</data>
      <data key="e_arrow.mode">0</data>
      <data key="e_curved">0.1</data>
    </edge>
    <edge source="n83" target="n206">
      <data key="e_TYPEA">protein</data>
      <data key="e_TYPEB">protein</data>
      <data key="e_MECHANISM">transcriptional regulation</data>
      <data key="e_EFFECT">down-regulates</data>
      <data key="e_DIRECT">NO</data>
      <data key="e_SCORE">0.1364</data>
      <data key="e_width">0.1364</data>
      <data key="e_color">#008B8B</data>
      <data key="e_arrow.size">0.4</data>
      <data key="e_arrow.width">0.4</data>
      <data key="e_arrow.mode">0</data>
      <data key="e_curved">0.1</data>
    </edge>
    <edge source="n137" target="n206">
      <data key="e_TYPEA">protein</data>
      <data key="e_TYPEB">protein</data>
      <data key="e_MECHANISM">transcriptional repression</data>
      <data key="e_EFFECT">down-regulates quantity by repression</data>
      <data key="e_DIRECT">NO</data>
      <data key="e_SCORE">0.1364</data>
      <data key="e_width">0.1364</data>
      <data key="e_color">#008B8B</data>
      <data key="e_arrow.size">0.4</data>
      <data key="e_arrow.width">0.4</data>
      <data key="e_arrow.mode">0</data>
      <data key="e_curved">0.1</data>
    </edge>
    <edge source="n144" target="n206">
      <data key="e_TYPEA">protein</data>
      <data key="e_TYPEB">protein</data>
      <data key="e_MECHANISM">transcriptional activation</data>
      <data key="e_EFFECT">up-regulates quantity by expression</data>
      <data key="e_DIRECT">NO</data>
      <data key="e_SCORE">0.1364</data>
      <data key="e_width">0.1364</data>
      <data key="e_color">#FF7F50</data>
      <data key="e_arrow.size">0.4</data>
      <data key="e_arrow.width">0.4</data>
      <data key="e_arrow.mode">0</data>
      <data key="e_curved">0.1</data>
    </edge>
    <edge source="n182" target="n206">
      <data key="e_TYPEA">protein</data>
      <data key="e_TYPEB">protein</data>
      <data key="e_MECHANISM">transcriptional regulation</data>
      <data key="e_EFFECT">up-regulates quantity by expression</data>
      <data key="e_DIRECT">NO</data>
      <data key="e_SCORE">0.1364</data>
      <data key="e_width">0.1364</data>
      <data key="e_color">#FF7F50</data>
      <data key="e_arrow.size">0.4</data>
      <data key="e_arrow.width">0.4</data>
      <data key="e_arrow.mode">0</data>
      <data key="e_curved">0.1</data>
    </edge>
    <edge source="n53" target="n207">
      <data key="e_TYPEA">protein</data>
      <data key="e_TYPEB">protein</data>
      <data key="e_MECHANISM">transcriptional regulation</data>
      <data key="e_EFFECT">down-regulates quantity by repression</data>
      <data key="e_DIRECT">NO</data>
      <data key="e_SCORE">0.3966</data>
      <data key="e_width">0.3966</data>
      <data key="e_color">#008B8B</data>
      <data key="e_arrow.size">0.4</data>
      <data key="e_arrow.width">0.4</data>
      <data key="e_arrow.mode">0</data>
      <data key="e_curved">0.1</data>
    </edge>
    <edge source="n61" target="n207">
      <data key="e_TYPEA">protein</data>
      <data key="e_TYPEB">protein</data>
      <data key="e_MECHANISM">transcriptional regulation</data>
      <data key="e_EFFECT">up-regulates quantity by expression</data>
      <data key="e_DIRECT">NO</data>
      <data key="e_SCORE">0.1364</data>
      <data key="e_width">0.1364</data>
      <data key="e_color">#FF7F50</data>
      <data key="e_arrow.size">0.4</data>
      <data key="e_arrow.width">0.4</data>
      <data key="e_arrow.mode">0</data>
      <data key="e_curved">0.1</data>
    </edge>
    <edge source="n82" target="n207">
      <data key="e_TYPEA">protein</data>
      <data key="e_TYPEB">protein</data>
      <data key="e_MECHANISM">transcriptional regulation</data>
      <data key="e_EFFECT">down-regulates quantity by repression</data>
      <data key="e_DIRECT">NO</data>
      <data key="e_SCORE">0.1364</data>
      <data key="e_width">0.1364</data>
      <data key="e_color">#008B8B</data>
      <data key="e_arrow.size">0.4</data>
      <data key="e_arrow.width">0.4</data>
      <data key="e_arrow.mode">0</data>
      <data key="e_curved">0.1</data>
    </edge>
    <edge source="n53" target="n208">
      <data key="e_TYPEA">protein</data>
      <data key="e_TYPEB">protein</data>
      <data key="e_MECHANISM">transcriptional regulation</data>
      <data key="e_EFFECT">down-regulates quantity by repression</data>
      <data key="e_DIRECT">NO</data>
      <data key="e_SCORE">0.3966</data>
      <data key="e_width">0.3966</data>
      <data key="e_color">#008B8B</data>
      <data key="e_arrow.size">0.4</data>
      <data key="e_arrow.width">0.4</data>
      <data key="e_arrow.mode">0</data>
      <data key="e_curved">0.1</data>
    </edge>
    <edge source="n82" target="n208">
      <data key="e_TYPEA">protein</data>
      <data key="e_TYPEB">protein</data>
      <data key="e_MECHANISM">transcriptional regulation</data>
      <data key="e_EFFECT">down-regulates quantity by repression</data>
      <data key="e_DIRECT">NO</data>
      <data key="e_SCORE">0.1364</data>
      <data key="e_width">0.1364</data>
      <data key="e_color">#008B8B</data>
      <data key="e_arrow.size">0.4</data>
      <data key="e_arrow.width">0.4</data>
      <data key="e_arrow.mode">0</data>
      <data key="e_curved">0.1</data>
    </edge>
    <edge source="n76" target="n210">
      <data key="e_TYPEA">protein</data>
      <data key="e_TYPEB">protein</data>
      <data key="e_MECHANISM">transcriptional regulation</data>
      <data key="e_EFFECT">down-regulates quantity by repression</data>
      <data key="e_DIRECT">NO</data>
      <data key="e_SCORE">0.1364</data>
      <data key="e_width">0.1364</data>
      <data key="e_color">#008B8B</data>
      <data key="e_arrow.size">0.4</data>
      <data key="e_arrow.width">0.4</data>
      <data key="e_arrow.mode">0</data>
      <data key="e_curved">0.1</data>
    </edge>
    <edge source="n77" target="n210">
      <data key="e_TYPEA">protein</data>
      <data key="e_TYPEB">protein</data>
      <data key="e_MECHANISM">transcriptional regulation</data>
      <data key="e_EFFECT">down-regulates quantity by repression</data>
      <data key="e_DIRECT">NO</data>
      <data key="e_SCORE">0.1364</data>
      <data key="e_width">0.1364</data>
      <data key="e_color">#008B8B</data>
      <data key="e_arrow.size">0.4</data>
      <data key="e_arrow.width">0.4</data>
      <data key="e_arrow.mode">0</data>
      <data key="e_curved">0.1</data>
    </edge>
    <edge source="n80" target="n210">
      <data key="e_TYPEA">protein</data>
      <data key="e_TYPEB">protein</data>
      <data key="e_MECHANISM">transcriptional regulation</data>
      <data key="e_EFFECT">up-regulates quantity by expression</data>
      <data key="e_DIRECT">NO</data>
      <data key="e_SCORE">0.1364</data>
      <data key="e_width">0.1364</data>
      <data key="e_color">#FF7F50</data>
      <data key="e_arrow.size">0.4</data>
      <data key="e_arrow.width">0.4</data>
      <data key="e_arrow.mode">0</data>
      <data key="e_curved">0.1</data>
    </edge>
    <edge source="n177" target="n210">
      <data key="e_TYPEA">protein</data>
      <data key="e_TYPEB">protein</data>
      <data key="e_MECHANISM">transcriptional regulation</data>
      <data key="e_EFFECT">up-regulates quantity by expression</data>
      <data key="e_DIRECT">NO</data>
      <data key="e_SCORE">0.1364</data>
      <data key="e_width">0.1364</data>
      <data key="e_color">#FF7F50</data>
      <data key="e_arrow.size">0.4</data>
      <data key="e_arrow.width">0.4</data>
      <data key="e_arrow.mode">0</data>
      <data key="e_curved">0.1</data>
    </edge>
    <edge source="n1" target="n211">
      <data key="e_TYPEA">protein</data>
      <data key="e_TYPEB">protein</data>
      <data key="e_MECHANISM">transcriptional regulation</data>
      <data key="e_EFFECT">down-regulates quantity by repression</data>
      <data key="e_DIRECT">NO</data>
      <data key="e_SCORE">0.1364</data>
      <data key="e_width">0.1364</data>
      <data key="e_color">#008B8B</data>
      <data key="e_arrow.size">0.4</data>
      <data key="e_arrow.width">0.4</data>
      <data key="e_arrow.mode">0</data>
      <data key="e_curved">0.1</data>
    </edge>
    <edge source="n5" target="n211">
      <data key="e_TYPEA">protein</data>
      <data key="e_TYPEB">protein</data>
      <data key="e_MECHANISM">transcriptional regulation</data>
      <data key="e_EFFECT">up-regulates quantity by expression</data>
      <data key="e_DIRECT">NO</data>
      <data key="e_SCORE">0.1364</data>
      <data key="e_width">0.1364</data>
      <data key="e_color">#FF7F50</data>
      <data key="e_arrow.size">0.4</data>
      <data key="e_arrow.width">0.4</data>
      <data key="e_arrow.mode">0</data>
      <data key="e_curved">0.1</data>
    </edge>
    <edge source="n24" target="n211">
      <data key="e_TYPEA">protein</data>
      <data key="e_TYPEB">protein</data>
      <data key="e_MECHANISM">transcriptional regulation</data>
      <data key="e_EFFECT">up-regulates quantity by expression</data>
      <data key="e_DIRECT">NO</data>
      <data key="e_SCORE">0.1364</data>
      <data key="e_width">0.1364</data>
      <data key="e_color">#FF7F50</data>
      <data key="e_arrow.size">0.4</data>
      <data key="e_arrow.width">0.4</data>
      <data key="e_arrow.mode">0</data>
      <data key="e_curved">0.1</data>
    </edge>
    <edge source="n43" target="n211">
      <data key="e_TYPEA">protein</data>
      <data key="e_TYPEB">protein</data>
      <data key="e_MECHANISM">transcriptional regulation</data>
      <data key="e_EFFECT">down-regulates quantity by repression</data>
      <data key="e_DIRECT">NO</data>
      <data key="e_SCORE">0.1364</data>
      <data key="e_width">0.1364</data>
      <data key="e_color">#008B8B</data>
      <data key="e_arrow.size">0.4</data>
      <data key="e_arrow.width">0.4</data>
      <data key="e_arrow.mode">0</data>
      <data key="e_curved">0.1</data>
    </edge>
    <edge source="n93" target="n211">
      <data key="e_TYPEA">protein</data>
      <data key="e_TYPEB">protein</data>
      <data key="e_MECHANISM">transcriptional regulation</data>
      <data key="e_EFFECT">up-regulates quantity by expression</data>
      <data key="e_DIRECT">NO</data>
      <data key="e_SCORE">0.1364</data>
      <data key="e_width">0.1364</data>
      <data key="e_color">#FF7F50</data>
      <data key="e_arrow.size">0.4</data>
      <data key="e_arrow.width">0.4</data>
      <data key="e_arrow.mode">0</data>
      <data key="e_curved">0.1</data>
    </edge>
    <edge source="n103" target="n211">
      <data key="e_TYPEA">protein</data>
      <data key="e_TYPEB">protein</data>
      <data key="e_MECHANISM">transcriptional regulation</data>
      <data key="e_EFFECT">up-regulates quantity by expression</data>
      <data key="e_DIRECT">NO</data>
      <data key="e_SCORE">0.1364</data>
      <data key="e_width">0.1364</data>
      <data key="e_color">#FF7F50</data>
      <data key="e_arrow.size">0.4</data>
      <data key="e_arrow.width">0.4</data>
      <data key="e_arrow.mode">0</data>
      <data key="e_curved">0.1</data>
    </edge>
    <edge source="n108" target="n211">
      <data key="e_TYPEA">protein</data>
      <data key="e_TYPEB">protein</data>
      <data key="e_MECHANISM">transcriptional regulation</data>
      <data key="e_EFFECT">up-regulates quantity by expression</data>
      <data key="e_DIRECT">NO</data>
      <data key="e_SCORE">0.1364</data>
      <data key="e_width">0.1364</data>
      <data key="e_color">#FF7F50</data>
      <data key="e_arrow.size">0.4</data>
      <data key="e_arrow.width">0.4</data>
      <data key="e_arrow.mode">0</data>
      <data key="e_curved">0.1</data>
    </edge>
    <edge source="n124" target="n211">
      <data key="e_TYPEA">protein</data>
      <data key="e_TYPEB">protein</data>
      <data key="e_MECHANISM">transcriptional regulation</data>
      <data key="e_EFFECT">down-regulates quantity by repression</data>
      <data key="e_DIRECT">NO</data>
      <data key="e_SCORE">0.1364</data>
      <data key="e_width">0.1364</data>
      <data key="e_color">#008B8B</data>
      <data key="e_arrow.size">0.4</data>
      <data key="e_arrow.width">0.4</data>
      <data key="e_arrow.mode">0</data>
      <data key="e_curved">0.1</data>
    </edge>
    <edge source="n160" target="n211">
      <data key="e_TYPEA">protein</data>
      <data key="e_TYPEB">protein</data>
      <data key="e_MECHANISM">transcriptional regulation</data>
      <data key="e_EFFECT">up-regulates quantity by expression</data>
      <data key="e_DIRECT">NO</data>
      <data key="e_SCORE">0.1364</data>
      <data key="e_width">0.1364</data>
      <data key="e_color">#FF7F50</data>
      <data key="e_arrow.size">0.4</data>
      <data key="e_arrow.width">0.4</data>
      <data key="e_arrow.mode">0</data>
      <data key="e_curved">0.1</data>
    </edge>
    <edge source="n175" target="n211">
      <data key="e_TYPEA">protein</data>
      <data key="e_TYPEB">protein</data>
      <data key="e_MECHANISM">transcriptional regulation</data>
      <data key="e_EFFECT">up-regulates quantity by expression</data>
      <data key="e_DIRECT">NO</data>
      <data key="e_SCORE">0.1364</data>
      <data key="e_width">0.1364</data>
      <data key="e_color">#FF7F50</data>
      <data key="e_arrow.size">0.4</data>
      <data key="e_arrow.width">0.4</data>
      <data key="e_arrow.mode">0</data>
      <data key="e_curved">0.1</data>
    </edge>
    <edge source="n177" target="n211">
      <data key="e_TYPEA">protein</data>
      <data key="e_TYPEB">protein</data>
      <data key="e_MECHANISM">transcriptional regulation</data>
      <data key="e_EFFECT">up-regulates quantity by expression</data>
      <data key="e_DIRECT">NO</data>
      <data key="e_SCORE">0.1364</data>
      <data key="e_width">0.1364</data>
      <data key="e_color">#FF7F50</data>
      <data key="e_arrow.size">0.4</data>
      <data key="e_arrow.width">0.4</data>
      <data key="e_arrow.mode">0</data>
      <data key="e_curved">0.1</data>
    </edge>
    <edge source="n187" target="n211">
      <data key="e_TYPEA">protein</data>
      <data key="e_TYPEB">protein</data>
      <data key="e_MECHANISM">transcriptional regulation</data>
      <data key="e_EFFECT">up-regulates quantity by expression</data>
      <data key="e_DIRECT">NO</data>
      <data key="e_SCORE">0.1364</data>
      <data key="e_width">0.1364</data>
      <data key="e_color">#FF7F50</data>
      <data key="e_arrow.size">0.4</data>
      <data key="e_arrow.width">0.4</data>
      <data key="e_arrow.mode">0</data>
      <data key="e_curved">0.1</data>
    </edge>
    <edge source="n1" target="n212">
      <data key="e_TYPEA">protein</data>
      <data key="e_TYPEB">protein</data>
      <data key="e_MECHANISM">transcriptional regulation</data>
      <data key="e_EFFECT">down-regulates quantity by repression</data>
      <data key="e_DIRECT">YES</data>
      <data key="e_SCORE">0.1364</data>
      <data key="e_width">0.1364</data>
      <data key="e_color">#008B8B</data>
      <data key="e_arrow.size">0.4</data>
      <data key="e_arrow.width">0.4</data>
      <data key="e_arrow.mode">2</data>
      <data key="e_curved">0.1</data>
    </edge>
    <edge source="n96" target="n212">
      <data key="e_TYPEA">protein</data>
      <data key="e_TYPEB">protein</data>
      <data key="e_MECHANISM">transcriptional regulation</data>
      <data key="e_EFFECT">down-regulates quantity by repression</data>
      <data key="e_DIRECT">NO</data>
      <data key="e_SCORE">0.1364</data>
      <data key="e_width">0.1364</data>
      <data key="e_color">#008B8B</data>
      <data key="e_arrow.size">0.4</data>
      <data key="e_arrow.width">0.4</data>
      <data key="e_arrow.mode">0</data>
      <data key="e_curved">0.1</data>
    </edge>
    <edge source="n1" target="n213">
      <data key="e_TYPEA">protein</data>
      <data key="e_TYPEB">protein</data>
      <data key="e_MECHANISM">transcriptional regulation</data>
      <data key="e_EFFECT">down-regulates quantity by repression</data>
      <data key="e_DIRECT">NO</data>
      <data key="e_SCORE">0.1364</data>
      <data key="e_width">0.1364</data>
      <data key="e_color">#008B8B</data>
      <data key="e_arrow.size">0.4</data>
      <data key="e_arrow.width">0.4</data>
      <data key="e_arrow.mode">0</data>
      <data key="e_curved">0.1</data>
    </edge>
    <edge source="n97" target="n213">
      <data key="e_TYPEA">protein</data>
      <data key="e_TYPEB">protein</data>
      <data key="e_MECHANISM">transcriptional regulation</data>
      <data key="e_EFFECT">down-regulates quantity by repression</data>
      <data key="e_DIRECT">NO</data>
      <data key="e_SCORE">0.1364</data>
      <data key="e_width">0.1364</data>
      <data key="e_color">#008B8B</data>
      <data key="e_arrow.size">0.4</data>
      <data key="e_arrow.width">0.4</data>
      <data key="e_arrow.mode">0</data>
      <data key="e_curved">0.1</data>
    </edge>
    <edge source="n2" target="n214">
      <data key="e_TYPEA">protein</data>
      <data key="e_TYPEB">protein</data>
      <data key="e_MECHANISM">transcriptional regulation</data>
      <data key="e_EFFECT">down-regulates quantity by repression</data>
      <data key="e_DIRECT">NO</data>
      <data key="e_SCORE">0.1364</data>
      <data key="e_width">0.1364</data>
      <data key="e_color">#008B8B</data>
      <data key="e_arrow.size">0.4</data>
      <data key="e_arrow.width">0.4</data>
      <data key="e_arrow.mode">0</data>
      <data key="e_curved">0.1</data>
    </edge>
    <edge source="n96" target="n214">
      <data key="e_TYPEA">protein</data>
      <data key="e_TYPEB">protein</data>
      <data key="e_MECHANISM">transcriptional regulation</data>
      <data key="e_EFFECT">down-regulates quantity by repression</data>
      <data key="e_DIRECT">NO</data>
      <data key="e_SCORE">0.1364</data>
      <data key="e_width">0.1364</data>
      <data key="e_color">#008B8B</data>
      <data key="e_arrow.size">0.4</data>
      <data key="e_arrow.width">0.4</data>
      <data key="e_arrow.mode">0</data>
      <data key="e_curved">0.1</data>
    </edge>
    <edge source="n97" target="n214">
      <data key="e_TYPEA">protein</data>
      <data key="e_TYPEB">protein</data>
      <data key="e_MECHANISM">transcriptional regulation</data>
      <data key="e_EFFECT">down-regulates quantity by repression</data>
      <data key="e_DIRECT">NO</data>
      <data key="e_SCORE">0.1364</data>
      <data key="e_width">0.1364</data>
      <data key="e_color">#008B8B</data>
      <data key="e_arrow.size">0.4</data>
      <data key="e_arrow.width">0.4</data>
      <data key="e_arrow.mode">0</data>
      <data key="e_curved">0.1</data>
    </edge>
    <edge source="n15" target="n215">
      <data key="e_TYPEA">protein</data>
      <data key="e_TYPEB">protein</data>
      <data key="e_MECHANISM">transcriptional regulation</data>
      <data key="e_EFFECT">down-regulates quantity by repression</data>
      <data key="e_DIRECT">NO</data>
      <data key="e_SCORE">0.1364</data>
      <data key="e_width">0.1364</data>
      <data key="e_color">#008B8B</data>
      <data key="e_arrow.size">0.4</data>
      <data key="e_arrow.width">0.4</data>
      <data key="e_arrow.mode">0</data>
      <data key="e_curved">0.1</data>
    </edge>
    <edge source="n24" target="n215">
      <data key="e_TYPEA">protein</data>
      <data key="e_TYPEB">protein</data>
      <data key="e_MECHANISM">transcriptional regulation</data>
      <data key="e_EFFECT">up-regulates quantity by expression</data>
      <data key="e_DIRECT">NO</data>
      <data key="e_SCORE">0.1364</data>
      <data key="e_width">0.1364</data>
      <data key="e_color">#FF7F50</data>
      <data key="e_arrow.size">0.4</data>
      <data key="e_arrow.width">0.4</data>
      <data key="e_arrow.mode">0</data>
      <data key="e_curved">0.1</data>
    </edge>
    <edge source="n88" target="n215">
      <data key="e_TYPEA">protein</data>
      <data key="e_TYPEB">protein</data>
      <data key="e_MECHANISM">transcriptional regulation</data>
      <data key="e_EFFECT">up-regulates quantity by expression</data>
      <data key="e_DIRECT">NO</data>
      <data key="e_SCORE">0.1364</data>
      <data key="e_width">0.1364</data>
      <data key="e_color">#FF7F50</data>
      <data key="e_arrow.size">0.4</data>
      <data key="e_arrow.width">0.4</data>
      <data key="e_arrow.mode">0</data>
      <data key="e_curved">0.1</data>
    </edge>
    <edge source="n104" target="n215">
      <data key="e_TYPEA">protein</data>
      <data key="e_TYPEB">protein</data>
      <data key="e_MECHANISM">transcriptional regulation</data>
      <data key="e_EFFECT">down-regulates quantity by repression</data>
      <data key="e_DIRECT">NO</data>
      <data key="e_SCORE">0.1364</data>
      <data key="e_width">0.1364</data>
      <data key="e_color">#008B8B</data>
      <data key="e_arrow.size">0.4</data>
      <data key="e_arrow.width">0.4</data>
      <data key="e_arrow.mode">0</data>
      <data key="e_curved">0.1</data>
    </edge>
    <edge source="n110" target="n215">
      <data key="e_TYPEA">protein</data>
      <data key="e_TYPEB">protein</data>
      <data key="e_MECHANISM">transcriptional regulation</data>
      <data key="e_EFFECT">down-regulates quantity by repression</data>
      <data key="e_DIRECT">NO</data>
      <data key="e_SCORE">0.1364</data>
      <data key="e_width">0.1364</data>
      <data key="e_color">#008B8B</data>
      <data key="e_arrow.size">0.4</data>
      <data key="e_arrow.width">0.4</data>
      <data key="e_arrow.mode">0</data>
      <data key="e_curved">0.1</data>
    </edge>
    <edge source="n139" target="n215">
      <data key="e_TYPEA">protein</data>
      <data key="e_TYPEB">protein</data>
      <data key="e_MECHANISM">transcriptional regulation</data>
      <data key="e_EFFECT">down-regulates quantity by repression</data>
      <data key="e_DIRECT">NO</data>
      <data key="e_SCORE">0.1364</data>
      <data key="e_width">0.1364</data>
      <data key="e_color">#008B8B</data>
      <data key="e_arrow.size">0.4</data>
      <data key="e_arrow.width">0.4</data>
      <data key="e_arrow.mode">0</data>
      <data key="e_curved">0.1</data>
    </edge>
    <edge source="n187" target="n215">
      <data key="e_TYPEA">protein</data>
      <data key="e_TYPEB">protein</data>
      <data key="e_MECHANISM">transcriptional regulation</data>
      <data key="e_EFFECT">up-regulates quantity by expression</data>
      <data key="e_DIRECT">NO</data>
      <data key="e_SCORE">0.1364</data>
      <data key="e_width">0.1364</data>
      <data key="e_color">#FF7F50</data>
      <data key="e_arrow.size">0.4</data>
      <data key="e_arrow.width">0.4</data>
      <data key="e_arrow.mode">0</data>
      <data key="e_curved">0.1</data>
    </edge>
    <edge source="n3" target="n216">
      <data key="e_TYPEA">protein</data>
      <data key="e_TYPEB">protein</data>
      <data key="e_MECHANISM">transcriptional regulation</data>
      <data key="e_EFFECT">down-regulates quantity by repression</data>
      <data key="e_DIRECT">NO</data>
      <data key="e_SCORE">0.1364</data>
      <data key="e_width">0.1364</data>
      <data key="e_color">#008B8B</data>
      <data key="e_arrow.size">0.4</data>
      <data key="e_arrow.width">0.4</data>
      <data key="e_arrow.mode">0</data>
      <data key="e_curved">0.1</data>
    </edge>
    <edge source="n70" target="n216">
      <data key="e_TYPEA">protein</data>
      <data key="e_TYPEB">protein</data>
      <data key="e_MECHANISM">transcriptional regulation</data>
      <data key="e_EFFECT">up-regulates quantity by expression</data>
      <data key="e_DIRECT">NO</data>
      <data key="e_SCORE">0.1364</data>
      <data key="e_width">0.1364</data>
      <data key="e_color">#FF7F50</data>
      <data key="e_arrow.size">0.4</data>
      <data key="e_arrow.width">0.4</data>
      <data key="e_arrow.mode">0</data>
      <data key="e_curved">0.1</data>
    </edge>
    <edge source="n175" target="n216">
      <data key="e_TYPEA">protein</data>
      <data key="e_TYPEB">protein</data>
      <data key="e_MECHANISM">transcriptional regulation</data>
      <data key="e_EFFECT">up-regulates quantity by expression</data>
      <data key="e_DIRECT">NO</data>
      <data key="e_SCORE">0.1364</data>
      <data key="e_width">0.1364</data>
      <data key="e_color">#FF7F50</data>
      <data key="e_arrow.size">0.4</data>
      <data key="e_arrow.width">0.4</data>
      <data key="e_arrow.mode">0</data>
      <data key="e_curved">0.1</data>
    </edge>
    <edge source="n3" target="n217">
      <data key="e_TYPEA">protein</data>
      <data key="e_TYPEB">protein</data>
      <data key="e_MECHANISM">transcriptional regulation</data>
      <data key="e_EFFECT">down-regulates quantity</data>
      <data key="e_DIRECT">YES</data>
      <data key="e_SCORE">0.1364</data>
      <data key="e_width">0.1364</data>
      <data key="e_color">#008B8B</data>
      <data key="e_arrow.size">0.4</data>
      <data key="e_arrow.width">0.4</data>
      <data key="e_arrow.mode">2</data>
      <data key="e_curved">0.1</data>
    </edge>
    <edge source="n3" target="n218">
      <data key="e_TYPEA">protein</data>
      <data key="e_TYPEB">protein</data>
      <data key="e_MECHANISM">transcriptional regulation</data>
      <data key="e_EFFECT">down-regulates quantity by repression</data>
      <data key="e_DIRECT">NO</data>
      <data key="e_SCORE">0.1364</data>
      <data key="e_width">0.1364</data>
      <data key="e_color">#008B8B</data>
      <data key="e_arrow.size">0.4</data>
      <data key="e_arrow.width">0.4</data>
      <data key="e_arrow.mode">0</data>
      <data key="e_curved">0.1</data>
    </edge>
    <edge source="n3" target="n219">
      <data key="e_TYPEA">protein</data>
      <data key="e_TYPEB">protein</data>
      <data key="e_MECHANISM">transcriptional regulation</data>
      <data key="e_EFFECT">down-regulates quantity by repression</data>
      <data key="e_DIRECT">YES</data>
      <data key="e_SCORE">0.1364</data>
      <data key="e_width">0.1364</data>
      <data key="e_color">#008B8B</data>
      <data key="e_arrow.size">0.4</data>
      <data key="e_arrow.width">0.4</data>
      <data key="e_arrow.mode">2</data>
      <data key="e_curved">0.1</data>
    </edge>
    <edge source="n24" target="n219">
      <data key="e_TYPEA">protein</data>
      <data key="e_TYPEB">protein</data>
      <data key="e_MECHANISM">transcriptional regulation</data>
      <data key="e_EFFECT">up-regulates quantity by expression</data>
      <data key="e_DIRECT">NO</data>
      <data key="e_SCORE">0.1364</data>
      <data key="e_width">0.1364</data>
      <data key="e_color">#FF7F50</data>
      <data key="e_arrow.size">0.4</data>
      <data key="e_arrow.width">0.4</data>
      <data key="e_arrow.mode">0</data>
      <data key="e_curved">0.1</data>
    </edge>
    <edge source="n4" target="n220">
      <data key="e_TYPEA">protein</data>
      <data key="e_TYPEB">protein</data>
      <data key="e_MECHANISM">transcriptional regulation</data>
      <data key="e_EFFECT">down-regulates quantity by repression</data>
      <data key="e_DIRECT">NO</data>
      <data key="e_SCORE">0.1364</data>
      <data key="e_width">0.1364</data>
      <data key="e_color">#008B8B</data>
      <data key="e_arrow.size">0.4</data>
      <data key="e_arrow.width">0.4</data>
      <data key="e_arrow.mode">0</data>
      <data key="e_curved">0.1</data>
    </edge>
    <edge source="n4" target="n221">
      <data key="e_TYPEA">protein</data>
      <data key="e_TYPEB">protein</data>
      <data key="e_MECHANISM">transcriptional regulation</data>
      <data key="e_EFFECT">down-regulates quantity by repression</data>
      <data key="e_DIRECT">NO</data>
      <data key="e_SCORE">0.1364</data>
      <data key="e_width">0.1364</data>
      <data key="e_color">#008B8B</data>
      <data key="e_arrow.size">0.4</data>
      <data key="e_arrow.width">0.4</data>
      <data key="e_arrow.mode">0</data>
      <data key="e_curved">0.1</data>
    </edge>
    <edge source="n4" target="n222">
      <data key="e_TYPEA">protein</data>
      <data key="e_TYPEB">protein</data>
      <data key="e_MECHANISM">transcriptional regulation</data>
      <data key="e_EFFECT">down-regulates quantity by repression</data>
      <data key="e_DIRECT">NO</data>
      <data key="e_SCORE">0.1364</data>
      <data key="e_width">0.1364</data>
      <data key="e_color">#008B8B</data>
      <data key="e_arrow.size">0.4</data>
      <data key="e_arrow.width">0.4</data>
      <data key="e_arrow.mode">0</data>
      <data key="e_curved">0.1</data>
    </edge>
    <edge source="n46" target="n222">
      <data key="e_TYPEA">protein</data>
      <data key="e_TYPEB">protein</data>
      <data key="e_MECHANISM">transcriptional regulation</data>
      <data key="e_EFFECT">down-regulates quantity by repression</data>
      <data key="e_DIRECT">NO</data>
      <data key="e_SCORE">0.1364</data>
      <data key="e_width">0.1364</data>
      <data key="e_color">#008B8B</data>
      <data key="e_arrow.size">0.4</data>
      <data key="e_arrow.width">0.4</data>
      <data key="e_arrow.mode">0</data>
      <data key="e_curved">0.1</data>
    </edge>
    <edge source="n4" target="n223">
      <data key="e_TYPEA">protein</data>
      <data key="e_TYPEB">protein</data>
      <data key="e_MECHANISM">transcriptional regulation</data>
      <data key="e_EFFECT">down-regulates quantity by repression</data>
      <data key="e_DIRECT">NO</data>
      <data key="e_SCORE">0.1364</data>
      <data key="e_width">0.1364</data>
      <data key="e_color">#008B8B</data>
      <data key="e_arrow.size">0.4</data>
      <data key="e_arrow.width">0.4</data>
      <data key="e_arrow.mode">0</data>
      <data key="e_curved">0.1</data>
    </edge>
    <edge source="n4" target="n224">
      <data key="e_TYPEA">protein</data>
      <data key="e_TYPEB">protein</data>
      <data key="e_MECHANISM">transcriptional regulation</data>
      <data key="e_EFFECT">down-regulates quantity by repression</data>
      <data key="e_DIRECT">NO</data>
      <data key="e_SCORE">0.1364</data>
      <data key="e_width">0.1364</data>
      <data key="e_color">#008B8B</data>
      <data key="e_arrow.size">0.4</data>
      <data key="e_arrow.width">0.4</data>
      <data key="e_arrow.mode">0</data>
      <data key="e_curved">0.1</data>
    </edge>
    <edge source="n5" target="n225">
      <data key="e_TYPEA">protein</data>
      <data key="e_TYPEB">protein</data>
      <data key="e_MECHANISM">transcriptional activation</data>
      <data key="e_EFFECT">up-regulates quantity by expression</data>
      <data key="e_DIRECT">NO</data>
      <data key="e_SCORE">0.1364</data>
      <data key="e_width">0.1364</data>
      <data key="e_color">#FF7F50</data>
      <data key="e_arrow.size">0.4</data>
      <data key="e_arrow.width">0.4</data>
      <data key="e_arrow.mode">0</data>
      <data key="e_curved">0.1</data>
    </edge>
    <edge source="n31" target="n225">
      <data key="e_TYPEA">protein</data>
      <data key="e_TYPEB">protein</data>
      <data key="e_MECHANISM">transcriptional activation</data>
      <data key="e_EFFECT">up-regulates quantity by expression</data>
      <data key="e_DIRECT">YES</data>
      <data key="e_SCORE">0.1364</data>
      <data key="e_width">0.1364</data>
      <data key="e_color">#FF7F50</data>
      <data key="e_arrow.size">0.4</data>
      <data key="e_arrow.width">0.4</data>
      <data key="e_arrow.mode">2</data>
      <data key="e_curved">0.1</data>
    </edge>
    <edge source="n112" target="n225">
      <data key="e_TYPEA">protein</data>
      <data key="e_TYPEB">protein</data>
      <data key="e_MECHANISM">transcriptional activation</data>
      <data key="e_EFFECT">up-regulates quantity by expression</data>
      <data key="e_DIRECT">YES</data>
      <data key="e_SCORE">0.1364</data>
      <data key="e_width">0.1364</data>
      <data key="e_color">#FF7F50</data>
      <data key="e_arrow.size">0.4</data>
      <data key="e_arrow.width">0.4</data>
      <data key="e_arrow.mode">2</data>
      <data key="e_curved">0.1</data>
    </edge>
    <edge source="n6" target="n226">
      <data key="e_TYPEA">protein</data>
      <data key="e_TYPEB">protein</data>
      <data key="e_MECHANISM">transcriptional activation</data>
      <data key="e_EFFECT">up-regulates quantity by expression</data>
      <data key="e_DIRECT">NO</data>
      <data key="e_SCORE">0.1364</data>
      <data key="e_width">0.1364</data>
      <data key="e_color">#FF7F50</data>
      <data key="e_arrow.size">0.4</data>
      <data key="e_arrow.width">0.4</data>
      <data key="e_arrow.mode">0</data>
      <data key="e_curved">0.1</data>
    </edge>
    <edge source="n6" target="n227">
      <data key="e_TYPEA">protein</data>
      <data key="e_TYPEB">protein</data>
      <data key="e_MECHANISM">transcriptional activation</data>
      <data key="e_EFFECT">up-regulates quantity by expression</data>
      <data key="e_DIRECT">NO</data>
      <data key="e_SCORE">0.1364</data>
      <data key="e_width">0.1364</data>
      <data key="e_color">#FF7F50</data>
      <data key="e_arrow.size">0.4</data>
      <data key="e_arrow.width">0.4</data>
      <data key="e_arrow.mode">0</data>
      <data key="e_curved">0.1</data>
    </edge>
    <edge source="n62" target="n227">
      <data key="e_TYPEA">protein</data>
      <data key="e_TYPEB">protein</data>
      <data key="e_MECHANISM">transcriptional regulation</data>
      <data key="e_EFFECT">up-regulates quantity by expression</data>
      <data key="e_DIRECT">NO</data>
      <data key="e_SCORE">0.1364</data>
      <data key="e_width">0.1364</data>
      <data key="e_color">#FF7F50</data>
      <data key="e_arrow.size">0.4</data>
      <data key="e_arrow.width">0.4</data>
      <data key="e_arrow.mode">0</data>
      <data key="e_curved">0.1</data>
    </edge>
    <edge source="n162" target="n227">
      <data key="e_TYPEA">protein</data>
      <data key="e_TYPEB">protein</data>
      <data key="e_MECHANISM">transcriptional regulation</data>
      <data key="e_EFFECT">up-regulates quantity by expression</data>
      <data key="e_DIRECT">NO</data>
      <data key="e_SCORE">0.6744</data>
      <data key="e_width">0.6744</data>
      <data key="e_color">#FF7F50</data>
      <data key="e_arrow.size">0.4</data>
      <data key="e_arrow.width">0.4</data>
      <data key="e_arrow.mode">0</data>
      <data key="e_curved">0.1</data>
    </edge>
    <edge source="n197" target="n227">
      <data key="e_TYPEA">protein</data>
      <data key="e_TYPEB">protein</data>
      <data key="e_MECHANISM">transcriptional regulation</data>
      <data key="e_EFFECT">down-regulates quantity by repression</data>
      <data key="e_DIRECT">NO</data>
      <data key="e_SCORE">0.2197</data>
      <data key="e_width">0.2197</data>
      <data key="e_color">#008B8B</data>
      <data key="e_arrow.size">0.4</data>
      <data key="e_arrow.width">0.4</data>
      <data key="e_arrow.mode">0</data>
      <data key="e_curved">0.1</data>
    </edge>
    <edge source="n79" target="n228">
      <data key="e_TYPEA">protein</data>
      <data key="e_TYPEB">protein</data>
      <data key="e_MECHANISM">transcriptional regulation</data>
      <data key="e_EFFECT">up-regulates quantity by expression</data>
      <data key="e_DIRECT">NO</data>
      <data key="e_SCORE">0.1364</data>
      <data key="e_width">0.1364</data>
      <data key="e_color">#FF7F50</data>
      <data key="e_arrow.size">0.4</data>
      <data key="e_arrow.width">0.4</data>
      <data key="e_arrow.mode">0</data>
      <data key="e_curved">0.1</data>
    </edge>
    <edge source="n7" target="n229">
      <data key="e_TYPEA">protein</data>
      <data key="e_TYPEB">protein</data>
      <data key="e_MECHANISM">transcriptional regulation</data>
      <data key="e_EFFECT">up-regulates quantity by expression</data>
      <data key="e_DIRECT">NO</data>
      <data key="e_SCORE">0.3966</data>
      <data key="e_width">0.3966</data>
      <data key="e_color">#FF7F50</data>
      <data key="e_arrow.size">0.4</data>
      <data key="e_arrow.width">0.4</data>
      <data key="e_arrow.mode">0</data>
      <data key="e_curved">0.1</data>
    </edge>
    <edge source="n72" target="n229">
      <data key="e_TYPEA">protein</data>
      <data key="e_TYPEB">protein</data>
      <data key="e_MECHANISM">transcriptional regulation</data>
      <data key="e_EFFECT">up-regulates quantity by expression</data>
      <data key="e_DIRECT">NO</data>
      <data key="e_SCORE">0.1364</data>
      <data key="e_width">0.1364</data>
      <data key="e_color">#FF7F50</data>
      <data key="e_arrow.size">0.4</data>
      <data key="e_arrow.width">0.4</data>
      <data key="e_arrow.mode">0</data>
      <data key="e_curved">0.1</data>
    </edge>
    <edge source="n103" target="n230">
      <data key="e_TYPEA">protein</data>
      <data key="e_TYPEB">protein</data>
      <data key="e_MECHANISM">transcriptional regulation</data>
      <data key="e_EFFECT">up-regulates quantity by expression</data>
      <data key="e_DIRECT">NO</data>
      <data key="e_SCORE">0.1364</data>
      <data key="e_width">0.1364</data>
      <data key="e_color">#FF7F50</data>
      <data key="e_arrow.size">0.4</data>
      <data key="e_arrow.width">0.4</data>
      <data key="e_arrow.mode">0</data>
      <data key="e_curved">0.1</data>
    </edge>
    <edge source="n160" target="n230">
      <data key="e_TYPEA">protein</data>
      <data key="e_TYPEB">protein</data>
      <data key="e_MECHANISM">transcriptional regulation</data>
      <data key="e_EFFECT">down-regulates quantity by repression</data>
      <data key="e_DIRECT">NO</data>
      <data key="e_SCORE">0.1364</data>
      <data key="e_width">0.1364</data>
      <data key="e_color">#008B8B</data>
      <data key="e_arrow.size">0.4</data>
      <data key="e_arrow.width">0.4</data>
      <data key="e_arrow.mode">0</data>
      <data key="e_curved">0.1</data>
    </edge>
    <edge source="n8" target="n231">
      <data key="e_TYPEA">protein</data>
      <data key="e_TYPEB">protein</data>
      <data key="e_MECHANISM">transcriptional regulation</data>
      <data key="e_EFFECT">up-regulates quantity by expression</data>
      <data key="e_DIRECT">NO</data>
      <data key="e_SCORE">0.1364</data>
      <data key="e_width">0.1364</data>
      <data key="e_color">#FF7F50</data>
      <data key="e_arrow.size">0.4</data>
      <data key="e_arrow.width">0.4</data>
      <data key="e_arrow.mode">0</data>
      <data key="e_curved">0.1</data>
    </edge>
    <edge source="n8" target="n232">
      <data key="e_TYPEA">protein</data>
      <data key="e_TYPEB">protein</data>
      <data key="e_MECHANISM">transcriptional regulation</data>
      <data key="e_EFFECT">up-regulates quantity by expression</data>
      <data key="e_DIRECT">NO</data>
      <data key="e_SCORE">0.1364</data>
      <data key="e_width">0.1364</data>
      <data key="e_color">#FF7F50</data>
      <data key="e_arrow.size">0.4</data>
      <data key="e_arrow.width">0.4</data>
      <data key="e_arrow.mode">0</data>
      <data key="e_curved">0.1</data>
    </edge>
    <edge source="n23" target="n232">
      <data key="e_TYPEA">protein</data>
      <data key="e_TYPEB">protein</data>
      <data key="e_MECHANISM">transcriptional regulation</data>
      <data key="e_EFFECT">down-regulates quantity by repression</data>
      <data key="e_DIRECT">NO</data>
      <data key="e_SCORE">0.1364</data>
      <data key="e_width">0.1364</data>
      <data key="e_color">#008B8B</data>
      <data key="e_arrow.size">0.4</data>
      <data key="e_arrow.width">0.4</data>
      <data key="e_arrow.mode">0</data>
      <data key="e_curved">0.1</data>
    </edge>
    <edge source="n24" target="n232">
      <data key="e_TYPEA">protein</data>
      <data key="e_TYPEB">protein</data>
      <data key="e_MECHANISM">transcriptional regulation</data>
      <data key="e_EFFECT">up-regulates quantity by expression</data>
      <data key="e_DIRECT">NO</data>
      <data key="e_SCORE">0.1364</data>
      <data key="e_width">0.1364</data>
      <data key="e_color">#FF7F50</data>
      <data key="e_arrow.size">0.4</data>
      <data key="e_arrow.width">0.4</data>
      <data key="e_arrow.mode">0</data>
      <data key="e_curved">0.1</data>
    </edge>
    <edge source="n103" target="n232">
      <data key="e_TYPEA">protein</data>
      <data key="e_TYPEB">protein</data>
      <data key="e_MECHANISM">transcriptional regulation</data>
      <data key="e_EFFECT">up-regulates quantity by expression</data>
      <data key="e_DIRECT">NO</data>
      <data key="e_SCORE">0.1364</data>
      <data key="e_width">0.1364</data>
      <data key="e_color">#FF7F50</data>
      <data key="e_arrow.size">0.4</data>
      <data key="e_arrow.width">0.4</data>
      <data key="e_arrow.mode">0</data>
      <data key="e_curved">0.1</data>
    </edge>
    <edge source="n9" target="n233">
      <data key="e_TYPEA">protein</data>
      <data key="e_TYPEB">protein</data>
      <data key="e_MECHANISM">transcriptional regulation</data>
      <data key="e_EFFECT">up-regulates quantity by expression</data>
      <data key="e_DIRECT">NO</data>
      <data key="e_SCORE">0.1364</data>
      <data key="e_width">0.1364</data>
      <data key="e_color">#FF7F50</data>
      <data key="e_arrow.size">0.4</data>
      <data key="e_arrow.width">0.4</data>
      <data key="e_arrow.mode">0</data>
      <data key="e_curved">0.1</data>
    </edge>
    <edge source="n10" target="n233">
      <data key="e_TYPEA">protein</data>
      <data key="e_TYPEB">protein</data>
      <data key="e_MECHANISM">transcriptional regulation</data>
      <data key="e_EFFECT">up-regulates quantity by expression</data>
      <data key="e_DIRECT">NO</data>
      <data key="e_SCORE">0.2753</data>
      <data key="e_width">0.2753</data>
      <data key="e_color">#FF7F50</data>
      <data key="e_arrow.size">0.4</data>
      <data key="e_arrow.width">0.4</data>
      <data key="e_arrow.mode">0</data>
      <data key="e_curved">0.1</data>
    </edge>
    <edge source="n123" target="n233">
      <data key="e_TYPEA">protein</data>
      <data key="e_TYPEB">protein</data>
      <data key="e_MECHANISM">transcriptional regulation</data>
      <data key="e_EFFECT">up-regulates quantity by expression</data>
      <data key="e_DIRECT">NO</data>
      <data key="e_SCORE">0.1364</data>
      <data key="e_width">0.1364</data>
      <data key="e_color">#FF7F50</data>
      <data key="e_arrow.size">0.4</data>
      <data key="e_arrow.width">0.4</data>
      <data key="e_arrow.mode">0</data>
      <data key="e_curved">0.1</data>
    </edge>
    <edge source="n11" target="n234">
      <data key="e_TYPEA">protein</data>
      <data key="e_TYPEB">protein</data>
      <data key="e_MECHANISM">transcriptional regulation</data>
      <data key="e_EFFECT">up-regulates quantity by expression</data>
      <data key="e_DIRECT">NO</data>
      <data key="e_SCORE">0.1364</data>
      <data key="e_width">0.1364</data>
      <data key="e_color">#FF7F50</data>
      <data key="e_arrow.size">0.4</data>
      <data key="e_arrow.width">0.4</data>
      <data key="e_arrow.mode">0</data>
      <data key="e_curved">0.1</data>
    </edge>
    <edge source="n12" target="n234">
      <data key="e_TYPEA">protein</data>
      <data key="e_TYPEB">protein</data>
      <data key="e_MECHANISM">transcriptional regulation</data>
      <data key="e_EFFECT">up-regulates quantity by expression</data>
      <data key="e_DIRECT">NO</data>
      <data key="e_SCORE">0.1364</data>
      <data key="e_width">0.1364</data>
      <data key="e_color">#FF7F50</data>
      <data key="e_arrow.size">0.4</data>
      <data key="e_arrow.width">0.4</data>
      <data key="e_arrow.mode">0</data>
      <data key="e_curved">0.1</data>
    </edge>
    <edge source="n92" target="n234">
      <data key="e_TYPEA">protein</data>
      <data key="e_TYPEB">protein</data>
      <data key="e_MECHANISM">transcriptional regulation</data>
      <data key="e_EFFECT">down-regulates quantity by repression</data>
      <data key="e_DIRECT">NO</data>
      <data key="e_SCORE">0.1364</data>
      <data key="e_width">0.1364</data>
      <data key="e_color">#008B8B</data>
      <data key="e_arrow.size">0.4</data>
      <data key="e_arrow.width">0.4</data>
      <data key="e_arrow.mode">0</data>
      <data key="e_curved">0.1</data>
    </edge>
    <edge source="n13" target="n235">
      <data key="e_TYPEA">protein</data>
      <data key="e_TYPEB">protein</data>
      <data key="e_MECHANISM">transcriptional regulation</data>
      <data key="e_EFFECT">up-regulates quantity by expression</data>
      <data key="e_DIRECT">NO</data>
      <data key="e_SCORE">0.1364</data>
      <data key="e_width">0.1364</data>
      <data key="e_color">#FF7F50</data>
      <data key="e_arrow.size">0.4</data>
      <data key="e_arrow.width">0.4</data>
      <data key="e_arrow.mode">0</data>
      <data key="e_curved">0.1</data>
    </edge>
    <edge source="n14" target="n236">
      <data key="e_TYPEA">protein</data>
      <data key="e_TYPEB">protein</data>
      <data key="e_MECHANISM">transcriptional regulation</data>
      <data key="e_EFFECT">up-regulates quantity by expression</data>
      <data key="e_DIRECT">NO</data>
      <data key="e_SCORE">0.2197</data>
      <data key="e_width">0.2197</data>
      <data key="e_color">#FF7F50</data>
      <data key="e_arrow.size">0.4</data>
      <data key="e_arrow.width">0.4</data>
      <data key="e_arrow.mode">0</data>
      <data key="e_curved">0.1</data>
    </edge>
    <edge source="n112" target="n236">
      <data key="e_TYPEA">protein</data>
      <data key="e_TYPEB">protein</data>
      <data key="e_MECHANISM">transcriptional regulation</data>
      <data key="e_EFFECT">up-regulates quantity by expression</data>
      <data key="e_DIRECT">NO</data>
      <data key="e_SCORE">0.1364</data>
      <data key="e_width">0.1364</data>
      <data key="e_color">#FF7F50</data>
      <data key="e_arrow.size">0.4</data>
      <data key="e_arrow.width">0.4</data>
      <data key="e_arrow.mode">0</data>
      <data key="e_curved">0.1</data>
    </edge>
    <edge source="n197" target="n236">
      <data key="e_TYPEA">protein</data>
      <data key="e_TYPEB">protein</data>
      <data key="e_MECHANISM">transcriptional regulation</data>
      <data key="e_EFFECT">up-regulates quantity by expression</data>
      <data key="e_DIRECT">NO</data>
      <data key="e_SCORE">0.1364</data>
      <data key="e_width">0.1364</data>
      <data key="e_color">#FF7F50</data>
      <data key="e_arrow.size">0.4</data>
      <data key="e_arrow.width">0.4</data>
      <data key="e_arrow.mode">0</data>
      <data key="e_curved">0.1</data>
    </edge>
    <edge source="n14" target="n237">
      <data key="e_TYPEA">protein</data>
      <data key="e_TYPEB">protein</data>
      <data key="e_MECHANISM">transcriptional regulation</data>
      <data key="e_EFFECT">up-regulates quantity by expression</data>
      <data key="e_DIRECT">NO</data>
      <data key="e_SCORE">0.2197</data>
      <data key="e_width">0.2197</data>
      <data key="e_color">#FF7F50</data>
      <data key="e_arrow.size">0.4</data>
      <data key="e_arrow.width">0.4</data>
      <data key="e_arrow.mode">0</data>
      <data key="e_curved">0.1</data>
    </edge>
    <edge source="n112" target="n237">
      <data key="e_TYPEA">protein</data>
      <data key="e_TYPEB">protein</data>
      <data key="e_MECHANISM">transcriptional regulation</data>
      <data key="e_EFFECT">up-regulates quantity by expression</data>
      <data key="e_DIRECT">NO</data>
      <data key="e_SCORE">0.1364</data>
      <data key="e_width">0.1364</data>
      <data key="e_color">#FF7F50</data>
      <data key="e_arrow.size">0.4</data>
      <data key="e_arrow.width">0.4</data>
      <data key="e_arrow.mode">0</data>
      <data key="e_curved">0.1</data>
    </edge>
    <edge source="n197" target="n237">
      <data key="e_TYPEA">protein</data>
      <data key="e_TYPEB">protein</data>
      <data key="e_MECHANISM">transcriptional regulation</data>
      <data key="e_EFFECT">up-regulates quantity by expression</data>
      <data key="e_DIRECT">NO</data>
      <data key="e_SCORE">0.1364</data>
      <data key="e_width">0.1364</data>
      <data key="e_color">#FF7F50</data>
      <data key="e_arrow.size">0.4</data>
      <data key="e_arrow.width">0.4</data>
      <data key="e_arrow.mode">0</data>
      <data key="e_curved">0.1</data>
    </edge>
    <edge source="n24" target="n238">
      <data key="e_TYPEA">protein</data>
      <data key="e_TYPEB">protein</data>
      <data key="e_MECHANISM">transcriptional regulation</data>
      <data key="e_EFFECT">up-regulates quantity by expression</data>
      <data key="e_DIRECT">NO</data>
      <data key="e_SCORE">0.1364</data>
      <data key="e_width">0.1364</data>
      <data key="e_color">#FF7F50</data>
      <data key="e_arrow.size">0.4</data>
      <data key="e_arrow.width">0.4</data>
      <data key="e_arrow.mode">0</data>
      <data key="e_curved">0.1</data>
    </edge>
    <edge source="n59" target="n238">
      <data key="e_TYPEA">protein</data>
      <data key="e_TYPEB">protein</data>
      <data key="e_MECHANISM">transcriptional regulation</data>
      <data key="e_EFFECT">up-regulates quantity by expression</data>
      <data key="e_DIRECT">NO</data>
      <data key="e_SCORE">0.1364</data>
      <data key="e_width">0.1364</data>
      <data key="e_color">#FF7F50</data>
      <data key="e_arrow.size">0.4</data>
      <data key="e_arrow.width">0.4</data>
      <data key="e_arrow.mode">0</data>
      <data key="e_curved">0.1</data>
    </edge>
    <edge source="n162" target="n238">
      <data key="e_TYPEA">protein</data>
      <data key="e_TYPEB">protein</data>
      <data key="e_MECHANISM">transcriptional regulation</data>
      <data key="e_EFFECT">up-regulates quantity by expression</data>
      <data key="e_DIRECT">NO</data>
      <data key="e_SCORE">0.1364</data>
      <data key="e_width">0.1364</data>
      <data key="e_color">#FF7F50</data>
      <data key="e_arrow.size">0.4</data>
      <data key="e_arrow.width">0.4</data>
      <data key="e_arrow.mode">0</data>
      <data key="e_curved">0.1</data>
    </edge>
    <edge source="n164" target="n238">
      <data key="e_TYPEA">protein</data>
      <data key="e_TYPEB">protein</data>
      <data key="e_MECHANISM">transcriptional regulation</data>
      <data key="e_EFFECT">down-regulates quantity by repression</data>
      <data key="e_DIRECT">NO</data>
      <data key="e_SCORE">0.1364</data>
      <data key="e_width">0.1364</data>
      <data key="e_color">#008B8B</data>
      <data key="e_arrow.size">0.4</data>
      <data key="e_arrow.width">0.4</data>
      <data key="e_arrow.mode">0</data>
      <data key="e_curved">0.1</data>
    </edge>
    <edge source="n110" target="n239">
      <data key="e_TYPEA">protein</data>
      <data key="e_TYPEB">protein</data>
      <data key="e_MECHANISM">transcriptional regulation</data>
      <data key="e_EFFECT">up-regulates quantity by expression</data>
      <data key="e_DIRECT">NO</data>
      <data key="e_SCORE">0.1364</data>
      <data key="e_width">0.1364</data>
      <data key="e_color">#FF7F50</data>
      <data key="e_arrow.size">0.4</data>
      <data key="e_arrow.width">0.4</data>
      <data key="e_arrow.mode">0</data>
      <data key="e_curved">0.1</data>
    </edge>
    <edge source="n17" target="n240">
      <data key="e_TYPEA">protein</data>
      <data key="e_TYPEB">protein</data>
      <data key="e_MECHANISM">transcriptional regulation</data>
      <data key="e_EFFECT">up-regulates quantity by expression</data>
      <data key="e_DIRECT">NO</data>
      <data key="e_SCORE">0.1364</data>
      <data key="e_width">0.1364</data>
      <data key="e_color">#FF7F50</data>
      <data key="e_arrow.size">0.4</data>
      <data key="e_arrow.width">0.4</data>
      <data key="e_arrow.mode">0</data>
      <data key="e_curved">0.1</data>
    </edge>
    <edge source="n119" target="n240">
      <data key="e_TYPEA">protein</data>
      <data key="e_TYPEB">protein</data>
      <data key="e_MECHANISM">transcriptional regulation</data>
      <data key="e_EFFECT">up-regulates quantity by expression</data>
      <data key="e_DIRECT">NO</data>
      <data key="e_SCORE">0.1364</data>
      <data key="e_width">0.1364</data>
      <data key="e_color">#FF7F50</data>
      <data key="e_arrow.size">0.4</data>
      <data key="e_arrow.width">0.4</data>
      <data key="e_arrow.mode">0</data>
      <data key="e_curved">0.1</data>
    </edge>
    <edge source="n18" target="n241">
      <data key="e_TYPEA">protein</data>
      <data key="e_TYPEB">protein</data>
      <data key="e_MECHANISM">transcriptional regulation</data>
      <data key="e_EFFECT">down-regulates quantity by repression</data>
      <data key="e_DIRECT">NO</data>
      <data key="e_SCORE">0.1364</data>
      <data key="e_width">0.1364</data>
      <data key="e_color">#008B8B</data>
      <data key="e_arrow.size">0.4</data>
      <data key="e_arrow.width">0.4</data>
      <data key="e_arrow.mode">0</data>
      <data key="e_curved">0.1</data>
    </edge>
    <edge source="n59" target="n241">
      <data key="e_TYPEA">protein</data>
      <data key="e_TYPEB">protein</data>
      <data key="e_MECHANISM">transcriptional regulation</data>
      <data key="e_EFFECT">up-regulates quantity by expression</data>
      <data key="e_DIRECT">NO</data>
      <data key="e_SCORE">0.1364</data>
      <data key="e_width">0.1364</data>
      <data key="e_color">#FF7F50</data>
      <data key="e_arrow.size">0.4</data>
      <data key="e_arrow.width">0.4</data>
      <data key="e_arrow.mode">0</data>
      <data key="e_curved">0.1</data>
    </edge>
    <edge source="n81" target="n241">
      <data key="e_TYPEA">protein</data>
      <data key="e_TYPEB">protein</data>
      <data key="e_MECHANISM">transcriptional regulation</data>
      <data key="e_EFFECT">up-regulates quantity by expression</data>
      <data key="e_DIRECT">NO</data>
      <data key="e_SCORE">0.1364</data>
      <data key="e_width">0.1364</data>
      <data key="e_color">#FF7F50</data>
      <data key="e_arrow.size">0.4</data>
      <data key="e_arrow.width">0.4</data>
      <data key="e_arrow.mode">0</data>
      <data key="e_curved">0.1</data>
    </edge>
    <edge source="n122" target="n241">
      <data key="e_TYPEA">protein</data>
      <data key="e_TYPEB">protein</data>
      <data key="e_MECHANISM">transcriptional regulation</data>
      <data key="e_EFFECT">up-regulates quantity by expression</data>
      <data key="e_DIRECT">NO</data>
      <data key="e_SCORE">0.1364</data>
      <data key="e_width">0.1364</data>
      <data key="e_color">#FF7F50</data>
      <data key="e_arrow.size">0.4</data>
      <data key="e_arrow.width">0.4</data>
      <data key="e_arrow.mode">0</data>
      <data key="e_curved">0.1</data>
    </edge>
    <edge source="n146" target="n241">
      <data key="e_TYPEA">protein</data>
      <data key="e_TYPEB">protein</data>
      <data key="e_MECHANISM">transcriptional regulation</data>
      <data key="e_EFFECT">up-regulates quantity by expression</data>
      <data key="e_DIRECT">NO</data>
      <data key="e_SCORE">0.1364</data>
      <data key="e_width">0.1364</data>
      <data key="e_color">#FF7F50</data>
      <data key="e_arrow.size">0.4</data>
      <data key="e_arrow.width">0.4</data>
      <data key="e_arrow.mode">0</data>
      <data key="e_curved">0.1</data>
    </edge>
    <edge source="n183" target="n241">
      <data key="e_TYPEA">protein</data>
      <data key="e_TYPEB">protein</data>
      <data key="e_MECHANISM">transcriptional regulation</data>
      <data key="e_EFFECT">down-regulates quantity by repression</data>
      <data key="e_DIRECT">NO</data>
      <data key="e_SCORE">0.1364</data>
      <data key="e_width">0.1364</data>
      <data key="e_color">#008B8B</data>
      <data key="e_arrow.size">0.4</data>
      <data key="e_arrow.width">0.4</data>
      <data key="e_arrow.mode">0</data>
      <data key="e_curved">0.1</data>
    </edge>
    <edge source="n184" target="n241">
      <data key="e_TYPEA">protein</data>
      <data key="e_TYPEB">protein</data>
      <data key="e_MECHANISM">transcriptional regulation</data>
      <data key="e_EFFECT">down-regulates quantity by repression</data>
      <data key="e_DIRECT">NO</data>
      <data key="e_SCORE">0.1364</data>
      <data key="e_width">0.1364</data>
      <data key="e_color">#008B8B</data>
      <data key="e_arrow.size">0.4</data>
      <data key="e_arrow.width">0.4</data>
      <data key="e_arrow.mode">0</data>
      <data key="e_curved">0.1</data>
    </edge>
    <edge source="n20" target="n242">
      <data key="e_TYPEA">protein</data>
      <data key="e_TYPEB">protein</data>
      <data key="e_MECHANISM">transcriptional regulation</data>
      <data key="e_EFFECT">up-regulates quantity by expression</data>
      <data key="e_DIRECT">NO</data>
      <data key="e_SCORE">0.1364</data>
      <data key="e_width">0.1364</data>
      <data key="e_color">#FF7F50</data>
      <data key="e_arrow.size">0.4</data>
      <data key="e_arrow.width">0.4</data>
      <data key="e_arrow.mode">0</data>
      <data key="e_curved">0.1</data>
    </edge>
    <edge source="n110" target="n242">
      <data key="e_TYPEA">protein</data>
      <data key="e_TYPEB">protein</data>
      <data key="e_MECHANISM">transcriptional regulation</data>
      <data key="e_EFFECT">up-regulates quantity by expression</data>
      <data key="e_DIRECT">NO</data>
      <data key="e_SCORE">0.1364</data>
      <data key="e_width">0.1364</data>
      <data key="e_color">#FF7F50</data>
      <data key="e_arrow.size">0.4</data>
      <data key="e_arrow.width">0.4</data>
      <data key="e_arrow.mode">0</data>
      <data key="e_curved">0.1</data>
    </edge>
    <edge source="n112" target="n242">
      <data key="e_TYPEA">protein</data>
      <data key="e_TYPEB">protein</data>
      <data key="e_MECHANISM">transcriptional regulation</data>
      <data key="e_EFFECT">up-regulates quantity by expression</data>
      <data key="e_DIRECT">NO</data>
      <data key="e_SCORE">0.1364</data>
      <data key="e_width">0.1364</data>
      <data key="e_color">#FF7F50</data>
      <data key="e_arrow.size">0.4</data>
      <data key="e_arrow.width">0.4</data>
      <data key="e_arrow.mode">0</data>
      <data key="e_curved">0.1</data>
    </edge>
    <edge source="n24" target="n243">
      <data key="e_TYPEA">protein</data>
      <data key="e_TYPEB">protein</data>
      <data key="e_MECHANISM">transcriptional regulation</data>
      <data key="e_EFFECT">up-regulates quantity by expression</data>
      <data key="e_DIRECT">NO</data>
      <data key="e_SCORE">0.1364</data>
      <data key="e_width">0.1364</data>
      <data key="e_color">#FF7F50</data>
      <data key="e_arrow.size">0.4</data>
      <data key="e_arrow.width">0.4</data>
      <data key="e_arrow.mode">0</data>
      <data key="e_curved">0.1</data>
    </edge>
    <edge source="n122" target="n243">
      <data key="e_TYPEA">protein</data>
      <data key="e_TYPEB">protein</data>
      <data key="e_MECHANISM">transcriptional regulation</data>
      <data key="e_EFFECT">up-regulates quantity by expression</data>
      <data key="e_DIRECT">NO</data>
      <data key="e_SCORE">0.1364</data>
      <data key="e_width">0.1364</data>
      <data key="e_color">#FF7F50</data>
      <data key="e_arrow.size">0.4</data>
      <data key="e_arrow.width">0.4</data>
      <data key="e_arrow.mode">0</data>
      <data key="e_curved">0.1</data>
    </edge>
    <edge source="n21" target="n244">
      <data key="e_TYPEA">protein</data>
      <data key="e_TYPEB">protein</data>
      <data key="e_MECHANISM">transcriptional regulation</data>
      <data key="e_EFFECT">down-regulates quantity by repression</data>
      <data key="e_DIRECT">NO</data>
      <data key="e_SCORE">0.1364</data>
      <data key="e_width">0.1364</data>
      <data key="e_color">#008B8B</data>
      <data key="e_arrow.size">0.4</data>
      <data key="e_arrow.width">0.4</data>
      <data key="e_arrow.mode">0</data>
      <data key="e_curved">0.1</data>
    </edge>
    <edge source="n52" target="n244">
      <data key="e_TYPEA">protein</data>
      <data key="e_TYPEB">protein</data>
      <data key="e_MECHANISM">transcriptional regulation</data>
      <data key="e_EFFECT">down-regulates quantity by repression</data>
      <data key="e_DIRECT">NO</data>
      <data key="e_SCORE">0.1364</data>
      <data key="e_width">0.1364</data>
      <data key="e_color">#008B8B</data>
      <data key="e_arrow.size">0.4</data>
      <data key="e_arrow.width">0.4</data>
      <data key="e_arrow.mode">0</data>
      <data key="e_curved">0.1</data>
    </edge>
    <edge source="n203" target="n244">
      <data key="e_TYPEA">protein</data>
      <data key="e_TYPEB">protein</data>
      <data key="e_MECHANISM">transcriptional repression</data>
      <data key="e_EFFECT">down-regulates quantity by repression</data>
      <data key="e_DIRECT">NO</data>
      <data key="e_SCORE">0.1364</data>
      <data key="e_width">0.1364</data>
      <data key="e_color">#008B8B</data>
      <data key="e_arrow.size">0.4</data>
      <data key="e_arrow.width">0.4</data>
      <data key="e_arrow.mode">0</data>
      <data key="e_curved">0.1</data>
    </edge>
    <edge source="n48" target="n245">
      <data key="e_TYPEA">protein</data>
      <data key="e_TYPEB">protein</data>
      <data key="e_MECHANISM">transcriptional regulation</data>
      <data key="e_EFFECT">down-regulates quantity by repression</data>
      <data key="e_DIRECT">NO</data>
      <data key="e_SCORE">0.2753</data>
      <data key="e_width">0.2753</data>
      <data key="e_color">#008B8B</data>
      <data key="e_arrow.size">0.4</data>
      <data key="e_arrow.width">0.4</data>
      <data key="e_arrow.mode">0</data>
      <data key="e_curved">0.1</data>
    </edge>
    <edge source="n49" target="n245">
      <data key="e_TYPEA">protein</data>
      <data key="e_TYPEB">protein</data>
      <data key="e_MECHANISM">transcriptional regulation</data>
      <data key="e_EFFECT">up-regulates quantity by expression</data>
      <data key="e_DIRECT">YES</data>
      <data key="e_SCORE">0.1983</data>
      <data key="e_width">0.1983</data>
      <data key="e_color">#FF7F50</data>
      <data key="e_arrow.size">0.4</data>
      <data key="e_arrow.width">0.4</data>
      <data key="e_arrow.mode">2</data>
      <data key="e_curved">0.1</data>
    </edge>
    <edge source="n49" target="n245">
      <data key="e_TYPEA">protein</data>
      <data key="e_TYPEB">protein</data>
      <data key="e_MECHANISM">transcriptional regulation</data>
      <data key="e_EFFECT">down-regulates quantity by repression</data>
      <data key="e_DIRECT">YES</data>
      <data key="e_SCORE">0.1364</data>
      <data key="e_width">0.1364</data>
      <data key="e_color">#008B8B</data>
      <data key="e_arrow.size">0.4</data>
      <data key="e_arrow.width">0.4</data>
      <data key="e_arrow.mode">2</data>
      <data key="e_curved">0.1</data>
    </edge>
    <edge source="n50" target="n245">
      <data key="e_TYPEA">protein</data>
      <data key="e_TYPEB">protein</data>
      <data key="e_MECHANISM">transcriptional regulation</data>
      <data key="e_EFFECT">down-regulates quantity by repression</data>
      <data key="e_DIRECT">YES</data>
      <data key="e_SCORE">0.1364</data>
      <data key="e_width">0.1364</data>
      <data key="e_color">#008B8B</data>
      <data key="e_arrow.size">0.4</data>
      <data key="e_arrow.width">0.4</data>
      <data key="e_arrow.mode">2</data>
      <data key="e_curved">0.1</data>
    </edge>
    <edge source="n71" target="n245">
      <data key="e_TYPEA">protein</data>
      <data key="e_TYPEB">protein</data>
      <data key="e_MECHANISM">transcriptional regulation</data>
      <data key="e_EFFECT">up-regulates quantity by expression</data>
      <data key="e_DIRECT">NO</data>
      <data key="e_SCORE">0.1364</data>
      <data key="e_width">0.1364</data>
      <data key="e_color">#FF7F50</data>
      <data key="e_arrow.size">0.4</data>
      <data key="e_arrow.width">0.4</data>
      <data key="e_arrow.mode">0</data>
      <data key="e_curved">0.1</data>
    </edge>
    <edge source="n82" target="n245">
      <data key="e_TYPEA">protein</data>
      <data key="e_TYPEB">protein</data>
      <data key="e_MECHANISM">transcriptional regulation</data>
      <data key="e_EFFECT">down-regulates quantity by repression</data>
      <data key="e_DIRECT">NO</data>
      <data key="e_SCORE">0.1364</data>
      <data key="e_width">0.1364</data>
      <data key="e_color">#008B8B</data>
      <data key="e_arrow.size">0.4</data>
      <data key="e_arrow.width">0.4</data>
      <data key="e_arrow.mode">0</data>
      <data key="e_curved">0.1</data>
    </edge>
    <edge source="n86" target="n245">
      <data key="e_TYPEA">protein</data>
      <data key="e_TYPEB">protein</data>
      <data key="e_MECHANISM">transcriptional regulation</data>
      <data key="e_EFFECT">down-regulates quantity by repression</data>
      <data key="e_DIRECT">NO</data>
      <data key="e_SCORE">0.1364</data>
      <data key="e_width">0.1364</data>
      <data key="e_color">#008B8B</data>
      <data key="e_arrow.size">0.4</data>
      <data key="e_arrow.width">0.4</data>
      <data key="e_arrow.mode">0</data>
      <data key="e_curved">0.1</data>
    </edge>
    <edge source="n89" target="n245">
      <data key="e_TYPEA">protein</data>
      <data key="e_TYPEB">protein</data>
      <data key="e_MECHANISM">transcriptional regulation</data>
      <data key="e_EFFECT">up-regulates quantity by expression</data>
      <data key="e_DIRECT">YES</data>
      <data key="e_SCORE">0.1983</data>
      <data key="e_width">0.1983</data>
      <data key="e_color">#FF7F50</data>
      <data key="e_arrow.size">0.4</data>
      <data key="e_arrow.width">0.4</data>
      <data key="e_arrow.mode">2</data>
      <data key="e_curved">0.1</data>
    </edge>
    <edge source="n89" target="n245">
      <data key="e_TYPEA">protein</data>
      <data key="e_TYPEB">protein</data>
      <data key="e_MECHANISM">transcriptional regulation</data>
      <data key="e_EFFECT">up-regulates quantity by expression</data>
      <data key="e_DIRECT">NO</data>
      <data key="e_SCORE">0.1983</data>
      <data key="e_width">0.1983</data>
      <data key="e_color">#FF7F50</data>
      <data key="e_arrow.size">0.4</data>
      <data key="e_arrow.width">0.4</data>
      <data key="e_arrow.mode">0</data>
      <data key="e_curved">0.1</data>
    </edge>
    <edge source="n102" target="n245">
      <data key="e_TYPEA">protein</data>
      <data key="e_TYPEB">protein</data>
      <data key="e_MECHANISM">transcriptional regulation</data>
      <data key="e_EFFECT">up-regulates quantity by expression</data>
      <data key="e_DIRECT">NO</data>
      <data key="e_SCORE">0.1364</data>
      <data key="e_width">0.1364</data>
      <data key="e_color">#FF7F50</data>
      <data key="e_arrow.size">0.4</data>
      <data key="e_arrow.width">0.4</data>
      <data key="e_arrow.mode">0</data>
      <data key="e_curved">0.1</data>
    </edge>
    <edge source="n107" target="n245">
      <data key="e_TYPEA">protein</data>
      <data key="e_TYPEB">protein</data>
      <data key="e_MECHANISM">transcriptional regulation</data>
      <data key="e_EFFECT">up-regulates quantity by expression</data>
      <data key="e_DIRECT">NO</data>
      <data key="e_SCORE">0.1364</data>
      <data key="e_width">0.1364</data>
      <data key="e_color">#FF7F50</data>
      <data key="e_arrow.size">0.4</data>
      <data key="e_arrow.width">0.4</data>
      <data key="e_arrow.mode">0</data>
      <data key="e_curved">0.1</data>
    </edge>
    <edge source="n117" target="n245">
      <data key="e_TYPEA">protein</data>
      <data key="e_TYPEB">protein</data>
      <data key="e_MECHANISM">transcriptional regulation</data>
      <data key="e_EFFECT">down-regulates quantity by repression</data>
      <data key="e_DIRECT">YES</data>
      <data key="e_SCORE">0.1364</data>
      <data key="e_width">0.1364</data>
      <data key="e_color">#008B8B</data>
      <data key="e_arrow.size">0.4</data>
      <data key="e_arrow.width">0.4</data>
      <data key="e_arrow.mode">2</data>
      <data key="e_curved">0.1</data>
    </edge>
    <edge source="n118" target="n245">
      <data key="e_TYPEA">protein</data>
      <data key="e_TYPEB">protein</data>
      <data key="e_MECHANISM">transcriptional regulation</data>
      <data key="e_EFFECT">up-regulates quantity by expression</data>
      <data key="e_DIRECT">NO</data>
      <data key="e_SCORE">0.1364</data>
      <data key="e_width">0.1364</data>
      <data key="e_color">#FF7F50</data>
      <data key="e_arrow.size">0.4</data>
      <data key="e_arrow.width">0.4</data>
      <data key="e_arrow.mode">0</data>
      <data key="e_curved">0.1</data>
    </edge>
    <edge source="n124" target="n245">
      <data key="e_TYPEA">protein</data>
      <data key="e_TYPEB">protein</data>
      <data key="e_MECHANISM">transcriptional regulation</data>
      <data key="e_EFFECT">up-regulates quantity by expression</data>
      <data key="e_DIRECT">YES</data>
      <data key="e_SCORE">1.7364</data>
      <data key="e_width">1.7364</data>
      <data key="e_color">#FF7F50</data>
      <data key="e_arrow.size">0.4</data>
      <data key="e_arrow.width">0.4</data>
      <data key="e_arrow.mode">2</data>
      <data key="e_curved">0.1</data>
    </edge>
    <edge source="n124" target="n245">
      <data key="e_TYPEA">protein</data>
      <data key="e_TYPEB">protein</data>
      <data key="e_MECHANISM">transcriptional regulation</data>
      <data key="e_EFFECT">up-regulates quantity by expression</data>
      <data key="e_DIRECT">NO</data>
      <data key="e_SCORE">0.5788</data>
      <data key="e_width">0.5788</data>
      <data key="e_color">#FF7F50</data>
      <data key="e_arrow.size">0.4</data>
      <data key="e_arrow.width">0.4</data>
      <data key="e_arrow.mode">0</data>
      <data key="e_curved">0.1</data>
    </edge>
    <edge source="n125" target="n245">
      <data key="e_TYPEA">protein</data>
      <data key="e_TYPEB">protein</data>
      <data key="e_MECHANISM">transcriptional regulation</data>
      <data key="e_EFFECT">up-regulates quantity by expression</data>
[truncated: 164,940 more chars]
