# Supplementary material for: A synthetic lipopeptide targeting top-priority multidrug-resistant Gram-negative pathogens
Source: Nat Commun. 2022 Mar 25;13:1625. doi: 10.1038/s41467-022-29234-3 (PMC8956739; doi:10.1038/s41467-022-29234-3)
Supplement: Supplementary file 3 — Source Data [file 41467_2022_29234_MOESM3_ESM.zip › source data/Fig.6c.F319.graphml.txt]

<?xml version="1.0" encoding="UTF-8"?>
<graphml xmlns="http://graphml.graphdrawing.org/xmlns"
         xmlns:xsi="http://www.w3.org/2001/XMLSchema-instance"
         xsi:schemaLocation="http://graphml.graphdrawing.org/xmlns
         http://graphml.graphdrawing.org/xmlns/1.0/graphml.xsd">
<!-- Created by igraph -->
  <key id="v_name" for="node" attr.name="name" attr.type="string"/>
  <key id="v_color" for="node" attr.name="color" attr.type="string"/>
  <key id="v_frame.color" for="node" attr.name="frame.color" attr.type="boolean"/>
  <key id="v_size" for="node" attr.name="size" attr.type="double"/>
  <key id="v_label.color" for="node" attr.name="label.color" attr.type="string"/>
  <key id="v_label.dist" for="node" attr.name="label.dist" attr.type="double"/>
  <key id="v_label.family" for="node" attr.name="label.family" attr.type="string"/>
  <key id="v_label.cex" for="node" attr.name="label.cex" attr.type="double"/>
  <key id="e_TYPEA" for="edge" attr.name="TYPEA" attr.type="string"/>
  <key id="e_TYPEB" for="edge" attr.name="TYPEB" attr.type="string"/>
  <key id="e_MECHANISM" for="edge" attr.name="MECHANISM" attr.type="string"/>
  <key id="e_EFFECT" for="edge" attr.name="EFFECT" attr.type="string"/>
  <key id="e_DIRECT" for="edge" attr.name="DIRECT" attr.type="string"/>
  <key id="e_SCORE" for="edge" attr.name="SCORE" attr.type="double"/>
  <key id="e_width" for="edge" attr.name="width" attr.type="double"/>
  <key id="e_color" for="edge" attr.name="color" attr.type="string"/>
  <key id="e_arrow.size" for="edge" attr.name="arrow.size" attr.type="double"/>
  <key id="e_arrow.width" for="edge" attr.name="arrow.width" attr.type="double"/>
  <key id="e_arrow.mode" for="edge" attr.name="arrow.mode" attr.type="double"/>
  <key id="e_curved" for="edge" attr.name="curved" attr.type="double"/>
  <graph id="G" edgedefault="undirected">
    <node id="n0">
      <data key="v_name">HDAC1</data>
      <data key="v_color">black</data>
      <data key="v_frame.color">true</data>
      <data key="v_size">1</data>
      <data key="v_label.color">black</data>
      <data key="v_label.dist">0.3</data>
      <data key="v_label.family">Helvetica</data>
      <data key="v_label.cex">0.6</data>
    </node>
    <node id="n1">
      <data key="v_name">HDAC2</data>
      <data key="v_color">black</data>
      <data key="v_frame.color">true</data>
      <data key="v_size">1</data>
      <data key="v_label.color">black</data>
      <data key="v_label.dist">0.3</data>
      <data key="v_label.family">Helvetica</data>
      <data key="v_label.cex">0.6</data>
    </node>
    <node id="n2">
      <data key="v_name">HDAC4</data>
      <data key="v_color">black</data>
      <data key="v_frame.color">true</data>
      <data key="v_size">1</data>
      <data key="v_label.color">black</data>
      <data key="v_label.dist">0.3</data>
      <data key="v_label.family">Helvetica</data>
      <data key="v_label.cex">0.6</data>
    </node>
    <node id="n3">
      <data key="v_name">HES1</data>
      <data key="v_color">red2</data>
      <data key="v_frame.color">true</data>
      <data key="v_size">1.43438405613399</data>
      <data key="v_label.color">black</data>
      <data key="v_label.dist">0.3</data>
      <data key="v_label.family">Helvetica</data>
      <data key="v_label.cex">0.6</data>
    </node>
    <node id="n4">
      <data key="v_name">HIC1</data>
      <data key="v_color">red2</data>
      <data key="v_frame.color">true</data>
      <data key="v_size">1.03775137127166</data>
      <data key="v_label.color">black</data>
      <data key="v_label.dist">0.3</data>
      <data key="v_label.family">Helvetica</data>
      <data key="v_label.cex">0.6</data>
    </node>
    <node id="n5">
      <data key="v_name">HIF1A</data>
      <data key="v_color">black</data>
      <data key="v_frame.color">true</data>
      <data key="v_size">1</data>
      <data key="v_label.color">black</data>
      <data key="v_label.dist">0.3</data>
      <data key="v_label.family">Helvetica</data>
      <data key="v_label.cex">0.6</data>
    </node>
    <node id="n6">
      <data key="v_name">HMGA1</data>
      <data key="v_color">red2</data>
      <data key="v_frame.color">true</data>
      <data key="v_size">3.18011978003954</data>
      <data key="v_label.color">black</data>
      <data key="v_label.dist">0.3</data>
      <data key="v_label.family">Helvetica</data>
      <data key="v_label.cex">0.6</data>
    </node>
    <node id="n7">
      <data key="v_name">HMOX1</data>
      <data key="v_color">red2</data>
      <data key="v_frame.color">true</data>
      <data key="v_size">2.95918798708927</data>
      <data key="v_label.color">black</data>
      <data key="v_label.dist">0.3</data>
      <data key="v_label.family">Helvetica</data>
      <data key="v_label.cex">0.6</data>
    </node>
    <node id="n8">
      <data key="v_name">HNF1B</data>
      <data key="v_color">black</data>
      <data key="v_frame.color">true</data>
      <data key="v_size">1</data>
      <data key="v_label.color">black</data>
      <data key="v_label.dist">0.3</data>
      <data key="v_label.family">Helvetica</data>
      <data key="v_label.cex">0.6</data>
    </node>
    <node id="n9">
      <data key="v_name">HNF4A</data>
      <data key="v_color">black</data>
      <data key="v_frame.color">true</data>
      <data key="v_size">1</data>
      <data key="v_label.color">black</data>
      <data key="v_label.dist">0.3</data>
      <data key="v_label.family">Helvetica</data>
      <data key="v_label.cex">0.6</data>
    </node>
    <node id="n10">
      <data key="v_name">HOXA13</data>
      <data key="v_color">black</data>
      <data key="v_frame.color">true</data>
      <data key="v_size">1</data>
      <data key="v_label.color">black</data>
      <data key="v_label.dist">0.3</data>
      <data key="v_label.family">Helvetica</data>
      <data key="v_label.cex">0.6</data>
    </node>
    <node id="n11">
      <data key="v_name">HOXD13</data>
      <data key="v_color">black</data>
      <data key="v_frame.color">true</data>
      <data key="v_size">1</data>
      <data key="v_label.color">black</data>
      <data key="v_label.dist">0.3</data>
      <data key="v_label.family">Helvetica</data>
      <data key="v_label.cex">0.6</data>
    </node>
    <node id="n12">
      <data key="v_name">HSF1</data>
      <data key="v_color">black</data>
      <data key="v_frame.color">true</data>
      <data key="v_size">1</data>
      <data key="v_label.color">black</data>
      <data key="v_label.dist">0.3</data>
      <data key="v_label.family">Helvetica</data>
      <data key="v_label.cex">0.6</data>
    </node>
    <node id="n13">
      <data key="v_name">HSF2</data>
      <data key="v_color">black</data>
      <data key="v_frame.color">true</data>
      <data key="v_size">1</data>
      <data key="v_label.color">black</data>
      <data key="v_label.dist">0.3</data>
      <data key="v_label.family">Helvetica</data>
      <data key="v_label.cex">0.6</data>
    </node>
    <node id="n14">
      <data key="v_name">HSPH1</data>
      <data key="v_color">green2</data>
      <data key="v_frame.color">true</data>
      <data key="v_size">0.995118285791522</data>
      <data key="v_label.color">black</data>
      <data key="v_label.dist">0.3</data>
      <data key="v_label.family">Helvetica</data>
      <data key="v_label.cex">0.6</data>
    </node>
    <node id="n15">
      <data key="v_name">IGF1</data>
      <data key="v_color">black</data>
      <data key="v_frame.color">true</data>
      <data key="v_size">1</data>
      <data key="v_label.color">black</data>
      <data key="v_label.dist">0.3</data>
      <data key="v_label.family">Helvetica</data>
      <data key="v_label.cex">0.6</data>
    </node>
    <node id="n16">
      <data key="v_name">IKBKB</data>
      <data key="v_color">black</data>
      <data key="v_frame.color">true</data>
      <data key="v_size">1</data>
      <data key="v_label.color">black</data>
      <data key="v_label.dist">0.3</data>
      <data key="v_label.family">Helvetica</data>
      <data key="v_label.cex">0.6</data>
    </node>
    <node id="n17">
      <data key="v_name">IL10</data>
      <data key="v_color">black</data>
      <data key="v_frame.color">true</data>
      <data key="v_size">1</data>
      <data key="v_label.color">black</data>
      <data key="v_label.dist">0.3</data>
      <data key="v_label.family">Helvetica</data>
      <data key="v_label.cex">0.6</data>
    </node>
    <node id="n18">
      <data key="v_name">IL12A</data>
      <data key="v_color">black</data>
      <data key="v_frame.color">true</data>
      <data key="v_size">1</data>
      <data key="v_label.color">black</data>
      <data key="v_label.dist">0.3</data>
      <data key="v_label.family">Helvetica</data>
      <data key="v_label.cex">0.6</data>
    </node>
    <node id="n19">
      <data key="v_name">IL17A</data>
      <data key="v_color">black</data>
      <data key="v_frame.color">true</data>
      <data key="v_size">1</data>
      <data key="v_label.color">black</data>
      <data key="v_label.dist">0.3</data>
      <data key="v_label.family">Helvetica</data>
      <data key="v_label.cex">0.6</data>
    </node>
    <node id="n20">
      <data key="v_name">IL1B</data>
      <data key="v_color">black</data>
      <data key="v_frame.color">true</data>
      <data key="v_size">1</data>
      <data key="v_label.color">black</data>
      <data key="v_label.dist">0.3</data>
      <data key="v_label.family">Helvetica</data>
      <data key="v_label.cex">0.6</data>
    </node>
    <node id="n21">
      <data key="v_name">IL2</data>
      <data key="v_color">black</data>
      <data key="v_frame.color">true</data>
      <data key="v_size">1</data>
      <data key="v_label.color">black</data>
      <data key="v_label.dist">0.3</data>
      <data key="v_label.family">Helvetica</data>
      <data key="v_label.cex">0.6</data>
    </node>
    <node id="n22">
      <data key="v_name">ING2</data>
      <data key="v_color">black</data>
      <data key="v_frame.color">true</data>
      <data key="v_size">1</data>
      <data key="v_label.color">black</data>
      <data key="v_label.dist">0.3</data>
      <data key="v_label.family">Helvetica</data>
      <data key="v_label.cex">0.6</data>
    </node>
    <node id="n23">
      <data key="v_name">IRF5</data>
      <data key="v_color">red2</data>
      <data key="v_frame.color">true</data>
      <data key="v_size">1.05412287431375</data>
      <data key="v_label.color">black</data>
      <data key="v_label.dist">0.3</data>
      <data key="v_label.family">Helvetica</data>
      <data key="v_label.cex">0.6</data>
    </node>
    <node id="n24">
      <data key="v_name">IRF7</data>
      <data key="v_color">black</data>
      <data key="v_frame.color">true</data>
      <data key="v_size">1</data>
      <data key="v_label.color">black</data>
      <data key="v_label.dist">0.3</data>
      <data key="v_label.family">Helvetica</data>
      <data key="v_label.cex">0.6</data>
    </node>
    <node id="n25">
      <data key="v_name">JUNB</data>
      <data key="v_color">red2</data>
      <data key="v_frame.color">true</data>
      <data key="v_size">1.03675743089919</data>
      <data key="v_label.color">black</data>
      <data key="v_label.dist">0.3</data>
      <data key="v_label.family">Helvetica</data>
      <data key="v_label.cex">0.6</data>
    </node>
    <node id="n26">
      <data key="v_name">JUN</data>
      <data key="v_color">green2</data>
      <data key="v_frame.color">true</data>
      <data key="v_size">0.898494169324355</data>
      <data key="v_label.color">black</data>
      <data key="v_label.dist">0.3</data>
      <data key="v_label.family">Helvetica</data>
      <data key="v_label.cex">0.6</data>
    </node>
    <node id="n27">
      <data key="v_name">KDM6A</data>
      <data key="v_color">black</data>
      <data key="v_frame.color">true</data>
      <data key="v_size">1</data>
      <data key="v_label.color">black</data>
      <data key="v_label.dist">0.3</data>
      <data key="v_label.family">Helvetica</data>
      <data key="v_label.cex">0.6</data>
    </node>
    <node id="n28">
      <data key="v_name">KLF2</data>
      <data key="v_color">green2</data>
      <data key="v_frame.color">true</data>
      <data key="v_size">0.885284145568865</data>
      <data key="v_label.color">black</data>
      <data key="v_label.dist">0.3</data>
      <data key="v_label.family">Helvetica</data>
      <data key="v_label.cex">0.6</data>
    </node>
    <node id="n29">
      <data key="v_name">KLF4</data>
      <data key="v_color">black</data>
      <data key="v_frame.color">true</data>
      <data key="v_size">1</data>
      <data key="v_label.color">black</data>
      <data key="v_label.dist">0.3</data>
      <data key="v_label.family">Helvetica</data>
      <data key="v_label.cex">0.6</data>
    </node>
    <node id="n30">
      <data key="v_name">KMT2C</data>
      <data key="v_color">black</data>
      <data key="v_frame.color">true</data>
      <data key="v_size">1</data>
      <data key="v_label.color">black</data>
      <data key="v_label.dist">0.3</data>
      <data key="v_label.family">Helvetica</data>
      <data key="v_label.cex">0.6</data>
    </node>
    <node id="n31">
      <data key="v_name">LATS1</data>
      <data key="v_color">black</data>
      <data key="v_frame.color">true</data>
      <data key="v_size">1</data>
      <data key="v_label.color">black</data>
      <data key="v_label.dist">0.3</data>
      <data key="v_label.family">Helvetica</data>
      <data key="v_label.cex">0.6</data>
    </node>
    <node id="n32">
      <data key="v_name">LATS2</data>
      <data key="v_color">black</data>
      <data key="v_frame.color">true</data>
      <data key="v_size">1</data>
      <data key="v_label.color">black</data>
      <data key="v_label.dist">0.3</data>
      <data key="v_label.family">Helvetica</data>
      <data key="v_label.cex">0.6</data>
    </node>
    <node id="n33">
      <data key="v_name">LEF1</data>
      <data key="v_color">black</data>
      <data key="v_frame.color">true</data>
      <data key="v_size">1</data>
      <data key="v_label.color">black</data>
      <data key="v_label.dist">0.3</data>
      <data key="v_label.family">Helvetica</data>
      <data key="v_label.cex">0.6</data>
    </node>
    <node id="n34">
      <data key="v_name">LMO3</data>
      <data key="v_color">black</data>
      <data key="v_frame.color">true</data>
      <data key="v_size">1</data>
      <data key="v_label.color">black</data>
      <data key="v_label.dist">0.3</data>
      <data key="v_label.family">Helvetica</data>
      <data key="v_label.cex">0.6</data>
    </node>
    <node id="n35">
      <data key="v_name">MAFA</data>
      <data key="v_color">black</data>
      <data key="v_frame.color">true</data>
      <data key="v_size">1</data>
      <data key="v_label.color">black</data>
      <data key="v_label.dist">0.3</data>
      <data key="v_label.family">Helvetica</data>
      <data key="v_label.cex">0.6</data>
    </node>
    <node id="n36">
      <data key="v_name">MAF</data>
      <data key="v_color">black</data>
      <data key="v_frame.color">true</data>
      <data key="v_size">1</data>
      <data key="v_label.color">black</data>
      <data key="v_label.dist">0.3</data>
      <data key="v_label.family">Helvetica</data>
      <data key="v_label.cex">0.6</data>
    </node>
    <node id="n37">
      <data key="v_name">MAML2</data>
      <data key="v_color">black</data>
      <data key="v_frame.color">true</data>
      <data key="v_size">1</data>
      <data key="v_label.color">black</data>
      <data key="v_label.dist">0.3</data>
      <data key="v_label.family">Helvetica</data>
      <data key="v_label.cex">0.6</data>
    </node>
    <node id="n38">
      <data key="v_name">MAPK12</data>
      <data key="v_color">black</data>
      <data key="v_frame.color">true</data>
      <data key="v_size">1</data>
      <data key="v_label.color">black</data>
      <data key="v_label.dist">0.3</data>
      <data key="v_label.family">Helvetica</data>
      <data key="v_label.cex">0.6</data>
    </node>
    <node id="n39">
      <data key="v_name">MAPK14</data>
      <data key="v_color">black</data>
      <data key="v_frame.color">true</data>
      <data key="v_size">1</data>
      <data key="v_label.color">black</data>
      <data key="v_label.dist">0.3</data>
      <data key="v_label.family">Helvetica</data>
      <data key="v_label.cex">0.6</data>
    </node>
    <node id="n40">
      <data key="v_name">MAPK3</data>
      <data key="v_color">black</data>
      <data key="v_frame.color">true</data>
      <data key="v_size">1</data>
      <data key="v_label.color">black</data>
      <data key="v_label.dist">0.3</data>
      <data key="v_label.family">Helvetica</data>
      <data key="v_label.cex">0.6</data>
    </node>
    <node id="n41">
      <data key="v_name">MAPK7</data>
      <data key="v_color">black</data>
      <data key="v_frame.color">true</data>
      <data key="v_size">1</data>
      <data key="v_label.color">black</data>
      <data key="v_label.dist">0.3</data>
      <data key="v_label.family">Helvetica</data>
      <data key="v_label.cex">0.6</data>
    </node>
    <node id="n42">
      <data key="v_name">MECP2</data>
      <data key="v_color">black</data>
      <data key="v_frame.color">true</data>
      <data key="v_size">1</data>
      <data key="v_label.color">black</data>
      <data key="v_label.dist">0.3</data>
      <data key="v_label.family">Helvetica</data>
      <data key="v_label.cex">0.6</data>
    </node>
    <node id="n43">
      <data key="v_name">MEF2C</data>
      <data key="v_color">black</data>
      <data key="v_frame.color">true</data>
      <data key="v_size">1</data>
      <data key="v_label.color">black</data>
      <data key="v_label.dist">0.3</data>
      <data key="v_label.family">Helvetica</data>
      <data key="v_label.cex">0.6</data>
    </node>
    <node id="n44">
      <data key="v_name">MITF</data>
      <data key="v_color">black</data>
      <data key="v_frame.color">true</data>
      <data key="v_size">1</data>
      <data key="v_label.color">black</data>
      <data key="v_label.dist">0.3</data>
      <data key="v_label.family">Helvetica</data>
      <data key="v_label.cex">0.6</data>
    </node>
    <node id="n45">
      <data key="v_name">MTA1</data>
      <data key="v_color">black</data>
      <data key="v_frame.color">true</data>
      <data key="v_size">1</data>
      <data key="v_label.color">black</data>
      <data key="v_label.dist">0.3</data>
      <data key="v_label.family">Helvetica</data>
      <data key="v_label.cex">0.6</data>
    </node>
    <node id="n46">
      <data key="v_name">MYC</data>
      <data key="v_color">black</data>
      <data key="v_frame.color">true</data>
      <data key="v_size">1</data>
      <data key="v_label.color">black</data>
      <data key="v_label.dist">0.3</data>
      <data key="v_label.family">Helvetica</data>
      <data key="v_label.cex">0.6</data>
    </node>
    <node id="n47">
      <data key="v_name">MYOD1</data>
      <data key="v_color">black</data>
      <data key="v_frame.color">true</data>
      <data key="v_size">1</data>
      <data key="v_label.color">black</data>
      <data key="v_label.dist">0.3</data>
      <data key="v_label.family">Helvetica</data>
      <data key="v_label.cex">0.6</data>
    </node>
    <node id="n48">
      <data key="v_name">NAB2</data>
      <data key="v_color">black</data>
      <data key="v_frame.color">true</data>
      <data key="v_size">1</data>
      <data key="v_label.color">black</data>
      <data key="v_label.dist">0.3</data>
      <data key="v_label.family">Helvetica</data>
      <data key="v_label.cex">0.6</data>
    </node>
    <node id="n49">
      <data key="v_name">NANOG</data>
      <data key="v_color">black</data>
      <data key="v_frame.color">true</data>
      <data key="v_size">1</data>
      <data key="v_label.color">black</data>
      <data key="v_label.dist">0.3</data>
      <data key="v_label.family">Helvetica</data>
      <data key="v_label.cex">0.6</data>
    </node>
    <node id="n50">
      <data key="v_name">NCOR1</data>
      <data key="v_color">black</data>
      <data key="v_frame.color">true</data>
      <data key="v_size">1</data>
      <data key="v_label.color">black</data>
      <data key="v_label.dist">0.3</data>
      <data key="v_label.family">Helvetica</data>
      <data key="v_label.cex">0.6</data>
    </node>
    <node id="n51">
      <data key="v_name">NFATC1</data>
      <data key="v_color">black</data>
      <data key="v_frame.color">true</data>
      <data key="v_size">1</data>
      <data key="v_label.color">black</data>
      <data key="v_label.dist">0.3</data>
      <data key="v_label.family">Helvetica</data>
      <data key="v_label.cex">0.6</data>
    </node>
    <node id="n52">
      <data key="v_name">NFE2L2</data>
      <data key="v_color">black</data>
      <data key="v_frame.color">true</data>
      <data key="v_size">1</data>
      <data key="v_label.color">black</data>
      <data key="v_label.dist">0.3</data>
      <data key="v_label.family">Helvetica</data>
      <data key="v_label.cex">0.6</data>
    </node>
    <node id="n53">
      <data key="v_name">NFKB1</data>
      <data key="v_color">black</data>
      <data key="v_frame.color">true</data>
      <data key="v_size">1</data>
      <data key="v_label.color">black</data>
      <data key="v_label.dist">0.3</data>
      <data key="v_label.family">Helvetica</data>
      <data key="v_label.cex">0.6</data>
    </node>
    <node id="n54">
      <data key="v_name">N</data>
      <data key="v_color">black</data>
      <data key="v_frame.color">true</data>
      <data key="v_size">1</data>
      <data key="v_label.color">black</data>
      <data key="v_label.dist">0.3</data>
      <data key="v_label.family">Helvetica</data>
      <data key="v_label.cex">0.6</data>
    </node>
    <node id="n55">
      <data key="v_name">NGF</data>
      <data key="v_color">black</data>
      <data key="v_frame.color">true</data>
      <data key="v_size">1</data>
      <data key="v_label.color">black</data>
      <data key="v_label.dist">0.3</data>
      <data key="v_label.family">Helvetica</data>
      <data key="v_label.cex">0.6</data>
    </node>
    <node id="n56">
      <data key="v_name">NHLH2</data>
      <data key="v_color">black</data>
      <data key="v_frame.color">true</data>
      <data key="v_size">1</data>
      <data key="v_label.color">black</data>
      <data key="v_label.dist">0.3</data>
      <data key="v_label.family">Helvetica</data>
      <data key="v_label.cex">0.6</data>
    </node>
    <node id="n57">
      <data key="v_name">NKX2-5</data>
      <data key="v_color">black</data>
      <data key="v_frame.color">true</data>
      <data key="v_size">1</data>
      <data key="v_label.color">black</data>
      <data key="v_label.dist">0.3</data>
      <data key="v_label.family">Helvetica</data>
      <data key="v_label.cex">0.6</data>
    </node>
    <node id="n58">
      <data key="v_name">NOTCH1</data>
      <data key="v_color">black</data>
      <data key="v_frame.color">true</data>
      <data key="v_size">1</data>
      <data key="v_label.color">black</data>
      <data key="v_label.dist">0.3</data>
      <data key="v_label.family">Helvetica</data>
      <data key="v_label.cex">0.6</data>
    </node>
    <node id="n59">
      <data key="v_name">NOTCH3</data>
      <data key="v_color">black</data>
      <data key="v_frame.color">true</data>
      <data key="v_size">1</data>
      <data key="v_label.color">black</data>
      <data key="v_label.dist">0.3</data>
      <data key="v_label.family">Helvetica</data>
      <data key="v_label.cex">0.6</data>
    </node>
    <node id="n60">
      <data key="v_name">NR0B2</data>
      <data key="v_color">black</data>
      <data key="v_frame.color">true</data>
      <data key="v_size">1</data>
      <data key="v_label.color">black</data>
      <data key="v_label.dist">0.3</data>
      <data key="v_label.family">Helvetica</data>
      <data key="v_label.cex">0.6</data>
    </node>
    <node id="n61">
      <data key="v_name">NR1D1</data>
      <data key="v_color">green2</data>
      <data key="v_frame.color">true</data>
      <data key="v_size">2.62541462544821</data>
      <data key="v_label.color">black</data>
      <data key="v_label.dist">0.3</data>
      <data key="v_label.family">Helvetica</data>
      <data key="v_label.cex">0.6</data>
    </node>
    <node id="n62">
      <data key="v_name">NR1H4</data>
      <data key="v_color">green2</data>
      <data key="v_frame.color">true</data>
      <data key="v_size">2.02699468815714</data>
      <data key="v_label.color">black</data>
      <data key="v_label.dist">0.3</data>
      <data key="v_label.family">Helvetica</data>
      <data key="v_label.cex">0.6</data>
    </node>
    <node id="n63">
      <data key="v_name">NR3C1</data>
      <data key="v_color">black</data>
      <data key="v_frame.color">true</data>
      <data key="v_size">1</data>
      <data key="v_label.color">black</data>
      <data key="v_label.dist">0.3</data>
      <data key="v_label.family">Helvetica</data>
      <data key="v_label.cex">0.6</data>
    </node>
    <node id="n64">
      <data key="v_name">NRP1</data>
      <data key="v_color">black</data>
      <data key="v_frame.color">true</data>
      <data key="v_size">1</data>
      <data key="v_label.color">black</data>
      <data key="v_label.dist">0.3</data>
      <data key="v_label.family">Helvetica</data>
      <data key="v_label.cex">0.6</data>
    </node>
    <node id="n65">
      <data key="v_name">OTX1</data>
      <data key="v_color">black</data>
      <data key="v_frame.color">true</data>
      <data key="v_size">1</data>
      <data key="v_label.color">black</data>
      <data key="v_label.dist">0.3</data>
      <data key="v_label.family">Helvetica</data>
      <data key="v_label.cex">0.6</data>
    </node>
    <node id="n66">
      <data key="v_name">OTX2</data>
      <data key="v_color">black</data>
      <data key="v_frame.color">true</data>
      <data key="v_size">1</data>
      <data key="v_label.color">black</data>
      <data key="v_label.dist">0.3</data>
      <data key="v_label.family">Helvetica</data>
      <data key="v_label.cex">0.6</data>
    </node>
    <node id="n67">
      <data key="v_name">PARP1</data>
      <data key="v_color">black</data>
      <data key="v_frame.color">true</data>
      <data key="v_size">1</data>
      <data key="v_label.color">black</data>
      <data key="v_label.dist">0.3</data>
      <data key="v_label.family">Helvetica</data>
      <data key="v_label.cex">0.6</data>
    </node>
    <node id="n68">
      <data key="v_name">PCBD1</data>
      <data key="v_color">black</data>
      <data key="v_frame.color">true</data>
      <data key="v_size">1</data>
      <data key="v_label.color">black</data>
      <data key="v_label.dist">0.3</data>
      <data key="v_label.family">Helvetica</data>
      <data key="v_label.cex">0.6</data>
    </node>
    <node id="n69">
      <data key="v_name">PDX1</data>
      <data key="v_color">black</data>
      <data key="v_frame.color">true</data>
      <data key="v_size">1</data>
      <data key="v_label.color">black</data>
      <data key="v_label.dist">0.3</data>
      <data key="v_label.family">Helvetica</data>
      <data key="v_label.cex">0.6</data>
    </node>
    <node id="n70">
      <data key="v_name">PER2</data>
      <data key="v_color">black</data>
      <data key="v_frame.color">true</data>
      <data key="v_size">1</data>
      <data key="v_label.color">black</data>
      <data key="v_label.dist">0.3</data>
      <data key="v_label.family">Helvetica</data>
      <data key="v_label.cex">0.6</data>
    </node>
    <node id="n71">
      <data key="v_name">PGR</data>
      <data key="v_color">black</data>
      <data key="v_frame.color">true</data>
      <data key="v_size">1</data>
      <data key="v_label.color">black</data>
      <data key="v_label.dist">0.3</data>
      <data key="v_label.family">Helvetica</data>
      <data key="v_label.cex">0.6</data>
    </node>
    <node id="n72">
      <data key="v_name">PITX2</data>
      <data key="v_color">black</data>
      <data key="v_frame.color">true</data>
      <data key="v_size">1</data>
      <data key="v_label.color">black</data>
      <data key="v_label.dist">0.3</data>
      <data key="v_label.family">Helvetica</data>
      <data key="v_label.cex">0.6</data>
    </node>
    <node id="n73">
      <data key="v_name">PITX1</data>
      <data key="v_color">black</data>
      <data key="v_frame.color">true</data>
      <data key="v_size">1</data>
      <data key="v_label.color">black</data>
      <data key="v_label.dist">0.3</data>
      <data key="v_label.family">Helvetica</data>
      <data key="v_label.cex">0.6</data>
    </node>
    <node id="n74">
      <data key="v_name">POU2F1</data>
      <data key="v_color">black</data>
      <data key="v_frame.color">true</data>
      <data key="v_size">1</data>
      <data key="v_label.color">black</data>
      <data key="v_label.dist">0.3</data>
      <data key="v_label.family">Helvetica</data>
      <data key="v_label.cex">0.6</data>
    </node>
    <node id="n75">
      <data key="v_name">POU3F2</data>
      <data key="v_color">black</data>
      <data key="v_frame.color">true</data>
      <data key="v_size">1</data>
      <data key="v_label.color">black</data>
      <data key="v_label.dist">0.3</data>
      <data key="v_label.family">Helvetica</data>
      <data key="v_label.cex">0.6</data>
    </node>
    <node id="n76">
      <data key="v_name">POU4F1</data>
      <data key="v_color">black</data>
      <data key="v_frame.color">true</data>
      <data key="v_size">1</data>
      <data key="v_label.color">black</data>
      <data key="v_label.dist">0.3</data>
      <data key="v_label.family">Helvetica</data>
      <data key="v_label.cex">0.6</data>
    </node>
    <node id="n77">
      <data key="v_name">POU5F1</data>
      <data key="v_color">black</data>
      <data key="v_frame.color">true</data>
      <data key="v_size">1</data>
      <data key="v_label.color">black</data>
      <data key="v_label.dist">0.3</data>
      <data key="v_label.family">Helvetica</data>
      <data key="v_label.cex">0.6</data>
    </node>
    <node id="n78">
      <data key="v_name">PPARG</data>
      <data key="v_color">black</data>
      <data key="v_frame.color">true</data>
      <data key="v_size">1</data>
      <data key="v_label.color">black</data>
      <data key="v_label.dist">0.3</data>
      <data key="v_label.family">Helvetica</data>
      <data key="v_label.cex">0.6</data>
    </node>
    <node id="n79">
      <data key="v_name">PRDM2</data>
      <data key="v_color">black</data>
      <data key="v_frame.color">true</data>
      <data key="v_size">1</data>
      <data key="v_label.color">black</data>
      <data key="v_label.dist">0.3</data>
      <data key="v_label.family">Helvetica</data>
      <data key="v_label.cex">0.6</data>
    </node>
    <node id="n80">
      <data key="v_name">PTEN</data>
      <data key="v_color">black</data>
      <data key="v_frame.color">true</data>
      <data key="v_size">1</data>
      <data key="v_label.color">black</data>
      <data key="v_label.dist">0.3</data>
      <data key="v_label.family">Helvetica</data>
      <data key="v_label.cex">0.6</data>
    </node>
    <node id="n81">
      <data key="v_name">PTH</data>
      <data key="v_color">black</data>
      <data key="v_frame.color">true</data>
      <data key="v_size">1</data>
      <data key="v_label.color">black</data>
      <data key="v_label.dist">0.3</data>
      <data key="v_label.family">Helvetica</data>
      <data key="v_label.cex">0.6</data>
    </node>
    <node id="n82">
      <data key="v_name">RUNX2</data>
      <data key="v_color">black</data>
      <data key="v_frame.color">true</data>
      <data key="v_size">1</data>
      <data key="v_label.color">black</data>
      <data key="v_label.dist">0.3</data>
      <data key="v_label.family">Helvetica</data>
      <data key="v_label.cex">0.6</data>
    </node>
    <node id="n83">
      <data key="v_name">RBPJ</data>
      <data key="v_color">black</data>
      <data key="v_frame.color">true</data>
      <data key="v_size">1</data>
      <data key="v_label.color">black</data>
      <data key="v_label.dist">0.3</data>
      <data key="v_label.family">Helvetica</data>
      <data key="v_label.cex">0.6</data>
    </node>
    <node id="n84">
      <data key="v_name">RCOR1</data>
      <data key="v_color">black</data>
      <data key="v_frame.color">true</data>
      <data key="v_size">1</data>
      <data key="v_label.color">black</data>
      <data key="v_label.dist">0.3</data>
      <data key="v_label.family">Helvetica</data>
      <data key="v_label.cex">0.6</data>
    </node>
    <node id="n85">
      <data key="v_name">RELA</data>
      <data key="v_color">black</data>
      <data key="v_frame.color">true</data>
      <data key="v_size">1</data>
      <data key="v_label.color">black</data>
      <data key="v_label.dist">0.3</data>
      <data key="v_label.family">Helvetica</data>
      <data key="v_label.cex">0.6</data>
    </node>
    <node id="n86">
      <data key="v_name">REST</data>
      <data key="v_color">black</data>
      <data key="v_frame.color">true</data>
      <data key="v_size">1</data>
      <data key="v_label.color">black</data>
      <data key="v_label.dist">0.3</data>
      <data key="v_label.family">Helvetica</data>
      <data key="v_label.cex">0.6</data>
    </node>
    <node id="n87">
      <data key="v_name">RUNX1</data>
      <data key="v_color">black</data>
      <data key="v_frame.color">true</data>
      <data key="v_size">1</data>
      <data key="v_label.color">black</data>
      <data key="v_label.dist">0.3</data>
      <data key="v_label.family">Helvetica</data>
      <data key="v_label.cex">0.6</data>
    </node>
    <node id="n88">
      <data key="v_name">SALL4</data>
      <data key="v_color">black</data>
      <data key="v_frame.color">true</data>
      <data key="v_size">1</data>
      <data key="v_label.color">black</data>
      <data key="v_label.dist">0.3</data>
      <data key="v_label.family">Helvetica</data>
      <data key="v_label.cex">0.6</data>
    </node>
    <node id="n89">
      <data key="v_name">SATB1</data>
      <data key="v_color">black</data>
      <data key="v_frame.color">true</data>
      <data key="v_size">1</data>
      <data key="v_label.color">black</data>
      <data key="v_label.dist">0.3</data>
      <data key="v_label.family">Helvetica</data>
      <data key="v_label.cex">0.6</data>
    </node>
    <node id="n90">
      <data key="v_name">SIRT1</data>
      <data key="v_color">black</data>
      <data key="v_frame.color">true</data>
      <data key="v_size">1</data>
      <data key="v_label.color">black</data>
      <data key="v_label.dist">0.3</data>
      <data key="v_label.family">Helvetica</data>
      <data key="v_label.cex">0.6</data>
    </node>
    <node id="n91">
      <data key="v_name">SNAI1</data>
      <data key="v_color">black</data>
      <data key="v_frame.color">true</data>
      <data key="v_size">1</data>
      <data key="v_label.color">black</data>
      <data key="v_label.dist">0.3</data>
      <data key="v_label.family">Helvetica</data>
      <data key="v_label.cex">0.6</data>
    </node>
    <node id="n92">
      <data key="v_name">SNAI2</data>
      <data key="v_color">green2</data>
      <data key="v_frame.color">true</data>
      <data key="v_size">1.9833289451933</data>
      <data key="v_label.color">black</data>
      <data key="v_label.dist">0.3</data>
      <data key="v_label.family">Helvetica</data>
      <data key="v_label.cex">0.6</data>
    </node>
    <node id="n93">
      <data key="v_name">SND1</data>
      <data key="v_color">black</data>
      <data key="v_frame.color">true</data>
      <data key="v_size">1</data>
      <data key="v_label.color">black</data>
      <data key="v_label.dist">0.3</data>
      <data key="v_label.family">Helvetica</data>
      <data key="v_label.cex">0.6</data>
    </node>
    <node id="n94">
      <data key="v_name">SOCS1</data>
      <data key="v_color">black</data>
      <data key="v_frame.color">true</data>
      <data key="v_size">1</data>
      <data key="v_label.color">black</data>
      <data key="v_label.dist">0.3</data>
      <data key="v_label.family">Helvetica</data>
      <data key="v_label.cex">0.6</data>
    </node>
    <node id="n95">
      <data key="v_name">SOX9</data>
      <data key="v_color">green2</data>
      <data key="v_frame.color">true</data>
      <data key="v_size">1.44196215912107</data>
      <data key="v_label.color">black</data>
      <data key="v_label.dist">0.3</data>
      <data key="v_label.family">Helvetica</data>
      <data key="v_label.cex">0.6</data>
    </node>
    <node id="n96">
      <data key="v_name">SP1</data>
      <data key="v_color">black</data>
      <data key="v_frame.color">true</data>
      <data key="v_size">1</data>
      <data key="v_label.color">black</data>
      <data key="v_label.dist">0.3</data>
      <data key="v_label.family">Helvetica</data>
      <data key="v_label.cex">0.6</data>
    </node>
    <node id="n97">
      <data key="v_name">SP3</data>
      <data key="v_color">black</data>
      <data key="v_frame.color">true</data>
      <data key="v_size">1</data>
      <data key="v_label.color">black</data>
      <data key="v_label.dist">0.3</data>
      <data key="v_label.family">Helvetica</data>
      <data key="v_label.cex">0.6</data>
    </node>
    <node id="n98">
      <data key="v_name">SPDEF</data>
      <data key="v_color">black</data>
      <data key="v_frame.color">true</data>
      <data key="v_size">1</data>
      <data key="v_label.color">black</data>
      <data key="v_label.dist">0.3</data>
      <data key="v_label.family">Helvetica</data>
      <data key="v_label.cex">0.6</data>
    </node>
    <node id="n99">
      <data key="v_name">SPI1</data>
      <data key="v_color">black</data>
      <data key="v_frame.color">true</data>
      <data key="v_size">1</data>
      <data key="v_label.color">black</data>
      <data key="v_label.dist">0.3</data>
      <data key="v_label.family">Helvetica</data>
      <data key="v_label.cex">0.6</data>
    </node>
    <node id="n100">
      <data key="v_name">SPRY4</data>
      <data key="v_color">green2</data>
      <data key="v_frame.color">true</data>
      <data key="v_size">1.69607517239754</data>
      <data key="v_label.color">black</data>
      <data key="v_label.dist">0.3</data>
      <data key="v_label.family">Helvetica</data>
      <data key="v_label.cex">0.6</data>
    </node>
    <node id="n101">
      <data key="v_name">TCF4</data>
      <data key="v_color">black</data>
      <data key="v_frame.color">true</data>
      <data key="v_size">1</data>
      <data key="v_label.color">black</data>
      <data key="v_label.dist">0.3</data>
      <data key="v_label.family">Helvetica</data>
      <data key="v_label.cex">0.6</data>
    </node>
    <node id="n102">
      <data key="v_name">STAT1</data>
      <data key="v_color">green2</data>
      <data key="v_frame.color">true</data>
      <data key="v_size">1.32756348626901</data>
      <data key="v_label.color">black</data>
      <data key="v_label.dist">0.3</data>
      <data key="v_label.family">Helvetica</data>
      <data key="v_label.cex">0.6</data>
    </node>
    <node id="n103">
      <data key="v_name">SRF</data>
      <data key="v_color">black</data>
      <data key="v_frame.color">true</data>
      <data key="v_size">1</data>
      <data key="v_label.color">black</data>
      <data key="v_label.dist">0.3</data>
      <data key="v_label.family">Helvetica</data>
      <data key="v_label.cex">0.6</data>
    </node>
    <node id="n104">
      <data key="v_name">STAT3</data>
      <data key="v_color">black</data>
      <data key="v_frame.color">true</data>
      <data key="v_size">1</data>
      <data key="v_label.color">black</data>
      <data key="v_label.dist">0.3</data>
      <data key="v_label.family">Helvetica</data>
      <data key="v_label.cex">0.6</data>
    </node>
    <node id="n105">
      <data key="v_name">STAT4</data>
      <data key="v_color">red2</data>
      <data key="v_frame.color">true</data>
      <data key="v_size">1.99393110772932</data>
      <data key="v_label.color">black</data>
      <data key="v_label.dist">0.3</data>
      <data key="v_label.family">Helvetica</data>
      <data key="v_label.cex">0.6</data>
    </node>
    <node id="n106">
      <data key="v_name">STAT5A</data>
      <data key="v_color">black</data>
      <data key="v_frame.color">true</data>
      <data key="v_size">1</data>
      <data key="v_label.color">black</data>
      <data key="v_label.dist">0.3</data>
      <data key="v_label.family">Helvetica</data>
      <data key="v_label.cex">0.6</data>
    </node>
    <node id="n107">
      <data key="v_name">STAT6</data>
      <data key="v_color">black</data>
      <data key="v_frame.color">true</data>
      <data key="v_size">1</data>
      <data key="v_label.color">black</data>
      <data key="v_label.dist">0.3</data>
      <data key="v_label.family">Helvetica</data>
      <data key="v_label.cex">0.6</data>
    </node>
    <node id="n108">
      <data key="v_name">SUZ12</data>
      <data key="v_color">black</data>
      <data key="v_frame.color">true</data>
      <data key="v_size">1</data>
      <data key="v_label.color">black</data>
      <data key="v_label.dist">0.3</data>
      <data key="v_label.family">Helvetica</data>
      <data key="v_label.cex">0.6</data>
    </node>
    <node id="n109">
      <data key="v_name">TBX3</data>
      <data key="v_color">red2</data>
      <data key="v_frame.color">true</data>
      <data key="v_size">0.972027136010807</data>
      <data key="v_label.color">black</data>
      <data key="v_label.dist">0.3</data>
      <data key="v_label.family">Helvetica</data>
      <data key="v_label.cex">0.6</data>
    </node>
    <node id="n110">
      <data key="v_name">TFAP2A</data>
      <data key="v_color">black</data>
      <data key="v_frame.color">true</data>
      <data key="v_size">1</data>
      <data key="v_label.color">black</data>
      <data key="v_label.dist">0.3</data>
      <data key="v_label.family">Helvetica</data>
      <data key="v_label.cex">0.6</data>
    </node>
    <node id="n111">
      <data key="v_name">TGFB1</data>
      <data key="v_color">black</data>
      <data key="v_frame.color">true</data>
      <data key="v_size">1</data>
      <data key="v_label.color">black</data>
      <data key="v_label.dist">0.3</data>
      <data key="v_label.family">Helvetica</data>
      <data key="v_label.cex">0.6</data>
    </node>
    <node id="n112">
      <data key="v_name">TNF</data>
      <data key="v_color">black</data>
      <data key="v_frame.color">true</data>
      <data key="v_size">1</data>
      <data key="v_label.color">black</data>
      <data key="v_label.dist">0.3</data>
      <data key="v_label.family">Helvetica</data>
      <data key="v_label.cex">0.6</data>
    </node>
    <node id="n113">
      <data key="v_name">TOP2B</data>
      <data key="v_color">black</data>
      <data key="v_frame.color">true</data>
      <data key="v_size">1</data>
      <data key="v_label.color">black</data>
      <data key="v_label.dist">0.3</data>
      <data key="v_label.family">Helvetica</data>
      <data key="v_label.cex">0.6</data>
    </node>
    <node id="n114">
      <data key="v_name">TP53</data>
      <data key="v_color">black</data>
      <data key="v_frame.color">true</data>
      <data key="v_size">1</data>
      <data key="v_label.color">black</data>
      <data key="v_label.dist">0.3</data>
      <data key="v_label.family">Helvetica</data>
      <data key="v_label.cex">0.6</data>
    </node>
    <node id="n115">
      <data key="v_name">TWIST1</data>
      <data key="v_color">black</data>
      <data key="v_frame.color">true</data>
      <data key="v_size">1</data>
      <data key="v_label.color">black</data>
      <data key="v_label.dist">0.3</data>
      <data key="v_label.family">Helvetica</data>
      <data key="v_label.cex">0.6</data>
    </node>
    <node id="n116">
      <data key="v_name">TWIST2</data>
      <data key="v_color">black</data>
      <data key="v_frame.color">true</data>
      <data key="v_size">1</data>
      <data key="v_label.color">black</data>
      <data key="v_label.dist">0.3</data>
      <data key="v_label.family">Helvetica</data>
      <data key="v_label.cex">0.6</data>
    </node>
    <node id="n117">
      <data key="v_name">USP6</data>
      <data key="v_color">black</data>
      <data key="v_frame.color">true</data>
      <data key="v_size">1</data>
      <data key="v_label.color">black</data>
      <data key="v_label.dist">0.3</data>
      <data key="v_label.family">Helvetica</data>
      <data key="v_label.cex">0.6</data>
    </node>
    <node id="n118">
      <data key="v_name">VDR</data>
      <data key="v_color">green2</data>
      <data key="v_frame.color">true</data>
      <data key="v_size">1.3727409261142</data>
      <data key="v_label.color">black</data>
      <data key="v_label.dist">0.3</data>
      <data key="v_label.family">Helvetica</data>
      <data key="v_label.cex">0.6</data>
    </node>
    <node id="n119">
      <data key="v_name">VEGFA</data>
      <data key="v_color">black</data>
      <data key="v_frame.color">true</data>
      <data key="v_size">1</data>
      <data key="v_label.color">black</data>
      <data key="v_label.dist">0.3</data>
      <data key="v_label.family">Helvetica</data>
      <data key="v_label.cex">0.6</data>
    </node>
    <node id="n120">
      <data key="v_name">VEPH1</data>
      <data key="v_color">green2</data>
      <data key="v_frame.color">true</data>
      <data key="v_size">1.86034048495451</data>
      <data key="v_label.color">black</data>
      <data key="v_label.dist">0.3</data>
      <data key="v_label.family">Helvetica</data>
      <data key="v_label.cex">0.6</data>
    </node>
    <node id="n121">
      <data key="v_name">WNT7A</data>
      <data key="v_color">black</data>
      <data key="v_frame.color">true</data>
      <data key="v_size">1</data>
      <data key="v_label.color">black</data>
      <data key="v_label.dist">0.3</data>
      <data key="v_label.family">Helvetica</data>
      <data key="v_label.cex">0.6</data>
    </node>
    <node id="n122">
      <data key="v_name">YAP1</data>
      <data key="v_color">black</data>
      <data key="v_frame.color">true</data>
      <data key="v_size">1</data>
      <data key="v_label.color">black</data>
      <data key="v_label.dist">0.3</data>
      <data key="v_label.family">Helvetica</data>
      <data key="v_label.cex">0.6</data>
    </node>
    <node id="n123">
      <data key="v_name">YBX1</data>
      <data key="v_color">black</data>
      <data key="v_frame.color">true</data>
      <data key="v_size">1</data>
      <data key="v_label.color">black</data>
      <data key="v_label.dist">0.3</data>
      <data key="v_label.family">Helvetica</data>
      <data key="v_label.cex">0.6</data>
    </node>
    <node id="n124">
      <data key="v_name">ZBTB16</data>
      <data key="v_color">green2</data>
      <data key="v_frame.color">true</data>
      <data key="v_size">1.0026620685941</data>
      <data key="v_label.color">black</data>
      <data key="v_label.dist">0.3</data>
      <data key="v_label.family">Helvetica</data>
      <data key="v_label.cex">0.6</data>
    </node>
    <node id="n125">
      <data key="v_name">ZEB1</data>
      <data key="v_color">black</data>
      <data key="v_frame.color">true</data>
      <data key="v_size">1</data>
      <data key="v_label.color">black</data>
      <data key="v_label.dist">0.3</data>
      <data key="v_label.family">Helvetica</data>
      <data key="v_label.cex">0.6</data>
    </node>
    <node id="n126">
      <data key="v_name">ZEB2</data>
      <data key="v_color">black</data>
      <data key="v_frame.color">true</data>
      <data key="v_size">1</data>
      <data key="v_label.color">black</data>
      <data key="v_label.dist">0.3</data>
      <data key="v_label.family">Helvetica</data>
      <data key="v_label.cex">0.6</data>
    </node>
    <node id="n127">
      <data key="v_name">ZNF503</data>
      <data key="v_color">black</data>
      <data key="v_frame.color">true</data>
      <data key="v_size">1</data>
      <data key="v_label.color">black</data>
      <data key="v_label.dist">0.3</data>
      <data key="v_label.family">Helvetica</data>
      <data key="v_label.cex">0.6</data>
    </node>
    <node id="n128">
      <data key="v_name">ATF3</data>
      <data key="v_color">green2</data>
      <data key="v_frame.color">true</data>
      <data key="v_size">1.75183498896212</data>
      <data key="v_label.color">black</data>
      <data key="v_label.dist">0.3</data>
      <data key="v_label.family">Helvetica</data>
      <data key="v_label.cex">0.6</data>
    </node>
    <node id="n129">
      <data key="v_name">BMP7</data>
      <data key="v_color">black</data>
      <data key="v_frame.color">true</data>
      <data key="v_size">1</data>
      <data key="v_label.color">black</data>
      <data key="v_label.dist">0.3</data>
      <data key="v_label.family">Helvetica</data>
      <data key="v_label.cex">0.6</data>
    </node>
    <node id="n130">
      <data key="v_name">CIITA</data>
      <data key="v_color">black</data>
      <data key="v_frame.color">true</data>
      <data key="v_size">1</data>
      <data key="v_label.color">black</data>
      <data key="v_label.dist">0.3</data>
      <data key="v_label.family">Helvetica</data>
      <data key="v_label.cex">0.6</data>
    </node>
    <node id="n131">
      <data key="v_name">AHR</data>
      <data key="v_color">black</data>
      <data key="v_frame.color">true</data>
      <data key="v_size">1</data>
      <data key="v_label.color">black</data>
      <data key="v_label.dist">0.3</data>
      <data key="v_label.family">Helvetica</data>
      <data key="v_label.cex">0.6</data>
    </node>
    <node id="n132">
      <data key="v_name">AIP</data>
      <data key="v_color">black</data>
      <data key="v_frame.color">true</data>
      <data key="v_size">1</data>
      <data key="v_label.color">black</data>
      <data key="v_label.dist">0.3</data>
      <data key="v_label.family">Helvetica</data>
      <data key="v_label.cex">0.6</data>
    </node>
    <node id="n133">
      <data key="v_name">ANKRD1</data>
      <data key="v_color">red2</data>
      <data key="v_frame.color">true</data>
      <data key="v_size">1.74992132975656</data>
      <data key="v_label.color">black</data>
      <data key="v_label.dist">0.3</data>
      <data key="v_label.family">Helvetica</data>
      <data key="v_label.cex">0.6</data>
    </node>
    <node id="n134">
      <data key="v_name">APC</data>
      <data key="v_color">black</data>
      <data key="v_frame.color">true</data>
      <data key="v_size">1</data>
      <data key="v_label.color">black</data>
      <data key="v_label.dist">0.3</data>
      <data key="v_label.family">Helvetica</data>
      <data key="v_label.cex">0.6</data>
    </node>
    <node id="n135">
      <data key="v_name">ARNTL</data>
      <data key="v_color">black</data>
      <data key="v_frame.color">true</data>
      <data key="v_size">1</data>
      <data key="v_label.color">black</data>
      <data key="v_label.dist">0.3</data>
      <data key="v_label.family">Helvetica</data>
      <data key="v_label.cex">0.6</data>
    </node>
    <node id="n136">
      <data key="v_name">ARNT</data>
      <data key="v_color">black</data>
      <data key="v_frame.color">true</data>
      <data key="v_size">1</data>
      <data key="v_label.color">black</data>
      <data key="v_label.dist">0.3</data>
      <data key="v_label.family">Helvetica</data>
      <data key="v_label.cex">0.6</data>
    </node>
    <node id="n137">
      <data key="v_name">AR</data>
      <data key="v_color">black</data>
      <data key="v_frame.color">true</data>
      <data key="v_size">1</data>
      <data key="v_label.color">black</data>
      <data key="v_label.dist">0.3</data>
      <data key="v_label.family">Helvetica</data>
      <data key="v_label.cex">0.6</data>
    </node>
    <node id="n138">
      <data key="v_name">ASCL1</data>
      <data key="v_color">black</data>
      <data key="v_frame.color">true</data>
      <data key="v_size">1</data>
      <data key="v_label.color">black</data>
      <data key="v_label.dist">0.3</data>
      <data key="v_label.family">Helvetica</data>
      <data key="v_label.cex">0.6</data>
    </node>
    <node id="n139">
      <data key="v_name">ATF2</data>
      <data key="v_color">black</data>
      <data key="v_frame.color">true</data>
      <data key="v_size">1</data>
      <data key="v_label.color">black</data>
      <data key="v_label.dist">0.3</data>
      <data key="v_label.family">Helvetica</data>
      <data key="v_label.cex">0.6</data>
    </node>
    <node id="n140">
      <data key="v_name">ATF4</data>
      <data key="v_color">black</data>
      <data key="v_frame.color">true</data>
      <data key="v_size">1</data>
      <data key="v_label.color">black</data>
      <data key="v_label.dist">0.3</data>
      <data key="v_label.family">Helvetica</data>
      <data key="v_label.cex">0.6</data>
    </node>
    <node id="n141">
      <data key="v_name">BACH1</data>
      <data key="v_color">black</data>
      <data key="v_frame.color">true</data>
      <data key="v_size">1</data>
      <data key="v_label.color">black</data>
      <data key="v_label.dist">0.3</data>
      <data key="v_label.family">Helvetica</data>
      <data key="v_label.cex">0.6</data>
    </node>
    <node id="n142">
      <data key="v_name">CBX7</data>
      <data key="v_color">black</data>
      <data key="v_frame.color">true</data>
      <data key="v_size">1</data>
      <data key="v_label.color">black</data>
      <data key="v_label.dist">0.3</data>
      <data key="v_label.family">Helvetica</data>
      <data key="v_label.cex">0.6</data>
    </node>
    <node id="n143">
      <data key="v_name">CCNC</data>
      <data key="v_color">black</data>
      <data key="v_frame.color">true</data>
      <data key="v_size">1</data>
      <data key="v_label.color">black</data>
      <data key="v_label.dist">0.3</data>
      <data key="v_label.family">Helvetica</data>
      <data key="v_label.cex">0.6</data>
    </node>
    <node id="n144">
      <data key="v_name">CCND1</data>
      <data key="v_color">black</data>
      <data key="v_frame.color">true</data>
      <data key="v_size">1</data>
      <data key="v_label.color">black</data>
      <data key="v_label.dist">0.3</data>
      <data key="v_label.family">Helvetica</data>
      <data key="v_label.cex">0.6</data>
    </node>
    <node id="n145">
      <data key="v_name">CCNT1</data>
      <data key="v_color">black</data>
      <data key="v_frame.color">true</data>
      <data key="v_size">1</data>
      <data key="v_label.color">black</data>
      <data key="v_label.dist">0.3</data>
      <data key="v_label.family">Helvetica</data>
      <data key="v_label.cex">0.6</data>
    </node>
    <node id="n146">
      <data key="v_name">CDK9</data>
      <data key="v_color">black</data>
      <data key="v_frame.color">true</data>
      <data key="v_size">1</data>
      <data key="v_label.color">black</data>
      <data key="v_label.dist">0.3</data>
      <data key="v_label.family">Helvetica</data>
      <data key="v_label.cex">0.6</data>
    </node>
    <node id="n147">
      <data key="v_name">CDK8</data>
      <data key="v_color">black</data>
      <data key="v_frame.color">true</data>
      <data key="v_size">1</data>
      <data key="v_label.color">black</data>
      <data key="v_label.dist">0.3</data>
      <data key="v_label.family">Helvetica</data>
      <data key="v_label.cex">0.6</data>
    </node>
    <node id="n148">
      <data key="v_name">CDKN2AIP</data>
      <data key="v_color">green2</data>
      <data key="v_frame.color">true</data>
      <data key="v_size">0.909028372824554</data>
      <data key="v_label.color">black</data>
      <data key="v_label.dist">0.3</data>
      <data key="v_label.family">Helvetica</data>
      <data key="v_label.cex">0.6</data>
    </node>
    <node id="n149">
      <data key="v_name">CDX2</data>
      <data key="v_color">black</data>
      <data key="v_frame.color">true</data>
      <data key="v_size">1</data>
      <data key="v_label.color">black</data>
      <data key="v_label.dist">0.3</data>
      <data key="v_label.family">Helvetica</data>
      <data key="v_label.cex">0.6</data>
    </node>
    <node id="n150">
      <data key="v_name">CEBPB</data>
      <data key="v_color">black</data>
      <data key="v_frame.color">true</data>
      <data key="v_size">1</data>
      <data key="v_label.color">black</data>
      <data key="v_label.dist">0.3</data>
      <data key="v_label.family">Helvetica</data>
      <data key="v_label.cex">0.6</data>
    </node>
    <node id="n151">
      <data key="v_name">CEBPD</data>
      <data key="v_color">black</data>
      <data key="v_frame.color">true</data>
      <data key="v_size">1</data>
      <data key="v_label.color">black</data>
      <data key="v_label.dist">0.3</data>
      <data key="v_label.family">Helvetica</data>
      <data key="v_label.cex">0.6</data>
    </node>
    <node id="n152">
      <data key="v_name">CITED2</data>
      <data key="v_color">black</data>
      <data key="v_frame.color">true</data>
      <data key="v_size">1</data>
      <data key="v_label.color">black</data>
      <data key="v_label.dist">0.3</data>
      <data key="v_label.family">Helvetica</data>
      <data key="v_label.cex">0.6</data>
    </node>
    <node id="n153">
      <data key="v_name">CREB1</data>
      <data key="v_color">black</data>
      <data key="v_frame.color">true</data>
      <data key="v_size">1</data>
      <data key="v_label.color">black</data>
      <data key="v_label.dist">0.3</data>
      <data key="v_label.family">Helvetica</data>
      <data key="v_label.cex">0.6</data>
    </node>
    <node id="n154">
      <data key="v_name">CREB5</data>
      <data key="v_color">black</data>
      <data key="v_frame.color">true</data>
      <data key="v_size">1</data>
      <data key="v_label.color">black</data>
      <data key="v_label.dist">0.3</data>
      <data key="v_label.family">Helvetica</data>
      <data key="v_label.cex">0.6</data>
    </node>
    <node id="n155">
      <data key="v_name">CRP</data>
      <data key="v_color">black</data>
      <data key="v_frame.color">true</data>
      <data key="v_size">1</data>
      <data key="v_label.color">black</data>
      <data key="v_label.dist">0.3</data>
      <data key="v_label.family">Helvetica</data>
      <data key="v_label.cex">0.6</data>
    </node>
    <node id="n156">
      <data key="v_name">CRX</data>
      <data key="v_color">black</data>
      <data key="v_frame.color">true</data>
      <data key="v_size">1</data>
      <data key="v_label.color">black</data>
      <data key="v_label.dist">0.3</data>
      <data key="v_label.family">Helvetica</data>
      <data key="v_label.cex">0.6</data>
    </node>
    <node id="n157">
      <data key="v_name">CSF2</data>
      <data key="v_color">green2</data>
      <data key="v_frame.color">true</data>
      <data key="v_size">0.96926243562506</data>
      <data key="v_label.color">black</data>
      <data key="v_label.dist">0.3</data>
      <data key="v_label.family">Helvetica</data>
      <data key="v_label.cex">0.6</data>
    </node>
    <node id="n158">
      <data key="v_name">CTNNB1</data>
      <data key="v_color">black</data>
      <data key="v_frame.color">true</data>
      <data key="v_size">1</data>
      <data key="v_label.color">black</data>
      <data key="v_label.dist">0.3</data>
      <data key="v_label.family">Helvetica</data>
      <data key="v_label.cex">0.6</data>
    </node>
    <node id="n159">
      <data key="v_name">CTBP1</data>
      <data key="v_color">black</data>
      <data key="v_frame.color">true</data>
      <data key="v_size">1</data>
      <data key="v_label.color">black</data>
      <data key="v_label.dist">0.3</data>
      <data key="v_label.family">Helvetica</data>
      <data key="v_label.cex">0.6</data>
    </node>
    <node id="n160">
      <data key="v_name">DCN</data>
      <data key="v_color">red2</data>
      <data key="v_frame.color">true</data>
      <data key="v_size">0.887719715155122</data>
      <data key="v_label.color">black</data>
      <data key="v_label.dist">0.3</data>
      <data key="v_label.family">Helvetica</data>
      <data key="v_label.cex">0.6</data>
    </node>
    <node id="n161">
      <data key="v_name">DDIT3</data>
      <data key="v_color">black</data>
      <data key="v_frame.color">true</data>
      <data key="v_size">1</data>
      <data key="v_label.color">black</data>
      <data key="v_label.dist">0.3</data>
      <data key="v_label.family">Helvetica</data>
      <data key="v_label.cex">0.6</data>
    </node>
    <node id="n162">
      <data key="v_name">DLK1</data>
      <data key="v_color">black</data>
      <data key="v_frame.color">true</data>
      <data key="v_size">1</data>
      <data key="v_label.color">black</data>
      <data key="v_label.dist">0.3</data>
      <data key="v_label.family">Helvetica</data>
      <data key="v_label.cex">0.6</data>
    </node>
    <node id="n163">
      <data key="v_name">DNMT1</data>
      <data key="v_color">black</data>
      <data key="v_frame.color">true</data>
      <data key="v_size">1</data>
      <data key="v_label.color">black</data>
      <data key="v_label.dist">0.3</data>
      <data key="v_label.family">Helvetica</data>
      <data key="v_label.cex">0.6</data>
    </node>
    <node id="n164">
      <data key="v_name">DTX1</data>
      <data key="v_color">black</data>
      <data key="v_frame.color">true</data>
      <data key="v_size">1</data>
      <data key="v_label.color">black</data>
      <data key="v_label.dist">0.3</data>
      <data key="v_label.family">Helvetica</data>
      <data key="v_label.cex">0.6</data>
    </node>
    <node id="n165">
      <data key="v_name">E2F1</data>
      <data key="v_color">black</data>
      <data key="v_frame.color">true</data>
      <data key="v_size">1</data>
      <data key="v_label.color">black</data>
      <data key="v_label.dist">0.3</data>
      <data key="v_label.family">Helvetica</data>
      <data key="v_label.cex">0.6</data>
    </node>
    <node id="n166">
      <data key="v_name">EGR1</data>
      <data key="v_color">black</data>
      <data key="v_frame.color">true</data>
      <data key="v_size">1</data>
      <data key="v_label.color">black</data>
      <data key="v_label.dist">0.3</data>
      <data key="v_label.family">Helvetica</data>
      <data key="v_label.cex">0.6</data>
    </node>
    <node id="n167">
      <data key="v_name">ELF4</data>
      <data key="v_color">black</data>
      <data key="v_frame.color">true</data>
      <data key="v_size">1</data>
      <data key="v_label.color">black</data>
      <data key="v_label.dist">0.3</data>
      <data key="v_label.family">Helvetica</data>
      <data key="v_label.cex">0.6</data>
    </node>
    <node id="n168">
      <data key="v_name">ERG</data>
      <data key="v_color">black</data>
      <data key="v_frame.color">true</data>
      <data key="v_size">1</data>
      <data key="v_label.color">black</data>
      <data key="v_label.dist">0.3</data>
      <data key="v_label.family">Helvetica</data>
      <data key="v_label.cex">0.6</data>
    </node>
    <node id="n169">
      <data key="v_name">ESR1</data>
      <data key="v_color">red2</data>
      <data key="v_frame.color">true</data>
      <data key="v_size">0.981520463494621</data>
      <data key="v_label.color">black</data>
      <data key="v_label.dist">0.3</data>
      <data key="v_label.family">Helvetica</data>
      <data key="v_label.cex">0.6</data>
    </node>
    <node id="n170">
      <data key="v_name">ESR2</data>
      <data key="v_color">black</data>
      <data key="v_frame.color">true</data>
      <data key="v_size">1</data>
      <data key="v_label.color">black</data>
      <data key="v_label.dist">0.3</data>
      <data key="v_label.family">Helvetica</data>
      <data key="v_label.cex">0.6</data>
    </node>
    <node id="n171">
      <data key="v_name">ESRRA</data>
      <data key="v_color">black</data>
      <data key="v_frame.color">true</data>
      <data key="v_size">1</data>
      <data key="v_label.color">black</data>
      <data key="v_label.dist">0.3</data>
      <data key="v_label.family">Helvetica</data>
      <data key="v_label.cex">0.6</data>
    </node>
    <node id="n172">
      <data key="v_name">ETS1</data>
      <data key="v_color">black</data>
      <data key="v_frame.color">true</data>
      <data key="v_size">1</data>
      <data key="v_label.color">black</data>
      <data key="v_label.dist">0.3</data>
      <data key="v_label.family">Helvetica</data>
      <data key="v_label.cex">0.6</data>
    </node>
    <node id="n173">
      <data key="v_name">EZH2</data>
      <data key="v_color">black</data>
      <data key="v_frame.color">true</data>
      <data key="v_size">1</data>
      <data key="v_label.color">black</data>
      <data key="v_label.dist">0.3</data>
      <data key="v_label.family">Helvetica</data>
      <data key="v_label.cex">0.6</data>
    </node>
    <node id="n174">
      <data key="v_name">F2RL1</data>
      <data key="v_color">black</data>
      <data key="v_frame.color">true</data>
      <data key="v_size">1</data>
      <data key="v_label.color">black</data>
      <data key="v_label.dist">0.3</data>
      <data key="v_label.family">Helvetica</data>
      <data key="v_label.cex">0.6</data>
    </node>
    <node id="n175">
      <data key="v_name">F2R</data>
      <data key="v_color">black</data>
      <data key="v_frame.color">true</data>
      <data key="v_size">1</data>
      <data key="v_label.color">black</data>
      <data key="v_label.dist">0.3</data>
      <data key="v_label.family">Helvetica</data>
      <data key="v_label.cex">0.6</data>
    </node>
    <node id="n176">
      <data key="v_name">FBN1</data>
      <data key="v_color">black</data>
      <data key="v_frame.color">true</data>
      <data key="v_size">1</data>
      <data key="v_label.color">black</data>
      <data key="v_label.dist">0.3</data>
      <data key="v_label.family">Helvetica</data>
      <data key="v_label.cex">0.6</data>
    </node>
    <node id="n177">
      <data key="v_name">FGF2</data>
      <data key="v_color">black</data>
      <data key="v_frame.color">true</data>
      <data key="v_size">1</data>
      <data key="v_label.color">black</data>
      <data key="v_label.dist">0.3</data>
      <data key="v_label.family">Helvetica</data>
      <data key="v_label.cex">0.6</data>
    </node>
    <node id="n178">
      <data key="v_name">FGFR2</data>
      <data key="v_color">red2</data>
      <data key="v_frame.color">true</data>
      <data key="v_size">1.45582958112313</data>
      <data key="v_label.color">black</data>
      <data key="v_label.dist">0.3</data>
      <data key="v_label.family">Helvetica</data>
      <data key="v_label.cex">0.6</data>
    </node>
    <node id="n179">
      <data key="v_name">FHIT</data>
      <data key="v_color">black</data>
      <data key="v_frame.color">true</data>
      <data key="v_size">1</data>
      <data key="v_label.color">black</data>
      <data key="v_label.dist">0.3</data>
      <data key="v_label.family">Helvetica</data>
      <data key="v_label.cex">0.6</data>
    </node>
    <node id="n180">
      <data key="v_name">FLT1</data>
      <data key="v_color">black</data>
      <data key="v_frame.color">true</data>
      <data key="v_size">1</data>
      <data key="v_label.color">black</data>
      <data key="v_label.dist">0.3</data>
      <data key="v_label.family">Helvetica</data>
      <data key="v_label.cex">0.6</data>
    </node>
    <node id="n181">
      <data key="v_name">FOS</data>
      <data key="v_color">green2</data>
      <data key="v_frame.color">true</data>
      <data key="v_size">1.45566351411688</data>
      <data key="v_label.color">black</data>
      <data key="v_label.dist">0.3</data>
      <data key="v_label.family">Helvetica</data>
      <data key="v_label.cex">0.6</data>
    </node>
    <node id="n182">
      <data key="v_name">FOXA1</data>
      <data key="v_color">black</data>
      <data key="v_frame.color">true</data>
      <data key="v_size">1</data>
      <data key="v_label.color">black</data>
      <data key="v_label.dist">0.3</data>
      <data key="v_label.family">Helvetica</data>
      <data key="v_label.cex">0.6</data>
    </node>
    <node id="n183">
      <data key="v_name">FOXA2</data>
      <data key="v_color">red2</data>
      <data key="v_frame.color">true</data>
      <data key="v_size">1.18765080969805</data>
      <data key="v_label.color">black</data>
      <data key="v_label.dist">0.3</data>
      <data key="v_label.family">Helvetica</data>
      <data key="v_label.cex">0.6</data>
    </node>
    <node id="n184">
      <data key="v_name">FOXO1</data>
      <data key="v_color">black</data>
      <data key="v_frame.color">true</data>
      <data key="v_size">1</data>
      <data key="v_label.color">black</data>
      <data key="v_label.dist">0.3</data>
      <data key="v_label.family">Helvetica</data>
      <data key="v_label.cex">0.6</data>
    </node>
    <node id="n185">
      <data key="v_name">FUBP1</data>
      <data key="v_color">black</data>
      <data key="v_frame.color">true</data>
      <data key="v_size">1</data>
      <data key="v_label.color">black</data>
      <data key="v_label.dist">0.3</data>
      <data key="v_label.family">Helvetica</data>
      <data key="v_label.cex">0.6</data>
    </node>
    <node id="n186">
      <data key="v_name">GATA1</data>
      <data key="v_color">black</data>
      <data key="v_frame.color">true</data>
      <data key="v_size">1</data>
      <data key="v_label.color">black</data>
      <data key="v_label.dist">0.3</data>
      <data key="v_label.family">Helvetica</data>
      <data key="v_label.cex">0.6</data>
    </node>
    <node id="n187">
      <data key="v_name">FZD9</data>
      <data key="v_color">black</data>
      <data key="v_frame.color">true</data>
      <data key="v_size">1</data>
      <data key="v_label.color">black</data>
      <data key="v_label.dist">0.3</data>
      <data key="v_label.family">Helvetica</data>
      <data key="v_label.cex">0.6</data>
    </node>
    <node id="n188">
      <data key="v_name">GDNF</data>
      <data key="v_color">red2</data>
      <data key="v_frame.color">true</data>
      <data key="v_size">1.06035023820284</data>
      <data key="v_label.color">black</data>
      <data key="v_label.dist">0.3</data>
      <data key="v_label.family">Helvetica</data>
      <data key="v_label.cex">0.6</data>
    </node>
    <node id="n189">
      <data key="v_name">GNRH1</data>
      <data key="v_color">red2</data>
      <data key="v_frame.color">true</data>
      <data key="v_size">1.1962698219249</data>
      <data key="v_label.color">black</data>
      <data key="v_label.dist">0.3</data>
      <data key="v_label.family">Helvetica</data>
      <data key="v_label.cex">0.6</data>
    </node>
    <node id="n190">
      <data key="v_name">ABCB1</data>
      <data key="v_color">black</data>
      <data key="v_frame.color">true</data>
      <data key="v_size">1</data>
      <data key="v_label.color">black</data>
      <data key="v_label.dist">0.3</data>
      <data key="v_label.family">Helvetica</data>
      <data key="v_label.cex">0.6</data>
    </node>
    <node id="n191">
      <data key="v_name">UBE2D3</data>
      <data key="v_color">black</data>
      <data key="v_frame.color">true</data>
      <data key="v_size">1</data>
      <data key="v_label.color">black</data>
      <data key="v_label.dist">0.3</data>
      <data key="v_label.family">Helvetica</data>
      <data key="v_label.cex">0.6</data>
    </node>
    <node id="n192">
      <data key="v_name">HPGD</data>
      <data key="v_color">red2</data>
      <data key="v_frame.color">true</data>
      <data key="v_size">1.07378449156492</data>
      <data key="v_label.color">black</data>
      <data key="v_label.dist">0.3</data>
      <data key="v_label.family">Helvetica</data>
      <data key="v_label.cex">0.6</data>
    </node>
    <node id="n193">
      <data key="v_name">MMP13</data>
      <data key="v_color">green2</data>
      <data key="v_frame.color">true</data>
      <data key="v_size">1.93392400606373</data>
      <data key="v_label.color">black</data>
      <data key="v_label.dist">0.3</data>
      <data key="v_label.family">Helvetica</data>
      <data key="v_label.cex">0.6</data>
    </node>
    <node id="n194">
      <data key="v_name">CTNND2</data>
      <data key="v_color">black</data>
      <data key="v_frame.color">true</data>
      <data key="v_size">1</data>
      <data key="v_label.color">black</data>
      <data key="v_label.dist">0.3</data>
      <data key="v_label.family">Helvetica</data>
      <data key="v_label.cex">0.6</data>
    </node>
    <node id="n195">
      <data key="v_name">NOC3L</data>
      <data key="v_color">black</data>
      <data key="v_frame.color">true</data>
      <data key="v_size">1</data>
      <data key="v_label.color">black</data>
      <data key="v_label.dist">0.3</data>
      <data key="v_label.family">Helvetica</data>
      <data key="v_label.cex">0.6</data>
    </node>
    <node id="n196">
      <data key="v_name">PTGDS</data>
      <data key="v_color">black</data>
      <data key="v_frame.color">true</data>
      <data key="v_size">1</data>
      <data key="v_label.color">black</data>
      <data key="v_label.dist">0.3</data>
      <data key="v_label.family">Helvetica</data>
      <data key="v_label.cex">0.6</data>
    </node>
    <node id="n197">
      <data key="v_name">RCAN1</data>
      <data key="v_color">black</data>
      <data key="v_frame.color">true</data>
      <data key="v_size">1</data>
      <data key="v_label.color">black</data>
      <data key="v_label.dist">0.3</data>
      <data key="v_label.family">Helvetica</data>
      <data key="v_label.cex">0.6</data>
    </node>
    <node id="n198">
      <data key="v_name">ACKR3</data>
      <data key="v_color">black</data>
      <data key="v_frame.color">true</data>
      <data key="v_size">1</data>
      <data key="v_label.color">black</data>
      <data key="v_label.dist">0.3</data>
      <data key="v_label.family">Helvetica</data>
      <data key="v_label.cex">0.6</data>
    </node>
    <node id="n199">
      <data key="v_name">EFNA1</data>
      <data key="v_color">black</data>
      <data key="v_frame.color">true</data>
      <data key="v_size">1</data>
      <data key="v_label.color">black</data>
      <data key="v_label.dist">0.3</data>
      <data key="v_label.family">Helvetica</data>
      <data key="v_label.cex">0.6</data>
    </node>
    <node id="n200">
      <data key="v_name">EPHA2</data>
      <data key="v_color">black</data>
      <data key="v_frame.color">true</data>
      <data key="v_size">1</data>
      <data key="v_label.color">black</data>
      <data key="v_label.dist">0.3</data>
      <data key="v_label.family">Helvetica</data>
      <data key="v_label.cex">0.6</data>
    </node>
    <node id="n201">
      <data key="v_name">LRP8</data>
      <data key="v_color">black</data>
      <data key="v_frame.color">true</data>
      <data key="v_size">1</data>
      <data key="v_label.color">black</data>
      <data key="v_label.dist">0.3</data>
      <data key="v_label.family">Helvetica</data>
      <data key="v_label.cex">0.6</data>
    </node>
    <node id="n202">
      <data key="v_name">VLDLR</data>
      <data key="v_color">black</data>
      <data key="v_frame.color">true</data>
      <data key="v_size">1</data>
      <data key="v_label.color">black</data>
      <data key="v_label.dist">0.3</data>
      <data key="v_label.family">Helvetica</data>
      <data key="v_label.cex">0.6</data>
    </node>
    <node id="n203">
      <data key="v_name">CD274</data>
      <data key="v_color">green2</data>
      <data key="v_frame.color">true</data>
      <data key="v_size">2.57218722355119</data>
      <data key="v_label.color">black</data>
      <data key="v_label.dist">0.3</data>
      <data key="v_label.family">Helvetica</data>
      <data key="v_label.cex">0.6</data>
    </node>
    <node id="n204">
      <data key="v_name">NT5E</data>
      <data key="v_color">green2</data>
      <data key="v_frame.color">true</data>
      <data key="v_size">0.882704788320462</data>
      <data key="v_label.color">black</data>
      <data key="v_label.dist">0.3</data>
      <data key="v_label.family">Helvetica</data>
      <data key="v_label.cex">0.6</data>
    </node>
    <node id="n205">
      <data key="v_name">KITLG</data>
      <data key="v_color">black</data>
      <data key="v_frame.color">true</data>
      <data key="v_size">1</data>
      <data key="v_label.color">black</data>
      <data key="v_label.dist">0.3</data>
      <data key="v_label.family">Helvetica</data>
      <data key="v_label.cex">0.6</data>
    </node>
    <node id="n206">
      <data key="v_name">SLC2A3</data>
      <data key="v_color">black</data>
      <data key="v_frame.color">true</data>
      <data key="v_size">1</data>
      <data key="v_label.color">black</data>
      <data key="v_label.dist">0.3</data>
      <data key="v_label.family">Helvetica</data>
      <data key="v_label.cex">0.6</data>
    </node>
    <node id="n207">
      <data key="v_name">BAD</data>
      <data key="v_color">black</data>
      <data key="v_frame.color">true</data>
      <data key="v_size">1</data>
      <data key="v_label.color">black</data>
      <data key="v_label.dist">0.3</data>
      <data key="v_label.family">Helvetica</data>
      <data key="v_label.cex">0.6</data>
    </node>
    <node id="n208">
      <data key="v_name">BCL2</data>
      <data key="v_color">black</data>
      <data key="v_frame.color">true</data>
      <data key="v_size">1</data>
      <data key="v_label.color">black</data>
      <data key="v_label.dist">0.3</data>
      <data key="v_label.family">Helvetica</data>
      <data key="v_label.cex">0.6</data>
    </node>
    <node id="n209">
      <data key="v_name">FXYD2</data>
      <data key="v_color">green2</data>
      <data key="v_frame.color">true</data>
      <data key="v_size">1.99460811955632</data>
      <data key="v_label.color">black</data>
      <data key="v_label.dist">0.3</data>
      <data key="v_label.family">Helvetica</data>
      <data key="v_label.cex">0.6</data>
    </node>
    <node id="n210">
      <data key="v_name">F12</data>
      <data key="v_color">black</data>
      <data key="v_frame.color">true</data>
      <data key="v_size">1</data>
      <data key="v_label.color">black</data>
      <data key="v_label.dist">0.3</data>
      <data key="v_label.family">Helvetica</data>
      <data key="v_label.cex">0.6</data>
    </node>
    <node id="n211">
      <data key="v_name">GK</data>
      <data key="v_color">green2</data>
      <data key="v_frame.color">true</data>
      <data key="v_size">1.00095934680993</data>
      <data key="v_label.color">black</data>
      <data key="v_label.dist">0.3</data>
      <data key="v_label.family">Helvetica</data>
      <data key="v_label.cex">0.6</data>
    </node>
    <node id="n212">
      <data key="v_name">LORICRIN</data>
      <data key="v_color">black</data>
      <data key="v_frame.color">true</data>
      <data key="v_size">1</data>
      <data key="v_label.color">black</data>
      <data key="v_label.dist">0.3</data>
      <data key="v_label.family">Helvetica</data>
      <data key="v_label.cex">0.6</data>
    </node>
    <node id="n213">
      <data key="v_name">EPHA7</data>
      <data key="v_color">green2</data>
      <data key="v_frame.color">true</data>
      <data key="v_size">1.03028345656289</data>
      <data key="v_label.color">black</data>
      <data key="v_label.dist">0.3</data>
      <data key="v_label.family">Helvetica</data>
      <data key="v_label.cex">0.6</data>
    </node>
    <node id="n214">
      <data key="v_name">HSPA6</data>
      <data key="v_color">green2</data>
      <data key="v_frame.color">true</data>
      <data key="v_size">1.24629720128213</data>
      <data key="v_label.color">black</data>
      <data key="v_label.dist">0.3</data>
      <data key="v_label.family">Helvetica</data>
      <data key="v_label.cex">0.6</data>
    </node>
    <node id="n215">
      <data key="v_name">HSPA1A</data>
      <data key="v_color">green2</data>
      <data key="v_frame.color">true</data>
      <data key="v_size">1.34270078679114</data>
      <data key="v_label.color">black</data>
      <data key="v_label.dist">0.3</data>
      <data key="v_label.family">Helvetica</data>
      <data key="v_label.cex">0.6</data>
    </node>
    <node id="n216">
      <data key="v_name">HSPA1B</data>
      <data key="v_color">red2</data>
      <data key="v_frame.color">true</data>
      <data key="v_size">1.43727408978581</data>
      <data key="v_label.color">black</data>
      <data key="v_label.dist">0.3</data>
      <data key="v_label.family">Helvetica</data>
      <data key="v_label.cex">0.6</data>
    </node>
    <node id="n217">
      <data key="v_name">GCH1</data>
      <data key="v_color">black</data>
      <data key="v_frame.color">true</data>
      <data key="v_size">1</data>
      <data key="v_label.color">black</data>
      <data key="v_label.dist">0.3</data>
      <data key="v_label.family">Helvetica</data>
      <data key="v_label.cex">0.6</data>
    </node>
    <node id="n218">
      <data key="v_name">S100A10</data>
      <data key="v_color">black</data>
      <data key="v_frame.color">true</data>
      <data key="v_size">1</data>
      <data key="v_label.color">black</data>
      <data key="v_label.dist">0.3</data>
      <data key="v_label.family">Helvetica</data>
      <data key="v_label.cex">0.6</data>
    </node>
    <node id="n219">
      <data key="v_name">SCN10A</data>
      <data key="v_color">black</data>
      <data key="v_frame.color">true</data>
      <data key="v_size">1</data>
      <data key="v_label.color">black</data>
      <data key="v_label.dist">0.3</data>
      <data key="v_label.family">Helvetica</data>
      <data key="v_label.cex">0.6</data>
    </node>
    <node id="n220">
      <data key="v_name">SCN11A</data>
      <data key="v_color">black</data>
      <data key="v_frame.color">true</data>
      <data key="v_size">1</data>
      <data key="v_label.color">black</data>
      <data key="v_label.dist">0.3</data>
      <data key="v_label.family">Helvetica</data>
      <data key="v_label.cex">0.6</data>
    </node>
    <node id="n221">
      <data key="v_name">SCN1A</data>
      <data key="v_color">black</data>
      <data key="v_frame.color">true</data>
      <data key="v_size">1</data>
      <data key="v_label.color">black</data>
      <data key="v_label.dist">0.3</data>
      <data key="v_label.family">Helvetica</data>
      <data key="v_label.cex">0.6</data>
    </node>
    <node id="n222">
      <data key="v_name">SCN2A</data>
      <data key="v_color">red2</data>
      <data key="v_frame.color">true</data>
      <data key="v_size">1.64390117801732</data>
      <data key="v_label.color">black</data>
      <data key="v_label.dist">0.3</data>
      <data key="v_label.family">Helvetica</data>
      <data key="v_label.cex">0.6</data>
    </node>
    <node id="n223">
      <data key="v_name">SCN3A</data>
      <data key="v_color">red2</data>
      <data key="v_frame.color">true</data>
      <data key="v_size">1.50946111283005</data>
      <data key="v_label.color">black</data>
      <data key="v_label.dist">0.3</data>
      <data key="v_label.family">Helvetica</data>
      <data key="v_label.cex">0.6</data>
    </node>
    <node id="n224">
      <data key="v_name">SCN5A</data>
      <data key="v_color">black</data>
      <data key="v_frame.color">true</data>
      <data key="v_size">1</data>
      <data key="v_label.color">black</data>
      <data key="v_label.dist">0.3</data>
      <data key="v_label.family">Helvetica</data>
      <data key="v_label.cex">0.6</data>
    </node>
    <node id="n225">
      <data key="v_name">SCN8A</data>
      <data key="v_color">black</data>
      <data key="v_frame.color">true</data>
      <data key="v_size">1</data>
      <data key="v_label.color">black</data>
      <data key="v_label.dist">0.3</data>
      <data key="v_label.family">Helvetica</data>
      <data key="v_label.cex">0.6</data>
    </node>
    <node id="n226">
      <data key="v_name">SCN9A</data>
      <data key="v_color">red2</data>
      <data key="v_frame.color">true</data>
      <data key="v_size">1.10671872481127</data>
      <data key="v_label.color">black</data>
      <data key="v_label.dist">0.3</data>
      <data key="v_label.family">Helvetica</data>
      <data key="v_label.cex">0.6</data>
    </node>
    <node id="n227">
      <data key="v_name">KRT17</data>
      <data key="v_color">black</data>
      <data key="v_frame.color">true</data>
      <data key="v_size">1</data>
      <data key="v_label.color">black</data>
      <data key="v_label.dist">0.3</data>
      <data key="v_label.family">Helvetica</data>
      <data key="v_label.cex">0.6</data>
    </node>
    <node id="n228">
      <data key="v_name">SERPINA3</data>
      <data key="v_color">black</data>
      <data key="v_frame.color">true</data>
      <data key="v_size">1</data>
      <data key="v_label.color">black</data>
      <data key="v_label.dist">0.3</data>
      <data key="v_label.family">Helvetica</data>
      <data key="v_label.cex">0.6</data>
    </node>
    <node id="n229">
      <data key="v_name">TNFSF10</data>
      <data key="v_color">green2</data>
      <data key="v_frame.color">true</data>
      <data key="v_size">0.918054654440747</data>
      <data key="v_label.color">black</data>
      <data key="v_label.dist">0.3</data>
      <data key="v_label.family">Helvetica</data>
      <data key="v_label.cex">0.6</data>
    </node>
    <node id="n230">
      <data key="v_name">CDKN1A</data>
      <data key="v_color">black</data>
      <data key="v_frame.color">true</data>
      <data key="v_size">1</data>
      <data key="v_label.color">black</data>
      <data key="v_label.dist">0.3</data>
      <data key="v_label.family">Helvetica</data>
      <data key="v_label.cex">0.6</data>
    </node>
    <node id="n231">
      <data key="v_name">TAP1</data>
      <data key="v_color">black</data>
      <data key="v_frame.color">true</data>
      <data key="v_size">1</data>
      <data key="v_label.color">black</data>
      <data key="v_label.dist">0.3</data>
      <data key="v_label.family">Helvetica</data>
      <data key="v_label.cex">0.6</data>
    </node>
    <node id="n232">
      <data key="v_name">IL4</data>
      <data key="v_color">black</data>
      <data key="v_frame.color">true</data>
      <data key="v_size">1</data>
      <data key="v_label.color">black</data>
      <data key="v_label.dist">0.3</data>
      <data key="v_label.family">Helvetica</data>
      <data key="v_label.cex">0.6</data>
    </node>
    <node id="n233">
      <data key="v_name">NPPA</data>
      <data key="v_color">black</data>
      <data key="v_frame.color">true</data>
      <data key="v_size">1</data>
      <data key="v_label.color">black</data>
      <data key="v_label.dist">0.3</data>
      <data key="v_label.family">Helvetica</data>
      <data key="v_label.cex">0.6</data>
    </node>
    <node id="n234">
      <data key="v_name">CFI</data>
      <data key="v_color">black</data>
      <data key="v_frame.color">true</data>
      <data key="v_size">1</data>
      <data key="v_label.color">black</data>
      <data key="v_label.dist">0.3</data>
      <data key="v_label.family">Helvetica</data>
      <data key="v_label.cex">0.6</data>
    </node>
    <node id="n235">
      <data key="v_name">CYP19A1</data>
      <data key="v_color">black</data>
      <data key="v_frame.color">true</data>
      <data key="v_size">1</data>
      <data key="v_label.color">black</data>
      <data key="v_label.dist">0.3</data>
      <data key="v_label.family">Helvetica</data>
      <data key="v_label.cex">0.6</data>
    </node>
    <node id="n236">
      <data key="v_name">GOT1</data>
      <data key="v_color">black</data>
      <data key="v_frame.color">true</data>
      <data key="v_size">1</data>
      <data key="v_label.color">black</data>
      <data key="v_label.dist">0.3</data>
      <data key="v_label.family">Helvetica</data>
      <data key="v_label.cex">0.6</data>
    </node>
    <node id="n237">
      <data key="v_name">HSD3B2</data>
      <data key="v_color">black</data>
      <data key="v_frame.color">true</data>
      <data key="v_size">1</data>
      <data key="v_label.color">black</data>
      <data key="v_label.dist">0.3</data>
      <data key="v_label.family">Helvetica</data>
      <data key="v_label.cex">0.6</data>
    </node>
    <node id="n238">
      <data key="v_name">KRT16</data>
      <data key="v_color">black</data>
      <data key="v_frame.color">true</data>
      <data key="v_size">1</data>
      <data key="v_label.color">black</data>
      <data key="v_label.dist">0.3</data>
      <data key="v_label.family">Helvetica</data>
      <data key="v_label.cex">0.6</data>
    </node>
    <node id="n239">
      <data key="v_name">STAR</data>
      <data key="v_color">black</data>
      <data key="v_frame.color">true</data>
      <data key="v_size">1</data>
      <data key="v_label.color">black</data>
      <data key="v_label.dist">0.3</data>
      <data key="v_label.family">Helvetica</data>
      <data key="v_label.cex">0.6</data>
    </node>
    <node id="n240">
      <data key="v_name">JAG1</data>
      <data key="v_color">black</data>
      <data key="v_frame.color">true</data>
      <data key="v_size">1</data>
      <data key="v_label.color">black</data>
      <data key="v_label.dist">0.3</data>
      <data key="v_label.family">Helvetica</data>
      <data key="v_label.cex">0.6</data>
    </node>
    <node id="n241">
      <data key="v_name">HBE1</data>
      <data key="v_color">black</data>
      <data key="v_frame.color">true</data>
      <data key="v_size">1</data>
      <data key="v_label.color">black</data>
      <data key="v_label.dist">0.3</data>
      <data key="v_label.family">Helvetica</data>
      <data key="v_label.cex">0.6</data>
    </node>
    <node id="n242">
      <data key="v_name">HBG2</data>
      <data key="v_color">black</data>
      <data key="v_frame.color">true</data>
      <data key="v_size">1</data>
      <data key="v_label.color">black</data>
      <data key="v_label.dist">0.3</data>
      <data key="v_label.family">Helvetica</data>
      <data key="v_label.cex">0.6</data>
    </node>
    <node id="n243">
      <data key="v_name">NPNT</data>
      <data key="v_color">black</data>
      <data key="v_frame.color">true</data>
      <data key="v_size">1</data>
      <data key="v_label.color">black</data>
      <data key="v_label.dist">0.3</data>
      <data key="v_label.family">Helvetica</data>
      <data key="v_label.cex">0.6</data>
    </node>
    <node id="n244">
      <data key="v_name">THBD</data>
      <data key="v_color">red2</data>
      <data key="v_frame.color">true</data>
      <data key="v_size">1.33619537663407</data>
      <data key="v_label.color">black</data>
      <data key="v_label.dist">0.3</data>
      <data key="v_label.family">Helvetica</data>
      <data key="v_label.cex">0.6</data>
    </node>
    <node id="n245">
      <data key="v_name">HSPA8</data>
      <data key="v_color">red2</data>
      <data key="v_frame.color">true</data>
      <data key="v_size">1.10676406795592</data>
      <data key="v_label.color">black</data>
      <data key="v_label.dist">0.3</data>
      <data key="v_label.family">Helvetica</data>
      <data key="v_label.cex">0.6</data>
    </node>
    <node id="n246">
      <data key="v_name">S100A4</data>
      <data key="v_color">black</data>
      <data key="v_frame.color">true</data>
      <data key="v_size">1</data>
      <data key="v_label.color">black</data>
      <data key="v_label.dist">0.3</data>
      <data key="v_label.family">Helvetica</data>
      <data key="v_label.cex">0.6</data>
    </node>
    <node id="n247">
      <data key="v_name">CLDN2</data>
      <data key="v_color">red2</data>
      <data key="v_frame.color">true</data>
      <data key="v_size">1.27479395233659</data>
      <data key="v_label.color">black</data>
      <data key="v_label.dist">0.3</data>
      <data key="v_label.family">Helvetica</data>
      <data key="v_label.cex">0.6</data>
    </node>
    <node id="n248">
      <data key="v_name">FST</data>
      <data key="v_color">black</data>
      <data key="v_frame.color">true</data>
      <data key="v_size">1</data>
      <data key="v_label.color">black</data>
      <data key="v_label.dist">0.3</data>
      <data key="v_label.family">Helvetica</data>
      <data key="v_label.cex">0.6</data>
    </node>
    <node id="n249">
      <data key="v_name">SLC2A2</data>
      <data key="v_color">green2</data>
      <data key="v_frame.color">true</data>
      <data key="v_size">1.14279674829942</data>
      <data key="v_label.color">black</data>
      <data key="v_label.dist">0.3</data>
      <data key="v_label.family">Helvetica</data>
      <data key="v_label.cex">0.6</data>
    </node>
    <node id="n250">
      <data key="v_name">IGFBP3</data>
      <data key="v_color">red2</data>
      <data key="v_frame.color">true</data>
      <data key="v_size">1.84276300860825</data>
      <data key="v_label.color">black</data>
      <data key="v_label.dist">0.3</data>
      <data key="v_label.family">Helvetica</data>
      <data key="v_label.cex">0.6</data>
    </node>
    <node id="n251">
      <data key="v_name">TFF1</data>
      <data key="v_color">black</data>
      <data key="v_frame.color">true</data>
      <data key="v_size">1</data>
      <data key="v_label.color">black</data>
      <data key="v_label.dist">0.3</data>
      <data key="v_label.family">Helvetica</data>
      <data key="v_label.cex">0.6</data>
    </node>
    <node id="n252">
      <data key="v_name">BEST1</data>
      <data key="v_color">green2</data>
      <data key="v_frame.color">true</data>
      <data key="v_size">0.951544753814643</data>
      <data key="v_label.color">black</data>
      <data key="v_label.dist">0.3</data>
      <data key="v_label.family">Helvetica</data>
      <data key="v_label.cex">0.6</data>
    </node>
    <node id="n253">
      <data key="v_name">DCT</data>
      <data key="v_color">red2</data>
      <data key="v_frame.color">true</data>
      <data key="v_size">0.914874670329993</data>
      <data key="v_label.color">black</data>
      <data key="v_label.dist">0.3</data>
      <data key="v_label.family">Helvetica</data>
      <data key="v_label.cex">0.6</data>
    </node>
    <node id="n254">
      <data key="v_name">CDH1</data>
      <data key="v_color">green2</data>
      <data key="v_frame.color">true</data>
      <data key="v_size">3.09854890521668</data>
      <data key="v_label.color">black</data>
      <data key="v_label.dist">0.3</data>
      <data key="v_label.family">Helvetica</data>
      <data key="v_label.cex">0.6</data>
    </node>
    <node id="n255">
      <data key="v_name">CDKN2A</data>
      <data key="v_color">black</data>
      <data key="v_frame.color">true</data>
      <data key="v_size">1</data>
      <data key="v_label.color">black</data>
      <data key="v_label.dist">0.3</data>
      <data key="v_label.family">Helvetica</data>
      <data key="v_label.cex">0.6</data>
    </node>
    <node id="n256">
      <data key="v_name">DKK1</data>
      <data key="v_color">green2</data>
      <data key="v_frame.color">true</data>
      <data key="v_size">0.937174046898448</data>
      <data key="v_label.color">black</data>
      <data key="v_label.dist">0.3</data>
      <data key="v_label.family">Helvetica</data>
      <data key="v_label.cex">0.6</data>
    </node>
    <node id="n257">
      <data key="v_name">PLAUR</data>
      <data key="v_color">red2</data>
      <data key="v_frame.color">true</data>
      <data key="v_size">0.947134419278442</data>
      <data key="v_label.color">black</data>
      <data key="v_label.dist">0.3</data>
      <data key="v_label.family">Helvetica</data>
      <data key="v_label.cex">0.6</data>
    </node>
    <node id="n258">
      <data key="v_name">CYP3A4</data>
      <data key="v_color">black</data>
      <data key="v_frame.color">true</data>
      <data key="v_size">1</data>
      <data key="v_label.color">black</data>
      <data key="v_label.dist">0.3</data>
      <data key="v_label.family">Helvetica</data>
      <data key="v_label.cex">0.6</data>
    </node>
    <node id="n259">
      <data key="v_name">BIRC3</data>
      <data key="v_color">green2</data>
      <data key="v_frame.color">true</data>
      <data key="v_size">0.880658741470492</data>
      <data key="v_label.color">black</data>
      <data key="v_label.dist">0.3</data>
      <data key="v_label.family">Helvetica</data>
      <data key="v_label.cex">0.6</data>
    </node>
    <node id="n260">
      <data key="v_name">TRAF1</data>
      <data key="v_color">red2</data>
      <data key="v_frame.color">true</data>
      <data key="v_size">1.22684517738973</data>
      <data key="v_label.color">black</data>
      <data key="v_label.dist">0.3</data>
      <data key="v_label.family">Helvetica</data>
      <data key="v_label.cex">0.6</data>
    </node>
    <node id="n261">
      <data key="v_name">CD44</data>
      <data key="v_color">red2</data>
      <data key="v_frame.color">true</data>
      <data key="v_size">1.8117567414629</data>
      <data key="v_label.color">black</data>
      <data key="v_label.dist">0.3</data>
      <data key="v_label.family">Helvetica</data>
      <data key="v_label.cex">0.6</data>
    </node>
    <node id="n262">
      <data key="v_name">ESRRG</data>
      <data key="v_color">green2</data>
      <data key="v_frame.color">true</data>
      <data key="v_size">1.62651605747847</data>
      <data key="v_label.color">black</data>
      <data key="v_label.dist">0.3</data>
      <data key="v_label.family">Helvetica</data>
      <data key="v_label.cex">0.6</data>
    </node>
    <node id="n263">
      <data key="v_name">ABCB4</data>
      <data key="v_color">black</data>
      <data key="v_frame.color">true</data>
      <data key="v_size">1</data>
      <data key="v_label.color">black</data>
      <data key="v_label.dist">0.3</data>
      <data key="v_label.family">Helvetica</data>
      <data key="v_label.cex">0.6</data>
    </node>
    <node id="n264">
      <data key="v_name">PHACTR1</data>
      <data key="v_color">red2</data>
      <data key="v_frame.color">true</data>
      <data key="v_size">0.925939316686029</data>
      <data key="v_label.color">black</data>
      <data key="v_label.dist">0.3</data>
      <data key="v_label.family">Helvetica</data>
      <data key="v_label.cex">0.6</data>
    </node>
    <node id="n265">
      <data key="v_name">ID2</data>
      <data key="v_color">black</data>
      <data key="v_frame.color">true</data>
      <data key="v_size">1</data>
      <data key="v_label.color">black</data>
      <data key="v_label.dist">0.3</data>
      <data key="v_label.family">Helvetica</data>
      <data key="v_label.cex">0.6</data>
    </node>
    <node id="n266">
      <data key="v_name">DUSP1</data>
      <data key="v_color">red2</data>
      <data key="v_frame.color">true</data>
      <data key="v_size">1.92539643302805</data>
      <data key="v_label.color">black</data>
      <data key="v_label.dist">0.3</data>
      <data key="v_label.family">Helvetica</data>
      <data key="v_label.cex">0.6</data>
    </node>
    <node id="n267">
      <data key="v_name">BCL2A1</data>
      <data key="v_color">red2</data>
      <data key="v_frame.color">true</data>
      <data key="v_size">0.889776664785844</data>
      <data key="v_label.color">black</data>
      <data key="v_label.dist">0.3</data>
      <data key="v_label.family">Helvetica</data>
      <data key="v_label.cex">0.6</data>
    </node>
    <node id="n268">
      <data key="v_name">ITGA2B</data>
      <data key="v_color">green2</data>
      <data key="v_frame.color">true</data>
      <data key="v_size">1.5920612140045</data>
      <data key="v_label.color">black</data>
      <data key="v_label.dist">0.3</data>
      <data key="v_label.family">Helvetica</data>
      <data key="v_label.cex">0.6</data>
    </node>
    <node id="n269">
      <data key="v_name">COL2A1</data>
      <data key="v_color">black</data>
      <data key="v_frame.color">true</data>
      <data key="v_size">1</data>
      <data key="v_label.color">black</data>
      <data key="v_label.dist">0.3</data>
      <data key="v_label.family">Helvetica</data>
      <data key="v_label.cex">0.6</data>
    </node>
    <node id="n270">
      <data key="v_name">IL23A</data>
      <data key="v_color">green2</data>
      <data key="v_frame.color">true</data>
      <data key="v_size">1.41084153853082</data>
      <data key="v_label.color">black</data>
      <data key="v_label.dist">0.3</data>
      <data key="v_label.family">Helvetica</data>
      <data key="v_label.cex">0.6</data>
    </node>
    <node id="n271">
      <data key="v_name">PLAU</data>
      <data key="v_color">red2</data>
      <data key="v_frame.color">true</data>
      <data key="v_size">1.16659456351769</data>
      <data key="v_label.color">black</data>
      <data key="v_label.dist">0.3</data>
      <data key="v_label.family">Helvetica</data>
      <data key="v_label.cex">0.6</data>
    </node>
    <node id="n272">
      <data key="v_name">CXCL12</data>
      <data key="v_color">black</data>
      <data key="v_frame.color">true</data>
      <data key="v_size">1</data>
      <data key="v_label.color">black</data>
      <data key="v_label.dist">0.3</data>
      <data key="v_label.family">Helvetica</data>
      <data key="v_label.cex">0.6</data>
    </node>
    <node id="n273">
      <data key="v_name">CXCR4</data>
      <data key="v_color">black</data>
      <data key="v_frame.color">true</data>
      <data key="v_size">1</data>
      <data key="v_label.color">black</data>
      <data key="v_label.dist">0.3</data>
      <data key="v_label.family">Helvetica</data>
      <data key="v_label.cex">0.6</data>
    </node>
    <node id="n274">
      <data key="v_name">MMP9</data>
      <data key="v_color">red2</data>
      <data key="v_frame.color">true</data>
      <data key="v_size">0.893329943810075</data>
      <data key="v_label.color">black</data>
      <data key="v_label.dist">0.3</data>
      <data key="v_label.family">Helvetica</data>
      <data key="v_label.cex">0.6</data>
    </node>
    <node id="n275">
      <data key="v_name">COL11A2</data>
      <data key="v_color">black</data>
      <data key="v_frame.color">true</data>
      <data key="v_size">1</data>
      <data key="v_label.color">black</data>
      <data key="v_label.dist">0.3</data>
      <data key="v_label.family">Helvetica</data>
      <data key="v_label.cex">0.6</data>
    </node>
    <node id="n276">
      <data key="v_name">COL9A2</data>
      <data key="v_color">black</data>
      <data key="v_frame.color">true</data>
      <data key="v_size">1</data>
      <data key="v_label.color">black</data>
      <data key="v_label.dist">0.3</data>
      <data key="v_label.family">Helvetica</data>
      <data key="v_label.cex">0.6</data>
    </node>
    <node id="n277">
      <data key="v_name">DCC</data>
      <data key="v_color">black</data>
      <data key="v_frame.color">true</data>
      <data key="v_size">1</data>
      <data key="v_label.color">black</data>
      <data key="v_label.dist">0.3</data>
      <data key="v_label.family">Helvetica</data>
      <data key="v_label.cex">0.6</data>
    </node>
    <node id="n278">
      <data key="v_name">PRAME</data>
      <data key="v_color">black</data>
      <data key="v_frame.color">true</data>
      <data key="v_size">1</data>
      <data key="v_label.color">black</data>
      <data key="v_label.dist">0.3</data>
      <data key="v_label.family">Helvetica</data>
      <data key="v_label.cex">0.6</data>
    </node>
    <node id="n279">
      <data key="v_name">ID1</data>
      <data key="v_color">black</data>
      <data key="v_frame.color">true</data>
      <data key="v_size">1</data>
      <data key="v_label.color">black</data>
      <data key="v_label.dist">0.3</data>
      <data key="v_label.family">Helvetica</data>
      <data key="v_label.cex">0.6</data>
    </node>
    <node id="n280">
      <data key="v_name">SLC9A3</data>
      <data key="v_color">green2</data>
      <data key="v_frame.color">true</data>
      <data key="v_size">5.56387852954986</data>
      <data key="v_label.color">black</data>
      <data key="v_label.dist">0.3</data>
      <data key="v_label.family">Helvetica</data>
      <data key="v_label.cex">0.6</data>
    </node>
    <node id="n281">
      <data key="v_name">UGT1A4</data>
      <data key="v_color">black</data>
      <data key="v_frame.color">true</data>
      <data key="v_size">1</data>
      <data key="v_label.color">black</data>
      <data key="v_label.dist">0.3</data>
      <data key="v_label.family">Helvetica</data>
      <data key="v_label.cex">0.6</data>
    </node>
    <node id="n282">
      <data key="v_name">CD82</data>
      <data key="v_color">red2</data>
      <data key="v_frame.color">true</data>
      <data key="v_size">0.903468455949954</data>
      <data key="v_label.color">black</data>
      <data key="v_label.dist">0.3</data>
      <data key="v_label.family">Helvetica</data>
      <data key="v_label.cex">0.6</data>
    </node>
    <node id="n283">
      <data key="v_name">TIMP1</data>
      <data key="v_color">black</data>
      <data key="v_frame.color">true</data>
      <data key="v_size">1</data>
      <data key="v_label.color">black</data>
      <data key="v_label.dist">0.3</data>
      <data key="v_label.family">Helvetica</data>
      <data key="v_label.cex">0.6</data>
    </node>
    <node id="n284">
      <data key="v_name">NOS2</data>
      <data key="v_color">red2</data>
      <data key="v_frame.color">true</data>
      <data key="v_size">1.00551662681037</data>
      <data key="v_label.color">black</data>
      <data key="v_label.dist">0.3</data>
      <data key="v_label.family">Helvetica</data>
      <data key="v_label.cex">0.6</data>
    </node>
    <node id="n285">
      <data key="v_name">MDM2</data>
      <data key="v_color">black</data>
      <data key="v_frame.color">true</data>
      <data key="v_size">1</data>
      <data key="v_label.color">black</data>
      <data key="v_label.dist">0.3</data>
      <data key="v_label.family">Helvetica</data>
      <data key="v_label.cex">0.6</data>
    </node>
    <node id="n286">
      <data key="v_name">MUC4</data>
      <data key="v_color">black</data>
      <data key="v_frame.color">true</data>
      <data key="v_size">1</data>
      <data key="v_label.color">black</data>
      <data key="v_label.dist">0.3</data>
      <data key="v_label.family">Helvetica</data>
      <data key="v_label.cex">0.6</data>
    </node>
    <node id="n287">
      <data key="v_name">IL12B</data>
      <data key="v_color">black</data>
      <data key="v_frame.color">true</data>
      <data key="v_size">1</data>
      <data key="v_label.color">black</data>
      <data key="v_label.dist">0.3</data>
      <data key="v_label.family">Helvetica</data>
      <data key="v_label.cex">0.6</data>
    </node>
    <node id="n288">
      <data key="v_name">SOCS3</data>
      <data key="v_color">black</data>
      <data key="v_frame.color">true</data>
      <data key="v_size">1</data>
      <data key="v_label.color">black</data>
      <data key="v_label.dist">0.3</data>
      <data key="v_label.family">Helvetica</data>
      <data key="v_label.cex">0.6</data>
    </node>
    <node id="n289">
      <data key="v_name">TLR3</data>
      <data key="v_color">black</data>
      <data key="v_frame.color">true</data>
      <data key="v_size">1</data>
      <data key="v_label.color">black</data>
      <data key="v_label.dist">0.3</data>
      <data key="v_label.family">Helvetica</data>
      <data key="v_label.cex">0.6</data>
    </node>
    <node id="n290">
      <data key="v_name">PRF1</data>
      <data key="v_color">black</data>
      <data key="v_frame.color">true</data>
      <data key="v_size">1</data>
      <data key="v_label.color">black</data>
      <data key="v_label.dist">0.3</data>
      <data key="v_label.family">Helvetica</data>
      <data key="v_label.cex">0.6</data>
    </node>
    <node id="n291">
      <data key="v_name">SLC26A4</data>
      <data key="v_color">red2</data>
      <data key="v_frame.color">true</data>
      <data key="v_size">1.41994363523056</data>
      <data key="v_label.color">black</data>
      <data key="v_label.dist">0.3</data>
      <data key="v_label.family">Helvetica</data>
      <data key="v_label.cex">0.6</data>
    </node>
    <node id="n292">
      <data key="v_name">ADM</data>
      <data key="v_color">red2</data>
      <data key="v_frame.color">true</data>
      <data key="v_size">4.73251118501754</data>
      <data key="v_label.color">black</data>
      <data key="v_label.dist">0.3</data>
      <data key="v_label.family">Helvetica</data>
      <data key="v_label.cex">0.6</data>
    </node>
    <node id="n293">
      <data key="v_name">SLC20A1</data>
      <data key="v_color">red2</data>
      <data key="v_frame.color">true</data>
      <data key="v_size">5.82231073907939</data>
      <data key="v_label.color">black</data>
      <data key="v_label.dist">0.3</data>
      <data key="v_label.family">Helvetica</data>
      <data key="v_label.cex">0.6</data>
    </node>
    <node id="n294">
      <data key="v_name">GADD45A</data>
      <data key="v_color">green2</data>
      <data key="v_frame.color">true</data>
      <data key="v_size">1.22676544117858</data>
      <data key="v_label.color">black</data>
      <data key="v_label.dist">0.3</data>
      <data key="v_label.family">Helvetica</data>
      <data key="v_label.cex">0.6</data>
    </node>
    <node id="n295">
      <data key="v_name">NOXA1</data>
      <data key="v_color">red2</data>
      <data key="v_frame.color">true</data>
      <data key="v_size">1.33970334974943</data>
      <data key="v_label.color">black</data>
      <data key="v_label.dist">0.3</data>
      <data key="v_label.family">Helvetica</data>
      <data key="v_label.cex">0.6</data>
    </node>
    <node id="n296">
      <data key="v_name">VCAN</data>
      <data key="v_color">red2</data>
      <data key="v_frame.color">true</data>
      <data key="v_size">1.39989208223536</data>
      <data key="v_label.color">black</data>
      <data key="v_label.dist">0.3</data>
      <data key="v_label.family">Helvetica</data>
      <data key="v_label.cex">0.6</data>
    </node>
    <node id="n297">
      <data key="v_name">GDF15</data>
      <data key="v_color">black</data>
      <data key="v_frame.color">true</data>
      <data key="v_size">1</data>
      <data key="v_label.color">black</data>
      <data key="v_label.dist">0.3</data>
      <data key="v_label.family">Helvetica</data>
      <data key="v_label.cex">0.6</data>
    </node>
    <node id="n298">
      <data key="v_name">NR2F1</data>
      <data key="v_color">red2</data>
      <data key="v_frame.color">true</data>
      <data key="v_size">1.32982658829798</data>
      <data key="v_label.color">black</data>
      <data key="v_label.dist">0.3</data>
      <data key="v_label.family">Helvetica</data>
      <data key="v_label.cex">0.6</data>
    </node>
    <node id="n299">
      <data key="v_name">CYP24A1</data>
      <data key="v_color">black</data>
      <data key="v_frame.color">true</data>
      <data key="v_size">1</data>
      <data key="v_label.color">black</data>
      <data key="v_label.dist">0.3</data>
      <data key="v_label.family">Helvetica</data>
      <data key="v_label.cex">0.6</data>
    </node>
    <node id="n300">
      <data key="v_name">HLA-DRB1</data>
      <data key="v_color">black</data>
      <data key="v_frame.color">true</data>
      <data key="v_size">1</data>
      <data key="v_label.color">black</data>
      <data key="v_label.dist">0.3</data>
      <data key="v_label.family">Helvetica</data>
      <data key="v_label.cex">0.6</data>
    </node>
    <node id="n301">
      <data key="v_name">ASNS</data>
      <data key="v_color">black</data>
      <data key="v_frame.color">true</data>
      <data key="v_size">1</data>
      <data key="v_label.color">black</data>
      <data key="v_label.dist">0.3</data>
      <data key="v_label.family">Helvetica</data>
      <data key="v_label.cex">0.6</data>
    </node>
    <node id="n302">
      <data key="v_name">RSAD2</data>
      <data key="v_color">black</data>
      <data key="v_frame.color">true</data>
      <data key="v_size">1</data>
      <data key="v_label.color">black</data>
      <data key="v_label.dist">0.3</data>
      <data key="v_label.family">Helvetica</data>
      <data key="v_label.cex">0.6</data>
    </node>
    <node id="n303">
      <data key="v_name">PCLAF</data>
      <data key="v_color">black</data>
      <data key="v_frame.color">true</data>
      <data key="v_size">1</data>
      <data key="v_label.color">black</data>
      <data key="v_label.dist">0.3</data>
      <data key="v_label.family">Helvetica</data>
      <data key="v_label.cex">0.6</data>
    </node>
    <node id="n304">
      <data key="v_name">CYP1A1</data>
      <data key="v_color">green2</data>
      <data key="v_frame.color">true</data>
      <data key="v_size">1.17231894204023</data>
      <data key="v_label.color">black</data>
      <data key="v_label.dist">0.3</data>
      <data key="v_label.family">Helvetica</data>
      <data key="v_label.cex">0.6</data>
    </node>
    <node id="n305">
      <data key="v_name">GREB1</data>
      <data key="v_color">black</data>
      <data key="v_frame.color">true</data>
      <data key="v_size">1</data>
      <data key="v_label.color">black</data>
      <data key="v_label.dist">0.3</data>
      <data key="v_label.family">Helvetica</data>
      <data key="v_label.cex">0.6</data>
    </node>
    <node id="n306">
      <data key="v_name">ODC1</data>
      <data key="v_color">red2</data>
      <data key="v_frame.color">true</data>
      <data key="v_size">1.35003297310211</data>
      <data key="v_label.color">black</data>
      <data key="v_label.dist">0.3</data>
      <data key="v_label.family">Helvetica</data>
      <data key="v_label.cex">0.6</data>
    </node>
    <node id="n307">
      <data key="v_name">PLAT</data>
      <data key="v_color">red2</data>
      <data key="v_frame.color">true</data>
      <data key="v_size">1.08099156661723</data>
      <data key="v_label.color">black</data>
      <data key="v_label.dist">0.3</data>
      <data key="v_label.family">Helvetica</data>
      <data key="v_label.cex">0.6</data>
    </node>
    <node id="n308">
      <data key="v_name">PPP1R15A</data>
      <data key="v_color">red2</data>
      <data key="v_frame.color">true</data>
      <data key="v_size">3.01373353759979</data>
      <data key="v_label.color">black</data>
      <data key="v_label.dist">0.3</data>
      <data key="v_label.family">Helvetica</data>
      <data key="v_label.cex">0.6</data>
    </node>
    <node id="n309">
      <data key="v_name">FUT2</data>
      <data key="v_color">red2</data>
      <data key="v_frame.color">true</data>
      <data key="v_size">1.05710070162917</data>
      <data key="v_label.color">black</data>
      <data key="v_label.dist">0.3</data>
      <data key="v_label.family">Helvetica</data>
      <data key="v_label.cex">0.6</data>
    </node>
    <node id="n310">
      <data key="v_name">CXCL8</data>
      <data key="v_color">red2</data>
      <data key="v_frame.color">true</data>
      <data key="v_size">1.21997427253011</data>
      <data key="v_label.color">black</data>
      <data key="v_label.dist">0.3</data>
      <data key="v_label.family">Helvetica</data>
      <data key="v_label.cex">0.6</data>
    </node>
    <node id="n311">
      <data key="v_name">MT1G</data>
      <data key="v_color">red2</data>
      <data key="v_frame.color">true</data>
      <data key="v_size">2.35685088919107</data>
      <data key="v_label.color">black</data>
      <data key="v_label.dist">0.3</data>
      <data key="v_label.family">Helvetica</data>
      <data key="v_label.cex">0.6</data>
    </node>
    <node id="n312">
      <data key="v_name">RASGEF1B</data>
      <data key="v_color">red2</data>
      <data key="v_frame.color">true</data>
      <data key="v_size">1.47880063729265</data>
      <data key="v_label.color">black</data>
      <data key="v_label.dist">0.3</data>
      <data key="v_label.family">Helvetica</data>
      <data key="v_label.cex">0.6</data>
    </node>
    <node id="n313">
      <data key="v_name">ADAMTS1</data>
      <data key="v_color">green2</data>
      <data key="v_frame.color">true</data>
      <data key="v_size">1.07523313307048</data>
      <data key="v_label.color">black</data>
      <data key="v_label.dist">0.3</data>
      <data key="v_label.family">Helvetica</data>
      <data key="v_label.cex">0.6</data>
    </node>
    <node id="n314">
      <data key="v_name">NCOA2</data>
      <data key="v_color">black</data>
      <data key="v_frame.color">true</data>
      <data key="v_size">1</data>
      <data key="v_label.color">black</data>
      <data key="v_label.dist">0.3</data>
      <data key="v_label.family">Helvetica</data>
      <data key="v_label.cex">0.6</data>
    </node>
    <node id="n315">
      <data key="v_name">TGFA</data>
      <data key="v_color">black</data>
      <data key="v_frame.color">true</data>
      <data key="v_size">1</data>
      <data key="v_label.color">black</data>
      <data key="v_label.dist">0.3</data>
      <data key="v_label.family">Helvetica</data>
      <data key="v_label.cex">0.6</data>
    </node>
    <node id="n316">
      <data key="v_name">DUSP6</data>
      <data key="v_color">red2</data>
      <data key="v_frame.color">true</data>
      <data key="v_size">1.6377117912215</data>
      <data key="v_label.color">black</data>
      <data key="v_label.dist">0.3</data>
      <data key="v_label.family">Helvetica</data>
      <data key="v_label.cex">0.6</data>
    </node>
    <node id="n317">
      <data key="v_name">FOSL1</data>
      <data key="v_color">red2</data>
      <data key="v_frame.color">true</data>
      <data key="v_size">1.46689994733028</data>
      <data key="v_label.color">black</data>
      <data key="v_label.dist">0.3</data>
      <data key="v_label.family">Helvetica</data>
      <data key="v_label.cex">0.6</data>
    </node>
    <node id="n318">
      <data key="v_name">MMP14</data>
      <data key="v_color">red2</data>
      <data key="v_frame.color">true</data>
      <data key="v_size">1.08283780305154</data>
      <data key="v_label.color">black</data>
      <data key="v_label.dist">0.3</data>
      <data key="v_label.family">Helvetica</data>
      <data key="v_label.cex">0.6</data>
    </node>
    <node id="n319">
      <data key="v_name">ID3</data>
      <data key="v_color">black</data>
      <data key="v_frame.color">true</data>
      <data key="v_size">1</data>
      <data key="v_label.color">black</data>
      <data key="v_label.dist">0.3</data>
      <data key="v_label.family">Helvetica</data>
      <data key="v_label.cex">0.6</data>
    </node>
    <node id="n320">
      <data key="v_name">ALCAM</data>
      <data key="v_color">black</data>
      <data key="v_frame.color">true</data>
      <data key="v_size">1</data>
      <data key="v_label.color">black</data>
      <data key="v_label.dist">0.3</data>
      <data key="v_label.family">Helvetica</data>
      <data key="v_label.cex">0.6</data>
    </node>
    <node id="n321">
      <data key="v_name">BIN1</data>
      <data key="v_color">black</data>
      <data key="v_frame.color">true</data>
      <data key="v_size">1</data>
      <data key="v_label.color">black</data>
      <data key="v_label.dist">0.3</data>
      <data key="v_label.family">Helvetica</data>
      <data key="v_label.cex">0.6</data>
    </node>
    <node id="n322">
      <data key="v_name">CLU</data>
      <data key="v_color">black</data>
      <data key="v_frame.color">true</data>
      <data key="v_size">1</data>
      <data key="v_label.color">black</data>
      <data key="v_label.dist">0.3</data>
      <data key="v_label.family">Helvetica</data>
      <data key="v_label.cex">0.6</data>
    </node>
    <node id="n323">
      <data key="v_name">DCX</data>
      <data key="v_color">black</data>
      <data key="v_frame.color">true</data>
      <data key="v_size">1</data>
      <data key="v_label.color">black</data>
      <data key="v_label.dist">0.3</data>
      <data key="v_label.family">Helvetica</data>
      <data key="v_label.cex">0.6</data>
    </node>
    <node id="n324">
      <data key="v_name">DNM2</data>
      <data key="v_color">black</data>
      <data key="v_frame.color">true</data>
      <data key="v_size">1</data>
      <data key="v_label.color">black</data>
      <data key="v_label.dist">0.3</data>
      <data key="v_label.family">Helvetica</data>
      <data key="v_label.cex">0.6</data>
    </node>
    <node id="n325">
      <data key="v_name">LAMA3</data>
      <data key="v_color">black</data>
      <data key="v_frame.color">true</data>
      <data key="v_size">1</data>
      <data key="v_label.color">black</data>
      <data key="v_label.dist">0.3</data>
      <data key="v_label.family">Helvetica</data>
      <data key="v_label.cex">0.6</data>
    </node>
    <node id="n326">
      <data key="v_name">MAP1LC3B</data>
      <data key="v_color">black</data>
      <data key="v_frame.color">true</data>
      <data key="v_size">1</data>
      <data key="v_label.color">black</data>
      <data key="v_label.dist">0.3</data>
      <data key="v_label.family">Helvetica</data>
      <data key="v_label.cex">0.6</data>
    </node>
    <node id="n327">
      <data key="v_name">NRG1</data>
      <data key="v_color">black</data>
      <data key="v_frame.color">true</data>
      <data key="v_size">1</data>
      <data key="v_label.color">black</data>
      <data key="v_label.dist">0.3</data>
      <data key="v_label.family">Helvetica</data>
      <data key="v_label.cex">0.6</data>
    </node>
    <node id="n328">
      <data key="v_name">NRN1</data>
      <data key="v_color">black</data>
      <data key="v_frame.color">true</data>
      <data key="v_size">1</data>
      <data key="v_label.color">black</data>
      <data key="v_label.dist">0.3</data>
      <data key="v_label.family">Helvetica</data>
      <data key="v_label.cex">0.6</data>
    </node>
    <node id="n329">
      <data key="v_name">PAFAH1B1</data>
      <data key="v_color">black</data>
      <data key="v_frame.color">true</data>
      <data key="v_size">1</data>
      <data key="v_label.color">black</data>
      <data key="v_label.dist">0.3</data>
      <data key="v_label.family">Helvetica</data>
      <data key="v_label.cex">0.6</data>
    </node>
    <node id="n330">
      <data key="v_name">PDPK1</data>
      <data key="v_color">black</data>
      <data key="v_frame.color">true</data>
      <data key="v_size">1</data>
      <data key="v_label.color">black</data>
      <data key="v_label.dist">0.3</data>
      <data key="v_label.family">Helvetica</data>
      <data key="v_label.cex">0.6</data>
    </node>
    <node id="n331">
      <data key="v_name">PTK2</data>
      <data key="v_color">black</data>
      <data key="v_frame.color">true</data>
      <data key="v_size">1</data>
      <data key="v_label.color">black</data>
      <data key="v_label.dist">0.3</data>
      <data key="v_label.family">Helvetica</data>
      <data key="v_label.cex">0.6</data>
    </node>
    <node id="n332">
      <data key="v_name">RHOQ</data>
      <data key="v_color">black</data>
      <data key="v_frame.color">true</data>
      <data key="v_size">1</data>
      <data key="v_label.color">black</data>
      <data key="v_label.dist">0.3</data>
      <data key="v_label.family">Helvetica</data>
      <data key="v_label.cex">0.6</data>
    </node>
    <node id="n333">
      <data key="v_name">TUBA1A</data>
      <data key="v_color">black</data>
      <data key="v_frame.color">true</data>
      <data key="v_size">1</data>
      <data key="v_label.color">black</data>
      <data key="v_label.dist">0.3</data>
      <data key="v_label.family">Helvetica</data>
      <data key="v_label.cex">0.6</data>
    </node>
    <edge source="n0" target="n3">
      <data key="e_TYPEA">protein</data>
      <data key="e_TYPEB">protein</data>
      <data key="e_MECHANISM">transcriptional regulation</data>
      <data key="e_EFFECT">down-regulates quantity</data>
      <data key="e_DIRECT">NO</data>
      <data key="e_SCORE">0.1364</data>
      <data key="e_width">0.1364</data>
      <data key="e_color">#008B8B</data>
      <data key="e_arrow.size">0.4</data>
      <data key="e_arrow.width">0.4</data>
      <data key="e_arrow.mode">0</data>
      <data key="e_curved">0.1</data>
    </edge>
    <edge source="n3" target="n16">
      <data key="e_TYPEA">protein</data>
      <data key="e_TYPEB">protein</data>
      <data key="e_MECHANISM">transcriptional regulation</data>
      <data key="e_EFFECT">up-regulates quantity by expression</data>
      <data key="e_DIRECT">NO</data>
      <data key="e_SCORE">0.1364</data>
      <data key="e_width">0.1364</data>
      <data key="e_color">#FF7F50</data>
      <data key="e_arrow.size">0.4</data>
      <data key="e_arrow.width">0.4</data>
      <data key="e_arrow.mode">0</data>
      <data key="e_curved">0.1</data>
    </edge>
    <edge source="n5" target="n20">
      <data key="e_TYPEA">protein</data>
      <data key="e_TYPEB">protein</data>
      <data key="e_MECHANISM">transcriptional regulation</data>
      <data key="e_EFFECT">up-regulates quantity by expression</data>
      <data key="e_DIRECT">YES</data>
      <data key="e_SCORE">0.9297</data>
      <data key="e_width">0.9297</data>
      <data key="e_color">#FF7F50</data>
      <data key="e_arrow.size">0.4</data>
      <data key="e_arrow.width">0.4</data>
      <data key="e_arrow.mode">2</data>
      <data key="e_curved">0.1</data>
    </edge>
    <edge source="n17" target="n23">
      <data key="e_TYPEA">protein</data>
      <data key="e_TYPEB">protein</data>
      <data key="e_MECHANISM">transcriptional regulation</data>
      <data key="e_EFFECT">down-regulates quantity by repression</data>
      <data key="e_DIRECT">NO</data>
      <data key="e_SCORE">0.1983</data>
      <data key="e_width">0.1983</data>
      <data key="e_color">#008B8B</data>
      <data key="e_arrow.size">0.4</data>
      <data key="e_arrow.width">0.4</data>
      <data key="e_arrow.mode">0</data>
      <data key="e_curved">0.1</data>
    </edge>
    <edge source="n17" target="n23">
      <data key="e_TYPEA">protein</data>
      <data key="e_TYPEB">protein</data>
      <data key="e_MECHANISM">transcriptional regulation</data>
      <data key="e_EFFECT">down-regulates</data>
      <data key="e_DIRECT">NO</data>
      <data key="e_SCORE">0.1983</data>
      <data key="e_width">0.1983</data>
      <data key="e_color">#008B8B</data>
      <data key="e_arrow.size">0.4</data>
      <data key="e_arrow.width">0.4</data>
      <data key="e_arrow.mode">0</data>
      <data key="e_curved">0.1</data>
    </edge>
    <edge source="n20" target="n23">
      <data key="e_TYPEA">protein</data>
      <data key="e_TYPEB">protein</data>
      <data key="e_MECHANISM">transcriptional regulation</data>
      <data key="e_EFFECT">up-regulates</data>
      <data key="e_DIRECT">NO</data>
      <data key="e_SCORE">0.3966</data>
      <data key="e_width">0.3966</data>
      <data key="e_color">#FF7F50</data>
      <data key="e_arrow.size">0.4</data>
      <data key="e_arrow.width">0.4</data>
      <data key="e_arrow.mode">0</data>
      <data key="e_curved">0.1</data>
    </edge>
    <edge source="n10" target="n27">
      <data key="e_TYPEA">protein</data>
      <data key="e_TYPEB">protein</data>
      <data key="e_MECHANISM">transcriptional activation</data>
      <data key="e_EFFECT">up-regulates quantity by expression</data>
      <data key="e_DIRECT">YES</data>
      <data key="e_SCORE">0.1364</data>
      <data key="e_width">0.1364</data>
      <data key="e_color">#FF7F50</data>
      <data key="e_arrow.size">0.4</data>
      <data key="e_arrow.width">0.4</data>
      <data key="e_arrow.mode">2</data>
      <data key="e_curved">0.1</data>
    </edge>
    <edge source="n19" target="n28">
      <data key="e_TYPEA">protein</data>
      <data key="e_TYPEB">protein</data>
      <data key="e_MECHANISM">transcriptional regulation</data>
      <data key="e_EFFECT">up-regulates quantity by expression</data>
      <data key="e_DIRECT">NO</data>
      <data key="e_SCORE">0.1364</data>
      <data key="e_width">0.1364</data>
      <data key="e_color">#FF7F50</data>
      <data key="e_arrow.size">0.4</data>
      <data key="e_arrow.width">0.4</data>
      <data key="e_arrow.mode">0</data>
      <data key="e_curved">0.1</data>
    </edge>
    <edge source="n19" target="n28">
      <data key="e_TYPEA">protein</data>
      <data key="e_TYPEB">protein</data>
      <data key="e_MECHANISM">transcriptional regulation</data>
      <data key="e_EFFECT">up-regulates</data>
      <data key="e_DIRECT">NO</data>
      <data key="e_SCORE">0.1364</data>
      <data key="e_width">0.1364</data>
      <data key="e_color">#FF7F50</data>
      <data key="e_arrow.size">0.4</data>
      <data key="e_arrow.width">0.4</data>
      <data key="e_arrow.mode">0</data>
      <data key="e_curved">0.1</data>
    </edge>
    <edge source="n3" target="n34">
      <data key="e_TYPEA">protein</data>
      <data key="e_TYPEB">protein</data>
      <data key="e_MECHANISM">transcriptional regulation</data>
      <data key="e_EFFECT">down-regulates quantity by repression</data>
      <data key="e_DIRECT">NO</data>
      <data key="e_SCORE">0.1364</data>
      <data key="e_width">0.1364</data>
      <data key="e_color">#008B8B</data>
      <data key="e_arrow.size">0.4</data>
      <data key="e_arrow.width">0.4</data>
      <data key="e_arrow.mode">0</data>
      <data key="e_curved">0.1</data>
    </edge>
    <edge source="n3" target="n37">
      <data key="e_TYPEA">protein</data>
      <data key="e_TYPEB">protein</data>
      <data key="e_MECHANISM">transcriptional regulation</data>
      <data key="e_EFFECT">up-regulates quantity by expression</data>
      <data key="e_DIRECT">NO</data>
      <data key="e_SCORE">0.2197</data>
      <data key="e_width">0.2197</data>
      <data key="e_color">#FF7F50</data>
      <data key="e_arrow.size">0.4</data>
      <data key="e_arrow.width">0.4</data>
      <data key="e_arrow.mode">0</data>
      <data key="e_curved">0.1</data>
    </edge>
    <edge source="n25" target="n38">
      <data key="e_TYPEA">protein</data>
      <data key="e_TYPEB">protein</data>
      <data key="e_MECHANISM">transcriptional regulation</data>
      <data key="e_EFFECT">up-regulates quantity by expression</data>
      <data key="e_DIRECT">NO</data>
      <data key="e_SCORE">0.1364</data>
      <data key="e_width">0.1364</data>
      <data key="e_color">#FF7F50</data>
      <data key="e_arrow.size">0.4</data>
      <data key="e_arrow.width">0.4</data>
      <data key="e_arrow.mode">0</data>
      <data key="e_curved">0.1</data>
    </edge>
    <edge source="n25" target="n39">
      <data key="e_TYPEA">protein</data>
      <data key="e_TYPEB">protein</data>
      <data key="e_MECHANISM">transcriptional regulation</data>
      <data key="e_EFFECT">up-regulates quantity by expression</data>
      <data key="e_DIRECT">NO</data>
      <data key="e_SCORE">0.1983</data>
      <data key="e_width">0.1983</data>
      <data key="e_color">#FF7F50</data>
      <data key="e_arrow.size">0.4</data>
      <data key="e_arrow.width">0.4</data>
      <data key="e_arrow.mode">0</data>
      <data key="e_curved">0.1</data>
    </edge>
    <edge source="n28" target="n41">
      <data key="e_TYPEA">protein</data>
      <data key="e_TYPEB">protein</data>
      <data key="e_MECHANISM">transcriptional regulation</data>
      <data key="e_EFFECT">up-regulates quantity by expression</data>
      <data key="e_DIRECT">NO</data>
      <data key="e_SCORE">0.1364</data>
      <data key="e_width">0.1364</data>
      <data key="e_color">#FF7F50</data>
      <data key="e_arrow.size">0.4</data>
      <data key="e_arrow.width">0.4</data>
      <data key="e_arrow.mode">0</data>
      <data key="e_curved">0.1</data>
    </edge>
    <edge source="n29" target="n41">
      <data key="e_TYPEA">protein</data>
      <data key="e_TYPEB">protein</data>
      <data key="e_MECHANISM">transcriptional regulation</data>
      <data key="e_EFFECT">up-regulates quantity by expression</data>
      <data key="e_DIRECT">NO</data>
      <data key="e_SCORE">0.1364</data>
      <data key="e_width">0.1364</data>
      <data key="e_color">#FF7F50</data>
      <data key="e_arrow.size">0.4</data>
      <data key="e_arrow.width">0.4</data>
      <data key="e_arrow.mode">0</data>
      <data key="e_curved">0.1</data>
    </edge>
    <edge source="n26" target="n43">
      <data key="e_TYPEA">protein</data>
      <data key="e_TYPEB">protein</data>
      <data key="e_MECHANISM">transcriptional regulation</data>
      <data key="e_EFFECT">up-regulates quantity by expression</data>
      <data key="e_DIRECT">NO</data>
      <data key="e_SCORE">0.2197</data>
      <data key="e_width">0.2197</data>
      <data key="e_color">#FF7F50</data>
      <data key="e_arrow.size">0.4</data>
      <data key="e_arrow.width">0.4</data>
      <data key="e_arrow.mode">0</data>
      <data key="e_curved">0.1</data>
    </edge>
    <edge source="n42" target="n43">
      <data key="e_TYPEA">protein</data>
      <data key="e_TYPEB">protein</data>
      <data key="e_MECHANISM">transcriptional regulation</data>
      <data key="e_EFFECT">up-regulates quantity by expression</data>
      <data key="e_DIRECT">NO</data>
      <data key="e_SCORE">0.1364</data>
      <data key="e_width">0.1364</data>
      <data key="e_color">#FF7F50</data>
      <data key="e_arrow.size">0.4</data>
      <data key="e_arrow.width">0.4</data>
      <data key="e_arrow.mode">0</data>
      <data key="e_curved">0.1</data>
    </edge>
    <edge source="n4" target="n46">
      <data key="e_TYPEA">protein</data>
      <data key="e_TYPEB">protein</data>
      <data key="e_MECHANISM">transcriptional regulation</data>
      <data key="e_EFFECT">down-regulates activity</data>
      <data key="e_DIRECT">NO</data>
      <data key="e_SCORE">0.1364</data>
      <data key="e_width">0.1364</data>
      <data key="e_color">#008B8B</data>
      <data key="e_arrow.size">0.4</data>
      <data key="e_arrow.width">0.4</data>
      <data key="e_arrow.mode">0</data>
      <data key="e_curved">0.1</data>
    </edge>
    <edge source="n33" target="n46">
      <data key="e_TYPEA">protein</data>
      <data key="e_TYPEB">protein</data>
      <data key="e_MECHANISM">transcriptional regulation</data>
      <data key="e_EFFECT">up-regulates quantity by expression</data>
      <data key="e_DIRECT">YES</data>
      <data key="e_SCORE">0.3956</data>
      <data key="e_width">0.3956</data>
      <data key="e_color">#FF7F50</data>
      <data key="e_arrow.size">0.4</data>
      <data key="e_arrow.width">0.4</data>
      <data key="e_arrow.mode">2</data>
      <data key="e_curved">0.1</data>
    </edge>
    <edge source="n3" target="n47">
      <data key="e_TYPEA">protein</data>
      <data key="e_TYPEB">protein</data>
      <data key="e_MECHANISM">transcriptional regulation</data>
      <data key="e_EFFECT">down-regulates quantity by repression</data>
      <data key="e_DIRECT">NO</data>
      <data key="e_SCORE">0.2197</data>
      <data key="e_width">0.2197</data>
      <data key="e_color">#008B8B</data>
      <data key="e_arrow.size">0.4</data>
      <data key="e_arrow.width">0.4</data>
      <data key="e_arrow.mode">0</data>
      <data key="e_curved">0.1</data>
    </edge>
    <edge source="n3" target="n47">
      <data key="e_TYPEA">protein</data>
      <data key="e_TYPEB">protein</data>
      <data key="e_MECHANISM">transcriptional regulation</data>
      <data key="e_EFFECT">down-regulates activity</data>
      <data key="e_DIRECT">YES</data>
      <data key="e_SCORE">0.2197</data>
      <data key="e_width">0.2197</data>
      <data key="e_color">#008B8B</data>
      <data key="e_arrow.size">0.4</data>
      <data key="e_arrow.width">0.4</data>
      <data key="e_arrow.mode">2</data>
      <data key="e_curved">0.1</data>
    </edge>
    <edge source="n21" target="n48">
      <data key="e_TYPEA">protein</data>
      <data key="e_TYPEB">protein</data>
      <data key="e_MECHANISM">transcriptional regulation</data>
      <data key="e_EFFECT">up-regulates quantity by expression</data>
      <data key="e_DIRECT">NO</data>
      <data key="e_SCORE">0.1364</data>
      <data key="e_width">0.1364</data>
      <data key="e_color">#FF7F50</data>
      <data key="e_arrow.size">0.4</data>
      <data key="e_arrow.width">0.4</data>
      <data key="e_arrow.mode">0</data>
      <data key="e_curved">0.1</data>
    </edge>
    <edge source="n7" target="n52">
      <data key="e_TYPEA">protein</data>
      <data key="e_TYPEB">protein</data>
      <data key="e_MECHANISM">transcriptional regulation</data>
      <data key="e_EFFECT">down-regulates quantity by repression</data>
      <data key="e_DIRECT">NO</data>
      <data key="e_SCORE">0.2753</data>
      <data key="e_width">0.2753</data>
      <data key="e_color">#008B8B</data>
      <data key="e_arrow.size">0.4</data>
      <data key="e_arrow.width">0.4</data>
      <data key="e_arrow.mode">0</data>
      <data key="e_curved">0.1</data>
    </edge>
    <edge source="n7" target="n52">
      <data key="e_TYPEA">protein</data>
      <data key="e_TYPEB">protein</data>
      <data key="e_MECHANISM">transcriptional activation</data>
      <data key="e_EFFECT">up-regulates quantity by expression</data>
      <data key="e_DIRECT">NO</data>
      <data key="e_SCORE">0.3372</data>
      <data key="e_width">0.3372</data>
      <data key="e_color">#FF7F50</data>
      <data key="e_arrow.size">0.4</data>
      <data key="e_arrow.width">0.4</data>
      <data key="e_arrow.mode">0</data>
      <data key="e_curved">0.1</data>
    </edge>
    <edge source="n7" target="n52">
      <data key="e_TYPEA">protein</data>
      <data key="e_TYPEB">protein</data>
      <data key="e_MECHANISM">transcriptional activation</data>
      <data key="e_EFFECT">up-regulates quantity</data>
      <data key="e_DIRECT">YES</data>
      <data key="e_SCORE">0.3372</data>
      <data key="e_width">0.3372</data>
      <data key="e_color">#FF7F50</data>
      <data key="e_arrow.size">0.4</data>
      <data key="e_arrow.width">0.4</data>
      <data key="e_arrow.mode">2</data>
      <data key="e_curved">0.1</data>
    </edge>
    <edge source="n3" target="n56">
      <data key="e_TYPEA">protein</data>
      <data key="e_TYPEB">protein</data>
      <data key="e_MECHANISM">transcriptional regulation</data>
      <data key="e_EFFECT">down-regulates quantity by repression</data>
      <data key="e_DIRECT">NO</data>
      <data key="e_SCORE">0.1364</data>
      <data key="e_width">0.1364</data>
      <data key="e_color">#008B8B</data>
      <data key="e_arrow.size">0.4</data>
      <data key="e_arrow.width">0.4</data>
      <data key="e_arrow.mode">0</data>
      <data key="e_curved">0.1</data>
    </edge>
    <edge source="n43" target="n57">
      <data key="e_TYPEA">protein</data>
      <data key="e_TYPEB">protein</data>
      <data key="e_MECHANISM">transcriptional regulation</data>
      <data key="e_EFFECT">up-regulates quantity by expression</data>
      <data key="e_DIRECT">NO</data>
      <data key="e_SCORE">0.1364</data>
      <data key="e_width">0.1364</data>
      <data key="e_color">#FF7F50</data>
      <data key="e_arrow.size">0.4</data>
      <data key="e_arrow.width">0.4</data>
      <data key="e_arrow.mode">0</data>
      <data key="e_curved">0.1</data>
    </edge>
    <edge source="n3" target="n58">
      <data key="e_TYPEA">protein</data>
      <data key="e_TYPEB">protein</data>
      <data key="e_MECHANISM">transcriptional regulation</data>
      <data key="e_EFFECT">up-regulates quantity by expression</data>
      <data key="e_DIRECT">NO</data>
      <data key="e_SCORE">0.1364</data>
      <data key="e_width">0.1364</data>
      <data key="e_color">#FF7F50</data>
      <data key="e_arrow.size">0.4</data>
      <data key="e_arrow.width">0.4</data>
      <data key="e_arrow.mode">0</data>
      <data key="e_curved">0.1</data>
    </edge>
    <edge source="n37" target="n58">
      <data key="e_TYPEA">protein</data>
      <data key="e_TYPEB">protein</data>
      <data key="e_MECHANISM">transcriptional regulation</data>
      <data key="e_EFFECT">up-regulates quantity by expression</data>
      <data key="e_DIRECT">NO</data>
      <data key="e_SCORE">0.3644</data>
      <data key="e_width">0.3644</data>
      <data key="e_color">#FF7F50</data>
      <data key="e_arrow.size">0.4</data>
      <data key="e_arrow.width">0.4</data>
      <data key="e_arrow.mode">0</data>
      <data key="e_curved">0.1</data>
    </edge>
    <edge source="n46" target="n58">
      <data key="e_TYPEA">protein</data>
      <data key="e_TYPEB">protein</data>
      <data key="e_MECHANISM">transcriptional regulation</data>
      <data key="e_EFFECT">up-regulates quantity by expression</data>
      <data key="e_DIRECT">NO</data>
      <data key="e_SCORE">0.1364</data>
      <data key="e_width">0.1364</data>
      <data key="e_color">#FF7F50</data>
      <data key="e_arrow.size">0.4</data>
      <data key="e_arrow.width">0.4</data>
      <data key="e_arrow.mode">0</data>
      <data key="e_curved">0.1</data>
    </edge>
    <edge source="n53" target="n58">
      <data key="e_TYPEA">protein</data>
      <data key="e_TYPEB">protein</data>
      <data key="e_MECHANISM">transcriptional regulation</data>
      <data key="e_EFFECT">up-regulates quantity by expression</data>
      <data key="e_DIRECT">NO</data>
      <data key="e_SCORE">0.2197</data>
      <data key="e_width">0.2197</data>
      <data key="e_color">#FF7F50</data>
      <data key="e_arrow.size">0.4</data>
      <data key="e_arrow.width">0.4</data>
      <data key="e_arrow.mode">0</data>
      <data key="e_curved">0.1</data>
    </edge>
    <edge source="n58" target="n58">
      <data key="e_TYPEA">protein</data>
      <data key="e_TYPEB">protein</data>
      <data key="e_MECHANISM">transcriptional regulation</data>
      <data key="e_EFFECT">up-regulates quantity by expression</data>
      <data key="e_DIRECT">NO</data>
      <data key="e_SCORE">0.3864</data>
      <data key="e_width">0.3864</data>
      <data key="e_color">#FF7F50</data>
      <data key="e_arrow.size">0.4</data>
      <data key="e_arrow.width">0.4</data>
      <data key="e_arrow.mode">0</data>
      <data key="e_curved">0.1</data>
    </edge>
    <edge source="n3" target="n59">
      <data key="e_TYPEA">protein</data>
      <data key="e_TYPEB">protein</data>
      <data key="e_MECHANISM">transcriptional regulation</data>
      <data key="e_EFFECT">up-regulates quantity by expression</data>
      <data key="e_DIRECT">NO</data>
      <data key="e_SCORE">0.1364</data>
      <data key="e_width">0.1364</data>
      <data key="e_color">#FF7F50</data>
      <data key="e_arrow.size">0.4</data>
      <data key="e_arrow.width">0.4</data>
      <data key="e_arrow.mode">0</data>
      <data key="e_curved">0.1</data>
    </edge>
    <edge source="n9" target="n60">
      <data key="e_TYPEA">protein</data>
      <data key="e_TYPEB">protein</data>
      <data key="e_MECHANISM">transcriptional regulation</data>
      <data key="e_EFFECT">down-regulates quantity by repression</data>
      <data key="e_DIRECT">NO</data>
      <data key="e_SCORE">0.3123</data>
      <data key="e_width">0.3123</data>
      <data key="e_color">#008B8B</data>
      <data key="e_arrow.size">0.4</data>
      <data key="e_arrow.width">0.4</data>
      <data key="e_arrow.mode">0</data>
      <data key="e_curved">0.1</data>
    </edge>
    <edge source="n3" target="n63">
      <data key="e_TYPEA">protein</data>
      <data key="e_TYPEB">protein</data>
      <data key="e_MECHANISM">transcriptional regulation</data>
      <data key="e_EFFECT">down-regulates quantity by repression</data>
      <data key="e_DIRECT">YES</data>
      <data key="e_SCORE">0.1983</data>
      <data key="e_width">0.1983</data>
      <data key="e_color">#008B8B</data>
      <data key="e_arrow.size">0.4</data>
      <data key="e_arrow.width">0.4</data>
      <data key="e_arrow.mode">2</data>
      <data key="e_curved">0.1</data>
    </edge>
    <edge source="n9" target="n63">
      <data key="e_TYPEA">protein</data>
      <data key="e_TYPEB">protein</data>
      <data key="e_MECHANISM">transcriptional regulation</data>
      <data key="e_EFFECT">up-regulates quantity by expression</data>
      <data key="e_DIRECT">YES</data>
      <data key="e_SCORE">0.2197</data>
      <data key="e_width">0.2197</data>
      <data key="e_color">#FF7F50</data>
      <data key="e_arrow.size">0.4</data>
      <data key="e_arrow.width">0.4</data>
      <data key="e_arrow.mode">2</data>
      <data key="e_curved">0.1</data>
    </edge>
    <edge source="n26" target="n63">
      <data key="e_TYPEA">protein</data>
      <data key="e_TYPEB">protein</data>
      <data key="e_MECHANISM">transcriptional regulation</data>
      <data key="e_EFFECT">down-regulates quantity by repression</data>
      <data key="e_DIRECT">YES</data>
      <data key="e_SCORE">0.2197</data>
      <data key="e_width">0.2197</data>
      <data key="e_color">#008B8B</data>
      <data key="e_arrow.size">0.4</data>
      <data key="e_arrow.width">0.4</data>
      <data key="e_arrow.mode">2</data>
      <data key="e_curved">0.1</data>
    </edge>
    <edge source="n53" target="n63">
      <data key="e_TYPEA">protein</data>
      <data key="e_TYPEB">protein</data>
      <data key="e_MECHANISM">transcriptional regulation</data>
      <data key="e_EFFECT">down-regulates quantity by repression</data>
      <data key="e_DIRECT">YES</data>
      <data key="e_SCORE">0.1364</data>
      <data key="e_width">0.1364</data>
      <data key="e_color">#008B8B</data>
      <data key="e_arrow.size">0.4</data>
      <data key="e_arrow.width">0.4</data>
      <data key="e_arrow.mode">2</data>
      <data key="e_curved">0.1</data>
    </edge>
    <edge source="n35" target="n69">
      <data key="e_TYPEA">protein</data>
      <data key="e_TYPEB">protein</data>
      <data key="e_MECHANISM">transcriptional regulation</data>
      <data key="e_EFFECT">up-regulates quantity by expression</data>
      <data key="e_DIRECT">NO</data>
      <data key="e_SCORE">0.1364</data>
      <data key="e_width">0.1364</data>
      <data key="e_color">#FF7F50</data>
      <data key="e_arrow.size">0.4</data>
      <data key="e_arrow.width">0.4</data>
      <data key="e_arrow.mode">0</data>
      <data key="e_curved">0.1</data>
    </edge>
    <edge source="n33" target="n72">
      <data key="e_TYPEA">protein</data>
      <data key="e_TYPEB">protein</data>
      <data key="e_MECHANISM">transcriptional regulation</data>
      <data key="e_EFFECT">up-regulates quantity by expression</data>
      <data key="e_DIRECT">NO</data>
      <data key="e_SCORE">0.2197</data>
      <data key="e_width">0.2197</data>
      <data key="e_color">#FF7F50</data>
      <data key="e_arrow.size">0.4</data>
      <data key="e_arrow.width">0.4</data>
      <data key="e_arrow.mode">0</data>
      <data key="e_curved">0.1</data>
    </edge>
    <edge source="n47" target="n72">
      <data key="e_TYPEA">protein</data>
      <data key="e_TYPEB">protein</data>
      <data key="e_MECHANISM">transcriptional regulation</data>
      <data key="e_EFFECT">up-regulates quantity by expression</data>
      <data key="e_DIRECT">NO</data>
      <data key="e_SCORE">0.2197</data>
      <data key="e_width">0.2197</data>
      <data key="e_color">#FF7F50</data>
      <data key="e_arrow.size">0.4</data>
      <data key="e_arrow.width">0.4</data>
      <data key="e_arrow.mode">0</data>
      <data key="e_curved">0.1</data>
    </edge>
    <edge source="n44" target="n75">
      <data key="e_TYPEA">protein</data>
      <data key="e_TYPEB">protein</data>
      <data key="e_MECHANISM">transcriptional regulation</data>
      <data key="e_EFFECT">up-regulates quantity by expression</data>
      <data key="e_DIRECT">YES</data>
      <data key="e_SCORE">0.1364</data>
      <data key="e_width">0.1364</data>
      <data key="e_color">#FF7F50</data>
      <data key="e_arrow.size">0.4</data>
      <data key="e_arrow.width">0.4</data>
      <data key="e_arrow.mode">2</data>
      <data key="e_curved">0.1</data>
    </edge>
    <edge source="n49" target="n77">
      <data key="e_TYPEA">protein</data>
      <data key="e_TYPEB">protein</data>
      <data key="e_MECHANISM">transcriptional regulation</data>
      <data key="e_EFFECT">up-regulates quantity by expression</data>
      <data key="e_DIRECT">NO</data>
      <data key="e_SCORE">0.1364</data>
      <data key="e_width">0.1364</data>
      <data key="e_color">#FF7F50</data>
      <data key="e_arrow.size">0.4</data>
      <data key="e_arrow.width">0.4</data>
      <data key="e_arrow.mode">0</data>
      <data key="e_curved">0.1</data>
    </edge>
    <edge source="n3" target="n78">
      <data key="e_TYPEA">protein</data>
      <data key="e_TYPEB">protein</data>
      <data key="e_MECHANISM">transcriptional regulation</data>
      <data key="e_EFFECT">down-regulates quantity by repression</data>
      <data key="e_DIRECT">YES</data>
      <data key="e_SCORE">0.1364</data>
      <data key="e_width">0.1364</data>
      <data key="e_color">#008B8B</data>
      <data key="e_arrow.size">0.4</data>
      <data key="e_arrow.width">0.4</data>
      <data key="e_arrow.mode">2</data>
      <data key="e_curved">0.1</data>
    </edge>
    <edge source="n3" target="n78">
      <data key="e_TYPEA">protein</data>
      <data key="e_TYPEB">protein</data>
      <data key="e_MECHANISM">transcriptional regulation</data>
      <data key="e_EFFECT">down-regulates quantity by repression</data>
      <data key="e_DIRECT">NO</data>
      <data key="e_SCORE">0.1364</data>
      <data key="e_width">0.1364</data>
      <data key="e_color">#008B8B</data>
      <data key="e_arrow.size">0.4</data>
      <data key="e_arrow.width">0.4</data>
      <data key="e_arrow.mode">0</data>
      <data key="e_curved">0.1</data>
    </edge>
    <edge source="n28" target="n78">
      <data key="e_TYPEA">protein</data>
      <data key="e_TYPEB">protein</data>
      <data key="e_MECHANISM">transcriptional regulation</data>
      <data key="e_EFFECT">down-regulates quantity by repression</data>
      <data key="e_DIRECT">NO</data>
      <data key="e_SCORE">0.1364</data>
      <data key="e_width">0.1364</data>
      <data key="e_color">#008B8B</data>
      <data key="e_arrow.size">0.4</data>
      <data key="e_arrow.width">0.4</data>
      <data key="e_arrow.mode">0</data>
      <data key="e_curved">0.1</data>
    </edge>
    <edge source="n28" target="n78">
      <data key="e_TYPEA">protein</data>
      <data key="e_TYPEB">protein</data>
      <data key="e_MECHANISM">transcriptional regulation</data>
      <data key="e_EFFECT">down-regulates</data>
      <data key="e_DIRECT">NO</data>
      <data key="e_SCORE">0.1364</data>
      <data key="e_width">0.1364</data>
      <data key="e_color">#008B8B</data>
      <data key="e_arrow.size">0.4</data>
      <data key="e_arrow.width">0.4</data>
      <data key="e_arrow.mode">0</data>
      <data key="e_curved">0.1</data>
    </edge>
    <edge source="n50" target="n78">
      <data key="e_TYPEA">protein</data>
      <data key="e_TYPEB">protein</data>
      <data key="e_MECHANISM">transcriptional regulation</data>
      <data key="e_EFFECT">down-regulates quantity by repression</data>
      <data key="e_DIRECT">YES</data>
      <data key="e_SCORE">0.1364</data>
      <data key="e_width">0.1364</data>
      <data key="e_color">#008B8B</data>
      <data key="e_arrow.size">0.4</data>
      <data key="e_arrow.width">0.4</data>
      <data key="e_arrow.mode">2</data>
      <data key="e_curved">0.1</data>
    </edge>
    <edge source="n58" target="n78">
      <data key="e_TYPEA">protein</data>
      <data key="e_TYPEB">protein</data>
      <data key="e_MECHANISM">transcriptional regulation</data>
      <data key="e_EFFECT">up-regulates quantity by expression</data>
      <data key="e_DIRECT">NO</data>
      <data key="e_SCORE">0.1364</data>
      <data key="e_width">0.1364</data>
      <data key="e_color">#FF7F50</data>
      <data key="e_arrow.size">0.4</data>
      <data key="e_arrow.width">0.4</data>
      <data key="e_arrow.mode">0</data>
      <data key="e_curved">0.1</data>
    </edge>
    <edge source="n63" target="n78">
      <data key="e_TYPEA">protein</data>
      <data key="e_TYPEB">protein</data>
      <data key="e_MECHANISM">transcriptional regulation</data>
      <data key="e_EFFECT">up-regulates quantity by expression</data>
      <data key="e_DIRECT">NO</data>
      <data key="e_SCORE">0.9681</data>
      <data key="e_width">0.9681</data>
      <data key="e_color">#FF7F50</data>
      <data key="e_arrow.size">0.4</data>
      <data key="e_arrow.width">0.4</data>
      <data key="e_arrow.mode">0</data>
      <data key="e_curved">0.1</data>
    </edge>
    <edge source="n63" target="n78">
      <data key="e_TYPEA">protein</data>
      <data key="e_TYPEB">protein</data>
      <data key="e_MECHANISM">transcriptional regulation</data>
      <data key="e_EFFECT">up-regulates quantity</data>
      <data key="e_DIRECT">NO</data>
      <data key="e_SCORE">0.3227</data>
      <data key="e_width">0.3227</data>
      <data key="e_color">#FF7F50</data>
      <data key="e_arrow.size">0.4</data>
      <data key="e_arrow.width">0.4</data>
      <data key="e_arrow.mode">0</data>
      <data key="e_curved">0.1</data>
    </edge>
    <edge source="n7" target="n79">
      <data key="e_TYPEA">protein</data>
      <data key="e_TYPEB">protein</data>
      <data key="e_MECHANISM">transcriptional regulation</data>
      <data key="e_EFFECT">up-regulates quantity by expression</data>
      <data key="e_DIRECT">NO</data>
      <data key="e_SCORE">0.2197</data>
      <data key="e_width">0.2197</data>
      <data key="e_color">#FF7F50</data>
      <data key="e_arrow.size">0.4</data>
      <data key="e_arrow.width">0.4</data>
      <data key="e_arrow.mode">0</data>
      <data key="e_curved">0.1</data>
    </edge>
    <edge source="n82" target="n82">
      <data key="e_TYPEA">protein</data>
      <data key="e_TYPEB">protein</data>
      <data key="e_MECHANISM">transcriptional regulation</data>
      <data key="e_EFFECT">up-regulates quantity by expression</data>
      <data key="e_DIRECT">NO</data>
      <data key="e_SCORE">0.1364</data>
      <data key="e_width">0.1364</data>
      <data key="e_color">#FF7F50</data>
      <data key="e_arrow.size">0.4</data>
      <data key="e_arrow.width">0.4</data>
      <data key="e_arrow.mode">0</data>
      <data key="e_curved">0.1</data>
    </edge>
    <edge source="n3" target="n83">
      <data key="e_TYPEA">protein</data>
      <data key="e_TYPEB">protein</data>
      <data key="e_MECHANISM">transcriptional regulation</data>
      <data key="e_EFFECT">up-regulates quantity</data>
      <data key="e_DIRECT">YES</data>
      <data key="e_SCORE">0.3372</data>
      <data key="e_width">0.3372</data>
      <data key="e_color">#FF7F50</data>
      <data key="e_arrow.size">0.4</data>
      <data key="e_arrow.width">0.4</data>
      <data key="e_arrow.mode">2</data>
      <data key="e_curved">0.1</data>
    </edge>
    <edge source="n20" target="n85">
      <data key="e_TYPEA">protein</data>
      <data key="e_TYPEB">protein</data>
      <data key="e_MECHANISM">transcriptional regulation</data>
      <data key="e_EFFECT">up-regulates quantity by expression</data>
      <data key="e_DIRECT">YES</data>
      <data key="e_SCORE">0.1364</data>
      <data key="e_width">0.1364</data>
      <data key="e_color">#FF7F50</data>
      <data key="e_arrow.size">0.4</data>
      <data key="e_arrow.width">0.4</data>
      <data key="e_arrow.mode">2</data>
      <data key="e_curved">0.1</data>
    </edge>
    <edge source="n20" target="n85">
      <data key="e_TYPEA">protein</data>
      <data key="e_TYPEB">protein</data>
      <data key="e_MECHANISM">transcriptional regulation</data>
      <data key="e_EFFECT">down-regulates activity</data>
      <data key="e_DIRECT">YES</data>
      <data key="e_SCORE">0.1364</data>
      <data key="e_width">0.1364</data>
      <data key="e_color">#008B8B</data>
      <data key="e_arrow.size">0.4</data>
      <data key="e_arrow.width">0.4</data>
      <data key="e_arrow.mode">2</data>
      <data key="e_curved">0.1</data>
    </edge>
    <edge source="n46" target="n87">
      <data key="e_TYPEA">protein</data>
      <data key="e_TYPEB">protein</data>
      <data key="e_MECHANISM">transcriptional repression</data>
      <data key="e_EFFECT">down-regulates quantity by repression</data>
      <data key="e_DIRECT">YES</data>
      <data key="e_SCORE">0.2197</data>
      <data key="e_width">0.2197</data>
      <data key="e_color">#008B8B</data>
      <data key="e_arrow.size">0.4</data>
      <data key="e_arrow.width">0.4</data>
      <data key="e_arrow.mode">2</data>
      <data key="e_curved">0.1</data>
    </edge>
    <edge source="n80" target="n88">
      <data key="e_TYPEA">protein</data>
      <data key="e_TYPEB">protein</data>
      <data key="e_MECHANISM">transcriptional regulation</data>
      <data key="e_EFFECT">down-regulates quantity by repression</data>
      <data key="e_DIRECT">NO</data>
      <data key="e_SCORE">0.1364</data>
      <data key="e_width">0.1364</data>
      <data key="e_color">#008B8B</data>
      <data key="e_arrow.size">0.4</data>
      <data key="e_arrow.width">0.4</data>
      <data key="e_arrow.mode">0</data>
      <data key="e_curved">0.1</data>
    </edge>
    <edge source="n46" target="n89">
      <data key="e_TYPEA">protein</data>
      <data key="e_TYPEB">protein</data>
      <data key="e_MECHANISM">transcriptional regulation</data>
      <data key="e_EFFECT">down-regulates quantity by repression</data>
      <data key="e_DIRECT">NO</data>
      <data key="e_SCORE">0.1364</data>
      <data key="e_width">0.1364</data>
      <data key="e_color">#008B8B</data>
      <data key="e_arrow.size">0.4</data>
      <data key="e_arrow.width">0.4</data>
      <data key="e_arrow.mode">0</data>
      <data key="e_curved">0.1</data>
    </edge>
    <edge source="n4" target="n90">
      <data key="e_TYPEA">protein</data>
      <data key="e_TYPEB">protein</data>
      <data key="e_MECHANISM">transcriptional regulation</data>
      <data key="e_EFFECT">down-regulates quantity by repression</data>
      <data key="e_DIRECT">NO</data>
      <data key="e_SCORE">0.1364</data>
      <data key="e_width">0.1364</data>
      <data key="e_color">#008B8B</data>
      <data key="e_arrow.size">0.4</data>
      <data key="e_arrow.width">0.4</data>
      <data key="e_arrow.mode">0</data>
      <data key="e_curved">0.1</data>
    </edge>
    <edge source="n45" target="n91">
      <data key="e_TYPEA">protein</data>
      <data key="e_TYPEB">protein</data>
      <data key="e_MECHANISM">transcriptional regulation</data>
      <data key="e_EFFECT">up-regulates quantity by expression</data>
      <data key="e_DIRECT">NO</data>
      <data key="e_SCORE">0.1364</data>
      <data key="e_width">0.1364</data>
      <data key="e_color">#FF7F50</data>
      <data key="e_arrow.size">0.4</data>
      <data key="e_arrow.width">0.4</data>
      <data key="e_arrow.mode">0</data>
      <data key="e_curved">0.1</data>
    </edge>
    <edge source="n0" target="n92">
      <data key="e_TYPEA">protein</data>
      <data key="e_TYPEB">protein</data>
      <data key="e_MECHANISM">transcriptional regulation</data>
      <data key="e_EFFECT">down-regulates quantity by repression</data>
      <data key="e_DIRECT">NO</data>
      <data key="e_SCORE">0.1364</data>
      <data key="e_width">0.1364</data>
      <data key="e_color">#008B8B</data>
      <data key="e_arrow.size">0.4</data>
      <data key="e_arrow.width">0.4</data>
      <data key="e_arrow.mode">0</data>
      <data key="e_curved">0.1</data>
    </edge>
    <edge source="n1" target="n92">
      <data key="e_TYPEA">protein</data>
      <data key="e_TYPEB">protein</data>
      <data key="e_MECHANISM">transcriptional regulation</data>
      <data key="e_EFFECT">down-regulates quantity by repression</data>
      <data key="e_DIRECT">NO</data>
      <data key="e_SCORE">0.1364</data>
      <data key="e_width">0.1364</data>
      <data key="e_color">#008B8B</data>
      <data key="e_arrow.size">0.4</data>
      <data key="e_arrow.width">0.4</data>
      <data key="e_arrow.mode">0</data>
      <data key="e_curved">0.1</data>
    </edge>
    <edge source="n45" target="n92">
      <data key="e_TYPEA">protein</data>
      <data key="e_TYPEB">protein</data>
      <data key="e_MECHANISM">transcriptional regulation</data>
      <data key="e_EFFECT">up-regulates quantity by expression</data>
      <data key="e_DIRECT">NO</data>
      <data key="e_SCORE">0.1364</data>
      <data key="e_width">0.1364</data>
      <data key="e_color">#FF7F50</data>
      <data key="e_arrow.size">0.4</data>
      <data key="e_arrow.width">0.4</data>
      <data key="e_arrow.mode">0</data>
      <data key="e_curved">0.1</data>
    </edge>
    <edge source="n50" target="n92">
      <data key="e_TYPEA">protein</data>
      <data key="e_TYPEB">protein</data>
      <data key="e_MECHANISM">transcriptional regulation</data>
      <data key="e_EFFECT">down-regulates quantity by repression</data>
      <data key="e_DIRECT">NO</data>
      <data key="e_SCORE">0.1364</data>
      <data key="e_width">0.1364</data>
      <data key="e_color">#008B8B</data>
      <data key="e_arrow.size">0.4</data>
      <data key="e_arrow.width">0.4</data>
      <data key="e_arrow.mode">0</data>
      <data key="e_curved">0.1</data>
    </edge>
    <edge source="n70" target="n92">
      <data key="e_TYPEA">protein</data>
      <data key="e_TYPEB">protein</data>
      <data key="e_MECHANISM">transcriptional regulation</data>
      <data key="e_EFFECT">down-regulates quantity by repression</data>
      <data key="e_DIRECT">NO</data>
      <data key="e_SCORE">0.1364</data>
      <data key="e_width">0.1364</data>
      <data key="e_color">#008B8B</data>
      <data key="e_arrow.size">0.4</data>
      <data key="e_arrow.width">0.4</data>
      <data key="e_arrow.mode">0</data>
      <data key="e_curved">0.1</data>
    </edge>
    <edge source="n74" target="n92">
      <data key="e_TYPEA">protein</data>
      <data key="e_TYPEB">protein</data>
      <data key="e_MECHANISM">transcriptional regulation</data>
      <data key="e_EFFECT">up-regulates quantity by expression</data>
      <data key="e_DIRECT">NO</data>
      <data key="e_SCORE">0.1364</data>
      <data key="e_width">0.1364</data>
      <data key="e_color">#FF7F50</data>
      <data key="e_arrow.size">0.4</data>
      <data key="e_arrow.width">0.4</data>
      <data key="e_arrow.mode">0</data>
      <data key="e_curved">0.1</data>
    </edge>
    <edge source="n82" target="n92">
      <data key="e_TYPEA">protein</data>
      <data key="e_TYPEB">protein</data>
      <data key="e_MECHANISM">transcriptional regulation</data>
      <data key="e_EFFECT">up-regulates quantity by expression</data>
      <data key="e_DIRECT">NO</data>
      <data key="e_SCORE">0.1364</data>
      <data key="e_width">0.1364</data>
      <data key="e_color">#FF7F50</data>
      <data key="e_arrow.size">0.4</data>
      <data key="e_arrow.width">0.4</data>
      <data key="e_arrow.mode">0</data>
      <data key="e_curved">0.1</data>
    </edge>
    <edge source="n40" target="n95">
      <data key="e_TYPEA">protein</data>
      <data key="e_TYPEB">protein</data>
      <data key="e_MECHANISM">transcriptional regulation</data>
      <data key="e_EFFECT">up-regulates quantity by expression</data>
      <data key="e_DIRECT">NO</data>
      <data key="e_SCORE">0.1364</data>
      <data key="e_width">0.1364</data>
      <data key="e_color">#FF7F50</data>
      <data key="e_arrow.size">0.4</data>
      <data key="e_arrow.width">0.4</data>
      <data key="e_arrow.mode">0</data>
      <data key="e_curved">0.1</data>
    </edge>
    <edge source="n40" target="n95">
      <data key="e_TYPEA">protein</data>
      <data key="e_TYPEB">protein</data>
      <data key="e_MECHANISM">transcriptional regulation</data>
      <data key="e_EFFECT">up-regulates</data>
      <data key="e_DIRECT">NO</data>
      <data key="e_SCORE">0.1364</data>
      <data key="e_width">0.1364</data>
      <data key="e_color">#FF7F50</data>
      <data key="e_arrow.size">0.4</data>
      <data key="e_arrow.width">0.4</data>
      <data key="e_arrow.mode">0</data>
      <data key="e_curved">0.1</data>
    </edge>
    <edge source="n47" target="n96">
      <data key="e_TYPEA">protein</data>
      <data key="e_TYPEB">protein</data>
      <data key="e_MECHANISM">transcriptional regulation</data>
      <data key="e_EFFECT">down-regulates quantity by repression</data>
      <data key="e_DIRECT">YES</data>
      <data key="e_SCORE">0.1364</data>
      <data key="e_width">0.1364</data>
      <data key="e_color">#008B8B</data>
      <data key="e_arrow.size">0.4</data>
      <data key="e_arrow.width">0.4</data>
      <data key="e_arrow.mode">2</data>
      <data key="e_curved">0.1</data>
    </edge>
    <edge source="n26" target="n99">
      <data key="e_TYPEA">protein</data>
      <data key="e_TYPEB">protein</data>
      <data key="e_MECHANISM">transcriptional activation</data>
      <data key="e_EFFECT">up-regulates quantity by expression</data>
      <data key="e_DIRECT">NO</data>
      <data key="e_SCORE">0.1364</data>
      <data key="e_width">0.1364</data>
      <data key="e_color">#FF7F50</data>
      <data key="e_arrow.size">0.4</data>
      <data key="e_arrow.width">0.4</data>
      <data key="e_arrow.mode">0</data>
      <data key="e_curved">0.1</data>
    </edge>
    <edge source="n27" target="n99">
      <data key="e_TYPEA">protein</data>
      <data key="e_TYPEB">protein</data>
      <data key="e_MECHANISM">transcriptional repression</data>
      <data key="e_EFFECT">down-regulates quantity by repression</data>
      <data key="e_DIRECT">YES</data>
      <data key="e_SCORE">0.1364</data>
      <data key="e_width">0.1364</data>
      <data key="e_color">#008B8B</data>
      <data key="e_arrow.size">0.4</data>
      <data key="e_arrow.width">0.4</data>
      <data key="e_arrow.mode">2</data>
      <data key="e_curved">0.1</data>
    </edge>
    <edge source="n48" target="n99">
      <data key="e_TYPEA">protein</data>
      <data key="e_TYPEB">protein</data>
      <data key="e_MECHANISM">transcriptional activation</data>
      <data key="e_EFFECT">up-regulates quantity by expression</data>
      <data key="e_DIRECT">NO</data>
      <data key="e_SCORE">0.1364</data>
      <data key="e_width">0.1364</data>
      <data key="e_color">#FF7F50</data>
      <data key="e_arrow.size">0.4</data>
      <data key="e_arrow.width">0.4</data>
      <data key="e_arrow.mode">0</data>
      <data key="e_curved">0.1</data>
    </edge>
    <edge source="n87" target="n99">
      <data key="e_TYPEA">protein</data>
      <data key="e_TYPEB">protein</data>
      <data key="e_MECHANISM">transcriptional activation</data>
      <data key="e_EFFECT">up-regulates quantity by expression</data>
      <data key="e_DIRECT">NO</data>
      <data key="e_SCORE">0.3586</data>
      <data key="e_width">0.3586</data>
      <data key="e_color">#FF7F50</data>
      <data key="e_arrow.size">0.4</data>
      <data key="e_arrow.width">0.4</data>
      <data key="e_arrow.mode">0</data>
      <data key="e_curved">0.1</data>
    </edge>
    <edge source="n99" target="n99">
      <data key="e_TYPEA">protein</data>
      <data key="e_TYPEB">protein</data>
      <data key="e_MECHANISM">transcriptional activation</data>
      <data key="e_EFFECT">up-regulates quantity by expression</data>
      <data key="e_DIRECT">NO</data>
      <data key="e_SCORE">0.1364</data>
      <data key="e_width">0.1364</data>
      <data key="e_color">#FF7F50</data>
      <data key="e_arrow.size">0.4</data>
      <data key="e_arrow.width">0.4</data>
      <data key="e_arrow.mode">0</data>
      <data key="e_curved">0.1</data>
    </edge>
    <edge source="n46" target="n101">
      <data key="e_TYPEA">protein</data>
      <data key="e_TYPEB">protein</data>
      <data key="e_MECHANISM">transcriptional regulation</data>
      <data key="e_EFFECT">up-regulates quantity by expression</data>
      <data key="e_DIRECT">NO</data>
      <data key="e_SCORE">0.2197</data>
      <data key="e_width">0.2197</data>
      <data key="e_color">#FF7F50</data>
      <data key="e_arrow.size">0.4</data>
      <data key="e_arrow.width">0.4</data>
      <data key="e_arrow.mode">0</data>
      <data key="e_curved">0.1</data>
    </edge>
    <edge source="n95" target="n101">
      <data key="e_TYPEA">protein</data>
      <data key="e_TYPEB">protein</data>
      <data key="e_MECHANISM">transcriptional regulation</data>
      <data key="e_EFFECT">up-regulates quantity by expression</data>
      <data key="e_DIRECT">NO</data>
      <data key="e_SCORE">0.1364</data>
      <data key="e_width">0.1364</data>
      <data key="e_color">#FF7F50</data>
      <data key="e_arrow.size">0.4</data>
      <data key="e_arrow.width">0.4</data>
      <data key="e_arrow.mode">0</data>
      <data key="e_curved">0.1</data>
    </edge>
    <edge source="n18" target="n102">
      <data key="e_TYPEA">protein</data>
      <data key="e_TYPEB">protein</data>
      <data key="e_MECHANISM">transcriptional regulation</data>
      <data key="e_EFFECT">up-regulates quantity by expression</data>
      <data key="e_DIRECT">NO</data>
      <data key="e_SCORE">0.3123</data>
      <data key="e_width">0.3123</data>
      <data key="e_color">#FF7F50</data>
      <data key="e_arrow.size">0.4</data>
      <data key="e_arrow.width">0.4</data>
      <data key="e_arrow.mode">0</data>
      <data key="e_curved">0.1</data>
    </edge>
    <edge source="n24" target="n102">
      <data key="e_TYPEA">protein</data>
      <data key="e_TYPEB">protein</data>
      <data key="e_MECHANISM">transcriptional regulation</data>
      <data key="e_EFFECT">up-regulates quantity by expression</data>
      <data key="e_DIRECT">NO</data>
      <data key="e_SCORE">0.1364</data>
      <data key="e_width">0.1364</data>
      <data key="e_color">#FF7F50</data>
      <data key="e_arrow.size">0.4</data>
      <data key="e_arrow.width">0.4</data>
      <data key="e_arrow.mode">0</data>
      <data key="e_curved">0.1</data>
    </edge>
    <edge source="n94" target="n102">
      <data key="e_TYPEA">protein</data>
      <data key="e_TYPEB">protein</data>
      <data key="e_MECHANISM">transcriptional regulation</data>
      <data key="e_EFFECT">up-regulates quantity by expression</data>
      <data key="e_DIRECT">NO</data>
      <data key="e_SCORE">0.1364</data>
      <data key="e_width">0.1364</data>
      <data key="e_color">#FF7F50</data>
      <data key="e_arrow.size">0.4</data>
      <data key="e_arrow.width">0.4</data>
      <data key="e_arrow.mode">0</data>
      <data key="e_curved">0.1</data>
    </edge>
    <edge source="n94" target="n102">
      <data key="e_TYPEA">protein</data>
      <data key="e_TYPEB">protein</data>
      <data key="e_MECHANISM">transcriptional regulation</data>
      <data key="e_EFFECT">down-regulates quantity by repression</data>
      <data key="e_DIRECT">NO</data>
      <data key="e_SCORE">0.1364</data>
      <data key="e_width">0.1364</data>
      <data key="e_color">#008B8B</data>
      <data key="e_arrow.size">0.4</data>
      <data key="e_arrow.width">0.4</data>
      <data key="e_arrow.mode">0</data>
      <data key="e_curved">0.1</data>
    </edge>
    <edge source="n17" target="n104">
      <data key="e_TYPEA">protein</data>
      <data key="e_TYPEB">protein</data>
      <data key="e_MECHANISM">transcriptional regulation</data>
      <data key="e_EFFECT">up-regulates</data>
      <data key="e_DIRECT">NO</data>
      <data key="e_SCORE">0.5634</data>
      <data key="e_width">0.5634</data>
      <data key="e_color">#FF7F50</data>
      <data key="e_arrow.size">0.4</data>
      <data key="e_arrow.width">0.4</data>
      <data key="e_arrow.mode">0</data>
      <data key="e_curved">0.1</data>
    </edge>
    <edge source="n47" target="n104">
      <data key="e_TYPEA">protein</data>
      <data key="e_TYPEB">protein</data>
      <data key="e_MECHANISM">transcriptional regulation</data>
      <data key="e_EFFECT">up-regulates quantity by expression</data>
      <data key="e_DIRECT">NO</data>
      <data key="e_SCORE">0.1364</data>
      <data key="e_width">0.1364</data>
      <data key="e_color">#FF7F50</data>
      <data key="e_arrow.size">0.4</data>
      <data key="e_arrow.width">0.4</data>
      <data key="e_arrow.mode">0</data>
      <data key="e_curved">0.1</data>
    </edge>
    <edge source="n88" target="n104">
      <data key="e_TYPEA">protein</data>
      <data key="e_TYPEB">protein</data>
      <data key="e_MECHANISM">transcriptional regulation</data>
      <data key="e_EFFECT">up-regulates quantity by expression</data>
      <data key="e_DIRECT">NO</data>
      <data key="e_SCORE">0.1364</data>
      <data key="e_width">0.1364</data>
      <data key="e_color">#FF7F50</data>
      <data key="e_arrow.size">0.4</data>
      <data key="e_arrow.width">0.4</data>
      <data key="e_arrow.mode">0</data>
      <data key="e_curved">0.1</data>
    </edge>
    <edge source="n15" target="n106">
      <data key="e_TYPEA">protein</data>
      <data key="e_TYPEB">protein</data>
      <data key="e_MECHANISM">transcriptional regulation</data>
      <data key="e_EFFECT">up-regulates quantity by expression</data>
      <data key="e_DIRECT">YES</data>
      <data key="e_SCORE">0.1364</data>
      <data key="e_width">0.1364</data>
      <data key="e_color">#FF7F50</data>
      <data key="e_arrow.size">0.4</data>
      <data key="e_arrow.width">0.4</data>
      <data key="e_arrow.mode">2</data>
      <data key="e_curved">0.1</data>
    </edge>
    <edge source="n23" target="n106">
      <data key="e_TYPEA">protein</data>
      <data key="e_TYPEB">protein</data>
      <data key="e_MECHANISM">transcriptional regulation</data>
      <data key="e_EFFECT">up-regulates quantity by expression</data>
      <data key="e_DIRECT">YES</data>
      <data key="e_SCORE">0.1364</data>
      <data key="e_width">0.1364</data>
      <data key="e_color">#FF7F50</data>
      <data key="e_arrow.size">0.4</data>
      <data key="e_arrow.width">0.4</data>
      <data key="e_arrow.mode">2</data>
      <data key="e_curved">0.1</data>
    </edge>
    <edge source="n43" target="n106">
      <data key="e_TYPEA">protein</data>
      <data key="e_TYPEB">protein</data>
      <data key="e_MECHANISM">transcriptional regulation</data>
      <data key="e_EFFECT">down-regulates quantity by repression</data>
      <data key="e_DIRECT">NO</data>
      <data key="e_SCORE">0.1364</data>
      <data key="e_width">0.1364</data>
      <data key="e_color">#008B8B</data>
      <data key="e_arrow.size">0.4</data>
      <data key="e_arrow.width">0.4</data>
      <data key="e_arrow.mode">0</data>
      <data key="e_curved">0.1</data>
    </edge>
    <edge source="n29" target="n107">
      <data key="e_TYPEA">protein</data>
      <data key="e_TYPEB">protein</data>
      <data key="e_MECHANISM">transcriptional regulation</data>
      <data key="e_EFFECT">up-regulates quantity by expression</data>
      <data key="e_DIRECT">YES</data>
      <data key="e_SCORE">0.1983</data>
      <data key="e_width">0.1983</data>
      <data key="e_color">#FF7F50</data>
      <data key="e_arrow.size">0.4</data>
      <data key="e_arrow.width">0.4</data>
      <data key="e_arrow.mode">2</data>
      <data key="e_curved">0.1</data>
    </edge>
    <edge source="n29" target="n107">
      <data key="e_TYPEA">protein</data>
      <data key="e_TYPEB">protein</data>
      <data key="e_MECHANISM">transcriptional activation</data>
      <data key="e_EFFECT">up-regulates quantity by expression</data>
      <data key="e_DIRECT">NO</data>
      <data key="e_SCORE">0.1983</data>
      <data key="e_width">0.1983</data>
      <data key="e_color">#FF7F50</data>
      <data key="e_arrow.size">0.4</data>
      <data key="e_arrow.width">0.4</data>
      <data key="e_arrow.mode">0</data>
      <data key="e_curved">0.1</data>
    </edge>
    <edge source="n78" target="n107">
      <data key="e_TYPEA">protein</data>
      <data key="e_TYPEB">protein</data>
      <data key="e_MECHANISM">transcriptional regulation</data>
      <data key="e_EFFECT">up-regulates quantity by expression</data>
      <data key="e_DIRECT">NO</data>
      <data key="e_SCORE">0.1364</data>
      <data key="e_width">0.1364</data>
      <data key="e_color">#FF7F50</data>
      <data key="e_arrow.size">0.4</data>
      <data key="e_arrow.width">0.4</data>
      <data key="e_arrow.mode">0</data>
      <data key="e_curved">0.1</data>
    </edge>
    <edge source="n94" target="n107">
      <data key="e_TYPEA">protein</data>
      <data key="e_TYPEB">protein</data>
      <data key="e_MECHANISM">transcriptional regulation</data>
      <data key="e_EFFECT">up-regulates quantity by expression</data>
      <data key="e_DIRECT">YES</data>
      <data key="e_SCORE">0.1364</data>
      <data key="e_width">0.1364</data>
      <data key="e_color">#FF7F50</data>
      <data key="e_arrow.size">0.4</data>
      <data key="e_arrow.width">0.4</data>
      <data key="e_arrow.mode">2</data>
      <data key="e_curved">0.1</data>
    </edge>
    <edge source="n92" target="n108">
      <data key="e_TYPEA">protein</data>
      <data key="e_TYPEB">protein</data>
      <data key="e_MECHANISM">transcriptional regulation</data>
      <data key="e_EFFECT">down-regulates quantity by repression</data>
      <data key="e_DIRECT">NO</data>
      <data key="e_SCORE">0.1364</data>
      <data key="e_width">0.1364</data>
      <data key="e_color">#008B8B</data>
      <data key="e_arrow.size">0.4</data>
      <data key="e_arrow.width">0.4</data>
      <data key="e_arrow.mode">0</data>
      <data key="e_curved">0.1</data>
    </edge>
    <edge source="n26" target="n111">
      <data key="e_TYPEA">protein</data>
      <data key="e_TYPEB">protein</data>
      <data key="e_MECHANISM">transcriptional regulation</data>
      <data key="e_EFFECT">up-regulates quantity by expression</data>
      <data key="e_DIRECT">YES</data>
      <data key="e_SCORE">0.1364</data>
      <data key="e_width">0.1364</data>
      <data key="e_color">#FF7F50</data>
      <data key="e_arrow.size">0.4</data>
      <data key="e_arrow.width">0.4</data>
      <data key="e_arrow.mode">2</data>
      <data key="e_curved">0.1</data>
    </edge>
    <edge source="n82" target="n111">
      <data key="e_TYPEA">protein</data>
      <data key="e_TYPEB">protein</data>
      <data key="e_MECHANISM">transcriptional regulation</data>
      <data key="e_EFFECT">down-regulates quantity by repression</data>
      <data key="e_DIRECT">NO</data>
      <data key="e_SCORE">0.1364</data>
      <data key="e_width">0.1364</data>
      <data key="e_color">#008B8B</data>
      <data key="e_arrow.size">0.4</data>
      <data key="e_arrow.width">0.4</data>
      <data key="e_arrow.mode">0</data>
      <data key="e_curved">0.1</data>
    </edge>
    <edge source="n96" target="n111">
      <data key="e_TYPEA">protein</data>
      <data key="e_TYPEB">protein</data>
      <data key="e_MECHANISM">transcriptional regulation</data>
      <data key="e_EFFECT">up-regulates quantity by expression</data>
      <data key="e_DIRECT">YES</data>
      <data key="e_SCORE">0.1364</data>
      <data key="e_width">0.1364</data>
      <data key="e_color">#FF7F50</data>
      <data key="e_arrow.size">0.4</data>
      <data key="e_arrow.width">0.4</data>
      <data key="e_arrow.mode">2</data>
      <data key="e_curved">0.1</data>
    </edge>
    <edge source="n104" target="n111">
      <data key="e_TYPEA">protein</data>
      <data key="e_TYPEB">protein</data>
      <data key="e_MECHANISM">transcriptional regulation</data>
      <data key="e_EFFECT">up-regulates</data>
      <data key="e_DIRECT">NO</data>
      <data key="e_SCORE">0.1364</data>
      <data key="e_width">0.1364</data>
      <data key="e_color">#FF7F50</data>
      <data key="e_arrow.size">0.4</data>
      <data key="e_arrow.width">0.4</data>
      <data key="e_arrow.mode">0</data>
      <data key="e_curved">0.1</data>
    </edge>
    <edge source="n3" target="n112">
      <data key="e_TYPEA">protein</data>
      <data key="e_TYPEB">protein</data>
      <data key="e_MECHANISM">transcriptional regulation</data>
      <data key="e_EFFECT">up-regulates quantity by expression</data>
      <data key="e_DIRECT">NO</data>
      <data key="e_SCORE">0.1364</data>
      <data key="e_width">0.1364</data>
      <data key="e_color">#FF7F50</data>
      <data key="e_arrow.size">0.4</data>
      <data key="e_arrow.width">0.4</data>
      <data key="e_arrow.mode">0</data>
      <data key="e_curved">0.1</data>
    </edge>
    <edge source="n23" target="n112">
      <data key="e_TYPEA">protein</data>
      <data key="e_TYPEB">protein</data>
      <data key="e_MECHANISM">transcriptional activation</data>
      <data key="e_EFFECT">up-regulates quantity by expression</data>
      <data key="e_DIRECT">NO</data>
      <data key="e_SCORE">0.1364</data>
      <data key="e_width">0.1364</data>
      <data key="e_color">#FF7F50</data>
      <data key="e_arrow.size">0.4</data>
      <data key="e_arrow.width">0.4</data>
      <data key="e_arrow.mode">0</data>
      <data key="e_curved">0.1</data>
    </edge>
    <edge source="n29" target="n112">
      <data key="e_TYPEA">protein</data>
      <data key="e_TYPEB">protein</data>
      <data key="e_MECHANISM">transcriptional regulation</data>
      <data key="e_EFFECT">down-regulates quantity by repression</data>
      <data key="e_DIRECT">NO</data>
      <data key="e_SCORE">0.1364</data>
      <data key="e_width">0.1364</data>
      <data key="e_color">#008B8B</data>
      <data key="e_arrow.size">0.4</data>
      <data key="e_arrow.width">0.4</data>
      <data key="e_arrow.mode">0</data>
      <data key="e_curved">0.1</data>
    </edge>
    <edge source="n58" target="n112">
      <data key="e_TYPEA">protein</data>
      <data key="e_TYPEB">protein</data>
      <data key="e_MECHANISM">transcriptional regulation</data>
      <data key="e_EFFECT">up-regulates quantity by expression</data>
      <data key="e_DIRECT">NO</data>
      <data key="e_SCORE">0.1364</data>
      <data key="e_width">0.1364</data>
      <data key="e_color">#FF7F50</data>
      <data key="e_arrow.size">0.4</data>
      <data key="e_arrow.width">0.4</data>
      <data key="e_arrow.mode">0</data>
      <data key="e_curved">0.1</data>
    </edge>
    <edge source="n92" target="n112">
      <data key="e_TYPEA">protein</data>
      <data key="e_TYPEB">protein</data>
      <data key="e_MECHANISM">transcriptional regulation</data>
      <data key="e_EFFECT">up-regulates quantity by expression</data>
      <data key="e_DIRECT">NO</data>
      <data key="e_SCORE">0.1364</data>
      <data key="e_width">0.1364</data>
      <data key="e_color">#FF7F50</data>
      <data key="e_arrow.size">0.4</data>
      <data key="e_arrow.width">0.4</data>
      <data key="e_arrow.mode">0</data>
      <data key="e_curved">0.1</data>
    </edge>
    <edge source="n100" target="n114">
      <data key="e_TYPEA">protein</data>
      <data key="e_TYPEB">protein</data>
      <data key="e_MECHANISM">transcriptional regulation</data>
      <data key="e_EFFECT">up-regulates quantity by expression</data>
      <data key="e_DIRECT">NO</data>
      <data key="e_SCORE">0.1364</data>
      <data key="e_width">0.1364</data>
      <data key="e_color">#FF7F50</data>
      <data key="e_arrow.size">0.4</data>
      <data key="e_arrow.width">0.4</data>
      <data key="e_arrow.mode">0</data>
      <data key="e_curved">0.1</data>
    </edge>
    <edge source="n1" target="n115">
      <data key="e_TYPEA">protein</data>
      <data key="e_TYPEB">protein</data>
      <data key="e_MECHANISM">transcriptional regulation</data>
      <data key="e_EFFECT">down-regulates quantity by repression</data>
      <data key="e_DIRECT">NO</data>
      <data key="e_SCORE">0.1364</data>
      <data key="e_width">0.1364</data>
      <data key="e_color">#008B8B</data>
      <data key="e_arrow.size">0.4</data>
      <data key="e_arrow.width">0.4</data>
      <data key="e_arrow.mode">0</data>
      <data key="e_curved">0.1</data>
    </edge>
    <edge source="n70" target="n115">
      <data key="e_TYPEA">protein</data>
      <data key="e_TYPEB">protein</data>
      <data key="e_MECHANISM">transcriptional regulation</data>
      <data key="e_EFFECT">down-regulates quantity by repression</data>
      <data key="e_DIRECT">NO</data>
      <data key="e_SCORE">0.1364</data>
      <data key="e_width">0.1364</data>
      <data key="e_color">#008B8B</data>
      <data key="e_arrow.size">0.4</data>
      <data key="e_arrow.width">0.4</data>
      <data key="e_arrow.mode">0</data>
      <data key="e_curved">0.1</data>
    </edge>
    <edge source="n74" target="n115">
      <data key="e_TYPEA">protein</data>
      <data key="e_TYPEB">protein</data>
      <data key="e_MECHANISM">transcriptional regulation</data>
      <data key="e_EFFECT">up-regulates quantity by expression</data>
      <data key="e_DIRECT">NO</data>
      <data key="e_SCORE">0.1364</data>
      <data key="e_width">0.1364</data>
      <data key="e_color">#FF7F50</data>
      <data key="e_arrow.size">0.4</data>
      <data key="e_arrow.width">0.4</data>
      <data key="e_arrow.mode">0</data>
      <data key="e_curved">0.1</data>
    </edge>
    <edge source="n82" target="n115">
      <data key="e_TYPEA">protein</data>
      <data key="e_TYPEB">protein</data>
      <data key="e_MECHANISM">transcriptional regulation</data>
      <data key="e_EFFECT">down-regulates quantity by repression</data>
      <data key="e_DIRECT">NO</data>
      <data key="e_SCORE">0.2753</data>
      <data key="e_width">0.2753</data>
      <data key="e_color">#008B8B</data>
      <data key="e_arrow.size">0.4</data>
      <data key="e_arrow.width">0.4</data>
      <data key="e_arrow.mode">0</data>
      <data key="e_curved">0.1</data>
    </edge>
    <edge source="n82" target="n115">
      <data key="e_TYPEA">protein</data>
      <data key="e_TYPEB">protein</data>
      <data key="e_MECHANISM">transcriptional regulation</data>
      <data key="e_EFFECT">up-regulates quantity by expression</data>
      <data key="e_DIRECT">NO</data>
      <data key="e_SCORE">0.2753</data>
      <data key="e_width">0.2753</data>
      <data key="e_color">#FF7F50</data>
      <data key="e_arrow.size">0.4</data>
      <data key="e_arrow.width">0.4</data>
      <data key="e_arrow.mode">0</data>
      <data key="e_curved">0.1</data>
    </edge>
    <edge source="n92" target="n115">
      <data key="e_TYPEA">protein</data>
      <data key="e_TYPEB">protein</data>
      <data key="e_MECHANISM">transcriptional regulation</data>
      <data key="e_EFFECT">up-regulates quantity by expression</data>
      <data key="e_DIRECT">NO</data>
      <data key="e_SCORE">0.1364</data>
      <data key="e_width">0.1364</data>
      <data key="e_color">#FF7F50</data>
      <data key="e_arrow.size">0.4</data>
      <data key="e_arrow.width">0.4</data>
      <data key="e_arrow.mode">0</data>
      <data key="e_curved">0.1</data>
    </edge>
    <edge source="n108" target="n115">
      <data key="e_TYPEA">protein</data>
      <data key="e_TYPEB">protein</data>
      <data key="e_MECHANISM">transcriptional regulation</data>
      <data key="e_EFFECT">down-regulates quantity by repression</data>
      <data key="e_DIRECT">NO</data>
      <data key="e_SCORE">0.1364</data>
      <data key="e_width">0.1364</data>
      <data key="e_color">#008B8B</data>
      <data key="e_arrow.size">0.4</data>
      <data key="e_arrow.width">0.4</data>
      <data key="e_arrow.mode">0</data>
      <data key="e_curved">0.1</data>
    </edge>
    <edge source="n82" target="n116">
      <data key="e_TYPEA">protein</data>
      <data key="e_TYPEB">protein</data>
      <data key="e_MECHANISM">transcriptional regulation</data>
      <data key="e_EFFECT">down-regulates quantity by repression</data>
      <data key="e_DIRECT">NO</data>
      <data key="e_SCORE">0.1364</data>
      <data key="e_width">0.1364</data>
      <data key="e_color">#008B8B</data>
      <data key="e_arrow.size">0.4</data>
      <data key="e_arrow.width">0.4</data>
      <data key="e_arrow.mode">0</data>
      <data key="e_curved">0.1</data>
    </edge>
    <edge source="n0" target="n118">
      <data key="e_TYPEA">protein</data>
      <data key="e_TYPEB">protein</data>
      <data key="e_MECHANISM">transcriptional regulation</data>
      <data key="e_EFFECT">down-regulates quantity by repression</data>
      <data key="e_DIRECT">NO</data>
      <data key="e_SCORE">0.1364</data>
      <data key="e_width">0.1364</data>
      <data key="e_color">#008B8B</data>
      <data key="e_arrow.size">0.4</data>
      <data key="e_arrow.width">0.4</data>
      <data key="e_arrow.mode">0</data>
      <data key="e_curved">0.1</data>
    </edge>
    <edge source="n92" target="n118">
      <data key="e_TYPEA">protein</data>
      <data key="e_TYPEB">protein</data>
      <data key="e_MECHANISM">transcriptional regulation</data>
      <data key="e_EFFECT">down-regulates quantity by repression</data>
      <data key="e_DIRECT">NO</data>
      <data key="e_SCORE">0.1364</data>
      <data key="e_width">0.1364</data>
      <data key="e_color">#008B8B</data>
      <data key="e_arrow.size">0.4</data>
      <data key="e_arrow.width">0.4</data>
      <data key="e_arrow.mode">0</data>
      <data key="e_curved">0.1</data>
    </edge>
    <edge source="n4" target="n119">
      <data key="e_TYPEA">protein</data>
      <data key="e_TYPEB">protein</data>
      <data key="e_MECHANISM">transcriptional regulation</data>
      <data key="e_EFFECT">down-regulates quantity by repression</data>
      <data key="e_DIRECT">NO</data>
      <data key="e_SCORE">0.1364</data>
      <data key="e_width">0.1364</data>
      <data key="e_color">#008B8B</data>
      <data key="e_arrow.size">0.4</data>
      <data key="e_arrow.width">0.4</data>
      <data key="e_arrow.mode">0</data>
      <data key="e_curved">0.1</data>
    </edge>
    <edge source="n5" target="n119">
      <data key="e_TYPEA">protein</data>
      <data key="e_TYPEB">protein</data>
      <data key="e_MECHANISM">transcriptional activation</data>
      <data key="e_EFFECT">up-regulates quantity</data>
      <data key="e_DIRECT">YES</data>
      <data key="e_SCORE">0.1364</data>
      <data key="e_width">0.1364</data>
      <data key="e_color">#FF7F50</data>
      <data key="e_arrow.size">0.4</data>
      <data key="e_arrow.width">0.4</data>
      <data key="e_arrow.mode">2</data>
      <data key="e_curved">0.1</data>
    </edge>
    <edge source="n46" target="n119">
      <data key="e_TYPEA">protein</data>
      <data key="e_TYPEB">protein</data>
      <data key="e_MECHANISM">transcriptional activation</data>
      <data key="e_EFFECT">up-regulates quantity</data>
      <data key="e_DIRECT">NO</data>
      <data key="e_SCORE">0.2753</data>
      <data key="e_width">0.2753</data>
      <data key="e_color">#FF7F50</data>
      <data key="e_arrow.size">0.4</data>
      <data key="e_arrow.width">0.4</data>
      <data key="e_arrow.mode">0</data>
      <data key="e_curved">0.1</data>
    </edge>
    <edge source="n47" target="n119">
      <data key="e_TYPEA">protein</data>
      <data key="e_TYPEB">protein</data>
      <data key="e_MECHANISM">transcriptional regulation</data>
      <data key="e_EFFECT">up-regulates quantity by expression</data>
      <data key="e_DIRECT">YES</data>
      <data key="e_SCORE">0.1364</data>
      <data key="e_width">0.1364</data>
      <data key="e_color">#FF7F50</data>
      <data key="e_arrow.size">0.4</data>
      <data key="e_arrow.width">0.4</data>
      <data key="e_arrow.mode">2</data>
      <data key="e_curved">0.1</data>
    </edge>
    <edge source="n82" target="n119">
      <data key="e_TYPEA">protein</data>
      <data key="e_TYPEB">protein</data>
      <data key="e_MECHANISM">transcriptional regulation</data>
      <data key="e_EFFECT">up-regulates quantity by expression</data>
      <data key="e_DIRECT">NO</data>
      <data key="e_SCORE">0.1364</data>
      <data key="e_width">0.1364</data>
      <data key="e_color">#FF7F50</data>
      <data key="e_arrow.size">0.4</data>
      <data key="e_arrow.width">0.4</data>
      <data key="e_arrow.mode">0</data>
      <data key="e_curved">0.1</data>
    </edge>
    <edge source="n104" target="n119">
      <data key="e_TYPEA">protein</data>
      <data key="e_TYPEB">protein</data>
      <data key="e_MECHANISM">transcriptional activation</data>
      <data key="e_EFFECT">up-regulates quantity by expression</data>
      <data key="e_DIRECT">YES</data>
      <data key="e_SCORE">0.2197</data>
      <data key="e_width">0.2197</data>
      <data key="e_color">#FF7F50</data>
      <data key="e_arrow.size">0.4</data>
      <data key="e_arrow.width">0.4</data>
      <data key="e_arrow.mode">2</data>
      <data key="e_curved">0.1</data>
    </edge>
    <edge source="n31" target="n120">
      <data key="e_TYPEA">protein</data>
      <data key="e_TYPEB">protein</data>
      <data key="e_MECHANISM">transcriptional regulation</data>
      <data key="e_EFFECT">down-regulates quantity by repression</data>
      <data key="e_DIRECT">NO</data>
      <data key="e_SCORE">0.1364</data>
      <data key="e_width">0.1364</data>
      <data key="e_color">#008B8B</data>
      <data key="e_arrow.size">0.4</data>
      <data key="e_arrow.width">0.4</data>
      <data key="e_arrow.mode">0</data>
      <data key="e_curved">0.1</data>
    </edge>
    <edge source="n31" target="n120">
      <data key="e_TYPEA">protein</data>
      <data key="e_TYPEB">protein</data>
      <data key="e_MECHANISM">transcriptional regulation</data>
      <data key="e_EFFECT">down-regulates quantity by repression</data>
      <data key="e_DIRECT">NO</data>
      <data key="e_SCORE">0.1364</data>
      <data key="e_width">0.1364</data>
      <data key="e_color">#008B8B</data>
      <data key="e_arrow.size">0.4</data>
      <data key="e_arrow.width">0.4</data>
      <data key="e_arrow.mode">0</data>
      <data key="e_curved">0.1</data>
    </edge>
    <edge source="n32" target="n120">
      <data key="e_TYPEA">protein</data>
      <data key="e_TYPEB">protein</data>
      <data key="e_MECHANISM">transcriptional regulation</data>
      <data key="e_EFFECT">down-regulates quantity by repression</data>
      <data key="e_DIRECT">NO</data>
      <data key="e_SCORE">0.1364</data>
      <data key="e_width">0.1364</data>
      <data key="e_color">#008B8B</data>
      <data key="e_arrow.size">0.4</data>
      <data key="e_arrow.width">0.4</data>
      <data key="e_arrow.mode">0</data>
      <data key="e_curved">0.1</data>
    </edge>
    <edge source="n32" target="n120">
      <data key="e_TYPEA">protein</data>
      <data key="e_TYPEB">protein</data>
      <data key="e_MECHANISM">transcriptional regulation</data>
      <data key="e_EFFECT">down-regulates quantity by repression</data>
      <data key="e_DIRECT">NO</data>
      <data key="e_SCORE">0.1364</data>
      <data key="e_width">0.1364</data>
      <data key="e_color">#008B8B</data>
      <data key="e_arrow.size">0.4</data>
      <data key="e_arrow.width">0.4</data>
      <data key="e_arrow.mode">0</data>
      <data key="e_curved">0.1</data>
    </edge>
    <edge source="n100" target="n121">
      <data key="e_TYPEA">protein</data>
      <data key="e_TYPEB">protein</data>
      <data key="e_MECHANISM">transcriptional regulation</data>
      <data key="e_EFFECT">down-regulates quantity by repression</data>
      <data key="e_DIRECT">NO</data>
      <data key="e_SCORE">0.1364</data>
      <data key="e_width">0.1364</data>
      <data key="e_color">#008B8B</data>
      <data key="e_arrow.size">0.4</data>
      <data key="e_arrow.width">0.4</data>
      <data key="e_arrow.mode">0</data>
      <data key="e_curved">0.1</data>
    </edge>
    <edge source="n120" target="n122">
      <data key="e_TYPEA">protein</data>
      <data key="e_TYPEB">protein</data>
      <data key="e_MECHANISM">transcriptional regulation</data>
      <data key="e_EFFECT">up-regulates quantity by expression</data>
      <data key="e_DIRECT">NO</data>
      <data key="e_SCORE">0.1364</data>
      <data key="e_width">0.1364</data>
      <data key="e_color">#FF7F50</data>
      <data key="e_arrow.size">0.4</data>
      <data key="e_arrow.width">0.4</data>
      <data key="e_arrow.mode">0</data>
      <data key="e_curved">0.1</data>
    </edge>
    <edge source="n27" target="n124">
      <data key="e_TYPEA">protein</data>
      <data key="e_TYPEB">protein</data>
      <data key="e_MECHANISM">transcriptional activation</data>
      <data key="e_EFFECT">up-regulates quantity by expression</data>
      <data key="e_DIRECT">YES</data>
      <data key="e_SCORE">0.1364</data>
      <data key="e_width">0.1364</data>
      <data key="e_color">#FF7F50</data>
      <data key="e_arrow.size">0.4</data>
      <data key="e_arrow.width">0.4</data>
      <data key="e_arrow.mode">2</data>
      <data key="e_curved">0.1</data>
    </edge>
    <edge source="n88" target="n125">
      <data key="e_TYPEA">protein</data>
      <data key="e_TYPEB">protein</data>
      <data key="e_MECHANISM">transcriptional regulation</data>
      <data key="e_EFFECT">up-regulates quantity by expression</data>
      <data key="e_DIRECT">NO</data>
      <data key="e_SCORE">0.1364</data>
      <data key="e_width">0.1364</data>
      <data key="e_color">#FF7F50</data>
      <data key="e_arrow.size">0.4</data>
      <data key="e_arrow.width">0.4</data>
      <data key="e_arrow.mode">0</data>
      <data key="e_curved">0.1</data>
    </edge>
    <edge source="n78" target="n129">
      <data key="e_TYPEA">protein</data>
      <data key="e_TYPEB">protein</data>
      <data key="e_MECHANISM">transcriptional regulation</data>
      <data key="e_EFFECT">up-regulates quantity by expression</data>
      <data key="e_DIRECT">NO</data>
      <data key="e_SCORE">0.1364</data>
      <data key="e_width">0.1364</data>
      <data key="e_color">#FF7F50</data>
      <data key="e_arrow.size">0.4</data>
      <data key="e_arrow.width">0.4</data>
      <data key="e_arrow.mode">0</data>
      <data key="e_curved">0.1</data>
    </edge>
    <edge source="n102" target="n130">
      <data key="e_TYPEA">protein</data>
      <data key="e_TYPEB">protein</data>
      <data key="e_MECHANISM">transcriptional regulation</data>
      <data key="e_EFFECT">up-regulates quantity by expression</data>
      <data key="e_DIRECT">NO</data>
      <data key="e_SCORE">0.2265</data>
      <data key="e_width">0.2265</data>
      <data key="e_color">#FF7F50</data>
      <data key="e_arrow.size">0.4</data>
      <data key="e_arrow.width">0.4</data>
      <data key="e_arrow.mode">0</data>
      <data key="e_curved">0.1</data>
    </edge>
    <edge source="n102" target="n130">
      <data key="e_TYPEA">protein</data>
      <data key="e_TYPEB">protein</data>
      <data key="e_MECHANISM">transcriptional regulation</data>
      <data key="e_EFFECT">up-regulates quantity</data>
      <data key="e_DIRECT">NO</data>
      <data key="e_SCORE">0.2265</data>
      <data key="e_width">0.2265</data>
      <data key="e_color">#FF7F50</data>
      <data key="e_arrow.size">0.4</data>
      <data key="e_arrow.width">0.4</data>
      <data key="e_arrow.mode">0</data>
      <data key="e_curved">0.1</data>
    </edge>
    <edge source="n102" target="n130">
      <data key="e_TYPEA">protein</data>
      <data key="e_TYPEB">protein</data>
      <data key="e_MECHANISM">transcriptional regulation</data>
      <data key="e_EFFECT">up-regulates</data>
      <data key="e_DIRECT">YES</data>
      <data key="e_SCORE">0.2265</data>
      <data key="e_width">0.2265</data>
      <data key="e_color">#FF7F50</data>
      <data key="e_arrow.size">0.4</data>
      <data key="e_arrow.width">0.4</data>
      <data key="e_arrow.mode">2</data>
      <data key="e_curved">0.1</data>
    </edge>
    <edge source="n57" target="n133">
      <data key="e_TYPEA">protein</data>
      <data key="e_TYPEB">protein</data>
      <data key="e_MECHANISM">transcriptional regulation</data>
      <data key="e_EFFECT">up-regulates quantity by expression</data>
      <data key="e_DIRECT">NO</data>
      <data key="e_SCORE">0.1364</data>
      <data key="e_width">0.1364</data>
      <data key="e_color">#FF7F50</data>
      <data key="e_arrow.size">0.4</data>
      <data key="e_arrow.width">0.4</data>
      <data key="e_arrow.mode">0</data>
      <data key="e_curved">0.1</data>
    </edge>
    <edge source="n61" target="n135">
      <data key="e_TYPEA">protein</data>
      <data key="e_TYPEB">protein</data>
      <data key="e_MECHANISM">transcriptional regulation</data>
      <data key="e_EFFECT">down-regulates quantity by repression</data>
      <data key="e_DIRECT">NO</data>
      <data key="e_SCORE">0.1364</data>
      <data key="e_width">0.1364</data>
      <data key="e_color">#008B8B</data>
      <data key="e_arrow.size">0.4</data>
      <data key="e_arrow.width">0.4</data>
      <data key="e_arrow.mode">0</data>
      <data key="e_curved">0.1</data>
    </edge>
    <edge source="n70" target="n135">
      <data key="e_TYPEA">protein</data>
      <data key="e_TYPEB">protein</data>
      <data key="e_MECHANISM">transcriptional regulation</data>
      <data key="e_EFFECT">up-regulates quantity by expression</data>
      <data key="e_DIRECT">NO</data>
      <data key="e_SCORE">0.1364</data>
      <data key="e_width">0.1364</data>
      <data key="e_color">#FF7F50</data>
      <data key="e_arrow.size">0.4</data>
      <data key="e_arrow.width">0.4</data>
      <data key="e_arrow.mode">0</data>
      <data key="e_curved">0.1</data>
    </edge>
    <edge source="n26" target="n136">
      <data key="e_TYPEA">protein</data>
      <data key="e_TYPEB">protein</data>
      <data key="e_MECHANISM">transcriptional regulation</data>
      <data key="e_EFFECT">down-regulates quantity by repression</data>
      <data key="e_DIRECT">NO</data>
      <data key="e_SCORE">0.1364</data>
      <data key="e_width">0.1364</data>
      <data key="e_color">#008B8B</data>
      <data key="e_arrow.size">0.4</data>
      <data key="e_arrow.width">0.4</data>
      <data key="e_arrow.mode">0</data>
      <data key="e_curved">0.1</data>
    </edge>
    <edge source="n63" target="n137">
      <data key="e_TYPEA">protein</data>
      <data key="e_TYPEB">protein</data>
      <data key="e_MECHANISM">transcriptional regulation</data>
      <data key="e_EFFECT">down-regulates quantity by repression</data>
      <data key="e_DIRECT">NO</data>
      <data key="e_SCORE">0.2197</data>
      <data key="e_width">0.2197</data>
      <data key="e_color">#008B8B</data>
      <data key="e_arrow.size">0.4</data>
      <data key="e_arrow.width">0.4</data>
      <data key="e_arrow.mode">0</data>
      <data key="e_curved">0.1</data>
    </edge>
    <edge source="n3" target="n138">
      <data key="e_TYPEA">protein</data>
      <data key="e_TYPEB">protein</data>
      <data key="e_MECHANISM">transcriptional regulation</data>
      <data key="e_EFFECT">down-regulates quantity by repression</data>
      <data key="e_DIRECT">NO</data>
      <data key="e_SCORE">0.1364</data>
      <data key="e_width">0.1364</data>
      <data key="e_color">#008B8B</data>
      <data key="e_arrow.size">0.4</data>
      <data key="e_arrow.width">0.4</data>
      <data key="e_arrow.mode">0</data>
      <data key="e_curved">0.1</data>
    </edge>
    <edge source="n34" target="n138">
      <data key="e_TYPEA">protein</data>
      <data key="e_TYPEB">protein</data>
      <data key="e_MECHANISM">transcriptional regulation</data>
      <data key="e_EFFECT">up-regulates quantity by expression</data>
      <data key="e_DIRECT">NO</data>
      <data key="e_SCORE">0.1364</data>
      <data key="e_width">0.1364</data>
      <data key="e_color">#FF7F50</data>
      <data key="e_arrow.size">0.4</data>
      <data key="e_arrow.width">0.4</data>
      <data key="e_arrow.mode">0</data>
      <data key="e_curved">0.1</data>
    </edge>
    <edge source="n56" target="n138">
      <data key="e_TYPEA">protein</data>
      <data key="e_TYPEB">protein</data>
      <data key="e_MECHANISM">transcriptional regulation</data>
      <data key="e_EFFECT">up-regulates quantity by expression</data>
      <data key="e_DIRECT">NO</data>
      <data key="e_SCORE">0.1364</data>
      <data key="e_width">0.1364</data>
      <data key="e_color">#FF7F50</data>
      <data key="e_arrow.size">0.4</data>
      <data key="e_arrow.width">0.4</data>
      <data key="e_arrow.mode">0</data>
      <data key="e_curved">0.1</data>
    </edge>
    <edge source="n54" target="n139">
      <data key="e_TYPEA">protein</data>
      <data key="e_TYPEB">protein</data>
      <data key="e_MECHANISM">transcriptional regulation</data>
      <data key="e_EFFECT">up-regulates quantity by expression</data>
      <data key="e_DIRECT">YES</data>
      <data key="e_SCORE">0.2197</data>
      <data key="e_width">0.2197</data>
      <data key="e_color">#FF7F50</data>
      <data key="e_arrow.size">0.4</data>
      <data key="e_arrow.width">0.4</data>
      <data key="e_arrow.mode">2</data>
      <data key="e_curved">0.1</data>
    </edge>
    <edge source="n7" target="n141">
      <data key="e_TYPEA">protein</data>
      <data key="e_TYPEB">protein</data>
      <data key="e_MECHANISM">transcriptional repression</data>
      <data key="e_EFFECT">down-regulates quantity</data>
      <data key="e_DIRECT">YES</data>
      <data key="e_SCORE">0.1364</data>
      <data key="e_width">0.1364</data>
      <data key="e_color">#008B8B</data>
      <data key="e_arrow.size">0.4</data>
      <data key="e_arrow.width">0.4</data>
      <data key="e_arrow.mode">2</data>
      <data key="e_curved">0.1</data>
    </edge>
    <edge source="n3" target="n143">
      <data key="e_TYPEA">protein</data>
      <data key="e_TYPEB">protein</data>
      <data key="e_MECHANISM">transcriptional regulation</data>
      <data key="e_EFFECT">up-regulates quantity by expression</data>
      <data key="e_DIRECT">NO</data>
      <data key="e_SCORE">0.1364</data>
      <data key="e_width">0.1364</data>
      <data key="e_color">#FF7F50</data>
      <data key="e_arrow.size">0.4</data>
      <data key="e_arrow.width">0.4</data>
      <data key="e_arrow.mode">0</data>
      <data key="e_curved">0.1</data>
    </edge>
    <edge source="n33" target="n144">
      <data key="e_TYPEA">protein</data>
      <data key="e_TYPEB">protein</data>
      <data key="e_MECHANISM">transcriptional activation</data>
      <data key="e_EFFECT">up-regulates quantity by expression</data>
      <data key="e_DIRECT">NO</data>
      <data key="e_SCORE">0.2197</data>
      <data key="e_width">0.2197</data>
      <data key="e_color">#FF7F50</data>
      <data key="e_arrow.size">0.4</data>
      <data key="e_arrow.width">0.4</data>
      <data key="e_arrow.mode">0</data>
      <data key="e_curved">0.1</data>
    </edge>
    <edge source="n39" target="n144">
      <data key="e_TYPEA">protein</data>
      <data key="e_TYPEB">protein</data>
      <data key="e_MECHANISM">transcriptional regulation</data>
      <data key="e_EFFECT">down-regulates quantity by repression</data>
      <data key="e_DIRECT">NO</data>
      <data key="e_SCORE">0.1364</data>
      <data key="e_width">0.1364</data>
      <data key="e_color">#008B8B</data>
      <data key="e_arrow.size">0.4</data>
      <data key="e_arrow.width">0.4</data>
      <data key="e_arrow.mode">0</data>
      <data key="e_curved">0.1</data>
    </edge>
    <edge source="n42" target="n144">
      <data key="e_TYPEA">protein</data>
      <data key="e_TYPEB">protein</data>
      <data key="e_MECHANISM">transcriptional regulation</data>
      <data key="e_EFFECT">down-regulates quantity by repression</data>
      <data key="e_DIRECT">NO</data>
      <data key="e_SCORE">0.1364</data>
      <data key="e_width">0.1364</data>
      <data key="e_color">#008B8B</data>
      <data key="e_arrow.size">0.4</data>
      <data key="e_arrow.width">0.4</data>
      <data key="e_arrow.mode">0</data>
      <data key="e_curved">0.1</data>
    </edge>
    <edge source="n46" target="n144">
      <data key="e_TYPEA">protein</data>
      <data key="e_TYPEB">protein</data>
      <data key="e_MECHANISM">transcriptional regulation</data>
      <data key="e_EFFECT">up-regulates quantity by expression</data>
      <data key="e_DIRECT">NO</data>
      <data key="e_SCORE">0.1364</data>
      <data key="e_width">0.1364</data>
      <data key="e_color">#FF7F50</data>
      <data key="e_arrow.size">0.4</data>
      <data key="e_arrow.width">0.4</data>
      <data key="e_arrow.mode">0</data>
      <data key="e_curved">0.1</data>
    </edge>
    <edge source="n92" target="n144">
      <data key="e_TYPEA">protein</data>
      <data key="e_TYPEB">protein</data>
      <data key="e_MECHANISM">transcriptional regulation</data>
      <data key="e_EFFECT">up-regulates quantity by expression</data>
      <data key="e_DIRECT">NO</data>
      <data key="e_SCORE">0.1364</data>
      <data key="e_width">0.1364</data>
      <data key="e_color">#FF7F50</data>
      <data key="e_arrow.size">0.4</data>
      <data key="e_arrow.width">0.4</data>
      <data key="e_arrow.mode">0</data>
      <data key="e_curved">0.1</data>
    </edge>
    <edge source="n101" target="n144">
      <data key="e_TYPEA">protein</data>
      <data key="e_TYPEB">protein</data>
      <data key="e_MECHANISM">transcriptional regulation</data>
      <data key="e_EFFECT">up-regulates quantity by expression</data>
      <data key="e_DIRECT">NO</data>
      <data key="e_SCORE">0.1364</data>
      <data key="e_width">0.1364</data>
      <data key="e_color">#FF7F50</data>
      <data key="e_arrow.size">0.4</data>
      <data key="e_arrow.width">0.4</data>
      <data key="e_arrow.mode">0</data>
      <data key="e_curved">0.1</data>
    </edge>
    <edge source="n104" target="n144">
      <data key="e_TYPEA">protein</data>
      <data key="e_TYPEB">protein</data>
      <data key="e_MECHANISM">transcriptional regulation</data>
      <data key="e_EFFECT">up-regulates quantity by expression</data>
      <data key="e_DIRECT">NO</data>
      <data key="e_SCORE">0.5726</data>
      <data key="e_width">0.5726</data>
      <data key="e_color">#FF7F50</data>
      <data key="e_arrow.size">0.4</data>
      <data key="e_arrow.width">0.4</data>
      <data key="e_arrow.mode">0</data>
      <data key="e_curved">0.1</data>
    </edge>
    <edge source="n3" target="n145">
      <data key="e_TYPEA">protein</data>
      <data key="e_TYPEB">protein</data>
      <data key="e_MECHANISM">transcriptional regulation</data>
      <data key="e_EFFECT">up-regulates quantity by expression</data>
      <data key="e_DIRECT">NO</data>
      <data key="e_SCORE">0.1364</data>
      <data key="e_width">0.1364</data>
      <data key="e_color">#FF7F50</data>
      <data key="e_arrow.size">0.4</data>
      <data key="e_arrow.width">0.4</data>
      <data key="e_arrow.mode">0</data>
      <data key="e_curved">0.1</data>
    </edge>
    <edge source="n3" target="n146">
      <data key="e_TYPEA">protein</data>
      <data key="e_TYPEB">protein</data>
      <data key="e_MECHANISM">transcriptional regulation</data>
      <data key="e_EFFECT">up-regulates quantity by expression</data>
      <data key="e_DIRECT">NO</data>
      <data key="e_SCORE">0.1364</data>
      <data key="e_width">0.1364</data>
      <data key="e_color">#FF7F50</data>
      <data key="e_arrow.size">0.4</data>
      <data key="e_arrow.width">0.4</data>
      <data key="e_arrow.mode">0</data>
      <data key="e_curved">0.1</data>
    </edge>
    <edge source="n3" target="n147">
      <data key="e_TYPEA">protein</data>
      <data key="e_TYPEB">protein</data>
      <data key="e_MECHANISM">transcriptional regulation</data>
      <data key="e_EFFECT">up-regulates quantity by expression</data>
      <data key="e_DIRECT">NO</data>
      <data key="e_SCORE">0.1364</data>
      <data key="e_width">0.1364</data>
      <data key="e_color">#FF7F50</data>
      <data key="e_arrow.size">0.4</data>
      <data key="e_arrow.width">0.4</data>
      <data key="e_arrow.mode">0</data>
      <data key="e_curved">0.1</data>
    </edge>
    <edge source="n49" target="n149">
      <data key="e_TYPEA">protein</data>
      <data key="e_TYPEB">protein</data>
      <data key="e_MECHANISM">transcriptional regulation</data>
      <data key="e_EFFECT">down-regulates quantity by repression</data>
      <data key="e_DIRECT">NO</data>
      <data key="e_SCORE">0.1364</data>
      <data key="e_width">0.1364</data>
      <data key="e_color">#008B8B</data>
      <data key="e_arrow.size">0.4</data>
      <data key="e_arrow.width">0.4</data>
      <data key="e_arrow.mode">0</data>
      <data key="e_curved">0.1</data>
    </edge>
    <edge source="n77" target="n149">
      <data key="e_TYPEA">protein</data>
      <data key="e_TYPEB">protein</data>
      <data key="e_MECHANISM">transcriptional regulation</data>
      <data key="e_EFFECT">down-regulates quantity by repression</data>
      <data key="e_DIRECT">NO</data>
      <data key="e_SCORE">0.1364</data>
      <data key="e_width">0.1364</data>
      <data key="e_color">#008B8B</data>
      <data key="e_arrow.size">0.4</data>
      <data key="e_arrow.width">0.4</data>
      <data key="e_arrow.mode">0</data>
      <data key="e_curved">0.1</data>
    </edge>
    <edge source="n95" target="n149">
      <data key="e_TYPEA">protein</data>
      <data key="e_TYPEB">protein</data>
      <data key="e_MECHANISM">transcriptional regulation</data>
      <data key="e_EFFECT">down-regulates quantity by repression</data>
      <data key="e_DIRECT">NO</data>
      <data key="e_SCORE">0.1364</data>
      <data key="e_width">0.1364</data>
      <data key="e_color">#008B8B</data>
      <data key="e_arrow.size">0.4</data>
      <data key="e_arrow.width">0.4</data>
      <data key="e_arrow.mode">0</data>
      <data key="e_curved">0.1</data>
    </edge>
    <edge source="n17" target="n150">
      <data key="e_TYPEA">protein</data>
      <data key="e_TYPEB">protein</data>
      <data key="e_MECHANISM">transcriptional regulation</data>
      <data key="e_EFFECT">up-regulates quantity by expression</data>
      <data key="e_DIRECT">NO</data>
      <data key="e_SCORE">0.1364</data>
      <data key="e_width">0.1364</data>
      <data key="e_color">#FF7F50</data>
      <data key="e_arrow.size">0.4</data>
      <data key="e_arrow.width">0.4</data>
      <data key="e_arrow.mode">0</data>
      <data key="e_curved">0.1</data>
    </edge>
    <edge source="n63" target="n150">
      <data key="e_TYPEA">protein</data>
      <data key="e_TYPEB">protein</data>
      <data key="e_MECHANISM">transcriptional regulation</data>
      <data key="e_EFFECT">up-regulates quantity by expression</data>
      <data key="e_DIRECT">NO</data>
      <data key="e_SCORE">0.3099</data>
      <data key="e_width">0.3099</data>
      <data key="e_color">#FF7F50</data>
      <data key="e_arrow.size">0.4</data>
      <data key="e_arrow.width">0.4</data>
      <data key="e_arrow.mode">0</data>
      <data key="e_curved">0.1</data>
    </edge>
    <edge source="n78" target="n150">
      <data key="e_TYPEA">protein</data>
      <data key="e_TYPEB">protein</data>
      <data key="e_MECHANISM">transcriptional regulation</data>
      <data key="e_EFFECT">up-regulates quantity</data>
      <data key="e_DIRECT">YES</data>
      <data key="e_SCORE">0.8412</data>
      <data key="e_width">0.8412</data>
      <data key="e_color">#FF7F50</data>
      <data key="e_arrow.size">0.4</data>
      <data key="e_arrow.width">0.4</data>
      <data key="e_arrow.mode">2</data>
      <data key="e_curved">0.1</data>
    </edge>
    <edge source="n95" target="n150">
      <data key="e_TYPEA">protein</data>
      <data key="e_TYPEB">protein</data>
      <data key="e_MECHANISM">transcriptional regulation</data>
      <data key="e_EFFECT">down-regulates quantity by repression</data>
      <data key="e_DIRECT">NO</data>
      <data key="e_SCORE">0.1364</data>
      <data key="e_width">0.1364</data>
      <data key="e_color">#008B8B</data>
      <data key="e_arrow.size">0.4</data>
      <data key="e_arrow.width">0.4</data>
      <data key="e_arrow.mode">0</data>
      <data key="e_curved">0.1</data>
    </edge>
    <edge source="n95" target="n150">
      <data key="e_TYPEA">protein</data>
      <data key="e_TYPEB">protein</data>
      <data key="e_MECHANISM">transcriptional regulation</data>
      <data key="e_EFFECT">down-regulates</data>
      <data key="e_DIRECT">NO</data>
      <data key="e_SCORE">0.1364</data>
      <data key="e_width">0.1364</data>
      <data key="e_color">#008B8B</data>
      <data key="e_arrow.size">0.4</data>
      <data key="e_arrow.width">0.4</data>
      <data key="e_arrow.mode">0</data>
      <data key="e_curved">0.1</data>
    </edge>
    <edge source="n63" target="n151">
      <data key="e_TYPEA">protein</data>
      <data key="e_TYPEB">protein</data>
      <data key="e_MECHANISM">transcriptional regulation</data>
      <data key="e_EFFECT">up-regulates quantity</data>
      <data key="e_DIRECT">YES</data>
      <data key="e_SCORE">0.5634</data>
      <data key="e_width">0.5634</data>
      <data key="e_color">#FF7F50</data>
      <data key="e_arrow.size">0.4</data>
      <data key="e_arrow.width">0.4</data>
      <data key="e_arrow.mode">2</data>
      <data key="e_curved">0.1</data>
    </edge>
    <edge source="n78" target="n151">
      <data key="e_TYPEA">protein</data>
      <data key="e_TYPEB">protein</data>
      <data key="e_MECHANISM">transcriptional regulation</data>
      <data key="e_EFFECT">up-regulates quantity by expression</data>
      <data key="e_DIRECT">NO</data>
      <data key="e_SCORE">0.1364</data>
      <data key="e_width">0.1364</data>
      <data key="e_color">#FF7F50</data>
      <data key="e_arrow.size">0.4</data>
      <data key="e_arrow.width">0.4</data>
      <data key="e_arrow.mode">0</data>
      <data key="e_curved">0.1</data>
    </edge>
    <edge source="n95" target="n151">
      <data key="e_TYPEA">protein</data>
      <data key="e_TYPEB">protein</data>
      <data key="e_MECHANISM">transcriptional regulation</data>
      <data key="e_EFFECT">down-regulates quantity by repression</data>
      <data key="e_DIRECT">YES</data>
      <data key="e_SCORE">0.1364</data>
      <data key="e_width">0.1364</data>
      <data key="e_color">#008B8B</data>
      <data key="e_arrow.size">0.4</data>
      <data key="e_arrow.width">0.4</data>
      <data key="e_arrow.mode">2</data>
      <data key="e_curved">0.1</data>
    </edge>
    <edge source="n104" target="n151">
      <data key="e_TYPEA">protein</data>
      <data key="e_TYPEB">protein</data>
      <data key="e_MECHANISM">transcriptional regulation</data>
      <data key="e_EFFECT">up-regulates quantity by expression</data>
      <data key="e_DIRECT">NO</data>
      <data key="e_SCORE">0.3966</data>
      <data key="e_width">0.3966</data>
      <data key="e_color">#FF7F50</data>
      <data key="e_arrow.size">0.4</data>
      <data key="e_arrow.width">0.4</data>
      <data key="e_arrow.mode">0</data>
      <data key="e_curved">0.1</data>
    </edge>
    <edge source="n3" target="n153">
      <data key="e_TYPEA">protein</data>
      <data key="e_TYPEB">protein</data>
      <data key="e_MECHANISM">transcriptional regulation</data>
      <data key="e_EFFECT">up-regulates quantity by expression</data>
      <data key="e_DIRECT">NO</data>
      <data key="e_SCORE">0.1364</data>
      <data key="e_width">0.1364</data>
      <data key="e_color">#FF7F50</data>
      <data key="e_arrow.size">0.4</data>
      <data key="e_arrow.width">0.4</data>
      <data key="e_arrow.mode">0</data>
      <data key="e_curved">0.1</data>
    </edge>
    <edge source="n17" target="n153">
      <data key="e_TYPEA">protein</data>
      <data key="e_TYPEB">protein</data>
      <data key="e_MECHANISM">transcriptional regulation</data>
      <data key="e_EFFECT">up-regulates quantity by expression</data>
      <data key="e_DIRECT">NO</data>
      <data key="e_SCORE">0.1364</data>
      <data key="e_width">0.1364</data>
      <data key="e_color">#FF7F50</data>
      <data key="e_arrow.size">0.4</data>
      <data key="e_arrow.width">0.4</data>
      <data key="e_arrow.mode">0</data>
      <data key="e_curved">0.1</data>
    </edge>
    <edge source="n44" target="n153">
      <data key="e_TYPEA">protein</data>
      <data key="e_TYPEB">protein</data>
      <data key="e_MECHANISM">transcriptional regulation</data>
      <data key="e_EFFECT">up-regulates quantity by expression</data>
      <data key="e_DIRECT">YES</data>
      <data key="e_SCORE">0.2197</data>
      <data key="e_width">0.2197</data>
      <data key="e_color">#FF7F50</data>
      <data key="e_arrow.size">0.4</data>
      <data key="e_arrow.width">0.4</data>
      <data key="e_arrow.mode">2</data>
      <data key="e_curved">0.1</data>
    </edge>
    <edge source="n47" target="n153">
      <data key="e_TYPEA">protein</data>
      <data key="e_TYPEB">protein</data>
      <data key="e_MECHANISM">transcriptional regulation</data>
      <data key="e_EFFECT">up-regulates quantity by expression</data>
      <data key="e_DIRECT">NO</data>
      <data key="e_SCORE">0.2197</data>
      <data key="e_width">0.2197</data>
      <data key="e_color">#FF7F50</data>
      <data key="e_arrow.size">0.4</data>
      <data key="e_arrow.width">0.4</data>
      <data key="e_arrow.mode">0</data>
      <data key="e_curved">0.1</data>
    </edge>
    <edge source="n54" target="n153">
      <data key="e_TYPEA">protein</data>
      <data key="e_TYPEB">protein</data>
      <data key="e_MECHANISM">transcriptional regulation</data>
      <data key="e_EFFECT">up-regulates quantity by expression</data>
      <data key="e_DIRECT">YES</data>
      <data key="e_SCORE">0.2197</data>
      <data key="e_width">0.2197</data>
      <data key="e_color">#FF7F50</data>
      <data key="e_arrow.size">0.4</data>
      <data key="e_arrow.width">0.4</data>
      <data key="e_arrow.mode">2</data>
      <data key="e_curved">0.1</data>
    </edge>
    <edge source="n91" target="n153">
      <data key="e_TYPEA">protein</data>
      <data key="e_TYPEB">protein</data>
      <data key="e_MECHANISM">transcriptional regulation</data>
      <data key="e_EFFECT">down-regulates quantity by repression</data>
      <data key="e_DIRECT">NO</data>
      <data key="e_SCORE">0.1364</data>
      <data key="e_width">0.1364</data>
      <data key="e_color">#008B8B</data>
      <data key="e_arrow.size">0.4</data>
      <data key="e_arrow.width">0.4</data>
      <data key="e_arrow.mode">0</data>
      <data key="e_curved">0.1</data>
    </edge>
    <edge source="n92" target="n153">
      <data key="e_TYPEA">protein</data>
      <data key="e_TYPEB">protein</data>
      <data key="e_MECHANISM">transcriptional regulation</data>
      <data key="e_EFFECT">down-regulates quantity by repression</data>
      <data key="e_DIRECT">NO</data>
      <data key="e_SCORE">0.1364</data>
      <data key="e_width">0.1364</data>
      <data key="e_color">#008B8B</data>
      <data key="e_arrow.size">0.4</data>
      <data key="e_arrow.width">0.4</data>
      <data key="e_arrow.mode">0</data>
      <data key="e_curved">0.1</data>
    </edge>
    <edge source="n150" target="n153">
      <data key="e_TYPEA">protein</data>
      <data key="e_TYPEB">protein</data>
      <data key="e_MECHANISM">transcriptional regulation</data>
      <data key="e_EFFECT">up-regulates quantity by expression</data>
      <data key="e_DIRECT">NO</data>
      <data key="e_SCORE">0.2197</data>
      <data key="e_width">0.2197</data>
      <data key="e_color">#FF7F50</data>
      <data key="e_arrow.size">0.4</data>
      <data key="e_arrow.width">0.4</data>
      <data key="e_arrow.mode">0</data>
      <data key="e_curved">0.1</data>
    </edge>
    <edge source="n102" target="n154">
      <data key="e_TYPEA">protein</data>
      <data key="e_TYPEB">protein</data>
      <data key="e_MECHANISM">transcriptional regulation</data>
      <data key="e_EFFECT">down-regulates quantity by repression</data>
      <data key="e_DIRECT">NO</data>
      <data key="e_SCORE">0.1364</data>
      <data key="e_width">0.1364</data>
      <data key="e_color">#008B8B</data>
      <data key="e_arrow.size">0.4</data>
      <data key="e_arrow.width">0.4</data>
      <data key="e_arrow.mode">0</data>
      <data key="e_curved">0.1</data>
    </edge>
    <edge source="n17" target="n155">
      <data key="e_TYPEA">protein</data>
      <data key="e_TYPEB">protein</data>
      <data key="e_MECHANISM">transcriptional regulation</data>
      <data key="e_EFFECT">down-regulates quantity by repression</data>
      <data key="e_DIRECT">NO</data>
      <data key="e_SCORE">0.1364</data>
      <data key="e_width">0.1364</data>
      <data key="e_color">#008B8B</data>
      <data key="e_arrow.size">0.4</data>
      <data key="e_arrow.width">0.4</data>
      <data key="e_arrow.mode">0</data>
      <data key="e_curved">0.1</data>
    </edge>
    <edge source="n46" target="n158">
      <data key="e_TYPEA">protein</data>
      <data key="e_TYPEB">protein</data>
      <data key="e_MECHANISM">transcriptional regulation</data>
      <data key="e_EFFECT">up-regulates quantity by expression</data>
      <data key="e_DIRECT">NO</data>
      <data key="e_SCORE">0.3123</data>
      <data key="e_width">0.3123</data>
      <data key="e_color">#FF7F50</data>
      <data key="e_arrow.size">0.4</data>
      <data key="e_arrow.width">0.4</data>
      <data key="e_arrow.mode">0</data>
      <data key="e_curved">0.1</data>
    </edge>
    <edge source="n57" target="n158">
      <data key="e_TYPEA">protein</data>
      <data key="e_TYPEB">protein</data>
      <data key="e_MECHANISM">transcriptional regulation</data>
      <data key="e_EFFECT">down-regulates quantity by repression</data>
      <data key="e_DIRECT">NO</data>
      <data key="e_SCORE">0.1364</data>
      <data key="e_width">0.1364</data>
      <data key="e_color">#008B8B</data>
      <data key="e_arrow.size">0.4</data>
      <data key="e_arrow.width">0.4</data>
      <data key="e_arrow.mode">0</data>
      <data key="e_curved">0.1</data>
    </edge>
    <edge source="n78" target="n158">
      <data key="e_TYPEA">protein</data>
      <data key="e_TYPEB">protein</data>
      <data key="e_MECHANISM">transcriptional regulation</data>
      <data key="e_EFFECT">down-regulates quantity by repression</data>
      <data key="e_DIRECT">NO</data>
      <data key="e_SCORE">0.2197</data>
      <data key="e_width">0.2197</data>
      <data key="e_color">#008B8B</data>
      <data key="e_arrow.size">0.4</data>
      <data key="e_arrow.width">0.4</data>
      <data key="e_arrow.mode">0</data>
      <data key="e_curved">0.1</data>
    </edge>
    <edge source="n137" target="n158">
      <data key="e_TYPEA">protein</data>
      <data key="e_TYPEB">protein</data>
      <data key="e_MECHANISM">transcriptional regulation</data>
      <data key="e_EFFECT">down-regulates quantity by repression</data>
      <data key="e_DIRECT">NO</data>
      <data key="e_SCORE">0.2197</data>
      <data key="e_width">0.2197</data>
      <data key="e_color">#008B8B</data>
      <data key="e_arrow.size">0.4</data>
      <data key="e_arrow.width">0.4</data>
      <data key="e_arrow.mode">0</data>
      <data key="e_curved">0.1</data>
    </edge>
    <edge source="n144" target="n158">
      <data key="e_TYPEA">protein</data>
      <data key="e_TYPEB">protein</data>
      <data key="e_MECHANISM">transcriptional regulation</data>
      <data key="e_EFFECT">up-regulates quantity by expression</data>
      <data key="e_DIRECT">NO</data>
      <data key="e_SCORE">0.3966</data>
      <data key="e_width">0.3966</data>
      <data key="e_color">#FF7F50</data>
      <data key="e_arrow.size">0.4</data>
      <data key="e_arrow.width">0.4</data>
      <data key="e_arrow.mode">0</data>
      <data key="e_curved">0.1</data>
    </edge>
    <edge source="n153" target="n158">
      <data key="e_TYPEA">protein</data>
      <data key="e_TYPEB">protein</data>
      <data key="e_MECHANISM">transcriptional regulation</data>
      <data key="e_EFFECT">up-regulates quantity by expression</data>
      <data key="e_DIRECT">NO</data>
      <data key="e_SCORE">0.2753</data>
      <data key="e_width">0.2753</data>
      <data key="e_color">#FF7F50</data>
      <data key="e_arrow.size">0.4</data>
      <data key="e_arrow.width">0.4</data>
      <data key="e_arrow.mode">0</data>
      <data key="e_curved">0.1</data>
    </edge>
    <edge source="n118" target="n159">
      <data key="e_TYPEA">protein</data>
      <data key="e_TYPEB">protein</data>
      <data key="e_MECHANISM">transcriptional regulation</data>
      <data key="e_EFFECT">down-regulates quantity by repression</data>
      <data key="e_DIRECT">NO</data>
      <data key="e_SCORE">0.1364</data>
      <data key="e_width">0.1364</data>
      <data key="e_color">#008B8B</data>
      <data key="e_arrow.size">0.4</data>
      <data key="e_arrow.width">0.4</data>
      <data key="e_arrow.mode">0</data>
      <data key="e_curved">0.1</data>
    </edge>
    <edge source="n26" target="n161">
      <data key="e_TYPEA">protein</data>
      <data key="e_TYPEB">protein</data>
      <data key="e_MECHANISM">transcriptional regulation</data>
      <data key="e_EFFECT">up-regulates quantity by expression</data>
      <data key="e_DIRECT">NO</data>
      <data key="e_SCORE">0.1364</data>
      <data key="e_width">0.1364</data>
      <data key="e_color">#FF7F50</data>
      <data key="e_arrow.size">0.4</data>
      <data key="e_arrow.width">0.4</data>
      <data key="e_arrow.mode">0</data>
      <data key="e_curved">0.1</data>
    </edge>
    <edge source="n133" target="n161">
      <data key="e_TYPEA">protein</data>
      <data key="e_TYPEB">protein</data>
      <data key="e_MECHANISM">transcriptional regulation</data>
      <data key="e_EFFECT">down-regulates quantity by repression</data>
      <data key="e_DIRECT">NO</data>
      <data key="e_SCORE">0.1364</data>
      <data key="e_width">0.1364</data>
      <data key="e_color">#008B8B</data>
      <data key="e_arrow.size">0.4</data>
      <data key="e_arrow.width">0.4</data>
      <data key="e_arrow.mode">0</data>
      <data key="e_curved">0.1</data>
    </edge>
    <edge source="n140" target="n161">
      <data key="e_TYPEA">protein</data>
      <data key="e_TYPEB">protein</data>
      <data key="e_MECHANISM">transcriptional activation</data>
      <data key="e_EFFECT">up-regulates quantity by expression</data>
      <data key="e_DIRECT">YES</data>
      <data key="e_SCORE">0.4512</data>
      <data key="e_width">0.4512</data>
      <data key="e_color">#FF7F50</data>
      <data key="e_arrow.size">0.4</data>
      <data key="e_arrow.width">0.4</data>
      <data key="e_arrow.mode">2</data>
      <data key="e_curved">0.1</data>
    </edge>
    <edge source="n150" target="n161">
      <data key="e_TYPEA">protein</data>
      <data key="e_TYPEB">protein</data>
      <data key="e_MECHANISM">transcriptional regulation</data>
      <data key="e_EFFECT">down-regulates quantity</data>
      <data key="e_DIRECT">YES</data>
      <data key="e_SCORE">0.337</data>
      <data key="e_width">0.337</data>
      <data key="e_color">#008B8B</data>
      <data key="e_arrow.size">0.4</data>
      <data key="e_arrow.width">0.4</data>
      <data key="e_arrow.mode">2</data>
      <data key="e_curved">0.1</data>
    </edge>
    <edge source="n95" target="n162">
      <data key="e_TYPEA">protein</data>
      <data key="e_TYPEB">protein</data>
      <data key="e_MECHANISM">transcriptional regulation</data>
      <data key="e_EFFECT">up-regulates quantity by expression</data>
      <data key="e_DIRECT">NO</data>
      <data key="e_SCORE">0.1364</data>
      <data key="e_width">0.1364</data>
      <data key="e_color">#FF7F50</data>
      <data key="e_arrow.size">0.4</data>
      <data key="e_arrow.width">0.4</data>
      <data key="e_arrow.mode">0</data>
      <data key="e_curved">0.1</data>
    </edge>
    <edge source="n95" target="n162">
      <data key="e_TYPEA">protein</data>
      <data key="e_TYPEB">protein</data>
      <data key="e_MECHANISM">transcriptional regulation</data>
      <data key="e_EFFECT">up-regulates</data>
      <data key="e_DIRECT">NO</data>
      <data key="e_SCORE">0.1364</data>
      <data key="e_width">0.1364</data>
      <data key="e_color">#FF7F50</data>
      <data key="e_arrow.size">0.4</data>
      <data key="e_arrow.width">0.4</data>
      <data key="e_arrow.mode">0</data>
      <data key="e_curved">0.1</data>
    </edge>
    <edge source="n129" target="n162">
      <data key="e_TYPEA">protein</data>
      <data key="e_TYPEB">protein</data>
      <data key="e_MECHANISM">transcriptional regulation</data>
      <data key="e_EFFECT">down-regulates quantity by repression</data>
      <data key="e_DIRECT">NO</data>
      <data key="e_SCORE">0.1364</data>
      <data key="e_width">0.1364</data>
      <data key="e_color">#008B8B</data>
      <data key="e_arrow.size">0.4</data>
      <data key="e_arrow.width">0.4</data>
      <data key="e_arrow.mode">0</data>
      <data key="e_curved">0.1</data>
    </edge>
    <edge source="n129" target="n162">
      <data key="e_TYPEA">protein</data>
      <data key="e_TYPEB">protein</data>
      <data key="e_MECHANISM">transcriptional regulation</data>
      <data key="e_EFFECT">down-regulates</data>
      <data key="e_DIRECT">NO</data>
      <data key="e_SCORE">0.1364</data>
      <data key="e_width">0.1364</data>
      <data key="e_color">#008B8B</data>
      <data key="e_arrow.size">0.4</data>
      <data key="e_arrow.width">0.4</data>
      <data key="e_arrow.mode">0</data>
      <data key="e_curved">0.1</data>
    </edge>
    <edge source="n0" target="n163">
      <data key="e_TYPEA">protein</data>
      <data key="e_TYPEB">protein</data>
      <data key="e_MECHANISM">transcriptional regulation</data>
      <data key="e_EFFECT">down-regulates quantity by repression</data>
      <data key="e_DIRECT">NO</data>
      <data key="e_SCORE">0.1364</data>
      <data key="e_width">0.1364</data>
      <data key="e_color">#008B8B</data>
      <data key="e_arrow.size">0.4</data>
      <data key="e_arrow.width">0.4</data>
      <data key="e_arrow.mode">0</data>
      <data key="e_curved">0.1</data>
    </edge>
    <edge source="n49" target="n163">
      <data key="e_TYPEA">protein</data>
      <data key="e_TYPEB">protein</data>
      <data key="e_MECHANISM">transcriptional regulation</data>
      <data key="e_EFFECT">up-regulates quantity by expression</data>
      <data key="e_DIRECT">YES</data>
      <data key="e_SCORE">0.1364</data>
      <data key="e_width">0.1364</data>
      <data key="e_color">#FF7F50</data>
      <data key="e_arrow.size">0.4</data>
      <data key="e_arrow.width">0.4</data>
      <data key="e_arrow.mode">2</data>
      <data key="e_curved">0.1</data>
    </edge>
    <edge source="n77" target="n163">
      <data key="e_TYPEA">protein</data>
      <data key="e_TYPEB">protein</data>
      <data key="e_MECHANISM">transcriptional regulation</data>
      <data key="e_EFFECT">up-regulates quantity by expression</data>
      <data key="e_DIRECT">YES</data>
      <data key="e_SCORE">0.1364</data>
      <data key="e_width">0.1364</data>
      <data key="e_color">#FF7F50</data>
      <data key="e_arrow.size">0.4</data>
      <data key="e_arrow.width">0.4</data>
      <data key="e_arrow.mode">2</data>
      <data key="e_curved">0.1</data>
    </edge>
    <edge source="n3" target="n164">
      <data key="e_TYPEA">protein</data>
      <data key="e_TYPEB">protein</data>
      <data key="e_MECHANISM">transcriptional regulation</data>
      <data key="e_EFFECT">down-regulates quantity by repression</data>
      <data key="e_DIRECT">NO</data>
      <data key="e_SCORE">0.1364</data>
      <data key="e_width">0.1364</data>
      <data key="e_color">#008B8B</data>
      <data key="e_arrow.size">0.4</data>
      <data key="e_arrow.width">0.4</data>
      <data key="e_arrow.mode">0</data>
      <data key="e_curved">0.1</data>
    </edge>
    <edge source="n3" target="n165">
      <data key="e_TYPEA">protein</data>
      <data key="e_TYPEB">protein</data>
      <data key="e_MECHANISM">transcriptional regulation</data>
      <data key="e_EFFECT">down-regulates quantity by repression</data>
      <data key="e_DIRECT">NO</data>
      <data key="e_SCORE">0.1364</data>
      <data key="e_width">0.1364</data>
      <data key="e_color">#008B8B</data>
      <data key="e_arrow.size">0.4</data>
      <data key="e_arrow.width">0.4</data>
      <data key="e_arrow.mode">0</data>
      <data key="e_curved">0.1</data>
    </edge>
    <edge source="n4" target="n165">
      <data key="e_TYPEA">protein</data>
      <data key="e_TYPEB">protein</data>
      <data key="e_MECHANISM">transcriptional regulation</data>
      <data key="e_EFFECT">down-regulates quantity by repression</data>
      <data key="e_DIRECT">NO</data>
      <data key="e_SCORE">0.1364</data>
      <data key="e_width">0.1364</data>
      <data key="e_color">#008B8B</data>
      <data key="e_arrow.size">0.4</data>
      <data key="e_arrow.width">0.4</data>
      <data key="e_arrow.mode">0</data>
      <data key="e_curved">0.1</data>
    </edge>
    <edge source="n4" target="n165">
      <data key="e_TYPEA">protein</data>
      <data key="e_TYPEB">protein</data>
      <data key="e_MECHANISM">transcriptional regulation</data>
      <data key="e_EFFECT">up-regulates quantity by expression</data>
      <data key="e_DIRECT">NO</data>
      <data key="e_SCORE">0.1364</data>
      <data key="e_width">0.1364</data>
      <data key="e_color">#FF7F50</data>
      <data key="e_arrow.size">0.4</data>
      <data key="e_arrow.width">0.4</data>
      <data key="e_arrow.mode">0</data>
      <data key="e_curved">0.1</data>
    </edge>
    <edge source="n78" target="n165">
      <data key="e_TYPEA">protein</data>
      <data key="e_TYPEB">protein</data>
      <data key="e_MECHANISM">transcriptional regulation</data>
      <data key="e_EFFECT">up-regulates quantity by expression</data>
      <data key="e_DIRECT">NO</data>
      <data key="e_SCORE">0.1364</data>
      <data key="e_width">0.1364</data>
      <data key="e_color">#FF7F50</data>
      <data key="e_arrow.size">0.4</data>
      <data key="e_arrow.width">0.4</data>
      <data key="e_arrow.mode">0</data>
      <data key="e_curved">0.1</data>
    </edge>
    <edge source="n78" target="n165">
      <data key="e_TYPEA">protein</data>
      <data key="e_TYPEB">protein</data>
      <data key="e_MECHANISM">transcriptional regulation</data>
      <data key="e_EFFECT">up-regulates</data>
      <data key="e_DIRECT">NO</data>
      <data key="e_SCORE">0.1364</data>
      <data key="e_width">0.1364</data>
      <data key="e_color">#FF7F50</data>
      <data key="e_arrow.size">0.4</data>
      <data key="e_arrow.width">0.4</data>
      <data key="e_arrow.mode">0</data>
      <data key="e_curved">0.1</data>
    </edge>
    <edge source="n0" target="n166">
      <data key="e_TYPEA">protein</data>
      <data key="e_TYPEB">protein</data>
      <data key="e_MECHANISM">transcriptional regulation</data>
      <data key="e_EFFECT">down-regulates quantity by repression</data>
      <data key="e_DIRECT">NO</data>
      <data key="e_SCORE">0.1364</data>
      <data key="e_width">0.1364</data>
      <data key="e_color">#008B8B</data>
      <data key="e_arrow.size">0.4</data>
      <data key="e_arrow.width">0.4</data>
      <data key="e_arrow.mode">0</data>
      <data key="e_curved">0.1</data>
    </edge>
    <edge source="n48" target="n166">
      <data key="e_TYPEA">protein</data>
      <data key="e_TYPEB">protein</data>
      <data key="e_MECHANISM">transcriptional regulation</data>
      <data key="e_EFFECT">down-regulates quantity by repression</data>
      <data key="e_DIRECT">NO</data>
      <data key="e_SCORE">0.2753</data>
      <data key="e_width">0.2753</data>
      <data key="e_color">#008B8B</data>
      <data key="e_arrow.size">0.4</data>
      <data key="e_arrow.width">0.4</data>
      <data key="e_arrow.mode">0</data>
      <data key="e_curved">0.1</data>
    </edge>
    <edge source="n48" target="n166">
      <data key="e_TYPEA">protein</data>
      <data key="e_TYPEB">protein</data>
      <data key="e_MECHANISM">transcriptional regulation</data>
      <data key="e_EFFECT">up-regulates quantity by expression</data>
      <data key="e_DIRECT">NO</data>
      <data key="e_SCORE">0.2753</data>
      <data key="e_width">0.2753</data>
      <data key="e_color">#FF7F50</data>
      <data key="e_arrow.size">0.4</data>
      <data key="e_arrow.width">0.4</data>
      <data key="e_arrow.mode">0</data>
      <data key="e_curved">0.1</data>
    </edge>
    <edge source="n27" target="n167">
      <data key="e_TYPEA">protein</data>
      <data key="e_TYPEB">protein</data>
      <data key="e_MECHANISM">transcriptional repression</data>
      <data key="e_EFFECT">down-regulates quantity by repression</data>
      <data key="e_DIRECT">YES</data>
      <data key="e_SCORE">0.1364</data>
      <data key="e_width">0.1364</data>
      <data key="e_color">#008B8B</data>
      <data key="e_arrow.size">0.4</data>
      <data key="e_arrow.width">0.4</data>
      <data key="e_arrow.mode">2</data>
      <data key="e_curved">0.1</data>
    </edge>
    <edge source="n165" target="n167">
      <data key="e_TYPEA">protein</data>
      <data key="e_TYPEB">protein</data>
      <data key="e_MECHANISM">transcriptional regulation</data>
      <data key="e_EFFECT">up-regulates quantity by expression</data>
      <data key="e_DIRECT">NO</data>
      <data key="e_SCORE">0.1364</data>
      <data key="e_width">0.1364</data>
      <data key="e_color">#FF7F50</data>
      <data key="e_arrow.size">0.4</data>
      <data key="e_arrow.width">0.4</data>
      <data key="e_arrow.mode">0</data>
      <data key="e_curved">0.1</data>
    </edge>
    <edge source="n27" target="n168">
      <data key="e_TYPEA">protein</data>
      <data key="e_TYPEB">protein</data>
      <data key="e_MECHANISM">transcriptional repression</data>
      <data key="e_EFFECT">down-regulates quantity by repression</data>
      <data key="e_DIRECT">YES</data>
      <data key="e_SCORE">0.1364</data>
      <data key="e_width">0.1364</data>
      <data key="e_color">#008B8B</data>
      <data key="e_arrow.size">0.4</data>
      <data key="e_arrow.width">0.4</data>
      <data key="e_arrow.mode">2</data>
      <data key="e_curved">0.1</data>
    </edge>
    <edge source="n46" target="n168">
      <data key="e_TYPEA">protein</data>
      <data key="e_TYPEB">protein</data>
      <data key="e_MECHANISM">transcriptional regulation</data>
      <data key="e_EFFECT">up-regulates quantity by expression</data>
      <data key="e_DIRECT">NO</data>
      <data key="e_SCORE">0.1364</data>
      <data key="e_width">0.1364</data>
      <data key="e_color">#FF7F50</data>
      <data key="e_arrow.size">0.4</data>
      <data key="e_arrow.width">0.4</data>
      <data key="e_arrow.mode">0</data>
      <data key="e_curved">0.1</data>
    </edge>
    <edge source="n168" target="n168">
      <data key="e_TYPEA">protein</data>
      <data key="e_TYPEB">protein</data>
      <data key="e_MECHANISM">transcriptional regulation</data>
      <data key="e_EFFECT">up-regulates quantity by expression</data>
      <data key="e_DIRECT">NO</data>
      <data key="e_SCORE">0.1364</data>
      <data key="e_width">0.1364</data>
      <data key="e_color">#FF7F50</data>
      <data key="e_arrow.size">0.4</data>
      <data key="e_arrow.width">0.4</data>
      <data key="e_arrow.mode">0</data>
      <data key="e_curved">0.1</data>
    </edge>
    <edge source="n0" target="n169">
      <data key="e_TYPEA">protein</data>
      <data key="e_TYPEB">protein</data>
      <data key="e_MECHANISM">transcriptional regulation</data>
      <data key="e_EFFECT">down-regulates quantity by repression</data>
      <data key="e_DIRECT">NO</data>
      <data key="e_SCORE">0.1364</data>
      <data key="e_width">0.1364</data>
      <data key="e_color">#008B8B</data>
      <data key="e_arrow.size">0.4</data>
      <data key="e_arrow.width">0.4</data>
      <data key="e_arrow.mode">0</data>
      <data key="e_curved">0.1</data>
    </edge>
    <edge source="n42" target="n169">
      <data key="e_TYPEA">protein</data>
      <data key="e_TYPEB">protein</data>
      <data key="e_MECHANISM">transcriptional regulation</data>
      <data key="e_EFFECT">down-regulates quantity by repression</data>
      <data key="e_DIRECT">NO</data>
      <data key="e_SCORE">0.3966</data>
      <data key="e_width">0.3966</data>
      <data key="e_color">#008B8B</data>
      <data key="e_arrow.size">0.4</data>
      <data key="e_arrow.width">0.4</data>
      <data key="e_arrow.mode">0</data>
      <data key="e_curved">0.1</data>
    </edge>
    <edge source="n46" target="n169">
      <data key="e_TYPEA">protein</data>
      <data key="e_TYPEB">protein</data>
      <data key="e_MECHANISM">transcriptional regulation</data>
      <data key="e_EFFECT">unknown</data>
      <data key="e_DIRECT">NO</data>
      <data key="e_SCORE">0.1364</data>
      <data key="e_width">0.1364</data>
      <data key="e_color">#808080</data>
      <data key="e_arrow.size">0.4</data>
      <data key="e_arrow.width">0.4</data>
      <data key="e_arrow.mode">0</data>
      <data key="e_curved">0.1</data>
    </edge>
    <edge source="n60" target="n169">
      <data key="e_TYPEA">protein</data>
      <data key="e_TYPEB">protein</data>
      <data key="e_MECHANISM">transcriptional regulation</data>
      <data key="e_EFFECT">down-regulates quantity by repression</data>
      <data key="e_DIRECT">NO</data>
      <data key="e_SCORE">0.1364</data>
      <data key="e_width">0.1364</data>
      <data key="e_color">#008B8B</data>
      <data key="e_arrow.size">0.4</data>
      <data key="e_arrow.width">0.4</data>
      <data key="e_arrow.mode">0</data>
      <data key="e_curved">0.1</data>
    </edge>
    <edge source="n71" target="n169">
      <data key="e_TYPEA">protein</data>
      <data key="e_TYPEB">protein</data>
      <data key="e_MECHANISM">transcriptional regulation</data>
      <data key="e_EFFECT">down-regulates quantity by repression</data>
      <data key="e_DIRECT">NO</data>
      <data key="e_SCORE">0.2753</data>
      <data key="e_width">0.2753</data>
      <data key="e_color">#008B8B</data>
      <data key="e_arrow.size">0.4</data>
      <data key="e_arrow.width">0.4</data>
      <data key="e_arrow.mode">0</data>
      <data key="e_curved">0.1</data>
    </edge>
    <edge source="n78" target="n169">
      <data key="e_TYPEA">protein</data>
      <data key="e_TYPEB">protein</data>
      <data key="e_MECHANISM">transcriptional regulation</data>
      <data key="e_EFFECT">down-regulates quantity by repression</data>
      <data key="e_DIRECT">YES</data>
      <data key="e_SCORE">0.1364</data>
      <data key="e_width">0.1364</data>
      <data key="e_color">#008B8B</data>
      <data key="e_arrow.size">0.4</data>
      <data key="e_arrow.width">0.4</data>
      <data key="e_arrow.mode">2</data>
      <data key="e_curved">0.1</data>
    </edge>
    <edge source="n92" target="n169">
      <data key="e_TYPEA">protein</data>
      <data key="e_TYPEB">protein</data>
      <data key="e_MECHANISM">transcriptional regulation</data>
      <data key="e_EFFECT">down-regulates quantity by repression</data>
      <data key="e_DIRECT">NO</data>
      <data key="e_SCORE">0.1364</data>
      <data key="e_width">0.1364</data>
      <data key="e_color">#008B8B</data>
      <data key="e_arrow.size">0.4</data>
      <data key="e_arrow.width">0.4</data>
      <data key="e_arrow.mode">0</data>
      <data key="e_curved">0.1</data>
    </edge>
    <edge source="n92" target="n169">
      <data key="e_TYPEA">protein</data>
      <data key="e_TYPEB">protein</data>
      <data key="e_MECHANISM">transcriptional regulation</data>
      <data key="e_EFFECT">down-regulates quantity by repression</data>
      <data key="e_DIRECT">NO</data>
      <data key="e_SCORE">0.1364</data>
      <data key="e_width">0.1364</data>
      <data key="e_color">#008B8B</data>
      <data key="e_arrow.size">0.4</data>
      <data key="e_arrow.width">0.4</data>
      <data key="e_arrow.mode">0</data>
      <data key="e_curved">0.1</data>
    </edge>
    <edge source="n132" target="n169">
      <data key="e_TYPEA">protein</data>
      <data key="e_TYPEB">protein</data>
      <data key="e_MECHANISM">transcriptional regulation</data>
      <data key="e_EFFECT">down-regulates activity</data>
      <data key="e_DIRECT">YES</data>
      <data key="e_SCORE">0.1364</data>
      <data key="e_width">0.1364</data>
      <data key="e_color">#008B8B</data>
      <data key="e_arrow.size">0.4</data>
      <data key="e_arrow.width">0.4</data>
      <data key="e_arrow.mode">2</data>
      <data key="e_curved">0.1</data>
    </edge>
    <edge source="n137" target="n169">
      <data key="e_TYPEA">protein</data>
      <data key="e_TYPEB">protein</data>
      <data key="e_MECHANISM">transcriptional regulation</data>
      <data key="e_EFFECT">down-regulates quantity by repression</data>
      <data key="e_DIRECT">NO</data>
      <data key="e_SCORE">0.1364</data>
      <data key="e_width">0.1364</data>
      <data key="e_color">#008B8B</data>
      <data key="e_arrow.size">0.4</data>
      <data key="e_arrow.width">0.4</data>
      <data key="e_arrow.mode">0</data>
      <data key="e_curved">0.1</data>
    </edge>
    <edge source="n144" target="n169">
      <data key="e_TYPEA">protein</data>
      <data key="e_TYPEB">protein</data>
      <data key="e_MECHANISM">transcriptional regulation</data>
      <data key="e_EFFECT">up-regulates quantity by expression</data>
      <data key="e_DIRECT">YES</data>
      <data key="e_SCORE">0.1364</data>
      <data key="e_width">0.1364</data>
      <data key="e_color">#FF7F50</data>
      <data key="e_arrow.size">0.4</data>
      <data key="e_arrow.width">0.4</data>
      <data key="e_arrow.mode">2</data>
      <data key="e_curved">0.1</data>
    </edge>
    <edge source="n163" target="n169">
      <data key="e_TYPEA">protein</data>
      <data key="e_TYPEB">protein</data>
      <data key="e_MECHANISM">transcriptional regulation</data>
      <data key="e_EFFECT">down-regulates quantity by repression</data>
      <data key="e_DIRECT">NO</data>
      <data key="e_SCORE">0.1364</data>
      <data key="e_width">0.1364</data>
      <data key="e_color">#008B8B</data>
      <data key="e_arrow.size">0.4</data>
      <data key="e_arrow.width">0.4</data>
      <data key="e_arrow.mode">0</data>
      <data key="e_curved">0.1</data>
    </edge>
    <edge source="n60" target="n170">
      <data key="e_TYPEA">protein</data>
      <data key="e_TYPEB">protein</data>
      <data key="e_MECHANISM">transcriptional regulation</data>
      <data key="e_EFFECT">down-regulates quantity by repression</data>
      <data key="e_DIRECT">NO</data>
      <data key="e_SCORE">0.1364</data>
      <data key="e_width">0.1364</data>
      <data key="e_color">#008B8B</data>
      <data key="e_arrow.size">0.4</data>
      <data key="e_arrow.width">0.4</data>
      <data key="e_arrow.mode">0</data>
      <data key="e_curved">0.1</data>
    </edge>
    <edge source="n91" target="n171">
      <data key="e_TYPEA">protein</data>
      <data key="e_TYPEB">protein</data>
      <data key="e_MECHANISM">transcriptional regulation</data>
      <data key="e_EFFECT">down-regulates quantity by repression</data>
      <data key="e_DIRECT">NO</data>
      <data key="e_SCORE">0.1364</data>
      <data key="e_width">0.1364</data>
      <data key="e_color">#008B8B</data>
      <data key="e_arrow.size">0.4</data>
      <data key="e_arrow.width">0.4</data>
      <data key="e_arrow.mode">0</data>
      <data key="e_curved">0.1</data>
    </edge>
    <edge source="n92" target="n171">
      <data key="e_TYPEA">protein</data>
      <data key="e_TYPEB">protein</data>
      <data key="e_MECHANISM">transcriptional regulation</data>
      <data key="e_EFFECT">down-regulates quantity by repression</data>
      <data key="e_DIRECT">NO</data>
      <data key="e_SCORE">0.1364</data>
      <data key="e_width">0.1364</data>
      <data key="e_color">#008B8B</data>
      <data key="e_arrow.size">0.4</data>
      <data key="e_arrow.width">0.4</data>
      <data key="e_arrow.mode">0</data>
      <data key="e_curved">0.1</data>
    </edge>
    <edge source="n92" target="n173">
      <data key="e_TYPEA">protein</data>
      <data key="e_TYPEB">protein</data>
      <data key="e_MECHANISM">transcriptional regulation</data>
      <data key="e_EFFECT">down-regulates quantity by repression</data>
      <data key="e_DIRECT">NO</data>
      <data key="e_SCORE">0.1364</data>
      <data key="e_width">0.1364</data>
      <data key="e_color">#008B8B</data>
      <data key="e_arrow.size">0.4</data>
      <data key="e_arrow.width">0.4</data>
      <data key="e_arrow.mode">0</data>
      <data key="e_curved">0.1</data>
    </edge>
    <edge source="n115" target="n173">
      <data key="e_TYPEA">protein</data>
      <data key="e_TYPEB">protein</data>
      <data key="e_MECHANISM">transcriptional regulation</data>
      <data key="e_EFFECT">down-regulates quantity by repression</data>
      <data key="e_DIRECT">NO</data>
      <data key="e_SCORE">0.1364</data>
      <data key="e_width">0.1364</data>
      <data key="e_color">#008B8B</data>
      <data key="e_arrow.size">0.4</data>
      <data key="e_arrow.width">0.4</data>
      <data key="e_arrow.mode">0</data>
      <data key="e_curved">0.1</data>
    </edge>
    <edge source="n168" target="n173">
      <data key="e_TYPEA">protein</data>
      <data key="e_TYPEB">protein</data>
      <data key="e_MECHANISM">transcriptional regulation</data>
      <data key="e_EFFECT">up-regulates quantity by expression</data>
      <data key="e_DIRECT">NO</data>
      <data key="e_SCORE">0.1364</data>
      <data key="e_width">0.1364</data>
      <data key="e_color">#FF7F50</data>
      <data key="e_arrow.size">0.4</data>
      <data key="e_arrow.width">0.4</data>
      <data key="e_arrow.mode">0</data>
      <data key="e_curved">0.1</data>
    </edge>
    <edge source="n174" target="n174">
      <data key="e_TYPEA">protein</data>
      <data key="e_TYPEB">protein</data>
      <data key="e_MECHANISM">transcriptional regulation</data>
      <data key="e_EFFECT">up-regulates quantity by expression</data>
      <data key="e_DIRECT">NO</data>
      <data key="e_SCORE">0.1364</data>
      <data key="e_width">0.1364</data>
      <data key="e_color">#FF7F50</data>
      <data key="e_arrow.size">0.4</data>
      <data key="e_arrow.width">0.4</data>
      <data key="e_arrow.mode">0</data>
      <data key="e_curved">0.1</data>
    </edge>
    <edge source="n115" target="n175">
      <data key="e_TYPEA">protein</data>
      <data key="e_TYPEB">protein</data>
      <data key="e_MECHANISM">transcriptional regulation</data>
      <data key="e_EFFECT">down-regulates quantity by repression</data>
      <data key="e_DIRECT">NO</data>
      <data key="e_SCORE">0.1364</data>
      <data key="e_width">0.1364</data>
      <data key="e_color">#008B8B</data>
      <data key="e_arrow.size">0.4</data>
      <data key="e_arrow.width">0.4</data>
      <data key="e_arrow.mode">0</data>
      <data key="e_curved">0.1</data>
    </edge>
    <edge source="n116" target="n175">
      <data key="e_TYPEA">protein</data>
      <data key="e_TYPEB">protein</data>
      <data key="e_MECHANISM">transcriptional regulation</data>
      <data key="e_EFFECT">down-regulates quantity by repression</data>
      <data key="e_DIRECT">NO</data>
      <data key="e_SCORE">0.1364</data>
      <data key="e_width">0.1364</data>
      <data key="e_color">#008B8B</data>
      <data key="e_arrow.size">0.4</data>
      <data key="e_arrow.width">0.4</data>
      <data key="e_arrow.mode">0</data>
      <data key="e_curved">0.1</data>
    </edge>
    <edge source="n15" target="n176">
      <data key="e_TYPEA">protein</data>
      <data key="e_TYPEB">protein</data>
      <data key="e_MECHANISM">transcriptional regulation</data>
      <data key="e_EFFECT">up-regulates quantity by expression</data>
      <data key="e_DIRECT">NO</data>
      <data key="e_SCORE">0.1364</data>
      <data key="e_width">0.1364</data>
      <data key="e_color">#FF7F50</data>
      <data key="e_arrow.size">0.4</data>
      <data key="e_arrow.width">0.4</data>
      <data key="e_arrow.mode">0</data>
      <data key="e_curved">0.1</data>
    </edge>
    <edge source="n160" target="n176">
      <data key="e_TYPEA">protein</data>
      <data key="e_TYPEB">protein</data>
      <data key="e_MECHANISM">transcriptional regulation</data>
      <data key="e_EFFECT">up-regulates quantity by expression</data>
      <data key="e_DIRECT">NO</data>
      <data key="e_SCORE">0.1364</data>
      <data key="e_width">0.1364</data>
      <data key="e_color">#FF7F50</data>
      <data key="e_arrow.size">0.4</data>
      <data key="e_arrow.width">0.4</data>
      <data key="e_arrow.mode">0</data>
      <data key="e_curved">0.1</data>
    </edge>
    <edge source="n111" target="n177">
      <data key="e_TYPEA">protein</data>
      <data key="e_TYPEB">protein</data>
      <data key="e_MECHANISM">transcriptional regulation</data>
      <data key="e_EFFECT">up-regulates quantity by expression</data>
      <data key="e_DIRECT">NO</data>
      <data key="e_SCORE">0.1364</data>
      <data key="e_width">0.1364</data>
      <data key="e_color">#FF7F50</data>
      <data key="e_arrow.size">0.4</data>
      <data key="e_arrow.width">0.4</data>
      <data key="e_arrow.mode">0</data>
      <data key="e_curved">0.1</data>
    </edge>
    <edge source="n114" target="n177">
      <data key="e_TYPEA">protein</data>
      <data key="e_TYPEB">protein</data>
      <data key="e_MECHANISM">transcriptional regulation</data>
      <data key="e_EFFECT">down-regulates quantity by repression</data>
      <data key="e_DIRECT">NO</data>
      <data key="e_SCORE">0.1364</data>
      <data key="e_width">0.1364</data>
      <data key="e_color">#008B8B</data>
      <data key="e_arrow.size">0.4</data>
      <data key="e_arrow.width">0.4</data>
      <data key="e_arrow.mode">0</data>
      <data key="e_curved">0.1</data>
    </edge>
    <edge source="n78" target="n178">
      <data key="e_TYPEA">protein</data>
      <data key="e_TYPEB">protein</data>
      <data key="e_MECHANISM">transcriptional regulation</data>
      <data key="e_EFFECT">up-regulates quantity by expression</data>
      <data key="e_DIRECT">NO</data>
      <data key="e_SCORE">0.1364</data>
      <data key="e_width">0.1364</data>
      <data key="e_color">#FF7F50</data>
      <data key="e_arrow.size">0.4</data>
      <data key="e_arrow.width">0.4</data>
      <data key="e_arrow.mode">0</data>
      <data key="e_curved">0.1</data>
    </edge>
    <edge source="n54" target="n181">
      <data key="e_TYPEA">protein</data>
      <data key="e_TYPEB">protein</data>
      <data key="e_MECHANISM">transcriptional regulation</data>
      <data key="e_EFFECT">up-regulates quantity by expression</data>
      <data key="e_DIRECT">YES</data>
      <data key="e_SCORE">0.1364</data>
      <data key="e_width">0.1364</data>
      <data key="e_color">#FF7F50</data>
      <data key="e_arrow.size">0.4</data>
      <data key="e_arrow.width">0.4</data>
      <data key="e_arrow.mode">2</data>
      <data key="e_curved">0.1</data>
    </edge>
    <edge source="n115" target="n181">
      <data key="e_TYPEA">protein</data>
      <data key="e_TYPEB">protein</data>
      <data key="e_MECHANISM">transcriptional regulation</data>
      <data key="e_EFFECT">up-regulates quantity by expression</data>
      <data key="e_DIRECT">NO</data>
      <data key="e_SCORE">0.1364</data>
      <data key="e_width">0.1364</data>
      <data key="e_color">#FF7F50</data>
      <data key="e_arrow.size">0.4</data>
      <data key="e_arrow.width">0.4</data>
      <data key="e_arrow.mode">0</data>
      <data key="e_curved">0.1</data>
    </edge>
    <edge source="n116" target="n181">
      <data key="e_TYPEA">protein</data>
      <data key="e_TYPEB">protein</data>
      <data key="e_MECHANISM">transcriptional regulation</data>
      <data key="e_EFFECT">up-regulates quantity by expression</data>
      <data key="e_DIRECT">NO</data>
      <data key="e_SCORE">0.1364</data>
      <data key="e_width">0.1364</data>
      <data key="e_color">#FF7F50</data>
      <data key="e_arrow.size">0.4</data>
      <data key="e_arrow.width">0.4</data>
      <data key="e_arrow.mode">0</data>
      <data key="e_curved">0.1</data>
    </edge>
    <edge source="n136" target="n181">
      <data key="e_TYPEA">protein</data>
      <data key="e_TYPEB">protein</data>
      <data key="e_MECHANISM">transcriptional regulation</data>
      <data key="e_EFFECT">down-regulates quantity by repression</data>
      <data key="e_DIRECT">NO</data>
      <data key="e_SCORE">0.1364</data>
      <data key="e_width">0.1364</data>
      <data key="e_color">#008B8B</data>
      <data key="e_arrow.size">0.4</data>
      <data key="e_arrow.width">0.4</data>
      <data key="e_arrow.mode">0</data>
      <data key="e_curved">0.1</data>
    </edge>
    <edge source="n153" target="n181">
      <data key="e_TYPEA">protein</data>
      <data key="e_TYPEB">protein</data>
      <data key="e_MECHANISM">transcriptional regulation</data>
      <data key="e_EFFECT">up-regulates quantity by expression</data>
      <data key="e_DIRECT">NO</data>
      <data key="e_SCORE">0.1364</data>
      <data key="e_width">0.1364</data>
      <data key="e_color">#FF7F50</data>
      <data key="e_arrow.size">0.4</data>
      <data key="e_arrow.width">0.4</data>
      <data key="e_arrow.mode">0</data>
      <data key="e_curved">0.1</data>
    </edge>
    <edge source="n172" target="n181">
      <data key="e_TYPEA">protein</data>
      <data key="e_TYPEB">protein</data>
      <data key="e_MECHANISM">transcriptional regulation</data>
      <data key="e_EFFECT">up-regulates quantity</data>
      <data key="e_DIRECT">YES</data>
      <data key="e_SCORE">0.1364</data>
      <data key="e_width">0.1364</data>
      <data key="e_color">#FF7F50</data>
      <data key="e_arrow.size">0.4</data>
      <data key="e_arrow.width">0.4</data>
      <data key="e_arrow.mode">2</data>
      <data key="e_curved">0.1</data>
    </edge>
    <edge source="n137" target="n182">
      <data key="e_TYPEA">protein</data>
      <data key="e_TYPEB">protein</data>
      <data key="e_MECHANISM">transcriptional regulation</data>
      <data key="e_EFFECT">down-regulates quantity by repression</data>
      <data key="e_DIRECT">YES</data>
      <data key="e_SCORE">0.2753</data>
      <data key="e_width">0.2753</data>
      <data key="e_color">#008B8B</data>
      <data key="e_arrow.size">0.4</data>
      <data key="e_arrow.width">0.4</data>
      <data key="e_arrow.mode">2</data>
      <data key="e_curved">0.1</data>
    </edge>
    <edge source="n49" target="n183">
      <data key="e_TYPEA">protein</data>
      <data key="e_TYPEB">protein</data>
      <data key="e_MECHANISM">transcriptional regulation</data>
      <data key="e_EFFECT">down-regulates quantity by repression</data>
      <data key="e_DIRECT">NO</data>
      <data key="e_SCORE">0.1364</data>
      <data key="e_width">0.1364</data>
      <data key="e_color">#008B8B</data>
      <data key="e_arrow.size">0.4</data>
      <data key="e_arrow.width">0.4</data>
      <data key="e_arrow.mode">0</data>
      <data key="e_curved">0.1</data>
    </edge>
    <edge source="n77" target="n183">
      <data key="e_TYPEA">protein</data>
      <data key="e_TYPEB">protein</data>
      <data key="e_MECHANISM">transcriptional regulation</data>
      <data key="e_EFFECT">down-regulates quantity by repression</data>
      <data key="e_DIRECT">NO</data>
      <data key="e_SCORE">0.1364</data>
      <data key="e_width">0.1364</data>
      <data key="e_color">#008B8B</data>
      <data key="e_arrow.size">0.4</data>
      <data key="e_arrow.width">0.4</data>
      <data key="e_arrow.mode">0</data>
      <data key="e_curved">0.1</data>
    </edge>
    <edge source="n158" target="n183">
      <data key="e_TYPEA">protein</data>
      <data key="e_TYPEB">protein</data>
      <data key="e_MECHANISM">transcriptional regulation</data>
      <data key="e_EFFECT">up-regulates quantity by expression</data>
      <data key="e_DIRECT">NO</data>
      <data key="e_SCORE">0.1364</data>
      <data key="e_width">0.1364</data>
      <data key="e_color">#FF7F50</data>
      <data key="e_arrow.size">0.4</data>
      <data key="e_arrow.width">0.4</data>
      <data key="e_arrow.mode">0</data>
      <data key="e_curved">0.1</data>
    </edge>
    <edge source="n162" target="n183">
      <data key="e_TYPEA">protein</data>
      <data key="e_TYPEB">protein</data>
      <data key="e_MECHANISM">transcriptional regulation</data>
      <data key="e_EFFECT">up-regulates quantity by expression</data>
      <data key="e_DIRECT">YES</data>
      <data key="e_SCORE">0.2197</data>
      <data key="e_width">0.2197</data>
      <data key="e_color">#FF7F50</data>
      <data key="e_arrow.size">0.4</data>
      <data key="e_arrow.width">0.4</data>
      <data key="e_arrow.mode">2</data>
      <data key="e_curved">0.1</data>
    </edge>
    <edge source="n78" target="n184">
      <data key="e_TYPEA">protein</data>
      <data key="e_TYPEB">protein</data>
      <data key="e_MECHANISM">transcriptional regulation</data>
      <data key="e_EFFECT">down-regulates quantity by repression</data>
      <data key="e_DIRECT">NO</data>
      <data key="e_SCORE">0.4141</data>
      <data key="e_width">0.4141</data>
      <data key="e_color">#008B8B</data>
      <data key="e_arrow.size">0.4</data>
      <data key="e_arrow.width">0.4</data>
      <data key="e_arrow.mode">0</data>
      <data key="e_curved">0.1</data>
    </edge>
    <edge source="n46" target="n185">
      <data key="e_TYPEA">protein</data>
      <data key="e_TYPEB">protein</data>
      <data key="e_MECHANISM">transcriptional activation</data>
      <data key="e_EFFECT">up-regulates quantity by expression</data>
      <data key="e_DIRECT">NO</data>
      <data key="e_SCORE">0.2753</data>
      <data key="e_width">0.2753</data>
      <data key="e_color">#FF7F50</data>
      <data key="e_arrow.size">0.4</data>
      <data key="e_arrow.width">0.4</data>
      <data key="e_arrow.mode">0</data>
      <data key="e_curved">0.1</data>
    </edge>
    <edge source="n112" target="n185">
      <data key="e_TYPEA">protein</data>
      <data key="e_TYPEB">protein</data>
      <data key="e_MECHANISM">transcriptional repression</data>
      <data key="e_EFFECT">down-regulates quantity by repression</data>
      <data key="e_DIRECT">NO</data>
      <data key="e_SCORE">0.1364</data>
      <data key="e_width">0.1364</data>
      <data key="e_color">#008B8B</data>
      <data key="e_arrow.size">0.4</data>
      <data key="e_arrow.width">0.4</data>
      <data key="e_arrow.mode">0</data>
      <data key="e_curved">0.1</data>
    </edge>
    <edge source="n186" target="n186">
      <data key="e_TYPEA">protein</data>
      <data key="e_TYPEB">protein</data>
      <data key="e_MECHANISM">transcriptional activation</data>
      <data key="e_EFFECT">up-regulates quantity by expression</data>
      <data key="e_DIRECT">NO</data>
      <data key="e_SCORE">0.1364</data>
      <data key="e_width">0.1364</data>
      <data key="e_color">#FF7F50</data>
      <data key="e_arrow.size">0.4</data>
      <data key="e_arrow.width">0.4</data>
      <data key="e_arrow.mode">0</data>
      <data key="e_curved">0.1</data>
    </edge>
    <edge source="n100" target="n187">
      <data key="e_TYPEA">protein</data>
      <data key="e_TYPEB">protein</data>
      <data key="e_MECHANISM">transcriptional regulation</data>
      <data key="e_EFFECT">down-regulates quantity by repression</data>
      <data key="e_DIRECT">NO</data>
      <data key="e_SCORE">0.1364</data>
      <data key="e_width">0.1364</data>
      <data key="e_color">#008B8B</data>
      <data key="e_arrow.size">0.4</data>
      <data key="e_arrow.width">0.4</data>
      <data key="e_arrow.mode">0</data>
      <data key="e_curved">0.1</data>
    </edge>
    <edge source="n72" target="n189">
      <data key="e_TYPEA">protein</data>
      <data key="e_TYPEB">protein</data>
      <data key="e_MECHANISM">transcriptional regulation</data>
      <data key="e_EFFECT">down-regulates quantity by repression</data>
      <data key="e_DIRECT">NO</data>
      <data key="e_SCORE">0.1364</data>
      <data key="e_width">0.1364</data>
      <data key="e_color">#008B8B</data>
      <data key="e_arrow.size">0.4</data>
      <data key="e_arrow.width">0.4</data>
      <data key="e_arrow.mode">0</data>
      <data key="e_curved">0.1</data>
    </edge>
    <edge source="n73" target="n189">
      <data key="e_TYPEA">protein</data>
      <data key="e_TYPEB">protein</data>
      <data key="e_MECHANISM">transcriptional regulation</data>
      <data key="e_EFFECT">down-regulates quantity by repression</data>
      <data key="e_DIRECT">NO</data>
      <data key="e_SCORE">0.1364</data>
      <data key="e_width">0.1364</data>
      <data key="e_color">#008B8B</data>
      <data key="e_arrow.size">0.4</data>
      <data key="e_arrow.width">0.4</data>
      <data key="e_arrow.mode">0</data>
      <data key="e_curved">0.1</data>
    </edge>
    <edge source="n75" target="n189">
      <data key="e_TYPEA">protein</data>
      <data key="e_TYPEB">protein</data>
      <data key="e_MECHANISM">transcriptional regulation</data>
      <data key="e_EFFECT">up-regulates quantity by expression</data>
      <data key="e_DIRECT">NO</data>
      <data key="e_SCORE">0.1364</data>
      <data key="e_width">0.1364</data>
      <data key="e_color">#FF7F50</data>
      <data key="e_arrow.size">0.4</data>
      <data key="e_arrow.width">0.4</data>
      <data key="e_arrow.mode">0</data>
      <data key="e_curved">0.1</data>
    </edge>
    <edge source="n166" target="n189">
      <data key="e_TYPEA">protein</data>
      <data key="e_TYPEB">protein</data>
      <data key="e_MECHANISM">transcriptional regulation</data>
      <data key="e_EFFECT">up-regulates quantity by expression</data>
      <data key="e_DIRECT">NO</data>
      <data key="e_SCORE">0.1364</data>
      <data key="e_width">0.1364</data>
      <data key="e_color">#FF7F50</data>
      <data key="e_arrow.size">0.4</data>
      <data key="e_arrow.width">0.4</data>
      <data key="e_arrow.mode">0</data>
      <data key="e_curved">0.1</data>
    </edge>
    <edge source="n0" target="n190">
      <data key="e_TYPEA">protein</data>
      <data key="e_TYPEB">protein</data>
      <data key="e_MECHANISM">transcriptional regulation</data>
      <data key="e_EFFECT">down-regulates quantity by repression</data>
      <data key="e_DIRECT">NO</data>
      <data key="e_SCORE">0.1364</data>
      <data key="e_width">0.1364</data>
      <data key="e_color">#008B8B</data>
      <data key="e_arrow.size">0.4</data>
      <data key="e_arrow.width">0.4</data>
      <data key="e_arrow.mode">0</data>
      <data key="e_curved">0.1</data>
    </edge>
    <edge source="n5" target="n190">
      <data key="e_TYPEA">protein</data>
      <data key="e_TYPEB">protein</data>
      <data key="e_MECHANISM">transcriptional regulation</data>
      <data key="e_EFFECT">up-regulates quantity by expression</data>
      <data key="e_DIRECT">NO</data>
      <data key="e_SCORE">0.1364</data>
      <data key="e_width">0.1364</data>
      <data key="e_color">#FF7F50</data>
      <data key="e_arrow.size">0.4</data>
      <data key="e_arrow.width">0.4</data>
      <data key="e_arrow.mode">0</data>
      <data key="e_curved">0.1</data>
    </edge>
    <edge source="n26" target="n190">
      <data key="e_TYPEA">protein</data>
      <data key="e_TYPEB">protein</data>
      <data key="e_MECHANISM">transcriptional regulation</data>
      <data key="e_EFFECT">up-regulates quantity by expression</data>
      <data key="e_DIRECT">NO</data>
      <data key="e_SCORE">0.1364</data>
      <data key="e_width">0.1364</data>
      <data key="e_color">#FF7F50</data>
      <data key="e_arrow.size">0.4</data>
      <data key="e_arrow.width">0.4</data>
      <data key="e_arrow.mode">0</data>
      <data key="e_curved">0.1</data>
    </edge>
    <edge source="n42" target="n190">
      <data key="e_TYPEA">protein</data>
      <data key="e_TYPEB">protein</data>
      <data key="e_MECHANISM">transcriptional regulation</data>
      <data key="e_EFFECT">down-regulates quantity by repression</data>
      <data key="e_DIRECT">NO</data>
      <data key="e_SCORE">0.1364</data>
      <data key="e_width">0.1364</data>
      <data key="e_color">#008B8B</data>
      <data key="e_arrow.size">0.4</data>
      <data key="e_arrow.width">0.4</data>
      <data key="e_arrow.mode">0</data>
      <data key="e_curved">0.1</data>
    </edge>
    <edge source="n90" target="n190">
      <data key="e_TYPEA">protein</data>
      <data key="e_TYPEB">protein</data>
      <data key="e_MECHANISM">transcriptional regulation</data>
      <data key="e_EFFECT">up-regulates quantity by expression</data>
      <data key="e_DIRECT">NO</data>
      <data key="e_SCORE">0.1364</data>
      <data key="e_width">0.1364</data>
      <data key="e_color">#FF7F50</data>
      <data key="e_arrow.size">0.4</data>
      <data key="e_arrow.width">0.4</data>
      <data key="e_arrow.mode">0</data>
      <data key="e_curved">0.1</data>
    </edge>
    <edge source="n96" target="n190">
      <data key="e_TYPEA">protein</data>
      <data key="e_TYPEB">protein</data>
      <data key="e_MECHANISM">transcriptional regulation</data>
      <data key="e_EFFECT">up-regulates quantity by expression</data>
      <data key="e_DIRECT">NO</data>
      <data key="e_SCORE">0.1364</data>
      <data key="e_width">0.1364</data>
      <data key="e_color">#FF7F50</data>
      <data key="e_arrow.size">0.4</data>
      <data key="e_arrow.width">0.4</data>
      <data key="e_arrow.mode">0</data>
      <data key="e_curved">0.1</data>
    </edge>
    <edge source="n101" target="n190">
      <data key="e_TYPEA">protein</data>
      <data key="e_TYPEB">protein</data>
      <data key="e_MECHANISM">transcriptional regulation</data>
      <data key="e_EFFECT">up-regulates quantity by expression</data>
      <data key="e_DIRECT">NO</data>
      <data key="e_SCORE">0.1364</data>
      <data key="e_width">0.1364</data>
      <data key="e_color">#FF7F50</data>
      <data key="e_arrow.size">0.4</data>
      <data key="e_arrow.width">0.4</data>
      <data key="e_arrow.mode">0</data>
      <data key="e_curved">0.1</data>
    </edge>
    <edge source="n114" target="n190">
      <data key="e_TYPEA">protein</data>
      <data key="e_TYPEB">protein</data>
      <data key="e_MECHANISM">transcriptional regulation</data>
      <data key="e_EFFECT">down-regulates quantity by repression</data>
      <data key="e_DIRECT">NO</data>
      <data key="e_SCORE">0.1364</data>
      <data key="e_width">0.1364</data>
      <data key="e_color">#008B8B</data>
      <data key="e_arrow.size">0.4</data>
      <data key="e_arrow.width">0.4</data>
      <data key="e_arrow.mode">0</data>
      <data key="e_curved">0.1</data>
    </edge>
    <edge source="n123" target="n190">
      <data key="e_TYPEA">protein</data>
      <data key="e_TYPEB">protein</data>
      <data key="e_MECHANISM">transcriptional regulation</data>
      <data key="e_EFFECT">up-regulates quantity by expression</data>
      <data key="e_DIRECT">NO</data>
      <data key="e_SCORE">0.1364</data>
      <data key="e_width">0.1364</data>
      <data key="e_color">#FF7F50</data>
      <data key="e_arrow.size">0.4</data>
      <data key="e_arrow.width">0.4</data>
      <data key="e_arrow.mode">0</data>
      <data key="e_curved">0.1</data>
    </edge>
    <edge source="n123" target="n190">
      <data key="e_TYPEA">protein</data>
      <data key="e_TYPEB">protein</data>
      <data key="e_MECHANISM">transcriptional regulation</data>
      <data key="e_EFFECT">down-regulates quantity by repression</data>
      <data key="e_DIRECT">NO</data>
      <data key="e_SCORE">0.1364</data>
      <data key="e_width">0.1364</data>
      <data key="e_color">#008B8B</data>
      <data key="e_arrow.size">0.4</data>
      <data key="e_arrow.width">0.4</data>
      <data key="e_arrow.mode">0</data>
      <data key="e_curved">0.1</data>
    </edge>
    <edge source="n150" target="n190">
      <data key="e_TYPEA">protein</data>
      <data key="e_TYPEB">protein</data>
      <data key="e_MECHANISM">transcriptional regulation</data>
      <data key="e_EFFECT">up-regulates quantity by expression</data>
      <data key="e_DIRECT">NO</data>
      <data key="e_SCORE">0.1364</data>
      <data key="e_width">0.1364</data>
      <data key="e_color">#FF7F50</data>
      <data key="e_arrow.size">0.4</data>
      <data key="e_arrow.width">0.4</data>
      <data key="e_arrow.mode">0</data>
      <data key="e_curved">0.1</data>
    </edge>
    <edge source="n165" target="n190">
      <data key="e_TYPEA">protein</data>
      <data key="e_TYPEB">protein</data>
      <data key="e_MECHANISM">transcriptional regulation</data>
      <data key="e_EFFECT">up-regulates quantity by expression</data>
      <data key="e_DIRECT">NO</data>
      <data key="e_SCORE">0.1364</data>
      <data key="e_width">0.1364</data>
      <data key="e_color">#FF7F50</data>
      <data key="e_arrow.size">0.4</data>
      <data key="e_arrow.width">0.4</data>
      <data key="e_arrow.mode">0</data>
      <data key="e_curved">0.1</data>
    </edge>
    <edge source="n166" target="n190">
      <data key="e_TYPEA">protein</data>
      <data key="e_TYPEB">protein</data>
      <data key="e_MECHANISM">transcriptional regulation</data>
      <data key="e_EFFECT">up-regulates quantity by expression</data>
      <data key="e_DIRECT">NO</data>
      <data key="e_SCORE">0.1364</data>
      <data key="e_width">0.1364</data>
      <data key="e_color">#FF7F50</data>
      <data key="e_arrow.size">0.4</data>
      <data key="e_arrow.width">0.4</data>
      <data key="e_arrow.mode">0</data>
      <data key="e_curved">0.1</data>
    </edge>
    <edge source="n172" target="n190">
      <data key="e_TYPEA">protein</data>
      <data key="e_TYPEB">protein</data>
      <data key="e_MECHANISM">transcriptional regulation</data>
      <data key="e_EFFECT">up-regulates quantity by expression</data>
      <data key="e_DIRECT">NO</data>
      <data key="e_SCORE">0.1364</data>
      <data key="e_width">0.1364</data>
      <data key="e_color">#FF7F50</data>
      <data key="e_arrow.size">0.4</data>
      <data key="e_arrow.width">0.4</data>
      <data key="e_arrow.mode">0</data>
      <data key="e_curved">0.1</data>
    </edge>
    <edge source="n0" target="n191">
      <data key="e_TYPEA">protein</data>
      <data key="e_TYPEB">protein</data>
      <data key="e_MECHANISM">transcriptional regulation</data>
      <data key="e_EFFECT">down-regulates quantity by repression</data>
      <data key="e_DIRECT">NO</data>
      <data key="e_SCORE">0.1364</data>
      <data key="e_width">0.1364</data>
      <data key="e_color">#008B8B</data>
      <data key="e_arrow.size">0.4</data>
      <data key="e_arrow.width">0.4</data>
      <data key="e_arrow.mode">0</data>
      <data key="e_curved">0.1</data>
    </edge>
    <edge source="n92" target="n191">
      <data key="e_TYPEA">protein</data>
      <data key="e_TYPEB">protein</data>
      <data key="e_MECHANISM">transcriptional regulation</data>
      <data key="e_EFFECT">down-regulates quantity by repression</data>
      <data key="e_DIRECT">NO</data>
      <data key="e_SCORE">0.1364</data>
      <data key="e_width">0.1364</data>
      <data key="e_color">#008B8B</data>
      <data key="e_arrow.size">0.4</data>
      <data key="e_arrow.width">0.4</data>
      <data key="e_arrow.mode">0</data>
      <data key="e_curved">0.1</data>
    </edge>
    <edge source="n159" target="n191">
      <data key="e_TYPEA">protein</data>
      <data key="e_TYPEB">protein</data>
      <data key="e_MECHANISM">transcriptional regulation</data>
      <data key="e_EFFECT">down-regulates quantity by repression</data>
      <data key="e_DIRECT">NO</data>
      <data key="e_SCORE">0.1364</data>
      <data key="e_width">0.1364</data>
      <data key="e_color">#008B8B</data>
      <data key="e_arrow.size">0.4</data>
      <data key="e_arrow.width">0.4</data>
      <data key="e_arrow.mode">0</data>
      <data key="e_curved">0.1</data>
    </edge>
    <edge source="n1" target="n192">
      <data key="e_TYPEA">protein</data>
      <data key="e_TYPEB">protein</data>
      <data key="e_MECHANISM">transcriptional regulation</data>
      <data key="e_EFFECT">down-regulates quantity by repression</data>
      <data key="e_DIRECT">NO</data>
      <data key="e_SCORE">0.1364</data>
      <data key="e_width">0.1364</data>
      <data key="e_color">#008B8B</data>
      <data key="e_arrow.size">0.4</data>
      <data key="e_arrow.width">0.4</data>
      <data key="e_arrow.mode">0</data>
      <data key="e_curved">0.1</data>
    </edge>
    <edge source="n91" target="n192">
      <data key="e_TYPEA">protein</data>
      <data key="e_TYPEB">protein</data>
      <data key="e_MECHANISM">transcriptional regulation</data>
      <data key="e_EFFECT">down-regulates quantity by repression</data>
      <data key="e_DIRECT">NO</data>
      <data key="e_SCORE">0.1364</data>
      <data key="e_width">0.1364</data>
      <data key="e_color">#008B8B</data>
      <data key="e_arrow.size">0.4</data>
      <data key="e_arrow.width">0.4</data>
      <data key="e_arrow.mode">0</data>
      <data key="e_curved">0.1</data>
    </edge>
    <edge source="n92" target="n192">
      <data key="e_TYPEA">protein</data>
      <data key="e_TYPEB">protein</data>
      <data key="e_MECHANISM">transcriptional regulation</data>
      <data key="e_EFFECT">down-regulates quantity by repression</data>
      <data key="e_DIRECT">NO</data>
      <data key="e_SCORE">0.1364</data>
      <data key="e_width">0.1364</data>
      <data key="e_color">#008B8B</data>
      <data key="e_arrow.size">0.4</data>
      <data key="e_arrow.width">0.4</data>
      <data key="e_arrow.mode">0</data>
      <data key="e_curved">0.1</data>
    </edge>
    <edge source="n2" target="n193">
      <data key="e_TYPEA">protein</data>
      <data key="e_TYPEB">protein</data>
      <data key="e_MECHANISM">transcriptional regulation</data>
      <data key="e_EFFECT">down-regulates quantity by repression</data>
      <data key="e_DIRECT">NO</data>
      <data key="e_SCORE">0.1364</data>
      <data key="e_width">0.1364</data>
      <data key="e_color">#008B8B</data>
      <data key="e_arrow.size">0.4</data>
      <data key="e_arrow.width">0.4</data>
      <data key="e_arrow.mode">0</data>
      <data key="e_curved">0.1</data>
    </edge>
    <edge source="n15" target="n193">
      <data key="e_TYPEA">protein</data>
      <data key="e_TYPEB">protein</data>
      <data key="e_MECHANISM">transcriptional regulation</data>
      <data key="e_EFFECT">down-regulates quantity by repression</data>
      <data key="e_DIRECT">NO</data>
      <data key="e_SCORE">0.1364</data>
      <data key="e_width">0.1364</data>
      <data key="e_color">#008B8B</data>
      <data key="e_arrow.size">0.4</data>
      <data key="e_arrow.width">0.4</data>
      <data key="e_arrow.mode">0</data>
      <data key="e_curved">0.1</data>
    </edge>
    <edge source="n22" target="n193">
      <data key="e_TYPEA">protein</data>
      <data key="e_TYPEB">protein</data>
      <data key="e_MECHANISM">transcriptional regulation</data>
      <data key="e_EFFECT">up-regulates quantity by expression</data>
      <data key="e_DIRECT">NO</data>
      <data key="e_SCORE">0.1364</data>
      <data key="e_width">0.1364</data>
      <data key="e_color">#FF7F50</data>
      <data key="e_arrow.size">0.4</data>
      <data key="e_arrow.width">0.4</data>
      <data key="e_arrow.mode">0</data>
      <data key="e_curved">0.1</data>
    </edge>
    <edge source="n26" target="n193">
      <data key="e_TYPEA">protein</data>
      <data key="e_TYPEB">protein</data>
      <data key="e_MECHANISM">transcriptional regulation</data>
      <data key="e_EFFECT">up-regulates quantity by expression</data>
      <data key="e_DIRECT">NO</data>
      <data key="e_SCORE">0.1364</data>
      <data key="e_width">0.1364</data>
      <data key="e_color">#FF7F50</data>
      <data key="e_arrow.size">0.4</data>
      <data key="e_arrow.width">0.4</data>
      <data key="e_arrow.mode">0</data>
      <data key="e_curved">0.1</data>
    </edge>
    <edge source="n36" target="n193">
      <data key="e_TYPEA">protein</data>
      <data key="e_TYPEB">protein</data>
      <data key="e_MECHANISM">transcriptional regulation</data>
      <data key="e_EFFECT">up-regulates quantity by expression</data>
      <data key="e_DIRECT">NO</data>
      <data key="e_SCORE">0.1364</data>
      <data key="e_width">0.1364</data>
      <data key="e_color">#FF7F50</data>
      <data key="e_arrow.size">0.4</data>
      <data key="e_arrow.width">0.4</data>
      <data key="e_arrow.mode">0</data>
      <data key="e_curved">0.1</data>
    </edge>
    <edge source="n81" target="n193">
      <data key="e_TYPEA">protein</data>
      <data key="e_TYPEB">protein</data>
      <data key="e_MECHANISM">transcriptional regulation</data>
      <data key="e_EFFECT">up-regulates quantity by expression</data>
      <data key="e_DIRECT">NO</data>
      <data key="e_SCORE">0.1364</data>
      <data key="e_width">0.1364</data>
      <data key="e_color">#FF7F50</data>
      <data key="e_arrow.size">0.4</data>
      <data key="e_arrow.width">0.4</data>
      <data key="e_arrow.mode">0</data>
      <data key="e_curved">0.1</data>
    </edge>
    <edge source="n82" target="n193">
      <data key="e_TYPEA">protein</data>
      <data key="e_TYPEB">protein</data>
      <data key="e_MECHANISM">transcriptional regulation</data>
      <data key="e_EFFECT">up-regulates quantity by expression</data>
      <data key="e_DIRECT">NO</data>
      <data key="e_SCORE">0.1364</data>
      <data key="e_width">0.1364</data>
      <data key="e_color">#FF7F50</data>
      <data key="e_arrow.size">0.4</data>
      <data key="e_arrow.width">0.4</data>
      <data key="e_arrow.mode">0</data>
      <data key="e_curved">0.1</data>
    </edge>
    <edge source="n98" target="n193">
      <data key="e_TYPEA">protein</data>
      <data key="e_TYPEB">protein</data>
      <data key="e_MECHANISM">transcriptional regulation</data>
      <data key="e_EFFECT">down-regulates quantity by repression</data>
      <data key="e_DIRECT">NO</data>
      <data key="e_SCORE">0.1364</data>
      <data key="e_width">0.1364</data>
      <data key="e_color">#008B8B</data>
      <data key="e_arrow.size">0.4</data>
      <data key="e_arrow.width">0.4</data>
      <data key="e_arrow.mode">0</data>
      <data key="e_curved">0.1</data>
    </edge>
    <edge source="n102" target="n193">
      <data key="e_TYPEA">protein</data>
      <data key="e_TYPEB">protein</data>
      <data key="e_MECHANISM">transcriptional regulation</data>
      <data key="e_EFFECT">down-regulates quantity by repression</data>
      <data key="e_DIRECT">NO</data>
      <data key="e_SCORE">0.1364</data>
      <data key="e_width">0.1364</data>
      <data key="e_color">#008B8B</data>
      <data key="e_arrow.size">0.4</data>
      <data key="e_arrow.width">0.4</data>
      <data key="e_arrow.mode">0</data>
      <data key="e_curved">0.1</data>
    </edge>
    <edge source="n123" target="n193">
      <data key="e_TYPEA">protein</data>
      <data key="e_TYPEB">protein</data>
      <data key="e_MECHANISM">transcriptional regulation</data>
      <data key="e_EFFECT">down-regulates quantity by repression</data>
      <data key="e_DIRECT">NO</data>
      <data key="e_SCORE">0.1364</data>
      <data key="e_width">0.1364</data>
      <data key="e_color">#008B8B</data>
      <data key="e_arrow.size">0.4</data>
      <data key="e_arrow.width">0.4</data>
      <data key="e_arrow.mode">0</data>
      <data key="e_curved">0.1</data>
    </edge>
    <edge source="n129" target="n193">
      <data key="e_TYPEA">protein</data>
      <data key="e_TYPEB">protein</data>
      <data key="e_MECHANISM">transcriptional regulation</data>
      <data key="e_EFFECT">down-regulates quantity by repression</data>
      <data key="e_DIRECT">NO</data>
      <data key="e_SCORE">0.1364</data>
      <data key="e_width">0.1364</data>
      <data key="e_color">#008B8B</data>
      <data key="e_arrow.size">0.4</data>
      <data key="e_arrow.width">0.4</data>
      <data key="e_arrow.mode">0</data>
      <data key="e_curved">0.1</data>
    </edge>
    <edge source="n152" target="n193">
      <data key="e_TYPEA">protein</data>
      <data key="e_TYPEB">protein</data>
      <data key="e_MECHANISM">transcriptional regulation</data>
      <data key="e_EFFECT">down-regulates quantity by repression</data>
      <data key="e_DIRECT">NO</data>
      <data key="e_SCORE">0.1364</data>
      <data key="e_width">0.1364</data>
      <data key="e_color">#008B8B</data>
      <data key="e_arrow.size">0.4</data>
      <data key="e_arrow.width">0.4</data>
      <data key="e_arrow.mode">0</data>
      <data key="e_curved">0.1</data>
    </edge>
    <edge source="n172" target="n193">
      <data key="e_TYPEA">protein</data>
      <data key="e_TYPEB">protein</data>
      <data key="e_MECHANISM">transcriptional regulation</data>
      <data key="e_EFFECT">up-regulates quantity by expression</data>
      <data key="e_DIRECT">NO</data>
      <data key="e_SCORE">0.1364</data>
      <data key="e_width">0.1364</data>
      <data key="e_color">#FF7F50</data>
      <data key="e_arrow.size">0.4</data>
      <data key="e_arrow.width">0.4</data>
      <data key="e_arrow.mode">0</data>
      <data key="e_curved">0.1</data>
    </edge>
    <edge source="n177" target="n193">
      <data key="e_TYPEA">protein</data>
      <data key="e_TYPEB">protein</data>
      <data key="e_MECHANISM">transcriptional regulation</data>
      <data key="e_EFFECT">up-regulates quantity by expression</data>
      <data key="e_DIRECT">NO</data>
      <data key="e_SCORE">0.1364</data>
      <data key="e_width">0.1364</data>
      <data key="e_color">#FF7F50</data>
      <data key="e_arrow.size">0.4</data>
      <data key="e_arrow.width">0.4</data>
      <data key="e_arrow.mode">0</data>
      <data key="e_curved">0.1</data>
    </edge>
    <edge source="n3" target="n194">
      <data key="e_TYPEA">protein</data>
      <data key="e_TYPEB">protein</data>
      <data key="e_MECHANISM">transcriptional regulation</data>
      <data key="e_EFFECT">down-regulates quantity by repression</data>
      <data key="e_DIRECT">NO</data>
      <data key="e_SCORE">0.1364</data>
      <data key="e_width">0.1364</data>
      <data key="e_color">#008B8B</data>
      <data key="e_arrow.size">0.4</data>
      <data key="e_arrow.width">0.4</data>
      <data key="e_arrow.mode">0</data>
      <data key="e_curved">0.1</data>
    </edge>
    <edge source="n165" target="n194">
      <data key="e_TYPEA">protein</data>
      <data key="e_TYPEB">protein</data>
      <data key="e_MECHANISM">transcriptional regulation</data>
      <data key="e_EFFECT">up-regulates quantity by expression</data>
      <data key="e_DIRECT">NO</data>
      <data key="e_SCORE">0.1364</data>
      <data key="e_width">0.1364</data>
      <data key="e_color">#FF7F50</data>
      <data key="e_arrow.size">0.4</data>
      <data key="e_arrow.width">0.4</data>
      <data key="e_arrow.mode">0</data>
      <data key="e_curved">0.1</data>
    </edge>
    <edge source="n3" target="n195">
      <data key="e_TYPEA">protein</data>
      <data key="e_TYPEB">protein</data>
      <data key="e_MECHANISM">transcriptional regulation</data>
      <data key="e_EFFECT">down-regulates quantity</data>
      <data key="e_DIRECT">YES</data>
      <data key="e_SCORE">0.1364</data>
      <data key="e_width">0.1364</data>
      <data key="e_color">#008B8B</data>
      <data key="e_arrow.size">0.4</data>
      <data key="e_arrow.width">0.4</data>
      <data key="e_arrow.mode">2</data>
      <data key="e_curved">0.1</data>
    </edge>
    <edge source="n3" target="n196">
      <data key="e_TYPEA">protein</data>
      <data key="e_TYPEB">protein</data>
      <data key="e_MECHANISM">transcriptional regulation</data>
      <data key="e_EFFECT">down-regulates quantity by repression</data>
      <data key="e_DIRECT">NO</data>
      <data key="e_SCORE">0.1364</data>
      <data key="e_width">0.1364</data>
      <data key="e_color">#008B8B</data>
      <data key="e_arrow.size">0.4</data>
      <data key="e_arrow.width">0.4</data>
      <data key="e_arrow.mode">0</data>
      <data key="e_curved">0.1</data>
    </edge>
    <edge source="n3" target="n197">
      <data key="e_TYPEA">protein</data>
      <data key="e_TYPEB">protein</data>
      <data key="e_MECHANISM">transcriptional regulation</data>
      <data key="e_EFFECT">down-regulates quantity by repression</data>
      <data key="e_DIRECT">YES</data>
      <data key="e_SCORE">0.1364</data>
      <data key="e_width">0.1364</data>
      <data key="e_color">#008B8B</data>
      <data key="e_arrow.size">0.4</data>
      <data key="e_arrow.width">0.4</data>
      <data key="e_arrow.mode">2</data>
      <data key="e_curved">0.1</data>
    </edge>
    <edge source="n26" target="n197">
      <data key="e_TYPEA">protein</data>
      <data key="e_TYPEB">protein</data>
      <data key="e_MECHANISM">transcriptional regulation</data>
      <data key="e_EFFECT">up-regulates quantity by expression</data>
      <data key="e_DIRECT">NO</data>
      <data key="e_SCORE">0.1364</data>
      <data key="e_width">0.1364</data>
      <data key="e_color">#FF7F50</data>
      <data key="e_arrow.size">0.4</data>
      <data key="e_arrow.width">0.4</data>
      <data key="e_arrow.mode">0</data>
      <data key="e_curved">0.1</data>
    </edge>
    <edge source="n4" target="n198">
      <data key="e_TYPEA">protein</data>
      <data key="e_TYPEB">protein</data>
      <data key="e_MECHANISM">transcriptional regulation</data>
      <data key="e_EFFECT">down-regulates quantity by repression</data>
      <data key="e_DIRECT">NO</data>
      <data key="e_SCORE">0.1364</data>
      <data key="e_width">0.1364</data>
      <data key="e_color">#008B8B</data>
      <data key="e_arrow.size">0.4</data>
      <data key="e_arrow.width">0.4</data>
      <data key="e_arrow.mode">0</data>
      <data key="e_curved">0.1</data>
    </edge>
    <edge source="n4" target="n199">
      <data key="e_TYPEA">protein</data>
      <data key="e_TYPEB">protein</data>
      <data key="e_MECHANISM">transcriptional regulation</data>
      <data key="e_EFFECT">down-regulates quantity by repression</data>
      <data key="e_DIRECT">NO</data>
      <data key="e_SCORE">0.1364</data>
      <data key="e_width">0.1364</data>
      <data key="e_color">#008B8B</data>
      <data key="e_arrow.size">0.4</data>
      <data key="e_arrow.width">0.4</data>
      <data key="e_arrow.mode">0</data>
      <data key="e_curved">0.1</data>
    </edge>
    <edge source="n4" target="n200">
      <data key="e_TYPEA">protein</data>
      <data key="e_TYPEB">protein</data>
      <data key="e_MECHANISM">transcriptional regulation</data>
      <data key="e_EFFECT">down-regulates quantity by repression</data>
      <data key="e_DIRECT">NO</data>
      <data key="e_SCORE">0.1364</data>
      <data key="e_width">0.1364</data>
      <data key="e_color">#008B8B</data>
      <data key="e_arrow.size">0.4</data>
      <data key="e_arrow.width">0.4</data>
      <data key="e_arrow.mode">0</data>
      <data key="e_curved">0.1</data>
    </edge>
    <edge source="n45" target="n200">
      <data key="e_TYPEA">protein</data>
      <data key="e_TYPEB">protein</data>
      <data key="e_MECHANISM">transcriptional regulation</data>
      <data key="e_EFFECT">down-regulates quantity by repression</data>
      <data key="e_DIRECT">NO</data>
      <data key="e_SCORE">0.1364</data>
      <data key="e_width">0.1364</data>
      <data key="e_color">#008B8B</data>
      <data key="e_arrow.size">0.4</data>
      <data key="e_arrow.width">0.4</data>
      <data key="e_arrow.mode">0</data>
      <data key="e_curved">0.1</data>
    </edge>
    <edge source="n4" target="n201">
      <data key="e_TYPEA">protein</data>
      <data key="e_TYPEB">protein</data>
      <data key="e_MECHANISM">transcriptional regulation</data>
      <data key="e_EFFECT">down-regulates quantity by repression</data>
      <data key="e_DIRECT">NO</data>
      <data key="e_SCORE">0.1364</data>
      <data key="e_width">0.1364</data>
      <data key="e_color">#008B8B</data>
      <data key="e_arrow.size">0.4</data>
      <data key="e_arrow.width">0.4</data>
      <data key="e_arrow.mode">0</data>
      <data key="e_curved">0.1</data>
    </edge>
    <edge source="n4" target="n202">
      <data key="e_TYPEA">protein</data>
      <data key="e_TYPEB">protein</data>
      <data key="e_MECHANISM">transcriptional regulation</data>
      <data key="e_EFFECT">down-regulates quantity by repression</data>
      <data key="e_DIRECT">NO</data>
      <data key="e_SCORE">0.1364</data>
      <data key="e_width">0.1364</data>
      <data key="e_color">#008B8B</data>
      <data key="e_arrow.size">0.4</data>
      <data key="e_arrow.width">0.4</data>
      <data key="e_arrow.mode">0</data>
      <data key="e_curved">0.1</data>
    </edge>
    <edge source="n5" target="n203">
      <data key="e_TYPEA">protein</data>
      <data key="e_TYPEB">protein</data>
      <data key="e_MECHANISM">transcriptional activation</data>
      <data key="e_EFFECT">up-regulates quantity by expression</data>
      <data key="e_DIRECT">NO</data>
      <data key="e_SCORE">0.1364</data>
      <data key="e_width">0.1364</data>
      <data key="e_color">#FF7F50</data>
      <data key="e_arrow.size">0.4</data>
      <data key="e_arrow.width">0.4</data>
      <data key="e_arrow.mode">0</data>
      <data key="e_curved">0.1</data>
    </edge>
    <edge source="n30" target="n203">
      <data key="e_TYPEA">protein</data>
      <data key="e_TYPEB">protein</data>
      <data key="e_MECHANISM">transcriptional activation</data>
      <data key="e_EFFECT">up-regulates quantity by expression</data>
      <data key="e_DIRECT">YES</data>
      <data key="e_SCORE">0.1364</data>
      <data key="e_width">0.1364</data>
      <data key="e_color">#FF7F50</data>
      <data key="e_arrow.size">0.4</data>
      <data key="e_arrow.width">0.4</data>
      <data key="e_arrow.mode">2</data>
      <data key="e_curved">0.1</data>
    </edge>
    <edge source="n104" target="n203">
      <data key="e_TYPEA">protein</data>
      <data key="e_TYPEB">protein</data>
      <data key="e_MECHANISM">transcriptional activation</data>
      <data key="e_EFFECT">up-regulates quantity by expression</data>
      <data key="e_DIRECT">YES</data>
      <data key="e_SCORE">0.1364</data>
      <data key="e_width">0.1364</data>
      <data key="e_color">#FF7F50</data>
      <data key="e_arrow.size">0.4</data>
      <data key="e_arrow.width">0.4</data>
      <data key="e_arrow.mode">2</data>
      <data key="e_curved">0.1</data>
    </edge>
    <edge source="n5" target="n204">
      <data key="e_TYPEA">protein</data>
      <data key="e_TYPEB">protein</data>
      <data key="e_MECHANISM">transcriptional regulation</data>
      <data key="e_EFFECT">up-regulates quantity by expression</data>
      <data key="e_DIRECT">NO</data>
      <data key="e_SCORE">0.1364</data>
      <data key="e_width">0.1364</data>
      <data key="e_color">#FF7F50</data>
      <data key="e_arrow.size">0.4</data>
      <data key="e_arrow.width">0.4</data>
      <data key="e_arrow.mode">0</data>
      <data key="e_curved">0.1</data>
    </edge>
    <edge source="n6" target="n205">
      <data key="e_TYPEA">protein</data>
      <data key="e_TYPEB">protein</data>
      <data key="e_MECHANISM">transcriptional regulation</data>
      <data key="e_EFFECT">up-regulates quantity by expression</data>
      <data key="e_DIRECT">NO</data>
      <data key="e_SCORE">0.1364</data>
      <data key="e_width">0.1364</data>
      <data key="e_color">#FF7F50</data>
      <data key="e_arrow.size">0.4</data>
      <data key="e_arrow.width">0.4</data>
      <data key="e_arrow.mode">0</data>
      <data key="e_curved">0.1</data>
    </edge>
    <edge source="n6" target="n206">
      <data key="e_TYPEA">protein</data>
      <data key="e_TYPEB">protein</data>
      <data key="e_MECHANISM">transcriptional regulation</data>
      <data key="e_EFFECT">up-regulates quantity by expression</data>
      <data key="e_DIRECT">NO</data>
      <data key="e_SCORE">0.1364</data>
      <data key="e_width">0.1364</data>
      <data key="e_color">#FF7F50</data>
      <data key="e_arrow.size">0.4</data>
      <data key="e_arrow.width">0.4</data>
      <data key="e_arrow.mode">0</data>
      <data key="e_curved">0.1</data>
    </edge>
    <edge source="n7" target="n207">
      <data key="e_TYPEA">protein</data>
      <data key="e_TYPEB">protein</data>
      <data key="e_MECHANISM">transcriptional activation</data>
      <data key="e_EFFECT">up-regulates quantity by expression</data>
      <data key="e_DIRECT">NO</data>
      <data key="e_SCORE">0.1364</data>
      <data key="e_width">0.1364</data>
      <data key="e_color">#FF7F50</data>
      <data key="e_arrow.size">0.4</data>
      <data key="e_arrow.width">0.4</data>
      <data key="e_arrow.mode">0</data>
      <data key="e_curved">0.1</data>
    </edge>
    <edge source="n7" target="n208">
      <data key="e_TYPEA">protein</data>
      <data key="e_TYPEB">protein</data>
      <data key="e_MECHANISM">transcriptional activation</data>
      <data key="e_EFFECT">up-regulates quantity by expression</data>
      <data key="e_DIRECT">NO</data>
      <data key="e_SCORE">0.1364</data>
      <data key="e_width">0.1364</data>
      <data key="e_color">#FF7F50</data>
      <data key="e_arrow.size">0.4</data>
      <data key="e_arrow.width">0.4</data>
      <data key="e_arrow.mode">0</data>
      <data key="e_curved">0.1</data>
    </edge>
    <edge source="n44" target="n208">
      <data key="e_TYPEA">protein</data>
      <data key="e_TYPEB">protein</data>
      <data key="e_MECHANISM">transcriptional regulation</data>
      <data key="e_EFFECT">up-regulates quantity by expression</data>
      <data key="e_DIRECT">YES</data>
      <data key="e_SCORE">0.2197</data>
      <data key="e_width">0.2197</data>
      <data key="e_color">#FF7F50</data>
      <data key="e_arrow.size">0.4</data>
      <data key="e_arrow.width">0.4</data>
      <data key="e_arrow.mode">2</data>
      <data key="e_curved">0.1</data>
    </edge>
    <edge source="n58" target="n208">
      <data key="e_TYPEA">protein</data>
      <data key="e_TYPEB">protein</data>
      <data key="e_MECHANISM">transcriptional regulation</data>
      <data key="e_EFFECT">up-regulates quantity by expression</data>
      <data key="e_DIRECT">NO</data>
      <data key="e_SCORE">0.1364</data>
      <data key="e_width">0.1364</data>
      <data key="e_color">#FF7F50</data>
      <data key="e_arrow.size">0.4</data>
      <data key="e_arrow.width">0.4</data>
      <data key="e_arrow.mode">0</data>
      <data key="e_curved">0.1</data>
    </edge>
    <edge source="n153" target="n208">
      <data key="e_TYPEA">protein</data>
      <data key="e_TYPEB">protein</data>
      <data key="e_MECHANISM">transcriptional regulation</data>
      <data key="e_EFFECT">up-regulates quantity by expression</data>
      <data key="e_DIRECT">NO</data>
      <data key="e_SCORE">0.6744</data>
      <data key="e_width">0.6744</data>
      <data key="e_color">#FF7F50</data>
      <data key="e_arrow.size">0.4</data>
      <data key="e_arrow.width">0.4</data>
      <data key="e_arrow.mode">0</data>
      <data key="e_curved">0.1</data>
    </edge>
    <edge source="n182" target="n208">
      <data key="e_TYPEA">protein</data>
      <data key="e_TYPEB">protein</data>
      <data key="e_MECHANISM">transcriptional regulation</data>
      <data key="e_EFFECT">down-regulates quantity by repression</data>
      <data key="e_DIRECT">NO</data>
      <data key="e_SCORE">0.2197</data>
      <data key="e_width">0.2197</data>
      <data key="e_color">#008B8B</data>
      <data key="e_arrow.size">0.4</data>
      <data key="e_arrow.width">0.4</data>
      <data key="e_arrow.mode">0</data>
      <data key="e_curved">0.1</data>
    </edge>
    <edge source="n8" target="n209">
      <data key="e_TYPEA">protein</data>
      <data key="e_TYPEB">protein</data>
      <data key="e_MECHANISM">transcriptional regulation</data>
      <data key="e_EFFECT">up-regulates quantity by expression</data>
      <data key="e_DIRECT">NO</data>
      <data key="e_SCORE">0.3966</data>
      <data key="e_width">0.3966</data>
      <data key="e_color">#FF7F50</data>
      <data key="e_arrow.size">0.4</data>
      <data key="e_arrow.width">0.4</data>
      <data key="e_arrow.mode">0</data>
      <data key="e_curved">0.1</data>
    </edge>
    <edge source="n68" target="n209">
      <data key="e_TYPEA">protein</data>
      <data key="e_TYPEB">protein</data>
      <data key="e_MECHANISM">transcriptional regulation</data>
      <data key="e_EFFECT">up-regulates quantity by expression</data>
      <data key="e_DIRECT">NO</data>
      <data key="e_SCORE">0.1364</data>
      <data key="e_width">0.1364</data>
      <data key="e_color">#FF7F50</data>
      <data key="e_arrow.size">0.4</data>
      <data key="e_arrow.width">0.4</data>
      <data key="e_arrow.mode">0</data>
      <data key="e_curved">0.1</data>
    </edge>
    <edge source="n9" target="n210">
      <data key="e_TYPEA">protein</data>
      <data key="e_TYPEB">protein</data>
      <data key="e_MECHANISM">transcriptional regulation</data>
      <data key="e_EFFECT">down-regulates quantity by repression</data>
      <data key="e_DIRECT">NO</data>
      <data key="e_SCORE">0.1364</data>
      <data key="e_width">0.1364</data>
      <data key="e_color">#008B8B</data>
      <data key="e_arrow.size">0.4</data>
      <data key="e_arrow.width">0.4</data>
      <data key="e_arrow.mode">0</data>
      <data key="e_curved">0.1</data>
    </edge>
    <edge source="n169" target="n210">
      <data key="e_TYPEA">protein</data>
      <data key="e_TYPEB">protein</data>
      <data key="e_MECHANISM">transcriptional regulation</data>
      <data key="e_EFFECT">up-regulates quantity by expression</data>
      <data key="e_DIRECT">NO</data>
      <data key="e_SCORE">0.1364</data>
      <data key="e_width">0.1364</data>
      <data key="e_color">#FF7F50</data>
      <data key="e_arrow.size">0.4</data>
      <data key="e_arrow.width">0.4</data>
      <data key="e_arrow.mode">0</data>
      <data key="e_curved">0.1</data>
    </edge>
    <edge source="n9" target="n211">
      <data key="e_TYPEA">protein</data>
      <data key="e_TYPEB">protein</data>
      <data key="e_MECHANISM">transcriptional regulation</data>
      <data key="e_EFFECT">up-regulates quantity by expression</data>
      <data key="e_DIRECT">NO</data>
      <data key="e_SCORE">0.1364</data>
      <data key="e_width">0.1364</data>
      <data key="e_color">#FF7F50</data>
      <data key="e_arrow.size">0.4</data>
      <data key="e_arrow.width">0.4</data>
      <data key="e_arrow.mode">0</data>
      <data key="e_curved">0.1</data>
    </edge>
    <edge source="n184" target="n211">
      <data key="e_TYPEA">protein</data>
      <data key="e_TYPEB">protein</data>
      <data key="e_MECHANISM">transcriptional regulation</data>
      <data key="e_EFFECT">down-regulates quantity by repression</data>
      <data key="e_DIRECT">NO</data>
      <data key="e_SCORE">0.1364</data>
      <data key="e_width">0.1364</data>
      <data key="e_color">#008B8B</data>
      <data key="e_arrow.size">0.4</data>
      <data key="e_arrow.width">0.4</data>
      <data key="e_arrow.mode">0</data>
      <data key="e_curved">0.1</data>
    </edge>
    <edge source="n25" target="n212">
      <data key="e_TYPEA">protein</data>
      <data key="e_TYPEB">protein</data>
      <data key="e_MECHANISM">transcriptional regulation</data>
      <data key="e_EFFECT">down-regulates quantity by repression</data>
      <data key="e_DIRECT">NO</data>
      <data key="e_SCORE">0.1364</data>
      <data key="e_width">0.1364</data>
      <data key="e_color">#008B8B</data>
      <data key="e_arrow.size">0.4</data>
      <data key="e_arrow.width">0.4</data>
      <data key="e_arrow.mode">0</data>
      <data key="e_curved">0.1</data>
    </edge>
    <edge source="n26" target="n212">
      <data key="e_TYPEA">protein</data>
      <data key="e_TYPEB">protein</data>
      <data key="e_MECHANISM">transcriptional regulation</data>
      <data key="e_EFFECT">up-regulates quantity by expression</data>
      <data key="e_DIRECT">NO</data>
      <data key="e_SCORE">0.1364</data>
      <data key="e_width">0.1364</data>
      <data key="e_color">#FF7F50</data>
      <data key="e_arrow.size">0.4</data>
      <data key="e_arrow.width">0.4</data>
      <data key="e_arrow.mode">0</data>
      <data key="e_curved">0.1</data>
    </edge>
    <edge source="n96" target="n212">
      <data key="e_TYPEA">protein</data>
      <data key="e_TYPEB">protein</data>
      <data key="e_MECHANISM">transcriptional regulation</data>
      <data key="e_EFFECT">up-regulates quantity by expression</data>
      <data key="e_DIRECT">NO</data>
      <data key="e_SCORE">0.1364</data>
      <data key="e_width">0.1364</data>
      <data key="e_color">#FF7F50</data>
      <data key="e_arrow.size">0.4</data>
      <data key="e_arrow.width">0.4</data>
      <data key="e_arrow.mode">0</data>
      <data key="e_curved">0.1</data>
    </edge>
    <edge source="n97" target="n212">
      <data key="e_TYPEA">protein</data>
      <data key="e_TYPEB">protein</data>
      <data key="e_MECHANISM">transcriptional regulation</data>
      <data key="e_EFFECT">down-regulates quantity by repression</data>
      <data key="e_DIRECT">NO</data>
      <data key="e_SCORE">0.1364</data>
      <data key="e_width">0.1364</data>
      <data key="e_color">#008B8B</data>
      <data key="e_arrow.size">0.4</data>
      <data key="e_arrow.width">0.4</data>
      <data key="e_arrow.mode">0</data>
      <data key="e_curved">0.1</data>
    </edge>
    <edge source="n10" target="n213">
      <data key="e_TYPEA">protein</data>
      <data key="e_TYPEB">protein</data>
      <data key="e_MECHANISM">transcriptional regulation</data>
      <data key="e_EFFECT">up-regulates quantity by expression</data>
      <data key="e_DIRECT">NO</data>
      <data key="e_SCORE">0.1364</data>
      <data key="e_width">0.1364</data>
      <data key="e_color">#FF7F50</data>
      <data key="e_arrow.size">0.4</data>
      <data key="e_arrow.width">0.4</data>
      <data key="e_arrow.mode">0</data>
      <data key="e_curved">0.1</data>
    </edge>
    <edge source="n11" target="n213">
      <data key="e_TYPEA">protein</data>
      <data key="e_TYPEB">protein</data>
      <data key="e_MECHANISM">transcriptional regulation</data>
      <data key="e_EFFECT">up-regulates quantity by expression</data>
      <data key="e_DIRECT">NO</data>
      <data key="e_SCORE">0.2753</data>
      <data key="e_width">0.2753</data>
      <data key="e_color">#FF7F50</data>
      <data key="e_arrow.size">0.4</data>
      <data key="e_arrow.width">0.4</data>
      <data key="e_arrow.mode">0</data>
      <data key="e_curved">0.1</data>
    </edge>
    <edge source="n113" target="n213">
      <data key="e_TYPEA">protein</data>
      <data key="e_TYPEB">protein</data>
      <data key="e_MECHANISM">transcriptional regulation</data>
      <data key="e_EFFECT">up-regulates quantity by expression</data>
      <data key="e_DIRECT">NO</data>
      <data key="e_SCORE">0.1364</data>
      <data key="e_width">0.1364</data>
      <data key="e_color">#FF7F50</data>
      <data key="e_arrow.size">0.4</data>
      <data key="e_arrow.width">0.4</data>
      <data key="e_arrow.mode">0</data>
      <data key="e_curved">0.1</data>
    </edge>
    <edge source="n12" target="n214">
      <data key="e_TYPEA">protein</data>
      <data key="e_TYPEB">protein</data>
      <data key="e_MECHANISM">transcriptional regulation</data>
      <data key="e_EFFECT">up-regulates quantity by expression</data>
      <data key="e_DIRECT">NO</data>
      <data key="e_SCORE">0.1364</data>
      <data key="e_width">0.1364</data>
      <data key="e_color">#FF7F50</data>
      <data key="e_arrow.size">0.4</data>
      <data key="e_arrow.width">0.4</data>
      <data key="e_arrow.mode">0</data>
      <data key="e_curved">0.1</data>
    </edge>
    <edge source="n13" target="n214">
      <data key="e_TYPEA">protein</data>
      <data key="e_TYPEB">protein</data>
      <data key="e_MECHANISM">transcriptional regulation</data>
      <data key="e_EFFECT">up-regulates quantity by expression</data>
      <data key="e_DIRECT">NO</data>
      <data key="e_SCORE">0.1364</data>
      <data key="e_width">0.1364</data>
      <data key="e_color">#FF7F50</data>
      <data key="e_arrow.size">0.4</data>
      <data key="e_arrow.width">0.4</data>
      <data key="e_arrow.mode">0</data>
      <data key="e_curved">0.1</data>
    </edge>
    <edge source="n89" target="n214">
      <data key="e_TYPEA">protein</data>
      <data key="e_TYPEB">protein</data>
      <data key="e_MECHANISM">transcriptional regulation</data>
      <data key="e_EFFECT">down-regulates quantity by repression</data>
      <data key="e_DIRECT">NO</data>
      <data key="e_SCORE">0.1364</data>
      <data key="e_width">0.1364</data>
      <data key="e_color">#008B8B</data>
      <data key="e_arrow.size">0.4</data>
      <data key="e_arrow.width">0.4</data>
      <data key="e_arrow.mode">0</data>
      <data key="e_curved">0.1</data>
    </edge>
    <edge source="n14" target="n215">
      <data key="e_TYPEA">protein</data>
      <data key="e_TYPEB">protein</data>
      <data key="e_MECHANISM">transcriptional regulation</data>
      <data key="e_EFFECT">up-regulates quantity by expression</data>
      <data key="e_DIRECT">NO</data>
      <data key="e_SCORE">0.2197</data>
      <data key="e_width">0.2197</data>
      <data key="e_color">#FF7F50</data>
      <data key="e_arrow.size">0.4</data>
      <data key="e_arrow.width">0.4</data>
      <data key="e_arrow.mode">0</data>
      <data key="e_curved">0.1</data>
    </edge>
    <edge source="n104" target="n215">
      <data key="e_TYPEA">protein</data>
      <data key="e_TYPEB">protein</data>
      <data key="e_MECHANISM">transcriptional regulation</data>
      <data key="e_EFFECT">up-regulates quantity by expression</data>
      <data key="e_DIRECT">NO</data>
      <data key="e_SCORE">0.1364</data>
      <data key="e_width">0.1364</data>
      <data key="e_color">#FF7F50</data>
      <data key="e_arrow.size">0.4</data>
      <data key="e_arrow.width">0.4</data>
      <data key="e_arrow.mode">0</data>
      <data key="e_curved">0.1</data>
    </edge>
    <edge source="n182" target="n215">
      <data key="e_TYPEA">protein</data>
      <data key="e_TYPEB">protein</data>
      <data key="e_MECHANISM">transcriptional regulation</data>
      <data key="e_EFFECT">up-regulates quantity by expression</data>
      <data key="e_DIRECT">NO</data>
      <data key="e_SCORE">0.1364</data>
      <data key="e_width">0.1364</data>
      <data key="e_color">#FF7F50</data>
      <data key="e_arrow.size">0.4</data>
      <data key="e_arrow.width">0.4</data>
      <data key="e_arrow.mode">0</data>
      <data key="e_curved">0.1</data>
    </edge>
    <edge source="n14" target="n216">
      <data key="e_TYPEA">protein</data>
      <data key="e_TYPEB">protein</data>
      <data key="e_MECHANISM">transcriptional regulation</data>
      <data key="e_EFFECT">up-regulates quantity by expression</data>
      <data key="e_DIRECT">NO</data>
      <data key="e_SCORE">0.2197</data>
      <data key="e_width">0.2197</data>
      <data key="e_color">#FF7F50</data>
      <data key="e_arrow.size">0.4</data>
      <data key="e_arrow.width">0.4</data>
      <data key="e_arrow.mode">0</data>
      <data key="e_curved">0.1</data>
    </edge>
    <edge source="n104" target="n216">
      <data key="e_TYPEA">protein</data>
      <data key="e_TYPEB">protein</data>
      <data key="e_MECHANISM">transcriptional regulation</data>
      <data key="e_EFFECT">up-regulates quantity by expression</data>
      <data key="e_DIRECT">NO</data>
      <data key="e_SCORE">0.1364</data>
      <data key="e_width">0.1364</data>
      <data key="e_color">#FF7F50</data>
      <data key="e_arrow.size">0.4</data>
      <data key="e_arrow.width">0.4</data>
      <data key="e_arrow.mode">0</data>
      <data key="e_curved">0.1</data>
    </edge>
    <edge source="n182" target="n216">
      <data key="e_TYPEA">protein</data>
      <data key="e_TYPEB">protein</data>
      <data key="e_MECHANISM">transcriptional regulation</data>
      <data key="e_EFFECT">up-regulates quantity by expression</data>
      <data key="e_DIRECT">NO</data>
      <data key="e_SCORE">0.1364</data>
      <data key="e_width">0.1364</data>
      <data key="e_color">#FF7F50</data>
      <data key="e_arrow.size">0.4</data>
      <data key="e_arrow.width">0.4</data>
      <data key="e_arrow.mode">0</data>
      <data key="e_curved">0.1</data>
    </edge>
    <edge source="n20" target="n217">
      <data key="e_TYPEA">protein</data>
      <data key="e_TYPEB">protein</data>
      <data key="e_MECHANISM">transcriptional regulation</data>
      <data key="e_EFFECT">up-regulates quantity by expression</data>
      <data key="e_DIRECT">NO</data>
      <data key="e_SCORE">0.1364</data>
      <data key="e_width">0.1364</data>
      <data key="e_color">#FF7F50</data>
      <data key="e_arrow.size">0.4</data>
      <data key="e_arrow.width">0.4</data>
      <data key="e_arrow.mode">0</data>
      <data key="e_curved">0.1</data>
    </edge>
    <edge source="n26" target="n217">
      <data key="e_TYPEA">protein</data>
      <data key="e_TYPEB">protein</data>
      <data key="e_MECHANISM">transcriptional regulation</data>
      <data key="e_EFFECT">up-regulates quantity by expression</data>
      <data key="e_DIRECT">NO</data>
      <data key="e_SCORE">0.1364</data>
      <data key="e_width">0.1364</data>
      <data key="e_color">#FF7F50</data>
      <data key="e_arrow.size">0.4</data>
      <data key="e_arrow.width">0.4</data>
      <data key="e_arrow.mode">0</data>
      <data key="e_curved">0.1</data>
    </edge>
    <edge source="n55" target="n217">
      <data key="e_TYPEA">protein</data>
      <data key="e_TYPEB">protein</data>
      <data key="e_MECHANISM">transcriptional regulation</data>
      <data key="e_EFFECT">up-regulates quantity by expression</data>
      <data key="e_DIRECT">NO</data>
      <data key="e_SCORE">0.1364</data>
      <data key="e_width">0.1364</data>
      <data key="e_color">#FF7F50</data>
      <data key="e_arrow.size">0.4</data>
      <data key="e_arrow.width">0.4</data>
      <data key="e_arrow.mode">0</data>
      <data key="e_curved">0.1</data>
    </edge>
    <edge source="n139" target="n217">
      <data key="e_TYPEA">protein</data>
      <data key="e_TYPEB">protein</data>
      <data key="e_MECHANISM">transcriptional regulation</data>
      <data key="e_EFFECT">up-regulates quantity by expression</data>
      <data key="e_DIRECT">NO</data>
      <data key="e_SCORE">0.1364</data>
      <data key="e_width">0.1364</data>
      <data key="e_color">#FF7F50</data>
      <data key="e_arrow.size">0.4</data>
      <data key="e_arrow.width">0.4</data>
      <data key="e_arrow.mode">0</data>
      <data key="e_curved">0.1</data>
    </edge>
    <edge source="n153" target="n217">
      <data key="e_TYPEA">protein</data>
      <data key="e_TYPEB">protein</data>
      <data key="e_MECHANISM">transcriptional regulation</data>
      <data key="e_EFFECT">up-regulates quantity by expression</data>
      <data key="e_DIRECT">NO</data>
      <data key="e_SCORE">0.1364</data>
      <data key="e_width">0.1364</data>
      <data key="e_color">#FF7F50</data>
      <data key="e_arrow.size">0.4</data>
      <data key="e_arrow.width">0.4</data>
      <data key="e_arrow.mode">0</data>
      <data key="e_curved">0.1</data>
    </edge>
    <edge source="n155" target="n217">
      <data key="e_TYPEA">protein</data>
      <data key="e_TYPEB">protein</data>
      <data key="e_MECHANISM">transcriptional regulation</data>
      <data key="e_EFFECT">down-regulates quantity by repression</data>
      <data key="e_DIRECT">NO</data>
      <data key="e_SCORE">0.1364</data>
      <data key="e_width">0.1364</data>
      <data key="e_color">#008B8B</data>
      <data key="e_arrow.size">0.4</data>
      <data key="e_arrow.width">0.4</data>
      <data key="e_arrow.mode">0</data>
      <data key="e_curved">0.1</data>
    </edge>
    <edge source="n102" target="n218">
      <data key="e_TYPEA">protein</data>
      <data key="e_TYPEB">protein</data>
      <data key="e_MECHANISM">transcriptional regulation</data>
      <data key="e_EFFECT">up-regulates quantity by expression</data>
      <data key="e_DIRECT">NO</data>
      <data key="e_SCORE">0.1364</data>
      <data key="e_width">0.1364</data>
      <data key="e_color">#FF7F50</data>
      <data key="e_arrow.size">0.4</data>
      <data key="e_arrow.width">0.4</data>
      <data key="e_arrow.mode">0</data>
      <data key="e_curved">0.1</data>
    </edge>
    <edge source="n17" target="n219">
      <data key="e_TYPEA">protein</data>
      <data key="e_TYPEB">protein</data>
      <data key="e_MECHANISM">transcriptional regulation</data>
      <data key="e_EFFECT">down-regulates quantity by repression</data>
      <data key="e_DIRECT">NO</data>
      <data key="e_SCORE">0.1364</data>
      <data key="e_width">0.1364</data>
      <data key="e_color">#008B8B</data>
      <data key="e_arrow.size">0.4</data>
      <data key="e_arrow.width">0.4</data>
      <data key="e_arrow.mode">0</data>
      <data key="e_curved">0.1</data>
    </edge>
    <edge source="n112" target="n219">
      <data key="e_TYPEA">protein</data>
      <data key="e_TYPEB">protein</data>
      <data key="e_MECHANISM">transcriptional regulation</data>
      <data key="e_EFFECT">up-regulates quantity by expression</data>
      <data key="e_DIRECT">NO</data>
      <data key="e_SCORE">0.1364</data>
      <data key="e_width">0.1364</data>
      <data key="e_color">#FF7F50</data>
      <data key="e_arrow.size">0.4</data>
      <data key="e_arrow.width">0.4</data>
      <data key="e_arrow.mode">0</data>
      <data key="e_curved">0.1</data>
    </edge>
    <edge source="n169" target="n219">
      <data key="e_TYPEA">protein</data>
      <data key="e_TYPEB">protein</data>
      <data key="e_MECHANISM">transcriptional regulation</data>
      <data key="e_EFFECT">down-regulates quantity by repression</data>
      <data key="e_DIRECT">NO</data>
      <data key="e_SCORE">0.1364</data>
      <data key="e_width">0.1364</data>
      <data key="e_color">#008B8B</data>
      <data key="e_arrow.size">0.4</data>
      <data key="e_arrow.width">0.4</data>
      <data key="e_arrow.mode">0</data>
      <data key="e_curved">0.1</data>
    </edge>
    <edge source="n170" target="n219">
      <data key="e_TYPEA">protein</data>
      <data key="e_TYPEB">protein</data>
      <data key="e_MECHANISM">transcriptional regulation</data>
      <data key="e_EFFECT">down-regulates quantity by repression</data>
      <data key="e_DIRECT">NO</data>
      <data key="e_SCORE">0.1364</data>
      <data key="e_width">0.1364</data>
      <data key="e_color">#008B8B</data>
      <data key="e_arrow.size">0.4</data>
      <data key="e_arrow.width">0.4</data>
      <data key="e_arrow.mode">0</data>
      <data key="e_curved">0.1</data>
    </edge>
    <edge source="n17" target="n220">
      <data key="e_TYPEA">protein</data>
      <data key="e_TYPEB">protein</data>
      <data key="e_MECHANISM">transcriptional regulation</data>
      <data key="e_EFFECT">down-regulates quantity by repression</data>
      <data key="e_DIRECT">NO</data>
      <data key="e_SCORE">0.1364</data>
      <data key="e_width">0.1364</data>
      <data key="e_color">#008B8B</data>
      <data key="e_arrow.size">0.4</data>
      <data key="e_arrow.width">0.4</data>
      <data key="e_arrow.mode">0</data>
      <data key="e_curved">0.1</data>
    </edge>
    <edge source="n112" target="n220">
      <data key="e_TYPEA">protein</data>
      <data key="e_TYPEB">protein</data>
      <data key="e_MECHANISM">transcriptional regulation</data>
      <data key="e_EFFECT">up-regulates quantity by expression</data>
      <data key="e_DIRECT">NO</data>
      <data key="e_SCORE">0.1364</data>
      <data key="e_width">0.1364</data>
      <data key="e_color">#FF7F50</data>
      <data key="e_arrow.size">0.4</data>
      <data key="e_arrow.width">0.4</data>
      <data key="e_arrow.mode">0</data>
      <data key="e_curved">0.1</data>
    </edge>
    <edge source="n169" target="n220">
      <data key="e_TYPEA">protein</data>
      <data key="e_TYPEB">protein</data>
      <data key="e_MECHANISM">transcriptional regulation</data>
      <data key="e_EFFECT">down-regulates quantity by repression</data>
      <data key="e_DIRECT">NO</data>
      <data key="e_SCORE">0.1364</data>
      <data key="e_width">0.1364</data>
      <data key="e_color">#008B8B</data>
      <data key="e_arrow.size">0.4</data>
      <data key="e_arrow.width">0.4</data>
      <data key="e_arrow.mode">0</data>
      <data key="e_curved">0.1</data>
    </edge>
    <edge source="n170" target="n220">
      <data key="e_TYPEA">protein</data>
      <data key="e_TYPEB">protein</data>
      <data key="e_MECHANISM">transcriptional regulation</data>
      <data key="e_EFFECT">down-regulates quantity by repression</data>
      <data key="e_DIRECT">NO</data>
      <data key="e_SCORE">0.1364</data>
      <data key="e_width">0.1364</data>
      <data key="e_color">#008B8B</data>
      <data key="e_arrow.size">0.4</data>
      <data key="e_arrow.width">0.4</data>
      <data key="e_arrow.mode">0</data>
      <data key="e_curved">0.1</data>
    </edge>
    <edge source="n17" target="n221">
      <data key="e_TYPEA">protein</data>
      <data key="e_TYPEB">protein</data>
      <data key="e_MECHANISM">transcriptional regulation</data>
      <data key="e_EFFECT">down-regulates quantity by repression</data>
      <data key="e_DIRECT">NO</data>
      <data key="e_SCORE">0.1364</data>
      <data key="e_width">0.1364</data>
      <data key="e_color">#008B8B</data>
      <data key="e_arrow.size">0.4</data>
      <data key="e_arrow.width">0.4</data>
      <data key="e_arrow.mode">0</data>
      <data key="e_curved">0.1</data>
    </edge>
    <edge source="n112" target="n221">
      <data key="e_TYPEA">protein</data>
      <data key="e_TYPEB">protein</data>
      <data key="e_MECHANISM">transcriptional regulation</data>
      <data key="e_EFFECT">up-regulates quantity by expression</data>
      <data key="e_DIRECT">NO</data>
      <data key="e_SCORE">0.1364</data>
      <data key="e_width">0.1364</data>
      <data key="e_color">#FF7F50</data>
      <data key="e_arrow.size">0.4</data>
      <data key="e_arrow.width">0.4</data>
      <data key="e_arrow.mode">0</data>
      <data key="e_curved">0.1</data>
    </edge>
    <edge source="n169" target="n221">
      <data key="e_TYPEA">protein</data>
      <data key="e_TYPEB">protein</data>
      <data key="e_MECHANISM">transcriptional regulation</data>
      <data key="e_EFFECT">down-regulates quantity by repression</data>
      <data key="e_DIRECT">NO</data>
      <data key="e_SCORE">0.1364</data>
      <data key="e_width">0.1364</data>
      <data key="e_color">#008B8B</data>
      <data key="e_arrow.size">0.4</data>
      <data key="e_arrow.width">0.4</data>
      <data key="e_arrow.mode">0</data>
      <data key="e_curved">0.1</data>
    </edge>
    <edge source="n170" target="n221">
      <data key="e_TYPEA">protein</data>
      <data key="e_TYPEB">protein</data>
      <data key="e_MECHANISM">transcriptional regulation</data>
      <data key="e_EFFECT">down-regulates quantity by repression</data>
      <data key="e_DIRECT">NO</data>
      <data key="e_SCORE">0.1364</data>
      <data key="e_width">0.1364</data>
      <data key="e_color">#008B8B</data>
      <data key="e_arrow.size">0.4</data>
      <data key="e_arrow.width">0.4</data>
      <data key="e_arrow.mode">0</data>
      <data key="e_curved">0.1</data>
    </edge>
    <edge source="n17" target="n222">
      <data key="e_TYPEA">protein</data>
      <data key="e_TYPEB">protein</data>
      <data key="e_MECHANISM">transcriptional regulation</data>
      <data key="e_EFFECT">down-regulates quantity by repression</data>
      <data key="e_DIRECT">NO</data>
      <data key="e_SCORE">0.1364</data>
      <data key="e_width">0.1364</data>
      <data key="e_color">#008B8B</data>
      <data key="e_arrow.size">0.4</data>
      <data key="e_arrow.width">0.4</data>
      <data key="e_arrow.mode">0</data>
      <data key="e_curved">0.1</data>
    </edge>
    <edge source="n84" target="n222">
      <data key="e_TYPEA">protein</data>
      <data key="e_TYPEB">protein</data>
      <data key="e_MECHANISM">transcriptional regulation</data>
      <data key="e_EFFECT">down-regulates quantity by repression</data>
      <data key="e_DIRECT">NO</data>
      <data key="e_SCORE">0.1364</data>
      <data key="e_width">0.1364</data>
      <data key="e_color">#008B8B</data>
      <data key="e_arrow.size">0.4</data>
      <data key="e_arrow.width">0.4</data>
      <data key="e_arrow.mode">0</data>
      <data key="e_curved">0.1</data>
    </edge>
    <edge source="n86" target="n222">
      <data key="e_TYPEA">protein</data>
      <data key="e_TYPEB">protein</data>
      <data key="e_MECHANISM">transcriptional regulation</data>
      <data key="e_EFFECT">down-regulates quantity by repression</data>
      <data key="e_DIRECT">NO</data>
      <data key="e_SCORE">0.1364</data>
      <data key="e_width">0.1364</data>
      <data key="e_color">#008B8B</data>
      <data key="e_arrow.size">0.4</data>
      <data key="e_arrow.width">0.4</data>
      <data key="e_arrow.mode">0</data>
      <data key="e_curved">0.1</data>
    </edge>
    <edge source="n112" target="n222">
      <data key="e_TYPEA">protein</data>
      <data key="e_TYPEB">protein</data>
      <data key="e_MECHANISM">transcriptional regulation</data>
      <data key="e_EFFECT">up-regulates quantity by expression</data>
      <data key="e_DIRECT">NO</data>
      <data key="e_SCORE">0.1364</data>
      <data key="e_width">0.1364</data>
      <data key="e_color">#FF7F50</data>
      <data key="e_arrow.size">0.4</data>
      <data key="e_arrow.width">0.4</data>
      <data key="e_arrow.mode">0</data>
      <data key="e_curved">0.1</data>
    </edge>
    <edge source="n17" target="n223">
      <data key="e_TYPEA">protein</data>
      <data key="e_TYPEB">protein</data>
      <data key="e_MECHANISM">transcriptional regulation</data>
      <data key="e_EFFECT">down-regulates quantity by repression</data>
      <data key="e_DIRECT">NO</data>
      <data key="e_SCORE">0.1364</data>
      <data key="e_width">0.1364</data>
      <data key="e_color">#008B8B</data>
      <data key="e_arrow.size">0.4</data>
      <data key="e_arrow.width">0.4</data>
      <data key="e_arrow.mode">0</data>
      <data key="e_curved">0.1</data>
    </edge>
    <edge source="n112" target="n223">
      <data key="e_TYPEA">protein</data>
      <data key="e_TYPEB">protein</data>
      <data key="e_MECHANISM">transcriptional regulation</data>
      <data key="e_EFFECT">up-regulates quantity by expression</data>
      <data key="e_DIRECT">NO</data>
      <data key="e_SCORE">0.1364</data>
      <data key="e_width">0.1364</data>
      <data key="e_color">#FF7F50</data>
      <data key="e_arrow.size">0.4</data>
      <data key="e_arrow.width">0.4</data>
      <data key="e_arrow.mode">0</data>
      <data key="e_curved">0.1</data>
    </edge>
    <edge source="n17" target="n224">
      <data key="e_TYPEA">protein</data>
      <data key="e_TYPEB">protein</data>
      <data key="e_MECHANISM">transcriptional regulation</data>
      <data key="e_EFFECT">down-regulates quantity by repression</data>
      <data key="e_DIRECT">NO</data>
      <data key="e_SCORE">0.1364</data>
      <data key="e_width">0.1364</data>
      <data key="e_color">#008B8B</data>
      <data key="e_arrow.size">0.4</data>
      <data key="e_arrow.width">0.4</data>
      <data key="e_arrow.mode">0</data>
      <data key="e_curved">0.1</data>
    </edge>
    <edge source="n112" target="n224">
      <data key="e_TYPEA">protein</data>
      <data key="e_TYPEB">protein</data>
      <data key="e_MECHANISM">transcriptional regulation</data>
      <data key="e_EFFECT">up-regulates quantity by expression</data>
      <data key="e_DIRECT">NO</data>
      <data key="e_SCORE">0.1364</data>
      <data key="e_width">0.1364</data>
      <data key="e_color">#FF7F50</data>
      <data key="e_arrow.size">0.4</data>
      <data key="e_arrow.width">0.4</data>
      <data key="e_arrow.mode">0</data>
      <data key="e_curved">0.1</data>
    </edge>
    <edge source="n169" target="n224">
      <data key="e_TYPEA">protein</data>
      <data key="e_TYPEB">protein</data>
      <data key="e_MECHANISM">transcriptional regulation</data>
      <data key="e_EFFECT">down-regulates quantity by repression</data>
      <data key="e_DIRECT">NO</data>
      <data key="e_SCORE">0.1364</data>
      <data key="e_width">0.1364</data>
      <data key="e_color">#008B8B</data>
      <data key="e_arrow.size">0.4</data>
      <data key="e_arrow.width">0.4</data>
      <data key="e_arrow.mode">0</data>
      <data key="e_curved">0.1</data>
    </edge>
    <edge source="n17" target="n225">
      <data key="e_TYPEA">protein</data>
      <data key="e_TYPEB">protein</data>
      <data key="e_MECHANISM">transcriptional regulation</data>
      <data key="e_EFFECT">down-regulates quantity by repression</data>
      <data key="e_DIRECT">NO</data>
      <data key="e_SCORE">0.1364</data>
      <data key="e_width">0.1364</data>
      <data key="e_color">#008B8B</data>
      <data key="e_arrow.size">0.4</data>
      <data key="e_arrow.width">0.4</data>
      <data key="e_arrow.mode">0</data>
      <data key="e_curved">0.1</data>
    </edge>
    <edge source="n112" target="n225">
      <data key="e_TYPEA">protein</data>
      <data key="e_TYPEB">protein</data>
      <data key="e_MECHANISM">transcriptional regulation</data>
      <data key="e_EFFECT">up-regulates quantity by expression</data>
      <data key="e_DIRECT">NO</data>
      <data key="e_SCORE">0.1364</data>
      <data key="e_width">0.1364</data>
      <data key="e_color">#FF7F50</data>
      <data key="e_arrow.size">0.4</data>
      <data key="e_arrow.width">0.4</data>
      <data key="e_arrow.mode">0</data>
      <data key="e_curved">0.1</data>
    </edge>
    <edge source="n169" target="n225">
      <data key="e_TYPEA">protein</data>
      <data key="e_TYPEB">protein</data>
      <data key="e_MECHANISM">transcriptional regulation</data>
      <data key="e_EFFECT">up-regulates quantity by expression</data>
      <data key="e_DIRECT">NO</data>
      <data key="e_SCORE">0.1364</data>
      <data key="e_width">0.1364</data>
      <data key="e_color">#FF7F50</data>
      <data key="e_arrow.size">0.4</data>
      <data key="e_arrow.width">0.4</data>
      <data key="e_arrow.mode">0</data>
      <data key="e_curved">0.1</data>
    </edge>
    <edge source="n17" target="n226">
      <data key="e_TYPEA">protein</data>
      <data key="e_TYPEB">protein</data>
      <data key="e_MECHANISM">transcriptional regulation</data>
      <data key="e_EFFECT">down-regulates quantity by repression</data>
      <data key="e_DIRECT">NO</data>
      <data key="e_SCORE">0.1364</data>
      <data key="e_width">0.1364</data>
      <data key="e_color">#008B8B</data>
      <data key="e_arrow.size">0.4</data>
      <data key="e_arrow.width">0.4</data>
      <data key="e_arrow.mode">0</data>
      <data key="e_curved">0.1</data>
    </edge>
    <edge source="n55" target="n226">
      <data key="e_TYPEA">protein</data>
      <data key="e_TYPEB">protein</data>
      <data key="e_MECHANISM">transcriptional regulation</data>
      <data key="e_EFFECT">up-regulates quantity by expression</data>
      <data key="e_DIRECT">NO</data>
      <data key="e_SCORE">0.1364</data>
      <data key="e_width">0.1364</data>
      <data key="e_color">#FF7F50</data>
      <data key="e_arrow.size">0.4</data>
      <data key="e_arrow.width">0.4</data>
      <data key="e_arrow.mode">0</data>
      <data key="e_curved">0.1</data>
    </edge>
    <edge source="n76" target="n226">
      <data key="e_TYPEA">protein</data>
      <data key="e_TYPEB">protein</data>
      <data key="e_MECHANISM">transcriptional regulation</data>
      <data key="e_EFFECT">up-regulates quantity by expression</data>
      <data key="e_DIRECT">NO</data>
      <data key="e_SCORE">0.1364</data>
      <data key="e_width">0.1364</data>
      <data key="e_color">#FF7F50</data>
      <data key="e_arrow.size">0.4</data>
      <data key="e_arrow.width">0.4</data>
      <data key="e_arrow.mode">0</data>
      <data key="e_curved">0.1</data>
    </edge>
    <edge source="n112" target="n226">
      <data key="e_TYPEA">protein</data>
      <data key="e_TYPEB">protein</data>
      <data key="e_MECHANISM">transcriptional regulation</data>
      <data key="e_EFFECT">up-regulates quantity by expression</data>
      <data key="e_DIRECT">NO</data>
      <data key="e_SCORE">0.1364</data>
      <data key="e_width">0.1364</data>
      <data key="e_color">#FF7F50</data>
      <data key="e_arrow.size">0.4</data>
      <data key="e_arrow.width">0.4</data>
      <data key="e_arrow.mode">0</data>
      <data key="e_curved">0.1</data>
    </edge>
    <edge source="n137" target="n226">
      <data key="e_TYPEA">protein</data>
      <data key="e_TYPEB">protein</data>
      <data key="e_MECHANISM">transcriptional regulation</data>
      <data key="e_EFFECT">up-regulates quantity by expression</data>
      <data key="e_DIRECT">NO</data>
      <data key="e_SCORE">0.1364</data>
      <data key="e_width">0.1364</data>
      <data key="e_color">#FF7F50</data>
      <data key="e_arrow.size">0.4</data>
      <data key="e_arrow.width">0.4</data>
      <data key="e_arrow.mode">0</data>
      <data key="e_curved">0.1</data>
    </edge>
    <edge source="n169" target="n226">
      <data key="e_TYPEA">protein</data>
      <data key="e_TYPEB">protein</data>
      <data key="e_MECHANISM">transcriptional regulation</data>
      <data key="e_EFFECT">down-regulates quantity by repression</data>
      <data key="e_DIRECT">NO</data>
      <data key="e_SCORE">0.1364</data>
      <data key="e_width">0.1364</data>
      <data key="e_color">#008B8B</data>
      <data key="e_arrow.size">0.4</data>
      <data key="e_arrow.width">0.4</data>
      <data key="e_arrow.mode">0</data>
      <data key="e_curved">0.1</data>
    </edge>
    <edge source="n170" target="n226">
      <data key="e_TYPEA">protein</data>
      <data key="e_TYPEB">protein</data>
      <data key="e_MECHANISM">transcriptional regulation</data>
      <data key="e_EFFECT">down-regulates quantity by repression</data>
      <data key="e_DIRECT">NO</data>
      <data key="e_SCORE">0.1364</data>
      <data key="e_width">0.1364</data>
      <data key="e_color">#008B8B</data>
      <data key="e_arrow.size">0.4</data>
      <data key="e_arrow.width">0.4</data>
      <data key="e_arrow.mode">0</data>
      <data key="e_curved">0.1</data>
    </edge>
    <edge source="n19" target="n227">
      <data key="e_TYPEA">protein</data>
      <data key="e_TYPEB">protein</data>
      <data key="e_MECHANISM">transcriptional regulation</data>
      <data key="e_EFFECT">up-regulates quantity by expression</data>
      <data key="e_DIRECT">NO</data>
      <data key="e_SCORE">0.1364</data>
      <data key="e_width">0.1364</data>
      <data key="e_color">#FF7F50</data>
      <data key="e_arrow.size">0.4</data>
      <data key="e_arrow.width">0.4</data>
      <data key="e_arrow.mode">0</data>
      <data key="e_curved">0.1</data>
    </edge>
    <edge source="n102" target="n227">
      <data key="e_TYPEA">protein</data>
      <data key="e_TYPEB">protein</data>
      <data key="e_MECHANISM">transcriptional regulation</data>
      <data key="e_EFFECT">up-regulates quantity by expression</data>
      <data key="e_DIRECT">NO</data>
      <data key="e_SCORE">0.1364</data>
      <data key="e_width">0.1364</data>
      <data key="e_color">#FF7F50</data>
      <data key="e_arrow.size">0.4</data>
      <data key="e_arrow.width">0.4</data>
      <data key="e_arrow.mode">0</data>
      <data key="e_curved">0.1</data>
    </edge>
    <edge source="n104" target="n227">
      <data key="e_TYPEA">protein</data>
      <data key="e_TYPEB">protein</data>
      <data key="e_MECHANISM">transcriptional regulation</data>
      <data key="e_EFFECT">up-regulates quantity by expression</data>
      <data key="e_DIRECT">NO</data>
      <data key="e_SCORE">0.1364</data>
      <data key="e_width">0.1364</data>
      <data key="e_color">#FF7F50</data>
      <data key="e_arrow.size">0.4</data>
      <data key="e_arrow.width">0.4</data>
      <data key="e_arrow.mode">0</data>
      <data key="e_curved">0.1</data>
    </edge>
    <edge source="n20" target="n228">
      <data key="e_TYPEA">protein</data>
      <data key="e_TYPEB">protein</data>
      <data key="e_MECHANISM">transcriptional regulation</data>
      <data key="e_EFFECT">up-regulates quantity by expression</data>
      <data key="e_DIRECT">NO</data>
      <data key="e_SCORE">0.1364</data>
      <data key="e_width">0.1364</data>
      <data key="e_color">#FF7F50</data>
      <data key="e_arrow.size">0.4</data>
      <data key="e_arrow.width">0.4</data>
      <data key="e_arrow.mode">0</data>
      <data key="e_curved">0.1</data>
    </edge>
    <edge source="n26" target="n228">
      <data key="e_TYPEA">protein</data>
      <data key="e_TYPEB">protein</data>
      <data key="e_MECHANISM">transcriptional regulation</data>
      <data key="e_EFFECT">up-regulates quantity by expression</data>
      <data key="e_DIRECT">NO</data>
      <data key="e_SCORE">0.1364</data>
      <data key="e_width">0.1364</data>
      <data key="e_color">#FF7F50</data>
      <data key="e_arrow.size">0.4</data>
      <data key="e_arrow.width">0.4</data>
      <data key="e_arrow.mode">0</data>
      <data key="e_curved">0.1</data>
    </edge>
    <edge source="n112" target="n228">
      <data key="e_TYPEA">protein</data>
      <data key="e_TYPEB">protein</data>
      <data key="e_MECHANISM">transcriptional regulation</data>
      <data key="e_EFFECT">up-regulates quantity by expression</data>
      <data key="e_DIRECT">NO</data>
      <data key="e_SCORE">0.1364</data>
      <data key="e_width">0.1364</data>
      <data key="e_color">#FF7F50</data>
      <data key="e_arrow.size">0.4</data>
      <data key="e_arrow.width">0.4</data>
      <data key="e_arrow.mode">0</data>
      <data key="e_curved">0.1</data>
    </edge>
    <edge source="n21" target="n229">
      <data key="e_TYPEA">protein</data>
      <data key="e_TYPEB">protein</data>
      <data key="e_MECHANISM">transcriptional regulation</data>
      <data key="e_EFFECT">down-regulates quantity by repression</data>
      <data key="e_DIRECT">NO</data>
      <data key="e_SCORE">0.1364</data>
      <data key="e_width">0.1364</data>
      <data key="e_color">#008B8B</data>
      <data key="e_arrow.size">0.4</data>
      <data key="e_arrow.width">0.4</data>
      <data key="e_arrow.mode">0</data>
      <data key="e_curved">0.1</data>
    </edge>
    <edge source="n48" target="n229">
      <data key="e_TYPEA">protein</data>
      <data key="e_TYPEB">protein</data>
      <data key="e_MECHANISM">transcriptional regulation</data>
      <data key="e_EFFECT">down-regulates quantity by repression</data>
      <data key="e_DIRECT">NO</data>
      <data key="e_SCORE">0.1364</data>
      <data key="e_width">0.1364</data>
      <data key="e_color">#008B8B</data>
      <data key="e_arrow.size">0.4</data>
      <data key="e_arrow.width">0.4</data>
      <data key="e_arrow.mode">0</data>
      <data key="e_curved">0.1</data>
    </edge>
    <edge source="n185" target="n229">
      <data key="e_TYPEA">protein</data>
      <data key="e_TYPEB">protein</data>
      <data key="e_MECHANISM">transcriptional repression</data>
      <data key="e_EFFECT">down-regulates quantity by repression</data>
      <data key="e_DIRECT">NO</data>
      <data key="e_SCORE">0.1364</data>
      <data key="e_width">0.1364</data>
      <data key="e_color">#008B8B</data>
      <data key="e_arrow.size">0.4</data>
      <data key="e_arrow.width">0.4</data>
      <data key="e_arrow.mode">0</data>
      <data key="e_curved">0.1</data>
    </edge>
    <edge source="n46" target="n230">
      <data key="e_TYPEA">protein</data>
      <data key="e_TYPEB">protein</data>
      <data key="e_MECHANISM">transcriptional regulation</data>
      <data key="e_EFFECT">down-regulates quantity by repression</data>
      <data key="e_DIRECT">NO</data>
      <data key="e_SCORE">0.2753</data>
      <data key="e_width">0.2753</data>
      <data key="e_color">#008B8B</data>
      <data key="e_arrow.size">0.4</data>
      <data key="e_arrow.width">0.4</data>
      <data key="e_arrow.mode">0</data>
      <data key="e_curved">0.1</data>
    </edge>
    <edge source="n47" target="n230">
      <data key="e_TYPEA">protein</data>
      <data key="e_TYPEB">protein</data>
      <data key="e_MECHANISM">transcriptional regulation</data>
      <data key="e_EFFECT">up-regulates quantity by expression</data>
      <data key="e_DIRECT">YES</data>
      <data key="e_SCORE">0.1983</data>
      <data key="e_width">0.1983</data>
      <data key="e_color">#FF7F50</data>
      <data key="e_arrow.size">0.4</data>
      <data key="e_arrow.width">0.4</data>
      <data key="e_arrow.mode">2</data>
      <data key="e_curved">0.1</data>
    </edge>
    <edge source="n47" target="n230">
      <data key="e_TYPEA">protein</data>
      <data key="e_TYPEB">protein</data>
      <data key="e_MECHANISM">transcriptional regulation</data>
      <data key="e_EFFECT">down-regulates quantity by repression</data>
      <data key="e_DIRECT">YES</data>
      <data key="e_SCORE">0.1364</data>
      <data key="e_width">0.1364</data>
      <data key="e_color">#008B8B</data>
      <data key="e_arrow.size">0.4</data>
      <data key="e_arrow.width">0.4</data>
      <data key="e_arrow.mode">2</data>
      <data key="e_curved">0.1</data>
    </edge>
    <edge source="n77" target="n230">
      <data key="e_TYPEA">protein</data>
      <data key="e_TYPEB">protein</data>
      <data key="e_MECHANISM">transcriptional regulation</data>
      <data key="e_EFFECT">down-regulates quantity by repression</data>
      <data key="e_DIRECT">NO</data>
      <data key="e_SCORE">0.1364</data>
      <data key="e_width">0.1364</data>
      <data key="e_color">#008B8B</data>
      <data key="e_arrow.size">0.4</data>
      <data key="e_arrow.width">0.4</data>
      <data key="e_arrow.mode">0</data>
      <data key="e_curved">0.1</data>
    </edge>
    <edge source="n83" target="n230">
      <data key="e_TYPEA">protein</data>
      <data key="e_TYPEB">protein</data>
      <data key="e_MECHANISM">transcriptional regulation</data>
      <data key="e_EFFECT">up-regulates quantity by expression</data>
      <data key="e_DIRECT">YES</data>
      <data key="e_SCORE">0.1983</data>
      <data key="e_width">0.1983</data>
      <data key="e_color">#FF7F50</data>
      <data key="e_arrow.size">0.4</data>
      <data key="e_arrow.width">0.4</data>
      <data key="e_arrow.mode">2</data>
      <data key="e_curved">0.1</data>
    </edge>
    <edge source="n83" target="n230">
      <data key="e_TYPEA">protein</data>
      <data key="e_TYPEB">protein</data>
      <data key="e_MECHANISM">transcriptional regulation</data>
      <data key="e_EFFECT">up-regulates quantity by expression</data>
      <data key="e_DIRECT">NO</data>
      <data key="e_SCORE">0.1983</data>
      <data key="e_width">0.1983</data>
      <data key="e_color">#FF7F50</data>
      <data key="e_arrow.size">0.4</data>
      <data key="e_arrow.width">0.4</data>
      <data key="e_arrow.mode">0</data>
      <data key="e_curved">0.1</data>
    </edge>
    <edge source="n95" target="n230">
      <data key="e_TYPEA">protein</data>
      <data key="e_TYPEB">protein</data>
      <data key="e_MECHANISM">transcriptional regulation</data>
      <data key="e_EFFECT">up-regulates quantity by expression</data>
      <data key="e_DIRECT">NO</data>
      <data key="e_SCORE">0.1364</data>
      <data key="e_width">0.1364</data>
      <data key="e_color">#FF7F50</data>
      <data key="e_arrow.size">0.4</data>
      <data key="e_arrow.width">0.4</data>
      <data key="e_arrow.mode">0</data>
      <data key="e_curved">0.1</data>
    </edge>
    <edge source="n100" target="n230">
      <data key="e_TYPEA">protein</data>
      <data key="e_TYPEB">protein</data>
      <data key="e_MECHANISM">transcriptional regulation</data>
      <data key="e_EFFECT">up-regulates quantity by expression</data>
      <data key="e_DIRECT">NO</data>
      <data key="e_SCORE">0.1364</data>
      <data key="e_width">0.1364</data>
      <data key="e_color">#FF7F50</data>
      <data key="e_arrow.size">0.4</data>
      <data key="e_arrow.width">0.4</data>
      <data key="e_arrow.mode">0</data>
      <data key="e_curved">0.1</data>
    </edge>
    <edge source="n109" target="n230">
      <data key="e_TYPEA">protein</data>
      <data key="e_TYPEB">protein</data>
      <data key="e_MECHANISM">transcriptional regulation</data>
      <data key="e_EFFECT">down-regulates quantity by repression</data>
      <data key="e_DIRECT">YES</data>
      <data key="e_SCORE">0.1364</data>
      <data key="e_width">0.1364</data>
      <data key="e_color">#008B8B</data>
      <data key="e_arrow.size">0.4</data>
      <data key="e_arrow.width">0.4</data>
      <data key="e_arrow.mode">2</data>
      <data key="e_curved">0.1</data>
    </edge>
    <edge source="n114" target="n230">
      <data key="e_TYPEA">protein</data>
      <data key="e_TYPEB">protein</data>
      <data key="e_MECHANISM">transcriptional regulation</data>
      <data key="e_EFFECT">up-regulates quantity by expression</data>
      <data key="e_DIRECT">YES</data>
      <data key="e_SCORE">1.7364</data>
      <data key="e_width">1.7364</data>
      <data key="e_color">#FF7F50</data>
      <data key="e_arrow.size">0.4</data>
      <data key="e_arrow.width">0.4</data>
      <data key="e_arrow.mode">2</data>
      <data key="e_curved">0.1</data>
    </edge>
    <edge source="n114" target="n230">
      <data key="e_TYPEA">protein</data>
      <data key="e_TYPEB">protein</data>
      <data key="e_MECHANISM">transcriptional regulation</data>
      <data key="e_EFFECT">up-regulates quantity by expression</data>
      <data key="e_DIRECT">NO</data>
      <data key="e_SCORE">0.5788</data>
      <data key="e_width">0.5788</data>
      <data key="e_color">#FF7F50</data>
      <data key="e_arrow.size">0.4</data>
      <data key="e_arrow.width">0.4</data>
      <data key="e_arrow.mode">0</data>
      <data key="e_curved">0.1</data>
    </edge>
    <edge source="n137" target="n230">
      <data key="e_TYPEA">protein</data>
      <data key="e_TYPEB">protein</data>
      <data key="e_MECHANISM">transcriptional regulation</data>
      <data key="e_EFFECT">down-regulates quantity by repression</data>
      <data key="e_DIRECT">NO</data>
      <data key="e_SCORE">0.1364</data>
      <data key="e_width">0.1364</data>
      <data key="e_color">#008B8B</data>
      <data key="e_arrow.size">0.4</data>
      <data key="e_arrow.width">0.4</data>
      <data key="e_arrow.mode">0</data>
      <data key="e_curved">0.1</data>
    </edge>
    <edge source="n169" target="n230">
      <data key="e_TYPEA">protein</data>
      <data key="e_TYPEB">protein</data>
      <data key="e_MECHANISM">transcriptional regulation</data>
      <data key="e_EFFECT">up-regulates quantity by expression</data>
      <data key="e_DIRECT">NO</data>
      <data key="e_SCORE">0.1364</data>
      <data key="e_width">0.1364</data>
      <data key="e_color">#FF7F50</data>
      <data key="e_arrow.size">0.4</data>
      <data key="e_arrow.width">0.4</data>
      <data key="e_arrow.mode">0</data>
      <data key="e_curved">0.1</data>
    </edge>
    <edge source="n170" target="n230">
      <data key="e_TYPEA">protein</data>
      <data key="e_TYPEB">protein</data>
      <data key="e_MECHANISM">transcriptional regulation</data>
      <data key="e_EFFECT">up-regulates quantity by expression</data>
      <data key="e_DIRECT">NO</data>
      <data key="e_SCORE">0.1364</data>
      <data key="e_width">0.1364</data>
      <data key="e_color">#FF7F50</data>
      <data key="e_arrow.size">0.4</data>
      <data key="e_arrow.width">0.4</data>
      <data key="e_arrow.mode">0</data>
      <data key="e_curved">0.1</data>
    </edge>
    <edge source="n185" target="n230">
      <data key="e_TYPEA">protein</data>
      <data key="e_TYPEB">protein</data>
      <data key="e_MECHANISM">transcriptional activation</data>
      <data key="e_EFFECT">up-regulates quantity by expression</data>
      <data key="e_DIRECT">NO</data>
      <data key="e_SCORE">0.1364</data>
      <data key="e_width">0.1364</data>
      <data key="e_color">#FF7F50</data>
      <data key="e_arrow.size">0.4</data>
      <data key="e_arrow.width">0.4</data>
      <data key="e_arrow.mode">0</data>
      <data key="e_curved">0.1</data>
    </edge>
    <edge source="n102" target="n231">
      <data key="e_TYPEA">protein</data>
      <data key="e_TYPEB">protein</data>
      <data key="e_MECHANISM">transcriptional regulation</data>
      <data key="e_EFFECT">up-regulates quantity by expression</data>
      <data key="e_DIRECT">NO</data>
      <data key="e_SCORE">0.1364</data>
      <data key="e_width">0.1364</data>
      <data key="e_color">#FF7F50</data>
      <data key="e_arrow.size">0.4</data>
      <data key="e_arrow.width">0.4</data>
      <data key="e_arrow.mode">0</data>
      <data key="e_curved">0.1</data>
    </edge>
    <edge source="n25" target="n232">
      <data key="e_TYPEA">protein</data>
      <data key="e_TYPEB">protein</data>
      <data key="e_MECHANISM">transcriptional regulation</data>
      <data key="e_EFFECT">up-regulates quantity by expression</data>
      <data key="e_DIRECT">NO</data>
      <data key="e_SCORE">0.1364</data>
      <data key="e_width">0.1364</data>
      <data key="e_color">#FF7F50</data>
      <data key="e_arrow.size">0.4</data>
      <data key="e_arrow.width">0.4</data>
      <data key="e_arrow.mode">0</data>
      <data key="e_curved">0.1</data>
    </edge>
    <edge source="n33" target="n232">
      <data key="e_TYPEA">protein</data>
      <data key="e_TYPEB">protein</data>
      <data key="e_MECHANISM">transcriptional regulation</data>
      <data key="e_EFFECT">down-regulates quantity by repression</data>
      <data key="e_DIRECT">NO</data>
      <data key="e_SCORE">0.1364</data>
      <data key="e_width">0.1364</data>
      <data key="e_color">#008B8B</data>
      <data key="e_arrow.size">0.4</data>
      <data key="e_arrow.width">0.4</data>
      <data key="e_arrow.mode">0</data>
      <data key="e_curved">0.1</data>
    </edge>
    <edge source="n51" target="n232">
      <data key="e_TYPEA">protein</data>
      <data key="e_TYPEB">protein</data>
      <data key="e_MECHANISM">transcriptional regulation</data>
      <data key="e_EFFECT">up-regulates quantity by expression</data>
      <data key="e_DIRECT">YES</data>
      <data key="e_SCORE">0.1364</data>
      <data key="e_width">0.1364</data>
      <data key="e_color">#FF7F50</data>
      <data key="e_arrow.size">0.4</data>
      <data key="e_arrow.width">0.4</data>
      <data key="e_arrow.mode">2</data>
      <data key="e_curved">0.1</data>
    </edge>
    <edge source="n74" target="n232">
      <data key="e_TYPEA">protein</data>
      <data key="e_TYPEB">protein</data>
      <data key="e_MECHANISM">transcriptional regulation</data>
      <data key="e_EFFECT">down-regulates quantity by repression</data>
      <data key="e_DIRECT">NO</data>
      <data key="e_SCORE">0.1364</data>
      <data key="e_width">0.1364</data>
      <data key="e_color">#008B8B</data>
      <data key="e_arrow.size">0.4</data>
      <data key="e_arrow.width">0.4</data>
      <data key="e_arrow.mode">0</data>
      <data key="e_curved">0.1</data>
    </edge>
    <edge source="n130" target="n232">
      <data key="e_TYPEA">protein</data>
      <data key="e_TYPEB">protein</data>
      <data key="e_MECHANISM">transcriptional regulation</data>
      <data key="e_EFFECT">down-regulates</data>
      <data key="e_DIRECT">NO</data>
      <data key="e_SCORE">0.1364</data>
      <data key="e_width">0.1364</data>
      <data key="e_color">#008B8B</data>
      <data key="e_arrow.size">0.4</data>
      <data key="e_arrow.width">0.4</data>
      <data key="e_arrow.mode">0</data>
      <data key="e_curved">0.1</data>
    </edge>
    <edge source="n133" target="n233">
      <data key="e_TYPEA">protein</data>
      <data key="e_TYPEB">protein</data>
      <data key="e_MECHANISM">transcriptional regulation</data>
      <data key="e_EFFECT">down-regulates quantity by repression</data>
      <data key="e_DIRECT">YES</data>
      <data key="e_SCORE">0.1364</data>
      <data key="e_width">0.1364</data>
      <data key="e_color">#008B8B</data>
      <data key="e_arrow.size">0.4</data>
      <data key="e_arrow.width">0.4</data>
      <data key="e_arrow.mode">2</data>
      <data key="e_curved">0.1</data>
    </edge>
    <edge source="n26" target="n234">
      <data key="e_TYPEA">protein</data>
      <data key="e_TYPEB">protein</data>
      <data key="e_MECHANISM">transcriptional regulation</data>
      <data key="e_EFFECT">up-regulates quantity by expression</data>
      <data key="e_DIRECT">NO</data>
      <data key="e_SCORE">0.1364</data>
      <data key="e_width">0.1364</data>
      <data key="e_color">#FF7F50</data>
      <data key="e_arrow.size">0.4</data>
      <data key="e_arrow.width">0.4</data>
      <data key="e_arrow.mode">0</data>
      <data key="e_curved">0.1</data>
    </edge>
    <edge source="n26" target="n235">
      <data key="e_TYPEA">protein</data>
      <data key="e_TYPEB">protein</data>
      <data key="e_MECHANISM">transcriptional regulation</data>
      <data key="e_EFFECT">up-regulates quantity by expression</data>
      <data key="e_DIRECT">NO</data>
      <data key="e_SCORE">0.1364</data>
      <data key="e_width">0.1364</data>
      <data key="e_color">#FF7F50</data>
      <data key="e_arrow.size">0.4</data>
      <data key="e_arrow.width">0.4</data>
      <data key="e_arrow.mode">0</data>
      <data key="e_curved">0.1</data>
    </edge>
    <edge source="n153" target="n235">
      <data key="e_TYPEA">protein</data>
      <data key="e_TYPEB">protein</data>
      <data key="e_MECHANISM">transcriptional regulation</data>
      <data key="e_EFFECT">up-regulates quantity by expression</data>
      <data key="e_DIRECT">NO</data>
      <data key="e_SCORE">0.1364</data>
      <data key="e_width">0.1364</data>
      <data key="e_color">#FF7F50</data>
      <data key="e_arrow.size">0.4</data>
      <data key="e_arrow.width">0.4</data>
      <data key="e_arrow.mode">0</data>
      <data key="e_curved">0.1</data>
    </edge>
    <edge source="n171" target="n235">
      <data key="e_TYPEA">protein</data>
      <data key="e_TYPEB">protein</data>
      <data key="e_MECHANISM">transcriptional regulation</data>
      <data key="e_EFFECT">up-regulates quantity by expression</data>
      <data key="e_DIRECT">NO</data>
      <data key="e_SCORE">0.1364</data>
      <data key="e_width">0.1364</data>
      <data key="e_color">#FF7F50</data>
      <data key="e_arrow.size">0.4</data>
      <data key="e_arrow.width">0.4</data>
      <data key="e_arrow.mode">0</data>
      <data key="e_curved">0.1</data>
    </edge>
    <edge source="n181" target="n235">
      <data key="e_TYPEA">protein</data>
      <data key="e_TYPEB">protein</data>
      <data key="e_MECHANISM">transcriptional regulation</data>
      <data key="e_EFFECT">up-regulates quantity by expression</data>
      <data key="e_DIRECT">NO</data>
      <data key="e_SCORE">0.1364</data>
      <data key="e_width">0.1364</data>
      <data key="e_color">#FF7F50</data>
      <data key="e_arrow.size">0.4</data>
      <data key="e_arrow.width">0.4</data>
      <data key="e_arrow.mode">0</data>
      <data key="e_curved">0.1</data>
    </edge>
    <edge source="n26" target="n236">
      <data key="e_TYPEA">protein</data>
      <data key="e_TYPEB">protein</data>
      <data key="e_MECHANISM">transcriptional regulation</data>
      <data key="e_EFFECT">up-regulates quantity by expression</data>
      <data key="e_DIRECT">YES</data>
      <data key="e_SCORE">0.1364</data>
      <data key="e_width">0.1364</data>
      <data key="e_color">#FF7F50</data>
      <data key="e_arrow.size">0.4</data>
      <data key="e_arrow.width">0.4</data>
      <data key="e_arrow.mode">2</data>
      <data key="e_curved">0.1</data>
    </edge>
    <edge source="n150" target="n236">
      <data key="e_TYPEA">protein</data>
      <data key="e_TYPEB">protein</data>
      <data key="e_MECHANISM">transcriptional regulation</data>
      <data key="e_EFFECT">up-regulates quantity by expression</data>
      <data key="e_DIRECT">YES</data>
      <data key="e_SCORE">0.1364</data>
      <data key="e_width">0.1364</data>
      <data key="e_color">#FF7F50</data>
      <data key="e_arrow.size">0.4</data>
      <data key="e_arrow.width">0.4</data>
      <data key="e_arrow.mode">2</data>
      <data key="e_curved">0.1</data>
    </edge>
    <edge source="n26" target="n237">
      <data key="e_TYPEA">protein</data>
      <data key="e_TYPEB">protein</data>
      <data key="e_MECHANISM">transcriptional regulation</data>
      <data key="e_EFFECT">up-regulates quantity by expression</data>
      <data key="e_DIRECT">NO</data>
      <data key="e_SCORE">0.1364</data>
      <data key="e_width">0.1364</data>
      <data key="e_color">#FF7F50</data>
      <data key="e_arrow.size">0.4</data>
      <data key="e_arrow.width">0.4</data>
      <data key="e_arrow.mode">0</data>
      <data key="e_curved">0.1</data>
    </edge>
    <edge source="n107" target="n237">
      <data key="e_TYPEA">protein</data>
      <data key="e_TYPEB">protein</data>
      <data key="e_MECHANISM">transcriptional regulation</data>
      <data key="e_EFFECT">up-regulates quantity by expression</data>
      <data key="e_DIRECT">NO</data>
      <data key="e_SCORE">0.1364</data>
      <data key="e_width">0.1364</data>
      <data key="e_color">#FF7F50</data>
      <data key="e_arrow.size">0.4</data>
      <data key="e_arrow.width">0.4</data>
      <data key="e_arrow.mode">0</data>
      <data key="e_curved">0.1</data>
    </edge>
    <edge source="n181" target="n237">
      <data key="e_TYPEA">protein</data>
      <data key="e_TYPEB">protein</data>
      <data key="e_MECHANISM">transcriptional regulation</data>
      <data key="e_EFFECT">up-regulates quantity by expression</data>
      <data key="e_DIRECT">NO</data>
      <data key="e_SCORE">0.1364</data>
      <data key="e_width">0.1364</data>
      <data key="e_color">#FF7F50</data>
      <data key="e_arrow.size">0.4</data>
      <data key="e_arrow.width">0.4</data>
      <data key="e_arrow.mode">0</data>
      <data key="e_curved">0.1</data>
    </edge>
    <edge source="n26" target="n238">
      <data key="e_TYPEA">protein</data>
      <data key="e_TYPEB">protein</data>
      <data key="e_MECHANISM">transcriptional regulation</data>
      <data key="e_EFFECT">up-regulates quantity by expression</data>
      <data key="e_DIRECT">NO</data>
      <data key="e_SCORE">0.1364</data>
      <data key="e_width">0.1364</data>
      <data key="e_color">#FF7F50</data>
      <data key="e_arrow.size">0.4</data>
      <data key="e_arrow.width">0.4</data>
      <data key="e_arrow.mode">0</data>
      <data key="e_curved">0.1</data>
    </edge>
    <edge source="n52" target="n238">
      <data key="e_TYPEA">protein</data>
      <data key="e_TYPEB">protein</data>
      <data key="e_MECHANISM">transcriptional regulation</data>
      <data key="e_EFFECT">up-regulates quantity by expression</data>
      <data key="e_DIRECT">NO</data>
      <data key="e_SCORE">0.1364</data>
      <data key="e_width">0.1364</data>
      <data key="e_color">#FF7F50</data>
      <data key="e_arrow.size">0.4</data>
      <data key="e_arrow.width">0.4</data>
      <data key="e_arrow.mode">0</data>
      <data key="e_curved">0.1</data>
    </edge>
    <edge source="n96" target="n238">
      <data key="e_TYPEA">protein</data>
      <data key="e_TYPEB">protein</data>
      <data key="e_MECHANISM">transcriptional regulation</data>
      <data key="e_EFFECT">up-regulates quantity by expression</data>
      <data key="e_DIRECT">NO</data>
      <data key="e_SCORE">0.1364</data>
      <data key="e_width">0.1364</data>
      <data key="e_color">#FF7F50</data>
      <data key="e_arrow.size">0.4</data>
      <data key="e_arrow.width">0.4</data>
      <data key="e_arrow.mode">0</data>
      <data key="e_curved">0.1</data>
    </edge>
    <edge source="n26" target="n239">
      <data key="e_TYPEA">protein</data>
      <data key="e_TYPEB">protein</data>
      <data key="e_MECHANISM">transcriptional regulation</data>
      <data key="e_EFFECT">up-regulates quantity by expression</data>
      <data key="e_DIRECT">NO</data>
      <data key="e_SCORE">0.1364</data>
      <data key="e_width">0.1364</data>
      <data key="e_color">#FF7F50</data>
      <data key="e_arrow.size">0.4</data>
      <data key="e_arrow.width">0.4</data>
      <data key="e_arrow.mode">0</data>
      <data key="e_curved">0.1</data>
    </edge>
    <edge source="n150" target="n239">
      <data key="e_TYPEA">protein</data>
      <data key="e_TYPEB">protein</data>
      <data key="e_MECHANISM">transcriptional regulation</data>
      <data key="e_EFFECT">up-regulates quantity by expression</data>
      <data key="e_DIRECT">YES</data>
      <data key="e_SCORE">0.1364</data>
      <data key="e_width">0.1364</data>
      <data key="e_color">#FF7F50</data>
      <data key="e_arrow.size">0.4</data>
      <data key="e_arrow.width">0.4</data>
      <data key="e_arrow.mode">2</data>
      <data key="e_curved">0.1</data>
    </edge>
    <edge source="n181" target="n239">
      <data key="e_TYPEA">protein</data>
      <data key="e_TYPEB">protein</data>
      <data key="e_MECHANISM">transcriptional regulation</data>
      <data key="e_EFFECT">up-regulates quantity by expression</data>
      <data key="e_DIRECT">NO</data>
      <data key="e_SCORE">0.1364</data>
      <data key="e_width">0.1364</data>
      <data key="e_color">#FF7F50</data>
      <data key="e_arrow.size">0.4</data>
      <data key="e_arrow.width">0.4</data>
      <data key="e_arrow.mode">0</data>
      <data key="e_curved">0.1</data>
    </edge>
    <edge source="n92" target="n240">
      <data key="e_TYPEA">protein</data>
      <data key="e_TYPEB">protein</data>
      <data key="e_MECHANISM">transcriptional regulation</data>
      <data key="e_EFFECT">up-regulates quantity by expression</data>
      <data key="e_DIRECT">NO</data>
      <data key="e_SCORE">0.1364</data>
      <data key="e_width">0.1364</data>
      <data key="e_color">#FF7F50</data>
      <data key="e_arrow.size">0.4</data>
      <data key="e_arrow.width">0.4</data>
      <data key="e_arrow.mode">0</data>
      <data key="e_curved">0.1</data>
    </edge>
    <edge source="n28" target="n241">
      <data key="e_TYPEA">protein</data>
      <data key="e_TYPEB">protein</data>
      <data key="e_MECHANISM">transcriptional regulation</data>
      <data key="e_EFFECT">up-regulates quantity by expression</data>
      <data key="e_DIRECT">NO</data>
      <data key="e_SCORE">0.1364</data>
      <data key="e_width">0.1364</data>
      <data key="e_color">#FF7F50</data>
      <data key="e_arrow.size">0.4</data>
      <data key="e_arrow.width">0.4</data>
      <data key="e_arrow.mode">0</data>
      <data key="e_curved">0.1</data>
    </edge>
    <edge source="n157" target="n242">
      <data key="e_TYPEA">protein</data>
      <data key="e_TYPEB">protein</data>
      <data key="e_MECHANISM">transcriptional regulation</data>
      <data key="e_EFFECT">up-regulates quantity by expression</data>
      <data key="e_DIRECT">NO</data>
      <data key="e_SCORE">0.1364</data>
      <data key="e_width">0.1364</data>
      <data key="e_color">#FF7F50</data>
      <data key="e_arrow.size">0.4</data>
      <data key="e_arrow.width">0.4</data>
      <data key="e_arrow.mode">0</data>
      <data key="e_curved">0.1</data>
    </edge>
    <edge source="n186" target="n242">
      <data key="e_TYPEA">protein</data>
      <data key="e_TYPEB">protein</data>
      <data key="e_MECHANISM">transcriptional regulation</data>
      <data key="e_EFFECT">down-regulates quantity by repression</data>
      <data key="e_DIRECT">NO</data>
      <data key="e_SCORE">0.1364</data>
      <data key="e_width">0.1364</data>
      <data key="e_color">#008B8B</data>
      <data key="e_arrow.size">0.4</data>
      <data key="e_arrow.width">0.4</data>
      <data key="e_arrow.mode">0</data>
      <data key="e_curved">0.1</data>
    </edge>
    <edge source="n28" target="n243">
      <data key="e_TYPEA">protein</data>
      <data key="e_TYPEB">protein</data>
      <data key="e_MECHANISM">transcriptional regulation</data>
      <data key="e_EFFECT">up-regulates quantity by expression</data>
      <data key="e_DIRECT">NO</data>
      <data key="e_SCORE">0.1364</data>
      <data key="e_width">0.1364</data>
      <data key="e_color">#FF7F50</data>
      <data key="e_arrow.size">0.4</data>
      <data key="e_arrow.width">0.4</data>
      <data key="e_arrow.mode">0</data>
      <data key="e_curved">0.1</data>
    </edge>
    <edge source="n29" target="n243">
      <data key="e_TYPEA">protein</data>
      <data key="e_TYPEB">protein</data>
      <data key="e_MECHANISM">transcriptional regulation</data>
      <data key="e_EFFECT">up-regulates quantity by expression</data>
      <data key="e_DIRECT">NO</data>
      <data key="e_SCORE">0.1364</data>
      <data key="e_width">0.1364</data>
      <data key="e_color">#FF7F50</data>
      <data key="e_arrow.size">0.4</data>
      <data key="e_arrow.width">0.4</data>
      <data key="e_arrow.mode">0</data>
      <data key="e_curved">0.1</data>
    </edge>
    <edge source="n28" target="n244">
      <data key="e_TYPEA">protein</data>
      <data key="e_TYPEB">protein</data>
      <data key="e_MECHANISM">transcriptional regulation</data>
      <data key="e_EFFECT">up-regulates quantity by expression</data>
      <data key="e_DIRECT">NO</data>
      <data key="e_SCORE">0.1364</data>
      <data key="e_width">0.1364</data>
      <data key="e_color">#FF7F50</data>
      <data key="e_arrow.size">0.4</data>
      <data key="e_arrow.width">0.4</data>
      <data key="e_arrow.mode">0</data>
      <data key="e_curved">0.1</data>
    </edge>
    <edge source="n29" target="n244">
      <data key="e_TYPEA">protein</data>
      <data key="e_TYPEB">protein</data>
      <data key="e_MECHANISM">transcriptional regulation</data>
      <data key="e_EFFECT">up-regulates activity</data>
      <data key="e_DIRECT">NO</data>
      <data key="e_SCORE">0.1364</data>
      <data key="e_width">0.1364</data>
      <data key="e_color">#FF7F50</data>
      <data key="e_arrow.size">0.4</data>
      <data key="e_arrow.width">0.4</data>
      <data key="e_arrow.mode">0</data>
      <data key="e_curved">0.1</data>
    </edge>
    <edge source="n53" target="n244">
      <data key="e_TYPEA">protein</data>
      <data key="e_TYPEB">protein</data>
      <data key="e_MECHANISM">transcriptional regulation</data>
      <data key="e_EFFECT">down-regulates quantity by repression</data>
      <data key="e_DIRECT">NO</data>
      <data key="e_SCORE">0.1364</data>
      <data key="e_width">0.1364</data>
      <data key="e_color">#008B8B</data>
      <data key="e_arrow.size">0.4</data>
      <data key="e_arrow.width">0.4</data>
      <data key="e_arrow.mode">0</data>
      <data key="e_curved">0.1</data>
    </edge>
    <edge source="n67" target="n244">
      <data key="e_TYPEA">protein</data>
      <data key="e_TYPEB">protein</data>
      <data key="e_MECHANISM">transcriptional regulation</data>
      <data key="e_EFFECT">up-regulates quantity by expression</data>
      <data key="e_DIRECT">NO</data>
      <data key="e_SCORE">0.1364</data>
      <data key="e_width">0.1364</data>
      <data key="e_color">#FF7F50</data>
      <data key="e_arrow.size">0.4</data>
      <data key="e_arrow.width">0.4</data>
      <data key="e_arrow.mode">0</data>
      <data key="e_curved">0.1</data>
    </edge>
    <edge source="n67" target="n244">
      <data key="e_TYPEA">protein</data>
      <data key="e_TYPEB">protein</data>
      <data key="e_MECHANISM">transcriptional regulation</data>
      <data key="e_EFFECT">down-regulates quantity by repression</data>
      <data key="e_DIRECT">NO</data>
      <data key="e_SCORE">0.1364</data>
      <data key="e_width">0.1364</data>
      <data key="e_color">#008B8B</data>
      <data key="e_arrow.size">0.4</data>
      <data key="e_arrow.width">0.4</data>
      <data key="e_arrow.mode">0</data>
      <data key="e_curved">0.1</data>
    </edge>
    <edge source="n96" target="n244">
      <data key="e_TYPEA">protein</data>
      <data key="e_TYPEB">protein</data>
      <data key="e_MECHANISM">transcriptional regulation</data>
      <data key="e_EFFECT">up-regulates quantity by expression</data>
      <data key="e_DIRECT">NO</data>
      <data key="e_SCORE">0.1364</data>
      <data key="e_width">0.1364</data>
      <data key="e_color">#FF7F50</data>
      <data key="e_arrow.size">0.4</data>
      <data key="e_arrow.width">0.4</data>
      <data key="e_arrow.mode">0</data>
      <data key="e_curved">0.1</data>
    </edge>
    <edge source="n29" target="n245">
      <data key="e_TYPEA">protein</data>
      <data key="e_TYPEB">protein</data>
      <data key="e_MECHANISM">transcriptional regulation</data>
      <data key="e_EFFECT">up-regulates quantity by expression</data>
      <data key="e_DIRECT">NO</data>
      <data key="e_SCORE">0.1364</data>
      <data key="e_width">0.1364</data>
      <data key="e_color">#FF7F50</data>
      <data key="e_arrow.size">0.4</data>
      <data key="e_arrow.width">0.4</data>
      <data key="e_arrow.mode">0</data>
      <data key="e_curved">0.1</data>
    </edge>
    <edge source="n105" target="n246">
      <data key="e_TYPEA">protein</data>
      <data key="e_TYPEB">protein</data>
      <data key="e_MECHANISM">transcriptional regulation</data>
      <data key="e_EFFECT">up-regulates quantity by expression</data>
      <data key="e_DIRECT">NO</data>
      <data key="e_SCORE">0.1364</data>
      <data key="e_width">0.1364</data>
      <data key="e_color">#FF7F50</data>
      <data key="e_arrow.size">0.4</data>
      <data key="e_arrow.width">0.4</data>
      <data key="e_arrow.mode">0</data>
      <data key="e_curved">0.1</data>
    </edge>
    <edge source="n130" target="n246">
      <data key="e_TYPEA">protein</data>
      <data key="e_TYPEB">protein</data>
      <data key="e_MECHANISM">transcriptional regulation</data>
      <data key="e_EFFECT">down-regulates quantity by repression</data>
      <data key="e_DIRECT">NO</data>
      <data key="e_SCORE">0.1364</data>
      <data key="e_width">0.1364</data>
      <data key="e_color">#008B8B</data>
      <data key="e_arrow.size">0.4</data>
      <data key="e_arrow.width">0.4</data>
      <data key="e_arrow.mode">0</data>
      <data key="e_curved">0.1</data>
    </edge>
    <edge source="n33" target="n247">
      <data key="e_TYPEA">protein</data>
      <data key="e_TYPEB">protein</data>
      <data key="e_MECHANISM">transcriptional regulation</data>
      <data key="e_EFFECT">up-regulates quantity by expression</data>
      <data key="e_DIRECT">NO</data>
      <data key="e_SCORE">0.1364</data>
      <data key="e_width">0.1364</data>
      <data key="e_color">#FF7F50</data>
      <data key="e_arrow.size">0.4</data>
      <data key="e_arrow.width">0.4</data>
      <data key="e_arrow.mode">0</data>
      <data key="e_curved">0.1</data>
    </edge>
    <edge source="n158" target="n247">
      <data key="e_TYPEA">protein</data>
      <data key="e_TYPEB">protein</data>
      <data key="e_MECHANISM">transcriptional regulation</data>
      <data key="e_EFFECT">up-regulates quantity by expression</data>
      <data key="e_DIRECT">NO</data>
      <data key="e_SCORE">0.1364</data>
      <data key="e_width">0.1364</data>
      <data key="e_color">#FF7F50</data>
      <data key="e_arrow.size">0.4</data>
      <data key="e_arrow.width">0.4</data>
      <data key="e_arrow.mode">0</data>
      <data key="e_curved">0.1</data>
    </edge>
    <edge source="n33" target="n248">
      <data key="e_TYPEA">protein</data>
      <data key="e_TYPEB">protein</data>
      <data key="e_MECHANISM">transcriptional regulation</data>
      <data key="e_EFFECT">up-regulates quantity by expression</data>
      <data key="e_DIRECT">YES</data>
      <data key="e_SCORE">0.1364</data>
      <data key="e_width">0.1364</data>
      <data key="e_color">#FF7F50</data>
      <data key="e_arrow.size">0.4</data>
      <data key="e_arrow.width">0.4</data>
      <data key="e_arrow.mode">2</data>
      <data key="e_curved">0.1</data>
    </edge>
    <edge source="n47" target="n248">
      <data key="e_TYPEA">protein</data>
      <data key="e_TYPEB">protein</data>
      <data key="e_MECHANISM">transcriptional regulation</data>
      <data key="e_EFFECT">up-regulates quantity by expression</data>
      <data key="e_DIRECT">NO</data>
      <data key="e_SCORE">0.1364</data>
      <data key="e_width">0.1364</data>
      <data key="e_color">#FF7F50</data>
      <data key="e_arrow.size">0.4</data>
      <data key="e_arrow.width">0.4</data>
      <data key="e_arrow.mode">0</data>
      <data key="e_curved">0.1</data>
    </edge>
    <edge source="n153" target="n248">
      <data key="e_TYPEA">protein</data>
      <data key="e_TYPEB">protein</data>
      <data key="e_MECHANISM">transcriptional regulation</data>
      <data key="e_EFFECT">up-regulates quantity by expression</data>
      <data key="e_DIRECT">NO</data>
      <data key="e_SCORE">0.1364</data>
      <data key="e_width">0.1364</data>
      <data key="e_color">#FF7F50</data>
      <data key="e_arrow.size">0.4</data>
      <data key="e_arrow.width">0.4</data>
      <data key="e_arrow.mode">0</data>
      <data key="e_curved">0.1</data>
    </edge>
    <edge source="n188" target="n248">
      <data key="e_TYPEA">protein</data>
      <data key="e_TYPEB">protein</data>
      <data key="e_MECHANISM">transcriptional regulation</data>
      <data key="e_EFFECT">up-regulates quantity by expression</data>
      <data key="e_DIRECT">NO</data>
      <data key="e_SCORE">0.1364</data>
      <data key="e_width">0.1364</data>
      <data key="e_color">#FF7F50</data>
      <data key="e_arrow.size">0.4</data>
      <data key="e_arrow.width">0.4</data>
      <data key="e_arrow.mode">0</data>
      <data key="e_curved">0.1</data>
    </edge>
    <edge source="n35" target="n249">
      <data key="e_TYPEA">protein</data>
      <data key="e_TYPEB">protein</data>
      <data key="e_MECHANISM">transcriptional regulation</data>
      <data key="e_EFFECT">up-regulates quantity by expression</data>
      <data key="e_DIRECT">NO</data>
      <data key="e_SCORE">0.1364</data>
      <data key="e_width">0.1364</data>
      <data key="e_color">#FF7F50</data>
      <data key="e_arrow.size">0.4</data>
      <data key="e_arrow.width">0.4</data>
      <data key="e_arrow.mode">0</data>
      <data key="e_curved">0.1</data>
    </edge>
    <edge source="n69" target="n249">
      <data key="e_TYPEA">protein</data>
      <data key="e_TYPEB">protein</data>
      <data key="e_MECHANISM">transcriptional activation</data>
      <data key="e_EFFECT">up-regulates quantity by expression</data>
      <data key="e_DIRECT">YES</data>
      <data key="e_SCORE">0.2197</data>
      <data key="e_width">0.2197</data>
      <data key="e_color">#FF7F50</data>
      <data key="e_arrow.size">0.4</data>
      <data key="e_arrow.width">0.4</data>
      <data key="e_arrow.mode">2</data>
      <data key="e_curved">0.1</data>
    </edge>
    <edge source="n42" target="n250">
      <data key="e_TYPEA">protein</data>
      <data key="e_TYPEB">protein</data>
      <data key="e_MECHANISM">transcriptional regulation</data>
      <data key="e_EFFECT">down-regulates quantity by repression</data>
      <data key="e_DIRECT">NO</data>
      <data key="e_SCORE">0.1364</data>
      <data key="e_width">0.1364</data>
      <data key="e_color">#008B8B</data>
      <data key="e_arrow.size">0.4</data>
      <data key="e_arrow.width">0.4</data>
      <data key="e_arrow.mode">0</data>
      <data key="e_curved">0.1</data>
    </edge>
    <edge source="n93" target="n250">
      <data key="e_TYPEA">protein</data>
      <data key="e_TYPEB">protein</data>
      <data key="e_MECHANISM">transcriptional activation</data>
      <data key="e_EFFECT">up-regulates quantity by expression</data>
      <data key="e_DIRECT">NO</data>
      <data key="e_SCORE">0.1364</data>
      <data key="e_width">0.1364</data>
      <data key="e_color">#FF7F50</data>
      <data key="e_arrow.size">0.4</data>
      <data key="e_arrow.width">0.4</data>
      <data key="e_arrow.mode">0</data>
      <data key="e_curved">0.1</data>
    </edge>
    <edge source="n42" target="n251">
      <data key="e_TYPEA">protein</data>
      <data key="e_TYPEB">protein</data>
      <data key="e_MECHANISM">transcriptional regulation</data>
      <data key="e_EFFECT">down-regulates quantity by repression</data>
      <data key="e_DIRECT">NO</data>
      <data key="e_SCORE">0.1364</data>
      <data key="e_width">0.1364</data>
      <data key="e_color">#008B8B</data>
      <data key="e_arrow.size">0.4</data>
      <data key="e_arrow.width">0.4</data>
      <data key="e_arrow.mode">0</data>
      <data key="e_curved">0.1</data>
    </edge>
    <edge source="n132" target="n251">
      <data key="e_TYPEA">protein</data>
      <data key="e_TYPEB">protein</data>
      <data key="e_MECHANISM">transcriptional repression</data>
      <data key="e_EFFECT">down-regulates quantity by repression</data>
      <data key="e_DIRECT">YES</data>
      <data key="e_SCORE">0.1364</data>
      <data key="e_width">0.1364</data>
      <data key="e_color">#008B8B</data>
      <data key="e_arrow.size">0.4</data>
      <data key="e_arrow.width">0.4</data>
      <data key="e_arrow.mode">2</data>
      <data key="e_curved">0.1</data>
    </edge>
    <edge source="n132" target="n251">
      <data key="e_TYPEA">protein</data>
      <data key="e_TYPEB">protein</data>
      <data key="e_MECHANISM">transcriptional regulation</data>
      <data key="e_EFFECT">down-regulates quantity by repression</data>
      <data key="e_DIRECT">YES</data>
      <data key="e_SCORE">0.1364</data>
      <data key="e_width">0.1364</data>
      <data key="e_color">#008B8B</data>
      <data key="e_arrow.size">0.4</data>
      <data key="e_arrow.width">0.4</data>
      <data key="e_arrow.mode">2</data>
      <data key="e_curved">0.1</data>
    </edge>
    <edge source="n169" target="n251">
      <data key="e_TYPEA">protein</data>
      <data key="e_TYPEB">protein</data>
      <data key="e_MECHANISM">transcriptional regulation</data>
      <data key="e_EFFECT">up-regulates quantity by expression</data>
      <data key="e_DIRECT">NO</data>
      <data key="e_SCORE">0.1364</data>
      <data key="e_width">0.1364</data>
      <data key="e_color">#FF7F50</data>
      <data key="e_arrow.size">0.4</data>
      <data key="e_arrow.width">0.4</data>
      <data key="e_arrow.mode">0</data>
      <data key="e_curved">0.1</data>
    </edge>
    <edge source="n170" target="n251">
      <data key="e_TYPEA">protein</data>
      <data key="e_TYPEB">protein</data>
      <data key="e_MECHANISM">transcriptional regulation</data>
      <data key="e_EFFECT">up-regulates quantity by expression</data>
      <data key="e_DIRECT">NO</data>
      <data key="e_SCORE">0.1364</data>
      <data key="e_width">0.1364</data>
      <data key="e_color">#FF7F50</data>
      <data key="e_arrow.size">0.4</data>
      <data key="e_arrow.width">0.4</data>
      <data key="e_arrow.mode">0</data>
      <data key="e_curved">0.1</data>
    </edge>
    <edge source="n44" target="n252">
      <data key="e_TYPEA">protein</data>
      <data key="e_TYPEB">protein</data>
      <data key="e_MECHANISM">transcriptional regulation</data>
      <data key="e_EFFECT">up-regulates quantity by expression</data>
      <data key="e_DIRECT">NO</data>
      <data key="e_SCORE">0.3966</data>
      <data key="e_width">0.3966</data>
      <data key="e_color">#FF7F50</data>
      <data key="e_arrow.size">0.4</data>
      <data key="e_arrow.width">0.4</data>
      <data key="e_arrow.mode">0</data>
      <data key="e_curved">0.1</data>
    </edge>
    <edge source="n65" target="n252">
      <data key="e_TYPEA">protein</data>
      <data key="e_TYPEB">protein</data>
      <data key="e_MECHANISM">transcriptional regulation</data>
      <data key="e_EFFECT">up-regulates quantity by expression</data>
      <data key="e_DIRECT">NO</data>
      <data key="e_SCORE">0.1364</data>
      <data key="e_width">0.1364</data>
      <data key="e_color">#FF7F50</data>
      <data key="e_arrow.size">0.4</data>
      <data key="e_arrow.width">0.4</data>
      <data key="e_arrow.mode">0</data>
      <data key="e_curved">0.1</data>
    </edge>
    <edge source="n66" target="n252">
      <data key="e_TYPEA">protein</data>
      <data key="e_TYPEB">protein</data>
      <data key="e_MECHANISM">transcriptional regulation</data>
      <data key="e_EFFECT">up-regulates quantity by expression</data>
      <data key="e_DIRECT">NO</data>
      <data key="e_SCORE">0.3966</data>
      <data key="e_width">0.3966</data>
      <data key="e_color">#FF7F50</data>
      <data key="e_arrow.size">0.4</data>
      <data key="e_arrow.width">0.4</data>
      <data key="e_arrow.mode">0</data>
      <data key="e_curved">0.1</data>
    </edge>
    <edge source="n95" target="n252">
      <data key="e_TYPEA">protein</data>
      <data key="e_TYPEB">protein</data>
      <data key="e_MECHANISM">transcriptional regulation</data>
      <data key="e_EFFECT">up-regulates quantity by expression</data>
      <data key="e_DIRECT">NO</data>
      <data key="e_SCORE">0.1364</data>
      <data key="e_width">0.1364</data>
      <data key="e_color">#FF7F50</data>
      <data key="e_arrow.size">0.4</data>
      <data key="e_arrow.width">0.4</data>
      <data key="e_arrow.mode">0</data>
      <data key="e_curved">0.1</data>
    </edge>
    <edge source="n156" target="n252">
      <data key="e_TYPEA">protein</data>
      <data key="e_TYPEB">protein</data>
      <data key="e_MECHANISM">transcriptional regulation</data>
      <data key="e_EFFECT">up-regulates quantity by expression</data>
      <data key="e_DIRECT">NO</data>
      <data key="e_SCORE">0.1364</data>
      <data key="e_width">0.1364</data>
      <data key="e_color">#FF7F50</data>
      <data key="e_arrow.size">0.4</data>
      <data key="e_arrow.width">0.4</data>
      <data key="e_arrow.mode">0</data>
      <data key="e_curved">0.1</data>
    </edge>
    <edge source="n44" target="n253">
      <data key="e_TYPEA">protein</data>
      <data key="e_TYPEB">protein</data>
      <data key="e_MECHANISM">transcriptional regulation</data>
      <data key="e_EFFECT">up-regulates quantity by expression</data>
      <data key="e_DIRECT">NO</data>
      <data key="e_SCORE">0.1364</data>
      <data key="e_width">0.1364</data>
      <data key="e_color">#FF7F50</data>
      <data key="e_arrow.size">0.4</data>
      <data key="e_arrow.width">0.4</data>
      <data key="e_arrow.mode">0</data>
      <data key="e_curved">0.1</data>
    </edge>
    <edge source="n45" target="n254">
      <data key="e_TYPEA">protein</data>
      <data key="e_TYPEB">protein</data>
      <data key="e_MECHANISM">transcriptional regulation</data>
      <data key="e_EFFECT">down-regulates quantity by repression</data>
      <data key="e_DIRECT">NO</data>
      <data key="e_SCORE">0.1364</data>
      <data key="e_width">0.1364</data>
      <data key="e_color">#008B8B</data>
      <data key="e_arrow.size">0.4</data>
      <data key="e_arrow.width">0.4</data>
      <data key="e_arrow.mode">0</data>
      <data key="e_curved">0.1</data>
    </edge>
    <edge source="n88" target="n254">
      <data key="e_TYPEA">protein</data>
      <data key="e_TYPEB">protein</data>
      <data key="e_MECHANISM">transcriptional regulation</data>
      <data key="e_EFFECT">down-regulates quantity by repression</data>
      <data key="e_DIRECT">NO</data>
      <data key="e_SCORE">0.1364</data>
      <data key="e_width">0.1364</data>
      <data key="e_color">#008B8B</data>
      <data key="e_arrow.size">0.4</data>
      <data key="e_arrow.width">0.4</data>
      <data key="e_arrow.mode">0</data>
      <data key="e_curved">0.1</data>
    </edge>
    <edge source="n91" target="n254">
      <data key="e_TYPEA">protein</data>
      <data key="e_TYPEB">protein</data>
      <data key="e_MECHANISM">transcriptional regulation</data>
      <data key="e_EFFECT">down-regulates quantity by repression</data>
      <data key="e_DIRECT">NO</data>
      <data key="e_SCORE">0.1983</data>
      <data key="e_width">0.1983</data>
      <data key="e_color">#008B8B</data>
      <data key="e_arrow.size">0.4</data>
      <data key="e_arrow.width">0.4</data>
      <data key="e_arrow.mode">0</data>
      <data key="e_curved">0.1</data>
    </edge>
    <edge source="n91" target="n254">
      <data key="e_TYPEA">protein</data>
      <data key="e_TYPEB">protein</data>
      <data key="e_MECHANISM">transcriptional regulation</data>
      <data key="e_EFFECT">down-regulates quantity</data>
      <data key="e_DIRECT">NO</data>
      <data key="e_SCORE">0.4478</data>
      <data key="e_width">0.4478</data>
      <data key="e_color">#008B8B</data>
      <data key="e_arrow.size">0.4</data>
      <data key="e_arrow.width">0.4</data>
      <data key="e_arrow.mode">0</data>
      <data key="e_curved">0.1</data>
    </edge>
    <edge source="n92" target="n254">
      <data key="e_TYPEA">protein</data>
      <data key="e_TYPEB">protein</data>
      <data key="e_MECHANISM">transcriptional regulation</data>
      <data key="e_EFFECT">down-regulates quantity by repression</data>
      <data key="e_DIRECT">NO</data>
      <data key="e_SCORE">0.1364</data>
      <data key="e_width">0.1364</data>
      <data key="e_color">#008B8B</data>
      <data key="e_arrow.size">0.4</data>
      <data key="e_arrow.width">0.4</data>
      <data key="e_arrow.mode">0</data>
      <data key="e_curved">0.1</data>
    </edge>
    <edge source="n109" target="n254">
      <data key="e_TYPEA">protein</data>
      <data key="e_TYPEB">protein</data>
      <data key="e_MECHANISM">transcriptional regulation</data>
      <data key="e_EFFECT">down-regulates quantity by repression</data>
      <data key="e_DIRECT">NO</data>
      <data key="e_SCORE">0.1364</data>
      <data key="e_width">0.1364</data>
      <data key="e_color">#008B8B</data>
      <data key="e_arrow.size">0.4</data>
      <data key="e_arrow.width">0.4</data>
      <data key="e_arrow.mode">0</data>
      <data key="e_curved">0.1</data>
    </edge>
    <edge source="n115" target="n254">
      <data key="e_TYPEA">protein</data>
      <data key="e_TYPEB">protein</data>
      <data key="e_MECHANISM">transcriptional regulation</data>
      <data key="e_EFFECT">down-regulates quantity by repression</data>
      <data key="e_DIRECT">NO</data>
      <data key="e_SCORE">0.1364</data>
      <data key="e_width">0.1364</data>
      <data key="e_color">#008B8B</data>
      <data key="e_arrow.size">0.4</data>
      <data key="e_arrow.width">0.4</data>
      <data key="e_arrow.mode">0</data>
      <data key="e_curved">0.1</data>
    </edge>
    <edge source="n116" target="n254">
      <data key="e_TYPEA">protein</data>
      <data key="e_TYPEB">protein</data>
      <data key="e_MECHANISM">transcriptional regulation</data>
      <data key="e_EFFECT">down-regulates quantity by repression</data>
      <data key="e_DIRECT">NO</data>
      <data key="e_SCORE">0.1364</data>
      <data key="e_width">0.1364</data>
      <data key="e_color">#008B8B</data>
      <data key="e_arrow.size">0.4</data>
      <data key="e_arrow.width">0.4</data>
      <data key="e_arrow.mode">0</data>
      <data key="e_curved">0.1</data>
    </edge>
    <edge source="n123" target="n254">
      <data key="e_TYPEA">protein</data>
      <data key="e_TYPEB">protein</data>
      <data key="e_MECHANISM">transcriptional regulation</data>
      <data key="e_EFFECT">up-regulates quantity by expression</data>
      <data key="e_DIRECT">NO</data>
      <data key="e_SCORE">0.1364</data>
      <data key="e_width">0.1364</data>
      <data key="e_color">#FF7F50</data>
      <data key="e_arrow.size">0.4</data>
      <data key="e_arrow.width">0.4</data>
      <data key="e_arrow.mode">0</data>
      <data key="e_curved">0.1</data>
    </edge>
    <edge source="n125" target="n254">
      <data key="e_TYPEA">protein</data>
      <data key="e_TYPEB">protein</data>
      <data key="e_MECHANISM">transcriptional regulation</data>
      <data key="e_EFFECT">down-regulates quantity by repression</data>
      <data key="e_DIRECT">NO</data>
      <data key="e_SCORE">0.1364</data>
      <data key="e_width">0.1364</data>
      <data key="e_color">#008B8B</data>
      <data key="e_arrow.size">0.4</data>
      <data key="e_arrow.width">0.4</data>
      <data key="e_arrow.mode">0</data>
      <data key="e_curved">0.1</data>
    </edge>
    <edge source="n126" target="n254">
      <data key="e_TYPEA">protein</data>
      <data key="e_TYPEB">protein</data>
      <data key="e_MECHANISM">transcriptional regulation</data>
      <data key="e_EFFECT">down-regulates quantity by repression</data>
      <data key="e_DIRECT">NO</data>
      <data key="e_SCORE">0.1364</data>
      <data key="e_width">0.1364</data>
      <data key="e_color">#008B8B</data>
      <data key="e_arrow.size">0.4</data>
      <data key="e_arrow.width">0.4</data>
      <data key="e_arrow.mode">0</data>
      <data key="e_curved">0.1</data>
    </edge>
    <edge source="n127" target="n254">
      <data key="e_TYPEA">protein</data>
      <data key="e_TYPEB">protein</data>
      <data key="e_MECHANISM">transcriptional repression</data>
      <data key="e_EFFECT">down-regulates quantity</data>
      <data key="e_DIRECT">NO</data>
      <data key="e_SCORE">0.1364</data>
      <data key="e_width">0.1364</data>
      <data key="e_color">#008B8B</data>
      <data key="e_arrow.size">0.4</data>
      <data key="e_arrow.width">0.4</data>
      <data key="e_arrow.mode">0</data>
      <data key="e_curved">0.1</data>
    </edge>
    <edge source="n142" target="n254">
      <data key="e_TYPEA">protein</data>
      <data key="e_TYPEB">protein</data>
      <data key="e_MECHANISM">transcriptional regulation</data>
      <data key="e_EFFECT">up-regulates quantity by expression</data>
      <data key="e_DIRECT">NO</data>
      <data key="e_SCORE">0.1364</data>
      <data key="e_width">0.1364</data>
      <data key="e_color">#FF7F50</data>
      <data key="e_arrow.size">0.4</data>
      <data key="e_arrow.width">0.4</data>
      <data key="e_arrow.mode">0</data>
      <data key="e_curved">0.1</data>
    </edge>
    <edge source="n159" target="n254">
      <data key="e_TYPEA">protein</data>
      <data key="e_TYPEB">protein</data>
      <data key="e_MECHANISM">transcriptional repression</data>
      <data key="e_EFFECT">down-regulates quantity by repression</data>
      <data key="e_DIRECT">YES</data>
      <data key="e_SCORE">0.1364</data>
      <data key="e_width">0.1364</data>
      <data key="e_color">#008B8B</data>
      <data key="e_arrow.size">0.4</data>
      <data key="e_arrow.width">0.4</data>
      <data key="e_arrow.mode">2</data>
      <data key="e_curved">0.1</data>
    </edge>
    <edge source="n46" target="n255">
      <data key="e_TYPEA">protein</data>
      <data key="e_TYPEB">protein</data>
      <data key="e_MECHANISM">transcriptional regulation</data>
      <data key="e_EFFECT">down-regulates quantity by repression</data>
      <data key="e_DIRECT">NO</data>
      <data key="e_SCORE">0.3123</data>
      <data key="e_width">0.3123</data>
      <data key="e_color">#008B8B</data>
      <data key="e_arrow.size">0.4</data>
      <data key="e_arrow.width">0.4</data>
      <data key="e_arrow.mode">0</data>
      <data key="e_curved">0.1</data>
    </edge>
    <edge source="n87" target="n255">
      <data key="e_TYPEA">protein</data>
      <data key="e_TYPEB">protein</data>
      <data key="e_MECHANISM">transcriptional activation</data>
[truncated: 79,257 more chars]
