# Supplementary material for: A synthetic lipopeptide targeting top-priority multidrug-resistant Gram-negative pathogens
Source: Nat Commun. 2022 Mar 25;13:1625. doi: 10.1038/s41467-022-29234-3 (PMC8956739; doi:10.1038/s41467-022-29234-3)
Supplement: Supplementary file 3 — Source Data [file 41467_2022_29234_MOESM3_ESM.zip › source data/Fig.6c.F365.graphml.txt]

<?xml version="1.0" encoding="UTF-8"?>
<graphml xmlns="http://graphml.graphdrawing.org/xmlns"
         xmlns:xsi="http://www.w3.org/2001/XMLSchema-instance"
         xsi:schemaLocation="http://graphml.graphdrawing.org/xmlns
         http://graphml.graphdrawing.org/xmlns/1.0/graphml.xsd">
<!-- Created by igraph -->
  <key id="v_name" for="node" attr.name="name" attr.type="string"/>
  <key id="v_color" for="node" attr.name="color" attr.type="string"/>
  <key id="v_frame.color" for="node" attr.name="frame.color" attr.type="boolean"/>
  <key id="v_size" for="node" attr.name="size" attr.type="double"/>
  <key id="v_label.color" for="node" attr.name="label.color" attr.type="string"/>
  <key id="v_label.dist" for="node" attr.name="label.dist" attr.type="double"/>
  <key id="v_label.family" for="node" attr.name="label.family" attr.type="string"/>
  <key id="v_label.cex" for="node" attr.name="label.cex" attr.type="double"/>
  <key id="e_TYPEA" for="edge" attr.name="TYPEA" attr.type="string"/>
  <key id="e_TYPEB" for="edge" attr.name="TYPEB" attr.type="string"/>
  <key id="e_MECHANISM" for="edge" attr.name="MECHANISM" attr.type="string"/>
  <key id="e_EFFECT" for="edge" attr.name="EFFECT" attr.type="string"/>
  <key id="e_DIRECT" for="edge" attr.name="DIRECT" attr.type="string"/>
  <key id="e_SCORE" for="edge" attr.name="SCORE" attr.type="double"/>
  <key id="e_width" for="edge" attr.name="width" attr.type="double"/>
  <key id="e_color" for="edge" attr.name="color" attr.type="string"/>
  <key id="e_arrow.size" for="edge" attr.name="arrow.size" attr.type="double"/>
  <key id="e_arrow.width" for="edge" attr.name="arrow.width" attr.type="double"/>
  <key id="e_arrow.mode" for="edge" attr.name="arrow.mode" attr.type="double"/>
  <key id="e_curved" for="edge" attr.name="curved" attr.type="double"/>
  <graph id="G" edgedefault="undirected">
    <node id="n0">
      <data key="v_name">HDAC1</data>
      <data key="v_color">black</data>
      <data key="v_frame.color">true</data>
      <data key="v_size">1</data>
      <data key="v_label.color">black</data>
      <data key="v_label.dist">0.3</data>
      <data key="v_label.family">Helvetica</data>
      <data key="v_label.cex">0.6</data>
    </node>
    <node id="n1">
      <data key="v_name">HDAC4</data>
      <data key="v_color">black</data>
      <data key="v_frame.color">true</data>
      <data key="v_size">1</data>
      <data key="v_label.color">black</data>
      <data key="v_label.dist">0.3</data>
      <data key="v_label.family">Helvetica</data>
      <data key="v_label.cex">0.6</data>
    </node>
    <node id="n2">
      <data key="v_name">HES1</data>
      <data key="v_color">red2</data>
      <data key="v_frame.color">true</data>
      <data key="v_size">1.29095256206276</data>
      <data key="v_label.color">black</data>
      <data key="v_label.dist">0.3</data>
      <data key="v_label.family">Helvetica</data>
      <data key="v_label.cex">0.6</data>
    </node>
    <node id="n3">
      <data key="v_name">HMOX1</data>
      <data key="v_color">red2</data>
      <data key="v_frame.color">true</data>
      <data key="v_size">3.4030021529269</data>
      <data key="v_label.color">black</data>
      <data key="v_label.dist">0.3</data>
      <data key="v_label.family">Helvetica</data>
      <data key="v_label.cex">0.6</data>
    </node>
    <node id="n4">
      <data key="v_name">HSF1</data>
      <data key="v_color">black</data>
      <data key="v_frame.color">true</data>
      <data key="v_size">1</data>
      <data key="v_label.color">black</data>
      <data key="v_label.dist">0.3</data>
      <data key="v_label.family">Helvetica</data>
      <data key="v_label.cex">0.6</data>
    </node>
    <node id="n5">
      <data key="v_name">HSF2</data>
      <data key="v_color">black</data>
      <data key="v_frame.color">true</data>
      <data key="v_size">1</data>
      <data key="v_label.color">black</data>
      <data key="v_label.dist">0.3</data>
      <data key="v_label.family">Helvetica</data>
      <data key="v_label.cex">0.6</data>
    </node>
    <node id="n6">
      <data key="v_name">IGF1</data>
      <data key="v_color">black</data>
      <data key="v_frame.color">true</data>
      <data key="v_size">1</data>
      <data key="v_label.color">black</data>
      <data key="v_label.dist">0.3</data>
      <data key="v_label.family">Helvetica</data>
      <data key="v_label.cex">0.6</data>
    </node>
    <node id="n7">
      <data key="v_name">IKBKB</data>
      <data key="v_color">black</data>
      <data key="v_frame.color">true</data>
      <data key="v_size">1</data>
      <data key="v_label.color">black</data>
      <data key="v_label.dist">0.3</data>
      <data key="v_label.family">Helvetica</data>
      <data key="v_label.cex">0.6</data>
    </node>
    <node id="n8">
      <data key="v_name">IL10</data>
      <data key="v_color">black</data>
      <data key="v_frame.color">true</data>
      <data key="v_size">1</data>
      <data key="v_label.color">black</data>
      <data key="v_label.dist">0.3</data>
      <data key="v_label.family">Helvetica</data>
      <data key="v_label.cex">0.6</data>
    </node>
    <node id="n9">
      <data key="v_name">IL12A</data>
      <data key="v_color">black</data>
      <data key="v_frame.color">true</data>
      <data key="v_size">1</data>
      <data key="v_label.color">black</data>
      <data key="v_label.dist">0.3</data>
      <data key="v_label.family">Helvetica</data>
      <data key="v_label.cex">0.6</data>
    </node>
    <node id="n10">
      <data key="v_name">ING2</data>
      <data key="v_color">black</data>
      <data key="v_frame.color">true</data>
      <data key="v_size">1</data>
      <data key="v_label.color">black</data>
      <data key="v_label.dist">0.3</data>
      <data key="v_label.family">Helvetica</data>
      <data key="v_label.cex">0.6</data>
    </node>
    <node id="n11">
      <data key="v_name">IRF7</data>
      <data key="v_color">black</data>
      <data key="v_frame.color">true</data>
      <data key="v_size">1</data>
      <data key="v_label.color">black</data>
      <data key="v_label.dist">0.3</data>
      <data key="v_label.family">Helvetica</data>
      <data key="v_label.cex">0.6</data>
    </node>
    <node id="n12">
      <data key="v_name">JUNB</data>
      <data key="v_color">red2</data>
      <data key="v_frame.color">true</data>
      <data key="v_size">3.96983370469245</data>
      <data key="v_label.color">black</data>
      <data key="v_label.dist">0.3</data>
      <data key="v_label.family">Helvetica</data>
      <data key="v_label.cex">0.6</data>
    </node>
    <node id="n13">
      <data key="v_name">JUN</data>
      <data key="v_color">green2</data>
      <data key="v_frame.color">true</data>
      <data key="v_size">0.928901823780782</data>
      <data key="v_label.color">black</data>
      <data key="v_label.dist">0.3</data>
      <data key="v_label.family">Helvetica</data>
      <data key="v_label.cex">0.6</data>
    </node>
    <node id="n14">
      <data key="v_name">KDM4C</data>
      <data key="v_color">black</data>
      <data key="v_frame.color">true</data>
      <data key="v_size">1</data>
      <data key="v_label.color">black</data>
      <data key="v_label.dist">0.3</data>
      <data key="v_label.family">Helvetica</data>
      <data key="v_label.cex">0.6</data>
    </node>
    <node id="n15">
      <data key="v_name">KLF5</data>
      <data key="v_color">black</data>
      <data key="v_frame.color">true</data>
      <data key="v_size">1</data>
      <data key="v_label.color">black</data>
      <data key="v_label.dist">0.3</data>
      <data key="v_label.family">Helvetica</data>
      <data key="v_label.cex">0.6</data>
    </node>
    <node id="n16">
      <data key="v_name">LMO3</data>
      <data key="v_color">black</data>
      <data key="v_frame.color">true</data>
      <data key="v_size">1</data>
      <data key="v_label.color">black</data>
      <data key="v_label.dist">0.3</data>
      <data key="v_label.family">Helvetica</data>
      <data key="v_label.cex">0.6</data>
    </node>
    <node id="n17">
      <data key="v_name">MAF</data>
      <data key="v_color">black</data>
      <data key="v_frame.color">true</data>
      <data key="v_size">1</data>
      <data key="v_label.color">black</data>
      <data key="v_label.dist">0.3</data>
      <data key="v_label.family">Helvetica</data>
      <data key="v_label.cex">0.6</data>
    </node>
    <node id="n18">
      <data key="v_name">MAML2</data>
      <data key="v_color">black</data>
      <data key="v_frame.color">true</data>
      <data key="v_size">1</data>
      <data key="v_label.color">black</data>
      <data key="v_label.dist">0.3</data>
      <data key="v_label.family">Helvetica</data>
      <data key="v_label.cex">0.6</data>
    </node>
    <node id="n19">
      <data key="v_name">MAPK12</data>
      <data key="v_color">black</data>
      <data key="v_frame.color">true</data>
      <data key="v_size">1</data>
      <data key="v_label.color">black</data>
      <data key="v_label.dist">0.3</data>
      <data key="v_label.family">Helvetica</data>
      <data key="v_label.cex">0.6</data>
    </node>
    <node id="n20">
      <data key="v_name">MAPK14</data>
      <data key="v_color">black</data>
      <data key="v_frame.color">true</data>
      <data key="v_size">1</data>
      <data key="v_label.color">black</data>
      <data key="v_label.dist">0.3</data>
      <data key="v_label.family">Helvetica</data>
      <data key="v_label.cex">0.6</data>
    </node>
    <node id="n21">
      <data key="v_name">MAPK3</data>
      <data key="v_color">black</data>
      <data key="v_frame.color">true</data>
      <data key="v_size">1</data>
      <data key="v_label.color">black</data>
      <data key="v_label.dist">0.3</data>
      <data key="v_label.family">Helvetica</data>
      <data key="v_label.cex">0.6</data>
    </node>
    <node id="n22">
      <data key="v_name">MEF2C</data>
      <data key="v_color">black</data>
      <data key="v_frame.color">true</data>
      <data key="v_size">1</data>
      <data key="v_label.color">black</data>
      <data key="v_label.dist">0.3</data>
      <data key="v_label.family">Helvetica</data>
      <data key="v_label.cex">0.6</data>
    </node>
    <node id="n23">
      <data key="v_name">MYOD1</data>
      <data key="v_color">black</data>
      <data key="v_frame.color">true</data>
      <data key="v_size">1</data>
      <data key="v_label.color">black</data>
      <data key="v_label.dist">0.3</data>
      <data key="v_label.family">Helvetica</data>
      <data key="v_label.cex">0.6</data>
    </node>
    <node id="n24">
      <data key="v_name">NFE2L2</data>
      <data key="v_color">black</data>
      <data key="v_frame.color">true</data>
      <data key="v_size">1</data>
      <data key="v_label.color">black</data>
      <data key="v_label.dist">0.3</data>
      <data key="v_label.family">Helvetica</data>
      <data key="v_label.cex">0.6</data>
    </node>
    <node id="n25">
      <data key="v_name">N</data>
      <data key="v_color">black</data>
      <data key="v_frame.color">true</data>
      <data key="v_size">1</data>
      <data key="v_label.color">black</data>
      <data key="v_label.dist">0.3</data>
      <data key="v_label.family">Helvetica</data>
      <data key="v_label.cex">0.6</data>
    </node>
    <node id="n26">
      <data key="v_name">NHLH2</data>
      <data key="v_color">black</data>
      <data key="v_frame.color">true</data>
      <data key="v_size">1</data>
      <data key="v_label.color">black</data>
      <data key="v_label.dist">0.3</data>
      <data key="v_label.family">Helvetica</data>
      <data key="v_label.cex">0.6</data>
    </node>
    <node id="n27">
      <data key="v_name">NOTCH1</data>
      <data key="v_color">black</data>
      <data key="v_frame.color">true</data>
      <data key="v_size">1</data>
      <data key="v_label.color">black</data>
      <data key="v_label.dist">0.3</data>
      <data key="v_label.family">Helvetica</data>
      <data key="v_label.cex">0.6</data>
    </node>
    <node id="n28">
      <data key="v_name">NOTCH3</data>
      <data key="v_color">black</data>
      <data key="v_frame.color">true</data>
      <data key="v_size">1</data>
      <data key="v_label.color">black</data>
      <data key="v_label.dist">0.3</data>
      <data key="v_label.family">Helvetica</data>
      <data key="v_label.cex">0.6</data>
    </node>
    <node id="n29">
      <data key="v_name">NR1D1</data>
      <data key="v_color">green2</data>
      <data key="v_frame.color">true</data>
      <data key="v_size">1.11812720504077</data>
      <data key="v_label.color">black</data>
      <data key="v_label.dist">0.3</data>
      <data key="v_label.family">Helvetica</data>
      <data key="v_label.cex">0.6</data>
    </node>
    <node id="n30">
      <data key="v_name">NR3C1</data>
      <data key="v_color">black</data>
      <data key="v_frame.color">true</data>
      <data key="v_size">1</data>
      <data key="v_label.color">black</data>
      <data key="v_label.dist">0.3</data>
      <data key="v_label.family">Helvetica</data>
      <data key="v_label.cex">0.6</data>
    </node>
    <node id="n31">
      <data key="v_name">NR4A1</data>
      <data key="v_color">red2</data>
      <data key="v_frame.color">true</data>
      <data key="v_size">1.51152625058709</data>
      <data key="v_label.color">black</data>
      <data key="v_label.dist">0.3</data>
      <data key="v_label.family">Helvetica</data>
      <data key="v_label.cex">0.6</data>
    </node>
    <node id="n32">
      <data key="v_name">PPARG</data>
      <data key="v_color">black</data>
      <data key="v_frame.color">true</data>
      <data key="v_size">1</data>
      <data key="v_label.color">black</data>
      <data key="v_label.dist">0.3</data>
      <data key="v_label.family">Helvetica</data>
      <data key="v_label.cex">0.6</data>
    </node>
    <node id="n33">
      <data key="v_name">PRDM2</data>
      <data key="v_color">black</data>
      <data key="v_frame.color">true</data>
      <data key="v_size">1</data>
      <data key="v_label.color">black</data>
      <data key="v_label.dist">0.3</data>
      <data key="v_label.family">Helvetica</data>
      <data key="v_label.cex">0.6</data>
    </node>
    <node id="n34">
      <data key="v_name">PTEN</data>
      <data key="v_color">black</data>
      <data key="v_frame.color">true</data>
      <data key="v_size">1</data>
      <data key="v_label.color">black</data>
      <data key="v_label.dist">0.3</data>
      <data key="v_label.family">Helvetica</data>
      <data key="v_label.cex">0.6</data>
    </node>
    <node id="n35">
      <data key="v_name">PTH</data>
      <data key="v_color">black</data>
      <data key="v_frame.color">true</data>
      <data key="v_size">1</data>
      <data key="v_label.color">black</data>
      <data key="v_label.dist">0.3</data>
      <data key="v_label.family">Helvetica</data>
      <data key="v_label.cex">0.6</data>
    </node>
    <node id="n36">
      <data key="v_name">RUNX2</data>
      <data key="v_color">black</data>
      <data key="v_frame.color">true</data>
      <data key="v_size">1</data>
      <data key="v_label.color">black</data>
      <data key="v_label.dist">0.3</data>
      <data key="v_label.family">Helvetica</data>
      <data key="v_label.cex">0.6</data>
    </node>
    <node id="n37">
      <data key="v_name">RARA</data>
      <data key="v_color">black</data>
      <data key="v_frame.color">true</data>
      <data key="v_size">1</data>
      <data key="v_label.color">black</data>
      <data key="v_label.dist">0.3</data>
      <data key="v_label.family">Helvetica</data>
      <data key="v_label.cex">0.6</data>
    </node>
    <node id="n38">
      <data key="v_name">RBPJ</data>
      <data key="v_color">black</data>
      <data key="v_frame.color">true</data>
      <data key="v_size">1</data>
      <data key="v_label.color">black</data>
      <data key="v_label.dist">0.3</data>
      <data key="v_label.family">Helvetica</data>
      <data key="v_label.cex">0.6</data>
    </node>
    <node id="n39">
      <data key="v_name">SATB1</data>
      <data key="v_color">black</data>
      <data key="v_frame.color">true</data>
      <data key="v_size">1</data>
      <data key="v_label.color">black</data>
      <data key="v_label.dist">0.3</data>
      <data key="v_label.family">Helvetica</data>
      <data key="v_label.cex">0.6</data>
    </node>
    <node id="n40">
      <data key="v_name">SNAI2</data>
      <data key="v_color">black</data>
      <data key="v_frame.color">true</data>
      <data key="v_size">1</data>
      <data key="v_label.color">black</data>
      <data key="v_label.dist">0.3</data>
      <data key="v_label.family">Helvetica</data>
      <data key="v_label.cex">0.6</data>
    </node>
    <node id="n41">
      <data key="v_name">SOCS1</data>
      <data key="v_color">black</data>
      <data key="v_frame.color">true</data>
      <data key="v_size">1</data>
      <data key="v_label.color">black</data>
      <data key="v_label.dist">0.3</data>
      <data key="v_label.family">Helvetica</data>
      <data key="v_label.cex">0.6</data>
    </node>
    <node id="n42">
      <data key="v_name">SOX9</data>
      <data key="v_color">red2</data>
      <data key="v_frame.color">true</data>
      <data key="v_size">1.17897585726616</data>
      <data key="v_label.color">black</data>
      <data key="v_label.dist">0.3</data>
      <data key="v_label.family">Helvetica</data>
      <data key="v_label.cex">0.6</data>
    </node>
    <node id="n43">
      <data key="v_name">SPDEF</data>
      <data key="v_color">black</data>
      <data key="v_frame.color">true</data>
      <data key="v_size">1</data>
      <data key="v_label.color">black</data>
      <data key="v_label.dist">0.3</data>
      <data key="v_label.family">Helvetica</data>
      <data key="v_label.cex">0.6</data>
    </node>
    <node id="n44">
      <data key="v_name">SPI1</data>
      <data key="v_color">black</data>
      <data key="v_frame.color">true</data>
      <data key="v_size">1</data>
      <data key="v_label.color">black</data>
      <data key="v_label.dist">0.3</data>
      <data key="v_label.family">Helvetica</data>
      <data key="v_label.cex">0.6</data>
    </node>
    <node id="n45">
      <data key="v_name">TCF4</data>
      <data key="v_color">black</data>
      <data key="v_frame.color">true</data>
      <data key="v_size">1</data>
      <data key="v_label.color">black</data>
      <data key="v_label.dist">0.3</data>
      <data key="v_label.family">Helvetica</data>
      <data key="v_label.cex">0.6</data>
    </node>
    <node id="n46">
      <data key="v_name">SREBF1</data>
      <data key="v_color">black</data>
      <data key="v_frame.color">true</data>
      <data key="v_size">1</data>
      <data key="v_label.color">black</data>
      <data key="v_label.dist">0.3</data>
      <data key="v_label.family">Helvetica</data>
      <data key="v_label.cex">0.6</data>
    </node>
    <node id="n47">
      <data key="v_name">STAT1</data>
      <data key="v_color">red2</data>
      <data key="v_frame.color">true</data>
      <data key="v_size">1.50798515223693</data>
      <data key="v_label.color">black</data>
      <data key="v_label.dist">0.3</data>
      <data key="v_label.family">Helvetica</data>
      <data key="v_label.cex">0.6</data>
    </node>
    <node id="n48">
      <data key="v_name">STAT4</data>
      <data key="v_color">red2</data>
      <data key="v_frame.color">true</data>
      <data key="v_size">1.27827491285121</data>
      <data key="v_label.color">black</data>
      <data key="v_label.dist">0.3</data>
      <data key="v_label.family">Helvetica</data>
      <data key="v_label.cex">0.6</data>
    </node>
    <node id="n49">
      <data key="v_name">TFAP2A</data>
      <data key="v_color">black</data>
      <data key="v_frame.color">true</data>
      <data key="v_size">1</data>
      <data key="v_label.color">black</data>
      <data key="v_label.dist">0.3</data>
      <data key="v_label.family">Helvetica</data>
      <data key="v_label.cex">0.6</data>
    </node>
    <node id="n50">
      <data key="v_name">TGFB1</data>
      <data key="v_color">black</data>
      <data key="v_frame.color">true</data>
      <data key="v_size">1</data>
      <data key="v_label.color">black</data>
      <data key="v_label.dist">0.3</data>
      <data key="v_label.family">Helvetica</data>
      <data key="v_label.cex">0.6</data>
    </node>
    <node id="n51">
      <data key="v_name">TNF</data>
      <data key="v_color">black</data>
      <data key="v_frame.color">true</data>
      <data key="v_size">1</data>
      <data key="v_label.color">black</data>
      <data key="v_label.dist">0.3</data>
      <data key="v_label.family">Helvetica</data>
      <data key="v_label.cex">0.6</data>
    </node>
    <node id="n52">
      <data key="v_name">TWIST1</data>
      <data key="v_color">black</data>
      <data key="v_frame.color">true</data>
      <data key="v_size">1</data>
      <data key="v_label.color">black</data>
      <data key="v_label.dist">0.3</data>
      <data key="v_label.family">Helvetica</data>
      <data key="v_label.cex">0.6</data>
    </node>
    <node id="n53">
      <data key="v_name">TWIST2</data>
      <data key="v_color">black</data>
      <data key="v_frame.color">true</data>
      <data key="v_size">1</data>
      <data key="v_label.color">black</data>
      <data key="v_label.dist">0.3</data>
      <data key="v_label.family">Helvetica</data>
      <data key="v_label.cex">0.6</data>
    </node>
    <node id="n54">
      <data key="v_name">YBX1</data>
      <data key="v_color">black</data>
      <data key="v_frame.color">true</data>
      <data key="v_size">1</data>
      <data key="v_label.color">black</data>
      <data key="v_label.dist">0.3</data>
      <data key="v_label.family">Helvetica</data>
      <data key="v_label.cex">0.6</data>
    </node>
    <node id="n55">
      <data key="v_name">ATF3</data>
      <data key="v_color">red2</data>
      <data key="v_frame.color">true</data>
      <data key="v_size">1.66148849574561</data>
      <data key="v_label.color">black</data>
      <data key="v_label.dist">0.3</data>
      <data key="v_label.family">Helvetica</data>
      <data key="v_label.cex">0.6</data>
    </node>
    <node id="n56">
      <data key="v_name">BMP7</data>
      <data key="v_color">black</data>
      <data key="v_frame.color">true</data>
      <data key="v_size">1</data>
      <data key="v_label.color">black</data>
      <data key="v_label.dist">0.3</data>
      <data key="v_label.family">Helvetica</data>
      <data key="v_label.cex">0.6</data>
    </node>
    <node id="n57">
      <data key="v_name">CIITA</data>
      <data key="v_color">black</data>
      <data key="v_frame.color">true</data>
      <data key="v_size">1</data>
      <data key="v_label.color">black</data>
      <data key="v_label.dist">0.3</data>
      <data key="v_label.family">Helvetica</data>
      <data key="v_label.cex">0.6</data>
    </node>
    <node id="n58">
      <data key="v_name">ARNTL</data>
      <data key="v_color">black</data>
      <data key="v_frame.color">true</data>
      <data key="v_size">1</data>
      <data key="v_label.color">black</data>
      <data key="v_label.dist">0.3</data>
      <data key="v_label.family">Helvetica</data>
      <data key="v_label.cex">0.6</data>
    </node>
    <node id="n59">
      <data key="v_name">ARNT</data>
      <data key="v_color">black</data>
      <data key="v_frame.color">true</data>
      <data key="v_size">1</data>
      <data key="v_label.color">black</data>
      <data key="v_label.dist">0.3</data>
      <data key="v_label.family">Helvetica</data>
      <data key="v_label.cex">0.6</data>
    </node>
    <node id="n60">
      <data key="v_name">ASCL1</data>
      <data key="v_color">black</data>
      <data key="v_frame.color">true</data>
      <data key="v_size">1</data>
      <data key="v_label.color">black</data>
      <data key="v_label.dist">0.3</data>
      <data key="v_label.family">Helvetica</data>
      <data key="v_label.cex">0.6</data>
    </node>
    <node id="n61">
      <data key="v_name">ATF4</data>
      <data key="v_color">black</data>
      <data key="v_frame.color">true</data>
      <data key="v_size">1</data>
      <data key="v_label.color">black</data>
      <data key="v_label.dist">0.3</data>
      <data key="v_label.family">Helvetica</data>
      <data key="v_label.cex">0.6</data>
    </node>
    <node id="n62">
      <data key="v_name">BACH1</data>
      <data key="v_color">black</data>
      <data key="v_frame.color">true</data>
      <data key="v_size">1</data>
      <data key="v_label.color">black</data>
      <data key="v_label.dist">0.3</data>
      <data key="v_label.family">Helvetica</data>
      <data key="v_label.cex">0.6</data>
    </node>
    <node id="n63">
      <data key="v_name">CCNC</data>
      <data key="v_color">black</data>
      <data key="v_frame.color">true</data>
      <data key="v_size">1</data>
      <data key="v_label.color">black</data>
      <data key="v_label.dist">0.3</data>
      <data key="v_label.family">Helvetica</data>
      <data key="v_label.cex">0.6</data>
    </node>
    <node id="n64">
      <data key="v_name">CCNT1</data>
      <data key="v_color">black</data>
      <data key="v_frame.color">true</data>
      <data key="v_size">1</data>
      <data key="v_label.color">black</data>
      <data key="v_label.dist">0.3</data>
      <data key="v_label.family">Helvetica</data>
      <data key="v_label.cex">0.6</data>
    </node>
    <node id="n65">
      <data key="v_name">CDK9</data>
      <data key="v_color">black</data>
      <data key="v_frame.color">true</data>
      <data key="v_size">1</data>
      <data key="v_label.color">black</data>
      <data key="v_label.dist">0.3</data>
      <data key="v_label.family">Helvetica</data>
      <data key="v_label.cex">0.6</data>
    </node>
    <node id="n66">
      <data key="v_name">CDK8</data>
      <data key="v_color">black</data>
      <data key="v_frame.color">true</data>
      <data key="v_size">1</data>
      <data key="v_label.color">black</data>
      <data key="v_label.dist">0.3</data>
      <data key="v_label.family">Helvetica</data>
      <data key="v_label.cex">0.6</data>
    </node>
    <node id="n67">
      <data key="v_name">CDX2</data>
      <data key="v_color">black</data>
      <data key="v_frame.color">true</data>
      <data key="v_size">1</data>
      <data key="v_label.color">black</data>
      <data key="v_label.dist">0.3</data>
      <data key="v_label.family">Helvetica</data>
      <data key="v_label.cex">0.6</data>
    </node>
    <node id="n68">
      <data key="v_name">CEBPB</data>
      <data key="v_color">green2</data>
      <data key="v_frame.color">true</data>
      <data key="v_size">0.995682595663432</data>
      <data key="v_label.color">black</data>
      <data key="v_label.dist">0.3</data>
      <data key="v_label.family">Helvetica</data>
      <data key="v_label.cex">0.6</data>
    </node>
    <node id="n69">
      <data key="v_name">CEBPD</data>
      <data key="v_color">black</data>
      <data key="v_frame.color">true</data>
      <data key="v_size">1</data>
      <data key="v_label.color">black</data>
      <data key="v_label.dist">0.3</data>
      <data key="v_label.family">Helvetica</data>
      <data key="v_label.cex">0.6</data>
    </node>
    <node id="n70">
      <data key="v_name">CITED2</data>
      <data key="v_color">black</data>
      <data key="v_frame.color">true</data>
      <data key="v_size">1</data>
      <data key="v_label.color">black</data>
      <data key="v_label.dist">0.3</data>
      <data key="v_label.family">Helvetica</data>
      <data key="v_label.cex">0.6</data>
    </node>
    <node id="n71">
      <data key="v_name">CREB1</data>
      <data key="v_color">black</data>
      <data key="v_frame.color">true</data>
      <data key="v_size">1</data>
      <data key="v_label.color">black</data>
      <data key="v_label.dist">0.3</data>
      <data key="v_label.family">Helvetica</data>
      <data key="v_label.cex">0.6</data>
    </node>
    <node id="n72">
      <data key="v_name">CREB5</data>
      <data key="v_color">black</data>
      <data key="v_frame.color">true</data>
      <data key="v_size">1</data>
      <data key="v_label.color">black</data>
      <data key="v_label.dist">0.3</data>
      <data key="v_label.family">Helvetica</data>
      <data key="v_label.cex">0.6</data>
    </node>
    <node id="n73">
      <data key="v_name">CRP</data>
      <data key="v_color">black</data>
      <data key="v_frame.color">true</data>
      <data key="v_size">1</data>
      <data key="v_label.color">black</data>
      <data key="v_label.dist">0.3</data>
      <data key="v_label.family">Helvetica</data>
      <data key="v_label.cex">0.6</data>
    </node>
    <node id="n74">
      <data key="v_name">DCN</data>
      <data key="v_color">red2</data>
      <data key="v_frame.color">true</data>
      <data key="v_size">1.76386361995077</data>
      <data key="v_label.color">black</data>
      <data key="v_label.dist">0.3</data>
      <data key="v_label.family">Helvetica</data>
      <data key="v_label.cex">0.6</data>
    </node>
    <node id="n75">
      <data key="v_name">DDIT3</data>
      <data key="v_color">black</data>
      <data key="v_frame.color">true</data>
      <data key="v_size">1</data>
      <data key="v_label.color">black</data>
      <data key="v_label.dist">0.3</data>
      <data key="v_label.family">Helvetica</data>
      <data key="v_label.cex">0.6</data>
    </node>
    <node id="n76">
      <data key="v_name">DLK1</data>
      <data key="v_color">black</data>
      <data key="v_frame.color">true</data>
      <data key="v_size">1</data>
      <data key="v_label.color">black</data>
      <data key="v_label.dist">0.3</data>
      <data key="v_label.family">Helvetica</data>
      <data key="v_label.cex">0.6</data>
    </node>
    <node id="n77">
      <data key="v_name">DTX1</data>
      <data key="v_color">black</data>
      <data key="v_frame.color">true</data>
      <data key="v_size">1</data>
      <data key="v_label.color">black</data>
      <data key="v_label.dist">0.3</data>
      <data key="v_label.family">Helvetica</data>
      <data key="v_label.cex">0.6</data>
    </node>
    <node id="n78">
      <data key="v_name">E2F1</data>
      <data key="v_color">black</data>
      <data key="v_frame.color">true</data>
      <data key="v_size">1</data>
      <data key="v_label.color">black</data>
      <data key="v_label.dist">0.3</data>
      <data key="v_label.family">Helvetica</data>
      <data key="v_label.cex">0.6</data>
    </node>
    <node id="n79">
      <data key="v_name">EGR1</data>
      <data key="v_color">black</data>
      <data key="v_frame.color">true</data>
      <data key="v_size">1</data>
      <data key="v_label.color">black</data>
      <data key="v_label.dist">0.3</data>
      <data key="v_label.family">Helvetica</data>
      <data key="v_label.cex">0.6</data>
    </node>
    <node id="n80">
      <data key="v_name">EGR2</data>
      <data key="v_color">black</data>
      <data key="v_frame.color">true</data>
      <data key="v_size">1</data>
      <data key="v_label.color">black</data>
      <data key="v_label.dist">0.3</data>
      <data key="v_label.family">Helvetica</data>
      <data key="v_label.cex">0.6</data>
    </node>
    <node id="n81">
      <data key="v_name">ELF4</data>
      <data key="v_color">black</data>
      <data key="v_frame.color">true</data>
      <data key="v_size">1</data>
      <data key="v_label.color">black</data>
      <data key="v_label.dist">0.3</data>
      <data key="v_label.family">Helvetica</data>
      <data key="v_label.cex">0.6</data>
    </node>
    <node id="n82">
      <data key="v_name">ERG</data>
      <data key="v_color">black</data>
      <data key="v_frame.color">true</data>
      <data key="v_size">1</data>
      <data key="v_label.color">black</data>
      <data key="v_label.dist">0.3</data>
      <data key="v_label.family">Helvetica</data>
      <data key="v_label.cex">0.6</data>
    </node>
    <node id="n83">
      <data key="v_name">ETS1</data>
      <data key="v_color">black</data>
      <data key="v_frame.color">true</data>
      <data key="v_size">1</data>
      <data key="v_label.color">black</data>
      <data key="v_label.dist">0.3</data>
      <data key="v_label.family">Helvetica</data>
      <data key="v_label.cex">0.6</data>
    </node>
    <node id="n84">
      <data key="v_name">FBN1</data>
      <data key="v_color">black</data>
      <data key="v_frame.color">true</data>
      <data key="v_size">1</data>
      <data key="v_label.color">black</data>
      <data key="v_label.dist">0.3</data>
      <data key="v_label.family">Helvetica</data>
      <data key="v_label.cex">0.6</data>
    </node>
    <node id="n85">
      <data key="v_name">FGF2</data>
      <data key="v_color">black</data>
      <data key="v_frame.color">true</data>
      <data key="v_size">1</data>
      <data key="v_label.color">black</data>
      <data key="v_label.dist">0.3</data>
      <data key="v_label.family">Helvetica</data>
      <data key="v_label.cex">0.6</data>
    </node>
    <node id="n86">
      <data key="v_name">FGFR2</data>
      <data key="v_color">green2</data>
      <data key="v_frame.color">true</data>
      <data key="v_size">0.974690409218296</data>
      <data key="v_label.color">black</data>
      <data key="v_label.dist">0.3</data>
      <data key="v_label.family">Helvetica</data>
      <data key="v_label.cex">0.6</data>
    </node>
    <node id="n87">
      <data key="v_name">FLT3</data>
      <data key="v_color">black</data>
      <data key="v_frame.color">true</data>
      <data key="v_size">1</data>
      <data key="v_label.color">black</data>
      <data key="v_label.dist">0.3</data>
      <data key="v_label.family">Helvetica</data>
      <data key="v_label.cex">0.6</data>
    </node>
    <node id="n88">
      <data key="v_name">FOS</data>
      <data key="v_color">red2</data>
      <data key="v_frame.color">true</data>
      <data key="v_size">3.35923323518983</data>
      <data key="v_label.color">black</data>
      <data key="v_label.dist">0.3</data>
      <data key="v_label.family">Helvetica</data>
      <data key="v_label.cex">0.6</data>
    </node>
    <node id="n89">
      <data key="v_name">ABCB1</data>
      <data key="v_color">black</data>
      <data key="v_frame.color">true</data>
      <data key="v_size">1</data>
      <data key="v_label.color">black</data>
      <data key="v_label.dist">0.3</data>
      <data key="v_label.family">Helvetica</data>
      <data key="v_label.cex">0.6</data>
    </node>
    <node id="n90">
      <data key="v_name">MMP13</data>
      <data key="v_color">red2</data>
      <data key="v_frame.color">true</data>
      <data key="v_size">7.18010987088763</data>
      <data key="v_label.color">black</data>
      <data key="v_label.dist">0.3</data>
      <data key="v_label.family">Helvetica</data>
      <data key="v_label.cex">0.6</data>
    </node>
    <node id="n91">
      <data key="v_name">CTNND2</data>
      <data key="v_color">black</data>
      <data key="v_frame.color">true</data>
      <data key="v_size">1</data>
      <data key="v_label.color">black</data>
      <data key="v_label.dist">0.3</data>
      <data key="v_label.family">Helvetica</data>
      <data key="v_label.cex">0.6</data>
    </node>
    <node id="n92">
      <data key="v_name">NOC3L</data>
      <data key="v_color">black</data>
      <data key="v_frame.color">true</data>
      <data key="v_size">1</data>
      <data key="v_label.color">black</data>
      <data key="v_label.dist">0.3</data>
      <data key="v_label.family">Helvetica</data>
      <data key="v_label.cex">0.6</data>
    </node>
    <node id="n93">
      <data key="v_name">PTGDS</data>
      <data key="v_color">black</data>
      <data key="v_frame.color">true</data>
      <data key="v_size">1</data>
      <data key="v_label.color">black</data>
      <data key="v_label.dist">0.3</data>
      <data key="v_label.family">Helvetica</data>
      <data key="v_label.cex">0.6</data>
    </node>
    <node id="n94">
      <data key="v_name">RCAN1</data>
      <data key="v_color">black</data>
      <data key="v_frame.color">true</data>
      <data key="v_size">1</data>
      <data key="v_label.color">black</data>
      <data key="v_label.dist">0.3</data>
      <data key="v_label.family">Helvetica</data>
      <data key="v_label.cex">0.6</data>
    </node>
    <node id="n95">
      <data key="v_name">BAD</data>
      <data key="v_color">black</data>
      <data key="v_frame.color">true</data>
      <data key="v_size">1</data>
      <data key="v_label.color">black</data>
      <data key="v_label.dist">0.3</data>
      <data key="v_label.family">Helvetica</data>
      <data key="v_label.cex">0.6</data>
    </node>
    <node id="n96">
      <data key="v_name">BCL2</data>
      <data key="v_color">black</data>
      <data key="v_frame.color">true</data>
      <data key="v_size">1</data>
      <data key="v_label.color">black</data>
      <data key="v_label.dist">0.3</data>
      <data key="v_label.family">Helvetica</data>
      <data key="v_label.cex">0.6</data>
    </node>
    <node id="n97">
      <data key="v_name">GFER</data>
      <data key="v_color">black</data>
      <data key="v_frame.color">true</data>
      <data key="v_size">1</data>
      <data key="v_label.color">black</data>
      <data key="v_label.dist">0.3</data>
      <data key="v_label.family">Helvetica</data>
      <data key="v_label.cex">0.6</data>
    </node>
    <node id="n98">
      <data key="v_name">LORICRIN</data>
      <data key="v_color">black</data>
      <data key="v_frame.color">true</data>
      <data key="v_size">1</data>
      <data key="v_label.color">black</data>
      <data key="v_label.dist">0.3</data>
      <data key="v_label.family">Helvetica</data>
      <data key="v_label.cex">0.6</data>
    </node>
    <node id="n99">
      <data key="v_name">HSPA6</data>
      <data key="v_color">red2</data>
      <data key="v_frame.color">true</data>
      <data key="v_size">1.0924249806437</data>
      <data key="v_label.color">black</data>
      <data key="v_label.dist">0.3</data>
      <data key="v_label.family">Helvetica</data>
      <data key="v_label.cex">0.6</data>
    </node>
    <node id="n100">
      <data key="v_name">GCH1</data>
      <data key="v_color">black</data>
      <data key="v_frame.color">true</data>
      <data key="v_size">1</data>
      <data key="v_label.color">black</data>
      <data key="v_label.dist">0.3</data>
      <data key="v_label.family">Helvetica</data>
      <data key="v_label.cex">0.6</data>
    </node>
    <node id="n101">
      <data key="v_name">S100A10</data>
      <data key="v_color">black</data>
      <data key="v_frame.color">true</data>
      <data key="v_size">1</data>
      <data key="v_label.color">black</data>
      <data key="v_label.dist">0.3</data>
      <data key="v_label.family">Helvetica</data>
      <data key="v_label.cex">0.6</data>
    </node>
    <node id="n102">
      <data key="v_name">KRT17</data>
      <data key="v_color">black</data>
      <data key="v_frame.color">true</data>
      <data key="v_size">1</data>
      <data key="v_label.color">black</data>
      <data key="v_label.dist">0.3</data>
      <data key="v_label.family">Helvetica</data>
      <data key="v_label.cex">0.6</data>
    </node>
    <node id="n103">
      <data key="v_name">SERPINA3</data>
      <data key="v_color">black</data>
      <data key="v_frame.color">true</data>
      <data key="v_size">1</data>
      <data key="v_label.color">black</data>
      <data key="v_label.dist">0.3</data>
      <data key="v_label.family">Helvetica</data>
      <data key="v_label.cex">0.6</data>
    </node>
    <node id="n104">
      <data key="v_name">CDKN1A</data>
      <data key="v_color">black</data>
      <data key="v_frame.color">true</data>
      <data key="v_size">1</data>
      <data key="v_label.color">black</data>
      <data key="v_label.dist">0.3</data>
      <data key="v_label.family">Helvetica</data>
      <data key="v_label.cex">0.6</data>
    </node>
    <node id="n105">
      <data key="v_name">TAP1</data>
      <data key="v_color">black</data>
      <data key="v_frame.color">true</data>
      <data key="v_size">1</data>
      <data key="v_label.color">black</data>
      <data key="v_label.dist">0.3</data>
      <data key="v_label.family">Helvetica</data>
      <data key="v_label.cex">0.6</data>
    </node>
    <node id="n106">
      <data key="v_name">IL4</data>
      <data key="v_color">black</data>
      <data key="v_frame.color">true</data>
      <data key="v_size">1</data>
      <data key="v_label.color">black</data>
      <data key="v_label.dist">0.3</data>
      <data key="v_label.family">Helvetica</data>
      <data key="v_label.cex">0.6</data>
    </node>
    <node id="n107">
      <data key="v_name">CFI</data>
      <data key="v_color">black</data>
      <data key="v_frame.color">true</data>
      <data key="v_size">1</data>
      <data key="v_label.color">black</data>
      <data key="v_label.dist">0.3</data>
      <data key="v_label.family">Helvetica</data>
      <data key="v_label.cex">0.6</data>
    </node>
    <node id="n108">
      <data key="v_name">CYP19A1</data>
      <data key="v_color">black</data>
      <data key="v_frame.color">true</data>
      <data key="v_size">1</data>
      <data key="v_label.color">black</data>
      <data key="v_label.dist">0.3</data>
      <data key="v_label.family">Helvetica</data>
      <data key="v_label.cex">0.6</data>
    </node>
    <node id="n109">
      <data key="v_name">GOT1</data>
      <data key="v_color">black</data>
      <data key="v_frame.color">true</data>
      <data key="v_size">1</data>
      <data key="v_label.color">black</data>
      <data key="v_label.dist">0.3</data>
      <data key="v_label.family">Helvetica</data>
      <data key="v_label.cex">0.6</data>
    </node>
    <node id="n110">
      <data key="v_name">HSD3B2</data>
      <data key="v_color">black</data>
      <data key="v_frame.color">true</data>
      <data key="v_size">1</data>
      <data key="v_label.color">black</data>
      <data key="v_label.dist">0.3</data>
      <data key="v_label.family">Helvetica</data>
      <data key="v_label.cex">0.6</data>
    </node>
    <node id="n111">
      <data key="v_name">KRT16</data>
      <data key="v_color">black</data>
      <data key="v_frame.color">true</data>
      <data key="v_size">1</data>
      <data key="v_label.color">black</data>
      <data key="v_label.dist">0.3</data>
      <data key="v_label.family">Helvetica</data>
      <data key="v_label.cex">0.6</data>
    </node>
    <node id="n112">
      <data key="v_name">STAR</data>
      <data key="v_color">black</data>
      <data key="v_frame.color">true</data>
      <data key="v_size">1</data>
      <data key="v_label.color">black</data>
      <data key="v_label.dist">0.3</data>
      <data key="v_label.family">Helvetica</data>
      <data key="v_label.cex">0.6</data>
    </node>
    <node id="n113">
      <data key="v_name">JAG1</data>
      <data key="v_color">red2</data>
      <data key="v_frame.color">true</data>
      <data key="v_size">0.904429903175419</data>
      <data key="v_label.color">black</data>
      <data key="v_label.dist">0.3</data>
      <data key="v_label.family">Helvetica</data>
      <data key="v_label.cex">0.6</data>
    </node>
    <node id="n114">
      <data key="v_name">S100A4</data>
      <data key="v_color">black</data>
      <data key="v_frame.color">true</data>
      <data key="v_size">1</data>
      <data key="v_label.color">black</data>
      <data key="v_label.dist">0.3</data>
      <data key="v_label.family">Helvetica</data>
      <data key="v_label.cex">0.6</data>
    </node>
    <node id="n115">
      <data key="v_name">BEST1</data>
      <data key="v_color">black</data>
      <data key="v_frame.color">true</data>
      <data key="v_size">1</data>
      <data key="v_label.color">black</data>
      <data key="v_label.dist">0.3</data>
      <data key="v_label.family">Helvetica</data>
      <data key="v_label.cex">0.6</data>
    </node>
    <node id="n116">
      <data key="v_name">PCK2</data>
      <data key="v_color">black</data>
      <data key="v_frame.color">true</data>
      <data key="v_size">1</data>
      <data key="v_label.color">black</data>
      <data key="v_label.dist">0.3</data>
      <data key="v_label.family">Helvetica</data>
      <data key="v_label.cex">0.6</data>
    </node>
    <node id="n117">
      <data key="v_name">FOSB</data>
      <data key="v_color">red2</data>
      <data key="v_frame.color">true</data>
      <data key="v_size">0.890776396254641</data>
      <data key="v_label.color">black</data>
      <data key="v_label.dist">0.3</data>
      <data key="v_label.family">Helvetica</data>
      <data key="v_label.cex">0.6</data>
    </node>
    <node id="n118">
      <data key="v_name">DUSP1</data>
      <data key="v_color">red2</data>
      <data key="v_frame.color">true</data>
      <data key="v_size">1.06213039172238</data>
      <data key="v_label.color">black</data>
      <data key="v_label.dist">0.3</data>
      <data key="v_label.family">Helvetica</data>
      <data key="v_label.cex">0.6</data>
    </node>
    <node id="n119">
      <data key="v_name">CSRP1</data>
      <data key="v_color">black</data>
      <data key="v_frame.color">true</data>
      <data key="v_size">1</data>
      <data key="v_label.color">black</data>
      <data key="v_label.dist">0.3</data>
      <data key="v_label.family">Helvetica</data>
      <data key="v_label.cex">0.6</data>
    </node>
    <node id="n120">
      <data key="v_name">COL2A1</data>
      <data key="v_color">black</data>
      <data key="v_frame.color">true</data>
      <data key="v_size">1</data>
      <data key="v_label.color">black</data>
      <data key="v_label.dist">0.3</data>
      <data key="v_label.family">Helvetica</data>
      <data key="v_label.cex">0.6</data>
    </node>
    <node id="n121">
      <data key="v_name">COL11A2</data>
      <data key="v_color">black</data>
      <data key="v_frame.color">true</data>
      <data key="v_size">1</data>
      <data key="v_label.color">black</data>
      <data key="v_label.dist">0.3</data>
      <data key="v_label.family">Helvetica</data>
      <data key="v_label.cex">0.6</data>
    </node>
    <node id="n122">
      <data key="v_name">COL9A2</data>
      <data key="v_color">black</data>
      <data key="v_frame.color">true</data>
      <data key="v_size">1</data>
      <data key="v_label.color">black</data>
      <data key="v_label.dist">0.3</data>
      <data key="v_label.family">Helvetica</data>
      <data key="v_label.cex">0.6</data>
    </node>
    <node id="n123">
      <data key="v_name">DCC</data>
      <data key="v_color">black</data>
      <data key="v_frame.color">true</data>
      <data key="v_size">1</data>
      <data key="v_label.color">black</data>
      <data key="v_label.dist">0.3</data>
      <data key="v_label.family">Helvetica</data>
      <data key="v_label.cex">0.6</data>
    </node>
    <node id="n124">
      <data key="v_name">PRAME</data>
      <data key="v_color">black</data>
      <data key="v_frame.color">true</data>
      <data key="v_size">1</data>
      <data key="v_label.color">black</data>
      <data key="v_label.dist">0.3</data>
      <data key="v_label.family">Helvetica</data>
      <data key="v_label.cex">0.6</data>
    </node>
    <node id="n125">
      <data key="v_name">SLC19A1</data>
      <data key="v_color">black</data>
      <data key="v_frame.color">true</data>
      <data key="v_size">1</data>
      <data key="v_label.color">black</data>
      <data key="v_label.dist">0.3</data>
      <data key="v_label.family">Helvetica</data>
      <data key="v_label.cex">0.6</data>
    </node>
    <node id="n126">
      <data key="v_name">SLC5A8</data>
      <data key="v_color">black</data>
      <data key="v_frame.color">true</data>
      <data key="v_size">1</data>
      <data key="v_label.color">black</data>
      <data key="v_label.dist">0.3</data>
      <data key="v_label.family">Helvetica</data>
      <data key="v_label.cex">0.6</data>
    </node>
    <node id="n127">
      <data key="v_name">NOS2</data>
      <data key="v_color">black</data>
      <data key="v_frame.color">true</data>
      <data key="v_size">1</data>
      <data key="v_label.color">black</data>
      <data key="v_label.dist">0.3</data>
      <data key="v_label.family">Helvetica</data>
      <data key="v_label.cex">0.6</data>
    </node>
    <node id="n128">
      <data key="v_name">MUC4</data>
      <data key="v_color">black</data>
      <data key="v_frame.color">true</data>
      <data key="v_size">1</data>
      <data key="v_label.color">black</data>
      <data key="v_label.dist">0.3</data>
      <data key="v_label.family">Helvetica</data>
      <data key="v_label.cex">0.6</data>
    </node>
    <node id="n129">
      <data key="v_name">IL12B</data>
      <data key="v_color">black</data>
      <data key="v_frame.color">true</data>
      <data key="v_size">1</data>
      <data key="v_label.color">black</data>
      <data key="v_label.dist">0.3</data>
      <data key="v_label.family">Helvetica</data>
      <data key="v_label.cex">0.6</data>
    </node>
    <node id="n130">
      <data key="v_name">SOCS3</data>
      <data key="v_color">black</data>
      <data key="v_frame.color">true</data>
      <data key="v_size">1</data>
      <data key="v_label.color">black</data>
      <data key="v_label.dist">0.3</data>
      <data key="v_label.family">Helvetica</data>
      <data key="v_label.cex">0.6</data>
    </node>
    <node id="n131">
      <data key="v_name">TLR3</data>
      <data key="v_color">black</data>
      <data key="v_frame.color">true</data>
      <data key="v_size">1</data>
      <data key="v_label.color">black</data>
      <data key="v_label.dist">0.3</data>
      <data key="v_label.family">Helvetica</data>
      <data key="v_label.cex">0.6</data>
    </node>
    <node id="n132">
      <data key="v_name">PRF1</data>
      <data key="v_color">black</data>
      <data key="v_frame.color">true</data>
      <data key="v_size">1</data>
      <data key="v_label.color">black</data>
      <data key="v_label.dist">0.3</data>
      <data key="v_label.family">Helvetica</data>
      <data key="v_label.cex">0.6</data>
    </node>
    <node id="n133">
      <data key="v_name">ADM</data>
      <data key="v_color">red2</data>
      <data key="v_frame.color">true</data>
      <data key="v_size">0.972867233262902</data>
      <data key="v_label.color">black</data>
      <data key="v_label.dist">0.3</data>
      <data key="v_label.family">Helvetica</data>
      <data key="v_label.cex">0.6</data>
    </node>
    <node id="n134">
      <data key="v_name">GDF15</data>
      <data key="v_color">red2</data>
      <data key="v_frame.color">true</data>
      <data key="v_size">0.96477018541707</data>
      <data key="v_label.color">black</data>
      <data key="v_label.dist">0.3</data>
      <data key="v_label.family">Helvetica</data>
      <data key="v_label.cex">0.6</data>
    </node>
    <node id="n135">
      <data key="v_name">ASNS</data>
      <data key="v_color">black</data>
      <data key="v_frame.color">true</data>
      <data key="v_size">1</data>
      <data key="v_label.color">black</data>
      <data key="v_label.dist">0.3</data>
      <data key="v_label.family">Helvetica</data>
      <data key="v_label.cex">0.6</data>
    </node>
    <node id="n136">
      <data key="v_name">PCLAF</data>
      <data key="v_color">black</data>
      <data key="v_frame.color">true</data>
      <data key="v_size">1</data>
      <data key="v_label.color">black</data>
      <data key="v_label.dist">0.3</data>
      <data key="v_label.family">Helvetica</data>
      <data key="v_label.cex">0.6</data>
    </node>
    <node id="n137">
      <data key="v_name">PPP1R15A</data>
      <data key="v_color">red2</data>
      <data key="v_frame.color">true</data>
      <data key="v_size">1.72848801012761</data>
      <data key="v_label.color">black</data>
      <data key="v_label.dist">0.3</data>
      <data key="v_label.family">Helvetica</data>
      <data key="v_label.cex">0.6</data>
    </node>
    <node id="n138">
      <data key="v_name">S100A9</data>
      <data key="v_color">black</data>
      <data key="v_frame.color">true</data>
      <data key="v_size">1</data>
      <data key="v_label.color">black</data>
      <data key="v_label.dist">0.3</data>
      <data key="v_label.family">Helvetica</data>
      <data key="v_label.cex">0.6</data>
    </node>
    <node id="n139">
      <data key="v_name">SFTPD</data>
      <data key="v_color">black</data>
      <data key="v_frame.color">true</data>
      <data key="v_size">1</data>
      <data key="v_label.color">black</data>
      <data key="v_label.dist">0.3</data>
      <data key="v_label.family">Helvetica</data>
      <data key="v_label.cex">0.6</data>
    </node>
    <node id="n140">
      <data key="v_name">TNFAIP6</data>
      <data key="v_color">black</data>
      <data key="v_frame.color">true</data>
      <data key="v_size">1</data>
      <data key="v_label.color">black</data>
      <data key="v_label.dist">0.3</data>
      <data key="v_label.family">Helvetica</data>
      <data key="v_label.cex">0.6</data>
    </node>
    <node id="n141">
      <data key="v_name">CXCL8</data>
      <data key="v_color">red2</data>
      <data key="v_frame.color">true</data>
      <data key="v_size">1.33805861313987</data>
      <data key="v_label.color">black</data>
      <data key="v_label.dist">0.3</data>
      <data key="v_label.family">Helvetica</data>
      <data key="v_label.cex">0.6</data>
    </node>
    <node id="n142">
      <data key="v_name">MT1G</data>
      <data key="v_color">red2</data>
      <data key="v_frame.color">true</data>
      <data key="v_size">0.959414634677844</data>
      <data key="v_label.color">black</data>
      <data key="v_label.dist">0.3</data>
      <data key="v_label.family">Helvetica</data>
      <data key="v_label.cex">0.6</data>
    </node>
    <edge source="n0" target="n2">
      <data key="e_TYPEA">protein</data>
      <data key="e_TYPEB">protein</data>
      <data key="e_MECHANISM">transcriptional regulation</data>
      <data key="e_EFFECT">down-regulates quantity</data>
      <data key="e_DIRECT">NO</data>
      <data key="e_SCORE">0.1364</data>
      <data key="e_width">0.1364</data>
      <data key="e_color">#008B8B</data>
      <data key="e_arrow.size">0.4</data>
      <data key="e_arrow.width">0.4</data>
      <data key="e_arrow.mode">0</data>
      <data key="e_curved">0.1</data>
    </edge>
    <edge source="n2" target="n7">
      <data key="e_TYPEA">protein</data>
      <data key="e_TYPEB">protein</data>
      <data key="e_MECHANISM">transcriptional regulation</data>
      <data key="e_EFFECT">up-regulates quantity by expression</data>
      <data key="e_DIRECT">NO</data>
      <data key="e_SCORE">0.1364</data>
      <data key="e_width">0.1364</data>
      <data key="e_color">#FF7F50</data>
      <data key="e_arrow.size">0.4</data>
      <data key="e_arrow.width">0.4</data>
      <data key="e_arrow.mode">0</data>
      <data key="e_curved">0.1</data>
    </edge>
    <edge source="n2" target="n16">
      <data key="e_TYPEA">protein</data>
      <data key="e_TYPEB">protein</data>
      <data key="e_MECHANISM">transcriptional regulation</data>
      <data key="e_EFFECT">down-regulates quantity by repression</data>
      <data key="e_DIRECT">NO</data>
      <data key="e_SCORE">0.1364</data>
      <data key="e_width">0.1364</data>
      <data key="e_color">#008B8B</data>
      <data key="e_arrow.size">0.4</data>
      <data key="e_arrow.width">0.4</data>
      <data key="e_arrow.mode">0</data>
      <data key="e_curved">0.1</data>
    </edge>
    <edge source="n2" target="n18">
      <data key="e_TYPEA">protein</data>
      <data key="e_TYPEB">protein</data>
      <data key="e_MECHANISM">transcriptional regulation</data>
      <data key="e_EFFECT">up-regulates quantity by expression</data>
      <data key="e_DIRECT">NO</data>
      <data key="e_SCORE">0.2197</data>
      <data key="e_width">0.2197</data>
      <data key="e_color">#FF7F50</data>
      <data key="e_arrow.size">0.4</data>
      <data key="e_arrow.width">0.4</data>
      <data key="e_arrow.mode">0</data>
      <data key="e_curved">0.1</data>
    </edge>
    <edge source="n12" target="n19">
      <data key="e_TYPEA">protein</data>
      <data key="e_TYPEB">protein</data>
      <data key="e_MECHANISM">transcriptional regulation</data>
      <data key="e_EFFECT">up-regulates quantity by expression</data>
      <data key="e_DIRECT">NO</data>
      <data key="e_SCORE">0.1364</data>
      <data key="e_width">0.1364</data>
      <data key="e_color">#FF7F50</data>
      <data key="e_arrow.size">0.4</data>
      <data key="e_arrow.width">0.4</data>
      <data key="e_arrow.mode">0</data>
      <data key="e_curved">0.1</data>
    </edge>
    <edge source="n12" target="n20">
      <data key="e_TYPEA">protein</data>
      <data key="e_TYPEB">protein</data>
      <data key="e_MECHANISM">transcriptional regulation</data>
      <data key="e_EFFECT">up-regulates quantity by expression</data>
      <data key="e_DIRECT">NO</data>
      <data key="e_SCORE">0.1983</data>
      <data key="e_width">0.1983</data>
      <data key="e_color">#FF7F50</data>
      <data key="e_arrow.size">0.4</data>
      <data key="e_arrow.width">0.4</data>
      <data key="e_arrow.mode">0</data>
      <data key="e_curved">0.1</data>
    </edge>
    <edge source="n13" target="n22">
      <data key="e_TYPEA">protein</data>
      <data key="e_TYPEB">protein</data>
      <data key="e_MECHANISM">transcriptional regulation</data>
      <data key="e_EFFECT">up-regulates quantity by expression</data>
      <data key="e_DIRECT">NO</data>
      <data key="e_SCORE">0.2197</data>
      <data key="e_width">0.2197</data>
      <data key="e_color">#FF7F50</data>
      <data key="e_arrow.size">0.4</data>
      <data key="e_arrow.width">0.4</data>
      <data key="e_arrow.mode">0</data>
      <data key="e_curved">0.1</data>
    </edge>
    <edge source="n2" target="n23">
      <data key="e_TYPEA">protein</data>
      <data key="e_TYPEB">protein</data>
      <data key="e_MECHANISM">transcriptional regulation</data>
      <data key="e_EFFECT">down-regulates quantity by repression</data>
      <data key="e_DIRECT">NO</data>
      <data key="e_SCORE">0.2197</data>
      <data key="e_width">0.2197</data>
      <data key="e_color">#008B8B</data>
      <data key="e_arrow.size">0.4</data>
      <data key="e_arrow.width">0.4</data>
      <data key="e_arrow.mode">0</data>
      <data key="e_curved">0.1</data>
    </edge>
    <edge source="n2" target="n23">
      <data key="e_TYPEA">protein</data>
      <data key="e_TYPEB">protein</data>
      <data key="e_MECHANISM">transcriptional regulation</data>
      <data key="e_EFFECT">down-regulates activity</data>
      <data key="e_DIRECT">YES</data>
      <data key="e_SCORE">0.2197</data>
      <data key="e_width">0.2197</data>
      <data key="e_color">#008B8B</data>
      <data key="e_arrow.size">0.4</data>
      <data key="e_arrow.width">0.4</data>
      <data key="e_arrow.mode">2</data>
      <data key="e_curved">0.1</data>
    </edge>
    <edge source="n3" target="n24">
      <data key="e_TYPEA">protein</data>
      <data key="e_TYPEB">protein</data>
      <data key="e_MECHANISM">transcriptional regulation</data>
      <data key="e_EFFECT">down-regulates quantity by repression</data>
      <data key="e_DIRECT">NO</data>
      <data key="e_SCORE">0.2753</data>
      <data key="e_width">0.2753</data>
      <data key="e_color">#008B8B</data>
      <data key="e_arrow.size">0.4</data>
      <data key="e_arrow.width">0.4</data>
      <data key="e_arrow.mode">0</data>
      <data key="e_curved">0.1</data>
    </edge>
    <edge source="n3" target="n24">
      <data key="e_TYPEA">protein</data>
      <data key="e_TYPEB">protein</data>
      <data key="e_MECHANISM">transcriptional activation</data>
      <data key="e_EFFECT">up-regulates quantity by expression</data>
      <data key="e_DIRECT">NO</data>
      <data key="e_SCORE">0.3372</data>
      <data key="e_width">0.3372</data>
      <data key="e_color">#FF7F50</data>
      <data key="e_arrow.size">0.4</data>
      <data key="e_arrow.width">0.4</data>
      <data key="e_arrow.mode">0</data>
      <data key="e_curved">0.1</data>
    </edge>
    <edge source="n3" target="n24">
      <data key="e_TYPEA">protein</data>
      <data key="e_TYPEB">protein</data>
      <data key="e_MECHANISM">transcriptional activation</data>
      <data key="e_EFFECT">up-regulates quantity</data>
      <data key="e_DIRECT">YES</data>
      <data key="e_SCORE">0.3372</data>
      <data key="e_width">0.3372</data>
      <data key="e_color">#FF7F50</data>
      <data key="e_arrow.size">0.4</data>
      <data key="e_arrow.width">0.4</data>
      <data key="e_arrow.mode">2</data>
      <data key="e_curved">0.1</data>
    </edge>
    <edge source="n2" target="n26">
      <data key="e_TYPEA">protein</data>
      <data key="e_TYPEB">protein</data>
      <data key="e_MECHANISM">transcriptional regulation</data>
      <data key="e_EFFECT">down-regulates quantity by repression</data>
      <data key="e_DIRECT">NO</data>
      <data key="e_SCORE">0.1364</data>
      <data key="e_width">0.1364</data>
      <data key="e_color">#008B8B</data>
      <data key="e_arrow.size">0.4</data>
      <data key="e_arrow.width">0.4</data>
      <data key="e_arrow.mode">0</data>
      <data key="e_curved">0.1</data>
    </edge>
    <edge source="n2" target="n27">
      <data key="e_TYPEA">protein</data>
      <data key="e_TYPEB">protein</data>
      <data key="e_MECHANISM">transcriptional regulation</data>
      <data key="e_EFFECT">up-regulates quantity by expression</data>
      <data key="e_DIRECT">NO</data>
      <data key="e_SCORE">0.1364</data>
      <data key="e_width">0.1364</data>
      <data key="e_color">#FF7F50</data>
      <data key="e_arrow.size">0.4</data>
      <data key="e_arrow.width">0.4</data>
      <data key="e_arrow.mode">0</data>
      <data key="e_curved">0.1</data>
    </edge>
    <edge source="n18" target="n27">
      <data key="e_TYPEA">protein</data>
      <data key="e_TYPEB">protein</data>
      <data key="e_MECHANISM">transcriptional regulation</data>
      <data key="e_EFFECT">up-regulates quantity by expression</data>
      <data key="e_DIRECT">NO</data>
      <data key="e_SCORE">0.3644</data>
      <data key="e_width">0.3644</data>
      <data key="e_color">#FF7F50</data>
      <data key="e_arrow.size">0.4</data>
      <data key="e_arrow.width">0.4</data>
      <data key="e_arrow.mode">0</data>
      <data key="e_curved">0.1</data>
    </edge>
    <edge source="n27" target="n27">
      <data key="e_TYPEA">protein</data>
      <data key="e_TYPEB">protein</data>
      <data key="e_MECHANISM">transcriptional regulation</data>
      <data key="e_EFFECT">up-regulates quantity by expression</data>
      <data key="e_DIRECT">NO</data>
      <data key="e_SCORE">0.3864</data>
      <data key="e_width">0.3864</data>
      <data key="e_color">#FF7F50</data>
      <data key="e_arrow.size">0.4</data>
      <data key="e_arrow.width">0.4</data>
      <data key="e_arrow.mode">0</data>
      <data key="e_curved">0.1</data>
    </edge>
    <edge source="n2" target="n28">
      <data key="e_TYPEA">protein</data>
      <data key="e_TYPEB">protein</data>
      <data key="e_MECHANISM">transcriptional regulation</data>
      <data key="e_EFFECT">up-regulates quantity by expression</data>
      <data key="e_DIRECT">NO</data>
      <data key="e_SCORE">0.1364</data>
      <data key="e_width">0.1364</data>
      <data key="e_color">#FF7F50</data>
      <data key="e_arrow.size">0.4</data>
      <data key="e_arrow.width">0.4</data>
      <data key="e_arrow.mode">0</data>
      <data key="e_curved">0.1</data>
    </edge>
    <edge source="n2" target="n30">
      <data key="e_TYPEA">protein</data>
      <data key="e_TYPEB">protein</data>
      <data key="e_MECHANISM">transcriptional regulation</data>
      <data key="e_EFFECT">down-regulates quantity by repression</data>
      <data key="e_DIRECT">YES</data>
      <data key="e_SCORE">0.1983</data>
      <data key="e_width">0.1983</data>
      <data key="e_color">#008B8B</data>
      <data key="e_arrow.size">0.4</data>
      <data key="e_arrow.width">0.4</data>
      <data key="e_arrow.mode">2</data>
      <data key="e_curved">0.1</data>
    </edge>
    <edge source="n13" target="n30">
      <data key="e_TYPEA">protein</data>
      <data key="e_TYPEB">protein</data>
      <data key="e_MECHANISM">transcriptional regulation</data>
      <data key="e_EFFECT">down-regulates quantity by repression</data>
      <data key="e_DIRECT">YES</data>
      <data key="e_SCORE">0.2197</data>
      <data key="e_width">0.2197</data>
      <data key="e_color">#008B8B</data>
      <data key="e_arrow.size">0.4</data>
      <data key="e_arrow.width">0.4</data>
      <data key="e_arrow.mode">2</data>
      <data key="e_curved">0.1</data>
    </edge>
    <edge source="n15" target="n30">
      <data key="e_TYPEA">protein</data>
      <data key="e_TYPEB">protein</data>
      <data key="e_MECHANISM">transcriptional regulation</data>
      <data key="e_EFFECT">up-regulates quantity by expression</data>
      <data key="e_DIRECT">YES</data>
      <data key="e_SCORE">0.1364</data>
      <data key="e_width">0.1364</data>
      <data key="e_color">#FF7F50</data>
      <data key="e_arrow.size">0.4</data>
      <data key="e_arrow.width">0.4</data>
      <data key="e_arrow.mode">2</data>
      <data key="e_curved">0.1</data>
    </edge>
    <edge source="n30" target="n31">
      <data key="e_TYPEA">protein</data>
      <data key="e_TYPEB">protein</data>
      <data key="e_MECHANISM">transcriptional regulation</data>
      <data key="e_EFFECT">down-regulates quantity by repression</data>
      <data key="e_DIRECT">NO</data>
      <data key="e_SCORE">0.1364</data>
      <data key="e_width">0.1364</data>
      <data key="e_color">#008B8B</data>
      <data key="e_arrow.size">0.4</data>
      <data key="e_arrow.width">0.4</data>
      <data key="e_arrow.mode">0</data>
      <data key="e_curved">0.1</data>
    </edge>
    <edge source="n30" target="n31">
      <data key="e_TYPEA">protein</data>
      <data key="e_TYPEB">protein</data>
      <data key="e_MECHANISM">transcriptional regulation</data>
      <data key="e_EFFECT">down-regulates quantity by repression</data>
      <data key="e_DIRECT">NO</data>
      <data key="e_SCORE">0.1364</data>
      <data key="e_width">0.1364</data>
      <data key="e_color">#008B8B</data>
      <data key="e_arrow.size">0.4</data>
      <data key="e_arrow.width">0.4</data>
      <data key="e_arrow.mode">0</data>
      <data key="e_curved">0.1</data>
    </edge>
    <edge source="n2" target="n32">
      <data key="e_TYPEA">protein</data>
      <data key="e_TYPEB">protein</data>
      <data key="e_MECHANISM">transcriptional regulation</data>
      <data key="e_EFFECT">down-regulates quantity by repression</data>
      <data key="e_DIRECT">YES</data>
      <data key="e_SCORE">0.1364</data>
      <data key="e_width">0.1364</data>
      <data key="e_color">#008B8B</data>
      <data key="e_arrow.size">0.4</data>
      <data key="e_arrow.width">0.4</data>
      <data key="e_arrow.mode">2</data>
      <data key="e_curved">0.1</data>
    </edge>
    <edge source="n2" target="n32">
      <data key="e_TYPEA">protein</data>
      <data key="e_TYPEB">protein</data>
      <data key="e_MECHANISM">transcriptional regulation</data>
      <data key="e_EFFECT">down-regulates quantity by repression</data>
      <data key="e_DIRECT">NO</data>
      <data key="e_SCORE">0.1364</data>
      <data key="e_width">0.1364</data>
      <data key="e_color">#008B8B</data>
      <data key="e_arrow.size">0.4</data>
      <data key="e_arrow.width">0.4</data>
      <data key="e_arrow.mode">0</data>
      <data key="e_curved">0.1</data>
    </edge>
    <edge source="n15" target="n32">
      <data key="e_TYPEA">protein</data>
      <data key="e_TYPEB">protein</data>
      <data key="e_MECHANISM">transcriptional regulation</data>
      <data key="e_EFFECT">up-regulates</data>
      <data key="e_DIRECT">NO</data>
      <data key="e_SCORE">0.2197</data>
      <data key="e_width">0.2197</data>
      <data key="e_color">#FF7F50</data>
      <data key="e_arrow.size">0.4</data>
      <data key="e_arrow.width">0.4</data>
      <data key="e_arrow.mode">0</data>
      <data key="e_curved">0.1</data>
    </edge>
    <edge source="n27" target="n32">
      <data key="e_TYPEA">protein</data>
      <data key="e_TYPEB">protein</data>
      <data key="e_MECHANISM">transcriptional regulation</data>
      <data key="e_EFFECT">up-regulates quantity by expression</data>
      <data key="e_DIRECT">NO</data>
      <data key="e_SCORE">0.1364</data>
      <data key="e_width">0.1364</data>
      <data key="e_color">#FF7F50</data>
      <data key="e_arrow.size">0.4</data>
      <data key="e_arrow.width">0.4</data>
      <data key="e_arrow.mode">0</data>
      <data key="e_curved">0.1</data>
    </edge>
    <edge source="n30" target="n32">
      <data key="e_TYPEA">protein</data>
      <data key="e_TYPEB">protein</data>
      <data key="e_MECHANISM">transcriptional regulation</data>
      <data key="e_EFFECT">up-regulates quantity by expression</data>
      <data key="e_DIRECT">NO</data>
      <data key="e_SCORE">0.9681</data>
      <data key="e_width">0.9681</data>
      <data key="e_color">#FF7F50</data>
      <data key="e_arrow.size">0.4</data>
      <data key="e_arrow.width">0.4</data>
      <data key="e_arrow.mode">0</data>
      <data key="e_curved">0.1</data>
    </edge>
    <edge source="n30" target="n32">
      <data key="e_TYPEA">protein</data>
      <data key="e_TYPEB">protein</data>
      <data key="e_MECHANISM">transcriptional regulation</data>
      <data key="e_EFFECT">up-regulates quantity</data>
      <data key="e_DIRECT">NO</data>
      <data key="e_SCORE">0.3227</data>
      <data key="e_width">0.3227</data>
      <data key="e_color">#FF7F50</data>
      <data key="e_arrow.size">0.4</data>
      <data key="e_arrow.width">0.4</data>
      <data key="e_arrow.mode">0</data>
      <data key="e_curved">0.1</data>
    </edge>
    <edge source="n3" target="n33">
      <data key="e_TYPEA">protein</data>
      <data key="e_TYPEB">protein</data>
      <data key="e_MECHANISM">transcriptional regulation</data>
      <data key="e_EFFECT">up-regulates quantity by expression</data>
      <data key="e_DIRECT">NO</data>
      <data key="e_SCORE">0.2197</data>
      <data key="e_width">0.2197</data>
      <data key="e_color">#FF7F50</data>
      <data key="e_arrow.size">0.4</data>
      <data key="e_arrow.width">0.4</data>
      <data key="e_arrow.mode">0</data>
      <data key="e_curved">0.1</data>
    </edge>
    <edge source="n36" target="n36">
      <data key="e_TYPEA">protein</data>
      <data key="e_TYPEB">protein</data>
      <data key="e_MECHANISM">transcriptional regulation</data>
      <data key="e_EFFECT">up-regulates quantity by expression</data>
      <data key="e_DIRECT">NO</data>
      <data key="e_SCORE">0.1364</data>
      <data key="e_width">0.1364</data>
      <data key="e_color">#FF7F50</data>
      <data key="e_arrow.size">0.4</data>
      <data key="e_arrow.width">0.4</data>
      <data key="e_arrow.mode">0</data>
      <data key="e_curved">0.1</data>
    </edge>
    <edge source="n31" target="n37">
      <data key="e_TYPEA">protein</data>
      <data key="e_TYPEB">protein</data>
      <data key="e_MECHANISM">transcriptional regulation</data>
      <data key="e_EFFECT">down-regulates quantity by repression</data>
      <data key="e_DIRECT">NO</data>
      <data key="e_SCORE">0.1364</data>
      <data key="e_width">0.1364</data>
      <data key="e_color">#008B8B</data>
      <data key="e_arrow.size">0.4</data>
      <data key="e_arrow.width">0.4</data>
      <data key="e_arrow.mode">0</data>
      <data key="e_curved">0.1</data>
    </edge>
    <edge source="n2" target="n38">
      <data key="e_TYPEA">protein</data>
      <data key="e_TYPEB">protein</data>
      <data key="e_MECHANISM">transcriptional regulation</data>
      <data key="e_EFFECT">up-regulates quantity</data>
      <data key="e_DIRECT">YES</data>
      <data key="e_SCORE">0.3372</data>
      <data key="e_width">0.3372</data>
      <data key="e_color">#FF7F50</data>
      <data key="e_arrow.size">0.4</data>
      <data key="e_arrow.width">0.4</data>
      <data key="e_arrow.mode">2</data>
      <data key="e_curved">0.1</data>
    </edge>
    <edge source="n0" target="n40">
      <data key="e_TYPEA">protein</data>
      <data key="e_TYPEB">protein</data>
      <data key="e_MECHANISM">transcriptional regulation</data>
      <data key="e_EFFECT">down-regulates quantity by repression</data>
      <data key="e_DIRECT">NO</data>
      <data key="e_SCORE">0.1364</data>
      <data key="e_width">0.1364</data>
      <data key="e_color">#008B8B</data>
      <data key="e_arrow.size">0.4</data>
      <data key="e_arrow.width">0.4</data>
      <data key="e_arrow.mode">0</data>
      <data key="e_curved">0.1</data>
    </edge>
    <edge source="n36" target="n40">
      <data key="e_TYPEA">protein</data>
      <data key="e_TYPEB">protein</data>
      <data key="e_MECHANISM">transcriptional regulation</data>
      <data key="e_EFFECT">up-regulates quantity by expression</data>
      <data key="e_DIRECT">NO</data>
      <data key="e_SCORE">0.1364</data>
      <data key="e_width">0.1364</data>
      <data key="e_color">#FF7F50</data>
      <data key="e_arrow.size">0.4</data>
      <data key="e_arrow.width">0.4</data>
      <data key="e_arrow.mode">0</data>
      <data key="e_curved">0.1</data>
    </edge>
    <edge source="n21" target="n42">
      <data key="e_TYPEA">protein</data>
      <data key="e_TYPEB">protein</data>
      <data key="e_MECHANISM">transcriptional regulation</data>
      <data key="e_EFFECT">up-regulates quantity by expression</data>
      <data key="e_DIRECT">NO</data>
      <data key="e_SCORE">0.1364</data>
      <data key="e_width">0.1364</data>
      <data key="e_color">#FF7F50</data>
      <data key="e_arrow.size">0.4</data>
      <data key="e_arrow.width">0.4</data>
      <data key="e_arrow.mode">0</data>
      <data key="e_curved">0.1</data>
    </edge>
    <edge source="n21" target="n42">
      <data key="e_TYPEA">protein</data>
      <data key="e_TYPEB">protein</data>
      <data key="e_MECHANISM">transcriptional regulation</data>
      <data key="e_EFFECT">up-regulates</data>
      <data key="e_DIRECT">NO</data>
      <data key="e_SCORE">0.1364</data>
      <data key="e_width">0.1364</data>
      <data key="e_color">#FF7F50</data>
      <data key="e_arrow.size">0.4</data>
      <data key="e_arrow.width">0.4</data>
      <data key="e_arrow.mode">0</data>
      <data key="e_curved">0.1</data>
    </edge>
    <edge source="n13" target="n44">
      <data key="e_TYPEA">protein</data>
      <data key="e_TYPEB">protein</data>
      <data key="e_MECHANISM">transcriptional activation</data>
      <data key="e_EFFECT">up-regulates quantity by expression</data>
      <data key="e_DIRECT">NO</data>
      <data key="e_SCORE">0.1364</data>
      <data key="e_width">0.1364</data>
      <data key="e_color">#FF7F50</data>
      <data key="e_arrow.size">0.4</data>
      <data key="e_arrow.width">0.4</data>
      <data key="e_arrow.mode">0</data>
      <data key="e_curved">0.1</data>
    </edge>
    <edge source="n44" target="n44">
      <data key="e_TYPEA">protein</data>
      <data key="e_TYPEB">protein</data>
      <data key="e_MECHANISM">transcriptional activation</data>
      <data key="e_EFFECT">up-regulates quantity by expression</data>
      <data key="e_DIRECT">NO</data>
      <data key="e_SCORE">0.1364</data>
      <data key="e_width">0.1364</data>
      <data key="e_color">#FF7F50</data>
      <data key="e_arrow.size">0.4</data>
      <data key="e_arrow.width">0.4</data>
      <data key="e_arrow.mode">0</data>
      <data key="e_curved">0.1</data>
    </edge>
    <edge source="n42" target="n45">
      <data key="e_TYPEA">protein</data>
      <data key="e_TYPEB">protein</data>
      <data key="e_MECHANISM">transcriptional regulation</data>
      <data key="e_EFFECT">up-regulates quantity by expression</data>
      <data key="e_DIRECT">NO</data>
      <data key="e_SCORE">0.1364</data>
      <data key="e_width">0.1364</data>
      <data key="e_color">#FF7F50</data>
      <data key="e_arrow.size">0.4</data>
      <data key="e_arrow.width">0.4</data>
      <data key="e_arrow.mode">0</data>
      <data key="e_curved">0.1</data>
    </edge>
    <edge source="n9" target="n47">
      <data key="e_TYPEA">protein</data>
      <data key="e_TYPEB">protein</data>
      <data key="e_MECHANISM">transcriptional regulation</data>
      <data key="e_EFFECT">up-regulates quantity by expression</data>
      <data key="e_DIRECT">NO</data>
      <data key="e_SCORE">0.3123</data>
      <data key="e_width">0.3123</data>
      <data key="e_color">#FF7F50</data>
      <data key="e_arrow.size">0.4</data>
      <data key="e_arrow.width">0.4</data>
      <data key="e_arrow.mode">0</data>
      <data key="e_curved">0.1</data>
    </edge>
    <edge source="n11" target="n47">
      <data key="e_TYPEA">protein</data>
      <data key="e_TYPEB">protein</data>
      <data key="e_MECHANISM">transcriptional regulation</data>
      <data key="e_EFFECT">up-regulates quantity by expression</data>
      <data key="e_DIRECT">NO</data>
      <data key="e_SCORE">0.1364</data>
      <data key="e_width">0.1364</data>
      <data key="e_color">#FF7F50</data>
      <data key="e_arrow.size">0.4</data>
      <data key="e_arrow.width">0.4</data>
      <data key="e_arrow.mode">0</data>
      <data key="e_curved">0.1</data>
    </edge>
    <edge source="n41" target="n47">
      <data key="e_TYPEA">protein</data>
      <data key="e_TYPEB">protein</data>
      <data key="e_MECHANISM">transcriptional regulation</data>
      <data key="e_EFFECT">up-regulates quantity by expression</data>
      <data key="e_DIRECT">NO</data>
      <data key="e_SCORE">0.1364</data>
      <data key="e_width">0.1364</data>
      <data key="e_color">#FF7F50</data>
      <data key="e_arrow.size">0.4</data>
      <data key="e_arrow.width">0.4</data>
      <data key="e_arrow.mode">0</data>
      <data key="e_curved">0.1</data>
    </edge>
    <edge source="n41" target="n47">
      <data key="e_TYPEA">protein</data>
      <data key="e_TYPEB">protein</data>
      <data key="e_MECHANISM">transcriptional regulation</data>
      <data key="e_EFFECT">down-regulates quantity by repression</data>
      <data key="e_DIRECT">NO</data>
      <data key="e_SCORE">0.1364</data>
      <data key="e_width">0.1364</data>
      <data key="e_color">#008B8B</data>
      <data key="e_arrow.size">0.4</data>
      <data key="e_arrow.width">0.4</data>
      <data key="e_arrow.mode">0</data>
      <data key="e_curved">0.1</data>
    </edge>
    <edge source="n13" target="n50">
      <data key="e_TYPEA">protein</data>
      <data key="e_TYPEB">protein</data>
      <data key="e_MECHANISM">transcriptional regulation</data>
      <data key="e_EFFECT">up-regulates quantity by expression</data>
      <data key="e_DIRECT">YES</data>
      <data key="e_SCORE">0.1364</data>
      <data key="e_width">0.1364</data>
      <data key="e_color">#FF7F50</data>
      <data key="e_arrow.size">0.4</data>
      <data key="e_arrow.width">0.4</data>
      <data key="e_arrow.mode">2</data>
      <data key="e_curved">0.1</data>
    </edge>
    <edge source="n36" target="n50">
      <data key="e_TYPEA">protein</data>
      <data key="e_TYPEB">protein</data>
      <data key="e_MECHANISM">transcriptional regulation</data>
      <data key="e_EFFECT">down-regulates quantity by repression</data>
      <data key="e_DIRECT">NO</data>
      <data key="e_SCORE">0.1364</data>
      <data key="e_width">0.1364</data>
      <data key="e_color">#008B8B</data>
      <data key="e_arrow.size">0.4</data>
      <data key="e_arrow.width">0.4</data>
      <data key="e_arrow.mode">0</data>
      <data key="e_curved">0.1</data>
    </edge>
    <edge source="n2" target="n51">
      <data key="e_TYPEA">protein</data>
      <data key="e_TYPEB">protein</data>
      <data key="e_MECHANISM">transcriptional regulation</data>
      <data key="e_EFFECT">up-regulates quantity by expression</data>
      <data key="e_DIRECT">NO</data>
      <data key="e_SCORE">0.1364</data>
      <data key="e_width">0.1364</data>
      <data key="e_color">#FF7F50</data>
      <data key="e_arrow.size">0.4</data>
      <data key="e_arrow.width">0.4</data>
      <data key="e_arrow.mode">0</data>
      <data key="e_curved">0.1</data>
    </edge>
    <edge source="n27" target="n51">
      <data key="e_TYPEA">protein</data>
      <data key="e_TYPEB">protein</data>
      <data key="e_MECHANISM">transcriptional regulation</data>
      <data key="e_EFFECT">up-regulates quantity by expression</data>
      <data key="e_DIRECT">NO</data>
      <data key="e_SCORE">0.1364</data>
      <data key="e_width">0.1364</data>
      <data key="e_color">#FF7F50</data>
      <data key="e_arrow.size">0.4</data>
      <data key="e_arrow.width">0.4</data>
      <data key="e_arrow.mode">0</data>
      <data key="e_curved">0.1</data>
    </edge>
    <edge source="n40" target="n51">
      <data key="e_TYPEA">protein</data>
      <data key="e_TYPEB">protein</data>
      <data key="e_MECHANISM">transcriptional regulation</data>
      <data key="e_EFFECT">up-regulates quantity by expression</data>
      <data key="e_DIRECT">NO</data>
      <data key="e_SCORE">0.1364</data>
      <data key="e_width">0.1364</data>
      <data key="e_color">#FF7F50</data>
      <data key="e_arrow.size">0.4</data>
      <data key="e_arrow.width">0.4</data>
      <data key="e_arrow.mode">0</data>
      <data key="e_curved">0.1</data>
    </edge>
    <edge source="n36" target="n52">
      <data key="e_TYPEA">protein</data>
      <data key="e_TYPEB">protein</data>
      <data key="e_MECHANISM">transcriptional regulation</data>
      <data key="e_EFFECT">down-regulates quantity by repression</data>
      <data key="e_DIRECT">NO</data>
      <data key="e_SCORE">0.2753</data>
      <data key="e_width">0.2753</data>
      <data key="e_color">#008B8B</data>
      <data key="e_arrow.size">0.4</data>
      <data key="e_arrow.width">0.4</data>
      <data key="e_arrow.mode">0</data>
      <data key="e_curved">0.1</data>
    </edge>
    <edge source="n36" target="n52">
      <data key="e_TYPEA">protein</data>
      <data key="e_TYPEB">protein</data>
      <data key="e_MECHANISM">transcriptional regulation</data>
      <data key="e_EFFECT">up-regulates quantity by expression</data>
      <data key="e_DIRECT">NO</data>
      <data key="e_SCORE">0.2753</data>
      <data key="e_width">0.2753</data>
      <data key="e_color">#FF7F50</data>
      <data key="e_arrow.size">0.4</data>
      <data key="e_arrow.width">0.4</data>
      <data key="e_arrow.mode">0</data>
      <data key="e_curved">0.1</data>
    </edge>
    <edge source="n40" target="n52">
      <data key="e_TYPEA">protein</data>
      <data key="e_TYPEB">protein</data>
      <data key="e_MECHANISM">transcriptional regulation</data>
      <data key="e_EFFECT">up-regulates quantity by expression</data>
      <data key="e_DIRECT">NO</data>
      <data key="e_SCORE">0.1364</data>
      <data key="e_width">0.1364</data>
      <data key="e_color">#FF7F50</data>
      <data key="e_arrow.size">0.4</data>
      <data key="e_arrow.width">0.4</data>
      <data key="e_arrow.mode">0</data>
      <data key="e_curved">0.1</data>
    </edge>
    <edge source="n36" target="n53">
      <data key="e_TYPEA">protein</data>
      <data key="e_TYPEB">protein</data>
      <data key="e_MECHANISM">transcriptional regulation</data>
      <data key="e_EFFECT">down-regulates quantity by repression</data>
      <data key="e_DIRECT">NO</data>
      <data key="e_SCORE">0.1364</data>
      <data key="e_width">0.1364</data>
      <data key="e_color">#008B8B</data>
      <data key="e_arrow.size">0.4</data>
      <data key="e_arrow.width">0.4</data>
      <data key="e_arrow.mode">0</data>
      <data key="e_curved">0.1</data>
    </edge>
    <edge source="n32" target="n56">
      <data key="e_TYPEA">protein</data>
      <data key="e_TYPEB">protein</data>
      <data key="e_MECHANISM">transcriptional regulation</data>
      <data key="e_EFFECT">up-regulates quantity by expression</data>
      <data key="e_DIRECT">NO</data>
      <data key="e_SCORE">0.1364</data>
      <data key="e_width">0.1364</data>
      <data key="e_color">#FF7F50</data>
      <data key="e_arrow.size">0.4</data>
      <data key="e_arrow.width">0.4</data>
      <data key="e_arrow.mode">0</data>
      <data key="e_curved">0.1</data>
    </edge>
    <edge source="n47" target="n57">
      <data key="e_TYPEA">protein</data>
      <data key="e_TYPEB">protein</data>
      <data key="e_MECHANISM">transcriptional regulation</data>
      <data key="e_EFFECT">up-regulates quantity by expression</data>
      <data key="e_DIRECT">NO</data>
      <data key="e_SCORE">0.2265</data>
      <data key="e_width">0.2265</data>
      <data key="e_color">#FF7F50</data>
      <data key="e_arrow.size">0.4</data>
      <data key="e_arrow.width">0.4</data>
      <data key="e_arrow.mode">0</data>
      <data key="e_curved">0.1</data>
    </edge>
    <edge source="n47" target="n57">
      <data key="e_TYPEA">protein</data>
      <data key="e_TYPEB">protein</data>
      <data key="e_MECHANISM">transcriptional regulation</data>
      <data key="e_EFFECT">up-regulates quantity</data>
      <data key="e_DIRECT">NO</data>
      <data key="e_SCORE">0.2265</data>
      <data key="e_width">0.2265</data>
      <data key="e_color">#FF7F50</data>
      <data key="e_arrow.size">0.4</data>
      <data key="e_arrow.width">0.4</data>
      <data key="e_arrow.mode">0</data>
      <data key="e_curved">0.1</data>
    </edge>
    <edge source="n47" target="n57">
      <data key="e_TYPEA">protein</data>
      <data key="e_TYPEB">protein</data>
      <data key="e_MECHANISM">transcriptional regulation</data>
      <data key="e_EFFECT">up-regulates</data>
      <data key="e_DIRECT">YES</data>
      <data key="e_SCORE">0.2265</data>
      <data key="e_width">0.2265</data>
      <data key="e_color">#FF7F50</data>
      <data key="e_arrow.size">0.4</data>
      <data key="e_arrow.width">0.4</data>
      <data key="e_arrow.mode">2</data>
      <data key="e_curved">0.1</data>
    </edge>
    <edge source="n29" target="n58">
      <data key="e_TYPEA">protein</data>
      <data key="e_TYPEB">protein</data>
      <data key="e_MECHANISM">transcriptional regulation</data>
      <data key="e_EFFECT">down-regulates quantity by repression</data>
      <data key="e_DIRECT">NO</data>
      <data key="e_SCORE">0.1364</data>
      <data key="e_width">0.1364</data>
      <data key="e_color">#008B8B</data>
      <data key="e_arrow.size">0.4</data>
      <data key="e_arrow.width">0.4</data>
      <data key="e_arrow.mode">0</data>
      <data key="e_curved">0.1</data>
    </edge>
    <edge source="n13" target="n59">
      <data key="e_TYPEA">protein</data>
      <data key="e_TYPEB">protein</data>
      <data key="e_MECHANISM">transcriptional regulation</data>
      <data key="e_EFFECT">down-regulates quantity by repression</data>
      <data key="e_DIRECT">NO</data>
      <data key="e_SCORE">0.1364</data>
      <data key="e_width">0.1364</data>
      <data key="e_color">#008B8B</data>
      <data key="e_arrow.size">0.4</data>
      <data key="e_arrow.width">0.4</data>
      <data key="e_arrow.mode">0</data>
      <data key="e_curved">0.1</data>
    </edge>
    <edge source="n2" target="n60">
      <data key="e_TYPEA">protein</data>
      <data key="e_TYPEB">protein</data>
      <data key="e_MECHANISM">transcriptional regulation</data>
      <data key="e_EFFECT">down-regulates quantity by repression</data>
      <data key="e_DIRECT">NO</data>
      <data key="e_SCORE">0.1364</data>
      <data key="e_width">0.1364</data>
      <data key="e_color">#008B8B</data>
      <data key="e_arrow.size">0.4</data>
      <data key="e_arrow.width">0.4</data>
      <data key="e_arrow.mode">0</data>
      <data key="e_curved">0.1</data>
    </edge>
    <edge source="n16" target="n60">
      <data key="e_TYPEA">protein</data>
      <data key="e_TYPEB">protein</data>
      <data key="e_MECHANISM">transcriptional regulation</data>
      <data key="e_EFFECT">up-regulates quantity by expression</data>
      <data key="e_DIRECT">NO</data>
      <data key="e_SCORE">0.1364</data>
      <data key="e_width">0.1364</data>
      <data key="e_color">#FF7F50</data>
      <data key="e_arrow.size">0.4</data>
      <data key="e_arrow.width">0.4</data>
      <data key="e_arrow.mode">0</data>
      <data key="e_curved">0.1</data>
    </edge>
    <edge source="n26" target="n60">
      <data key="e_TYPEA">protein</data>
      <data key="e_TYPEB">protein</data>
      <data key="e_MECHANISM">transcriptional regulation</data>
      <data key="e_EFFECT">up-regulates quantity by expression</data>
      <data key="e_DIRECT">NO</data>
      <data key="e_SCORE">0.1364</data>
      <data key="e_width">0.1364</data>
      <data key="e_color">#FF7F50</data>
      <data key="e_arrow.size">0.4</data>
      <data key="e_arrow.width">0.4</data>
      <data key="e_arrow.mode">0</data>
      <data key="e_curved">0.1</data>
    </edge>
    <edge source="n3" target="n62">
      <data key="e_TYPEA">protein</data>
      <data key="e_TYPEB">protein</data>
      <data key="e_MECHANISM">transcriptional repression</data>
      <data key="e_EFFECT">down-regulates quantity</data>
      <data key="e_DIRECT">YES</data>
      <data key="e_SCORE">0.1364</data>
      <data key="e_width">0.1364</data>
      <data key="e_color">#008B8B</data>
      <data key="e_arrow.size">0.4</data>
      <data key="e_arrow.width">0.4</data>
      <data key="e_arrow.mode">2</data>
      <data key="e_curved">0.1</data>
    </edge>
    <edge source="n2" target="n63">
      <data key="e_TYPEA">protein</data>
      <data key="e_TYPEB">protein</data>
      <data key="e_MECHANISM">transcriptional regulation</data>
      <data key="e_EFFECT">up-regulates quantity by expression</data>
      <data key="e_DIRECT">NO</data>
      <data key="e_SCORE">0.1364</data>
      <data key="e_width">0.1364</data>
      <data key="e_color">#FF7F50</data>
      <data key="e_arrow.size">0.4</data>
      <data key="e_arrow.width">0.4</data>
      <data key="e_arrow.mode">0</data>
      <data key="e_curved">0.1</data>
    </edge>
    <edge source="n2" target="n64">
      <data key="e_TYPEA">protein</data>
      <data key="e_TYPEB">protein</data>
      <data key="e_MECHANISM">transcriptional regulation</data>
      <data key="e_EFFECT">up-regulates quantity by expression</data>
      <data key="e_DIRECT">NO</data>
      <data key="e_SCORE">0.1364</data>
      <data key="e_width">0.1364</data>
      <data key="e_color">#FF7F50</data>
      <data key="e_arrow.size">0.4</data>
      <data key="e_arrow.width">0.4</data>
      <data key="e_arrow.mode">0</data>
      <data key="e_curved">0.1</data>
    </edge>
    <edge source="n2" target="n65">
      <data key="e_TYPEA">protein</data>
      <data key="e_TYPEB">protein</data>
      <data key="e_MECHANISM">transcriptional regulation</data>
      <data key="e_EFFECT">up-regulates quantity by expression</data>
      <data key="e_DIRECT">NO</data>
      <data key="e_SCORE">0.1364</data>
      <data key="e_width">0.1364</data>
      <data key="e_color">#FF7F50</data>
      <data key="e_arrow.size">0.4</data>
      <data key="e_arrow.width">0.4</data>
      <data key="e_arrow.mode">0</data>
      <data key="e_curved">0.1</data>
    </edge>
    <edge source="n2" target="n66">
      <data key="e_TYPEA">protein</data>
      <data key="e_TYPEB">protein</data>
      <data key="e_MECHANISM">transcriptional regulation</data>
      <data key="e_EFFECT">up-regulates quantity by expression</data>
      <data key="e_DIRECT">NO</data>
      <data key="e_SCORE">0.1364</data>
      <data key="e_width">0.1364</data>
      <data key="e_color">#FF7F50</data>
      <data key="e_arrow.size">0.4</data>
      <data key="e_arrow.width">0.4</data>
      <data key="e_arrow.mode">0</data>
      <data key="e_curved">0.1</data>
    </edge>
    <edge source="n42" target="n67">
      <data key="e_TYPEA">protein</data>
      <data key="e_TYPEB">protein</data>
      <data key="e_MECHANISM">transcriptional regulation</data>
      <data key="e_EFFECT">down-regulates quantity by repression</data>
      <data key="e_DIRECT">NO</data>
      <data key="e_SCORE">0.1364</data>
      <data key="e_width">0.1364</data>
      <data key="e_color">#008B8B</data>
      <data key="e_arrow.size">0.4</data>
      <data key="e_arrow.width">0.4</data>
      <data key="e_arrow.mode">0</data>
      <data key="e_curved">0.1</data>
    </edge>
    <edge source="n8" target="n68">
      <data key="e_TYPEA">protein</data>
      <data key="e_TYPEB">protein</data>
      <data key="e_MECHANISM">transcriptional regulation</data>
      <data key="e_EFFECT">up-regulates quantity by expression</data>
      <data key="e_DIRECT">NO</data>
      <data key="e_SCORE">0.1364</data>
      <data key="e_width">0.1364</data>
      <data key="e_color">#FF7F50</data>
      <data key="e_arrow.size">0.4</data>
      <data key="e_arrow.width">0.4</data>
      <data key="e_arrow.mode">0</data>
      <data key="e_curved">0.1</data>
    </edge>
    <edge source="n15" target="n68">
      <data key="e_TYPEA">protein</data>
      <data key="e_TYPEB">protein</data>
      <data key="e_MECHANISM">transcriptional regulation</data>
      <data key="e_EFFECT">up-regulates quantity by expression</data>
      <data key="e_DIRECT">NO</data>
      <data key="e_SCORE">0.2197</data>
      <data key="e_width">0.2197</data>
      <data key="e_color">#FF7F50</data>
      <data key="e_arrow.size">0.4</data>
      <data key="e_arrow.width">0.4</data>
      <data key="e_arrow.mode">0</data>
      <data key="e_curved">0.1</data>
    </edge>
    <edge source="n30" target="n68">
      <data key="e_TYPEA">protein</data>
      <data key="e_TYPEB">protein</data>
      <data key="e_MECHANISM">transcriptional regulation</data>
      <data key="e_EFFECT">up-regulates quantity by expression</data>
      <data key="e_DIRECT">NO</data>
      <data key="e_SCORE">0.3099</data>
      <data key="e_width">0.3099</data>
      <data key="e_color">#FF7F50</data>
      <data key="e_arrow.size">0.4</data>
      <data key="e_arrow.width">0.4</data>
      <data key="e_arrow.mode">0</data>
      <data key="e_curved">0.1</data>
    </edge>
    <edge source="n32" target="n68">
      <data key="e_TYPEA">protein</data>
      <data key="e_TYPEB">protein</data>
      <data key="e_MECHANISM">transcriptional regulation</data>
      <data key="e_EFFECT">up-regulates quantity</data>
      <data key="e_DIRECT">YES</data>
      <data key="e_SCORE">0.8412</data>
      <data key="e_width">0.8412</data>
      <data key="e_color">#FF7F50</data>
      <data key="e_arrow.size">0.4</data>
      <data key="e_arrow.width">0.4</data>
      <data key="e_arrow.mode">2</data>
      <data key="e_curved">0.1</data>
    </edge>
    <edge source="n42" target="n68">
      <data key="e_TYPEA">protein</data>
      <data key="e_TYPEB">protein</data>
      <data key="e_MECHANISM">transcriptional regulation</data>
      <data key="e_EFFECT">down-regulates quantity by repression</data>
      <data key="e_DIRECT">NO</data>
      <data key="e_SCORE">0.1364</data>
      <data key="e_width">0.1364</data>
      <data key="e_color">#008B8B</data>
      <data key="e_arrow.size">0.4</data>
      <data key="e_arrow.width">0.4</data>
      <data key="e_arrow.mode">0</data>
      <data key="e_curved">0.1</data>
    </edge>
    <edge source="n42" target="n68">
      <data key="e_TYPEA">protein</data>
      <data key="e_TYPEB">protein</data>
      <data key="e_MECHANISM">transcriptional regulation</data>
      <data key="e_EFFECT">down-regulates</data>
      <data key="e_DIRECT">NO</data>
      <data key="e_SCORE">0.1364</data>
      <data key="e_width">0.1364</data>
      <data key="e_color">#008B8B</data>
      <data key="e_arrow.size">0.4</data>
      <data key="e_arrow.width">0.4</data>
      <data key="e_arrow.mode">0</data>
      <data key="e_curved">0.1</data>
    </edge>
    <edge source="n46" target="n68">
      <data key="e_TYPEA">protein</data>
      <data key="e_TYPEB">protein</data>
      <data key="e_MECHANISM">transcriptional regulation</data>
      <data key="e_EFFECT">up-regulates quantity</data>
      <data key="e_DIRECT">YES</data>
      <data key="e_SCORE">0.1364</data>
      <data key="e_width">0.1364</data>
      <data key="e_color">#FF7F50</data>
      <data key="e_arrow.size">0.4</data>
      <data key="e_arrow.width">0.4</data>
      <data key="e_arrow.mode">2</data>
      <data key="e_curved">0.1</data>
    </edge>
    <edge source="n15" target="n69">
      <data key="e_TYPEA">protein</data>
      <data key="e_TYPEB">protein</data>
      <data key="e_MECHANISM">transcriptional regulation</data>
      <data key="e_EFFECT">up-regulates quantity by expression</data>
      <data key="e_DIRECT">NO</data>
      <data key="e_SCORE">0.1364</data>
      <data key="e_width">0.1364</data>
      <data key="e_color">#FF7F50</data>
      <data key="e_arrow.size">0.4</data>
      <data key="e_arrow.width">0.4</data>
      <data key="e_arrow.mode">0</data>
      <data key="e_curved">0.1</data>
    </edge>
    <edge source="n30" target="n69">
      <data key="e_TYPEA">protein</data>
      <data key="e_TYPEB">protein</data>
      <data key="e_MECHANISM">transcriptional regulation</data>
      <data key="e_EFFECT">up-regulates quantity</data>
      <data key="e_DIRECT">YES</data>
      <data key="e_SCORE">0.5634</data>
      <data key="e_width">0.5634</data>
      <data key="e_color">#FF7F50</data>
      <data key="e_arrow.size">0.4</data>
      <data key="e_arrow.width">0.4</data>
      <data key="e_arrow.mode">2</data>
      <data key="e_curved">0.1</data>
    </edge>
    <edge source="n32" target="n69">
      <data key="e_TYPEA">protein</data>
      <data key="e_TYPEB">protein</data>
      <data key="e_MECHANISM">transcriptional regulation</data>
      <data key="e_EFFECT">up-regulates quantity by expression</data>
      <data key="e_DIRECT">NO</data>
      <data key="e_SCORE">0.1364</data>
      <data key="e_width">0.1364</data>
      <data key="e_color">#FF7F50</data>
      <data key="e_arrow.size">0.4</data>
      <data key="e_arrow.width">0.4</data>
      <data key="e_arrow.mode">0</data>
      <data key="e_curved">0.1</data>
    </edge>
    <edge source="n42" target="n69">
      <data key="e_TYPEA">protein</data>
      <data key="e_TYPEB">protein</data>
      <data key="e_MECHANISM">transcriptional regulation</data>
      <data key="e_EFFECT">down-regulates quantity by repression</data>
      <data key="e_DIRECT">YES</data>
      <data key="e_SCORE">0.1364</data>
      <data key="e_width">0.1364</data>
      <data key="e_color">#008B8B</data>
      <data key="e_arrow.size">0.4</data>
      <data key="e_arrow.width">0.4</data>
      <data key="e_arrow.mode">2</data>
      <data key="e_curved">0.1</data>
    </edge>
    <edge source="n2" target="n71">
      <data key="e_TYPEA">protein</data>
      <data key="e_TYPEB">protein</data>
      <data key="e_MECHANISM">transcriptional regulation</data>
      <data key="e_EFFECT">up-regulates quantity by expression</data>
      <data key="e_DIRECT">NO</data>
      <data key="e_SCORE">0.1364</data>
      <data key="e_width">0.1364</data>
      <data key="e_color">#FF7F50</data>
      <data key="e_arrow.size">0.4</data>
      <data key="e_arrow.width">0.4</data>
      <data key="e_arrow.mode">0</data>
      <data key="e_curved">0.1</data>
    </edge>
    <edge source="n8" target="n71">
      <data key="e_TYPEA">protein</data>
      <data key="e_TYPEB">protein</data>
      <data key="e_MECHANISM">transcriptional regulation</data>
      <data key="e_EFFECT">up-regulates quantity by expression</data>
      <data key="e_DIRECT">NO</data>
      <data key="e_SCORE">0.1364</data>
      <data key="e_width">0.1364</data>
      <data key="e_color">#FF7F50</data>
      <data key="e_arrow.size">0.4</data>
      <data key="e_arrow.width">0.4</data>
      <data key="e_arrow.mode">0</data>
      <data key="e_curved">0.1</data>
    </edge>
    <edge source="n23" target="n71">
      <data key="e_TYPEA">protein</data>
      <data key="e_TYPEB">protein</data>
      <data key="e_MECHANISM">transcriptional regulation</data>
      <data key="e_EFFECT">up-regulates quantity by expression</data>
      <data key="e_DIRECT">NO</data>
      <data key="e_SCORE">0.2197</data>
      <data key="e_width">0.2197</data>
      <data key="e_color">#FF7F50</data>
      <data key="e_arrow.size">0.4</data>
      <data key="e_arrow.width">0.4</data>
      <data key="e_arrow.mode">0</data>
      <data key="e_curved">0.1</data>
    </edge>
    <edge source="n25" target="n71">
      <data key="e_TYPEA">protein</data>
      <data key="e_TYPEB">protein</data>
      <data key="e_MECHANISM">transcriptional regulation</data>
      <data key="e_EFFECT">up-regulates quantity by expression</data>
      <data key="e_DIRECT">YES</data>
      <data key="e_SCORE">0.2197</data>
      <data key="e_width">0.2197</data>
      <data key="e_color">#FF7F50</data>
      <data key="e_arrow.size">0.4</data>
      <data key="e_arrow.width">0.4</data>
      <data key="e_arrow.mode">2</data>
      <data key="e_curved">0.1</data>
    </edge>
    <edge source="n40" target="n71">
      <data key="e_TYPEA">protein</data>
      <data key="e_TYPEB">protein</data>
      <data key="e_MECHANISM">transcriptional regulation</data>
      <data key="e_EFFECT">down-regulates quantity by repression</data>
      <data key="e_DIRECT">NO</data>
      <data key="e_SCORE">0.1364</data>
      <data key="e_width">0.1364</data>
      <data key="e_color">#008B8B</data>
      <data key="e_arrow.size">0.4</data>
      <data key="e_arrow.width">0.4</data>
      <data key="e_arrow.mode">0</data>
      <data key="e_curved">0.1</data>
    </edge>
    <edge source="n68" target="n71">
      <data key="e_TYPEA">protein</data>
      <data key="e_TYPEB">protein</data>
      <data key="e_MECHANISM">transcriptional regulation</data>
      <data key="e_EFFECT">up-regulates quantity by expression</data>
      <data key="e_DIRECT">NO</data>
      <data key="e_SCORE">0.2197</data>
      <data key="e_width">0.2197</data>
      <data key="e_color">#FF7F50</data>
      <data key="e_arrow.size">0.4</data>
      <data key="e_arrow.width">0.4</data>
      <data key="e_arrow.mode">0</data>
      <data key="e_curved">0.1</data>
    </edge>
    <edge source="n47" target="n72">
      <data key="e_TYPEA">protein</data>
      <data key="e_TYPEB">protein</data>
      <data key="e_MECHANISM">transcriptional regulation</data>
      <data key="e_EFFECT">down-regulates quantity by repression</data>
      <data key="e_DIRECT">NO</data>
      <data key="e_SCORE">0.1364</data>
      <data key="e_width">0.1364</data>
      <data key="e_color">#008B8B</data>
      <data key="e_arrow.size">0.4</data>
      <data key="e_arrow.width">0.4</data>
      <data key="e_arrow.mode">0</data>
      <data key="e_curved">0.1</data>
    </edge>
    <edge source="n8" target="n73">
      <data key="e_TYPEA">protein</data>
      <data key="e_TYPEB">protein</data>
      <data key="e_MECHANISM">transcriptional regulation</data>
      <data key="e_EFFECT">down-regulates quantity by repression</data>
      <data key="e_DIRECT">NO</data>
      <data key="e_SCORE">0.1364</data>
      <data key="e_width">0.1364</data>
      <data key="e_color">#008B8B</data>
      <data key="e_arrow.size">0.4</data>
      <data key="e_arrow.width">0.4</data>
      <data key="e_arrow.mode">0</data>
      <data key="e_curved">0.1</data>
    </edge>
    <edge source="n13" target="n75">
      <data key="e_TYPEA">protein</data>
      <data key="e_TYPEB">protein</data>
      <data key="e_MECHANISM">transcriptional regulation</data>
      <data key="e_EFFECT">up-regulates quantity by expression</data>
      <data key="e_DIRECT">NO</data>
      <data key="e_SCORE">0.1364</data>
      <data key="e_width">0.1364</data>
      <data key="e_color">#FF7F50</data>
      <data key="e_arrow.size">0.4</data>
      <data key="e_arrow.width">0.4</data>
      <data key="e_arrow.mode">0</data>
      <data key="e_curved">0.1</data>
    </edge>
    <edge source="n61" target="n75">
      <data key="e_TYPEA">protein</data>
      <data key="e_TYPEB">protein</data>
      <data key="e_MECHANISM">transcriptional activation</data>
      <data key="e_EFFECT">up-regulates quantity by expression</data>
      <data key="e_DIRECT">YES</data>
      <data key="e_SCORE">0.4512</data>
      <data key="e_width">0.4512</data>
      <data key="e_color">#FF7F50</data>
      <data key="e_arrow.size">0.4</data>
      <data key="e_arrow.width">0.4</data>
      <data key="e_arrow.mode">2</data>
      <data key="e_curved">0.1</data>
    </edge>
    <edge source="n68" target="n75">
      <data key="e_TYPEA">protein</data>
      <data key="e_TYPEB">protein</data>
      <data key="e_MECHANISM">transcriptional regulation</data>
      <data key="e_EFFECT">down-regulates quantity</data>
      <data key="e_DIRECT">YES</data>
      <data key="e_SCORE">0.337</data>
      <data key="e_width">0.337</data>
      <data key="e_color">#008B8B</data>
      <data key="e_arrow.size">0.4</data>
      <data key="e_arrow.width">0.4</data>
      <data key="e_arrow.mode">2</data>
      <data key="e_curved">0.1</data>
    </edge>
    <edge source="n42" target="n76">
      <data key="e_TYPEA">protein</data>
      <data key="e_TYPEB">protein</data>
      <data key="e_MECHANISM">transcriptional regulation</data>
      <data key="e_EFFECT">up-regulates quantity by expression</data>
      <data key="e_DIRECT">NO</data>
      <data key="e_SCORE">0.1364</data>
      <data key="e_width">0.1364</data>
      <data key="e_color">#FF7F50</data>
      <data key="e_arrow.size">0.4</data>
      <data key="e_arrow.width">0.4</data>
      <data key="e_arrow.mode">0</data>
      <data key="e_curved">0.1</data>
    </edge>
    <edge source="n42" target="n76">
      <data key="e_TYPEA">protein</data>
      <data key="e_TYPEB">protein</data>
      <data key="e_MECHANISM">transcriptional regulation</data>
      <data key="e_EFFECT">up-regulates</data>
      <data key="e_DIRECT">NO</data>
      <data key="e_SCORE">0.1364</data>
      <data key="e_width">0.1364</data>
      <data key="e_color">#FF7F50</data>
      <data key="e_arrow.size">0.4</data>
      <data key="e_arrow.width">0.4</data>
      <data key="e_arrow.mode">0</data>
      <data key="e_curved">0.1</data>
    </edge>
    <edge source="n56" target="n76">
      <data key="e_TYPEA">protein</data>
      <data key="e_TYPEB">protein</data>
      <data key="e_MECHANISM">transcriptional regulation</data>
      <data key="e_EFFECT">down-regulates quantity by repression</data>
      <data key="e_DIRECT">NO</data>
      <data key="e_SCORE">0.1364</data>
      <data key="e_width">0.1364</data>
      <data key="e_color">#008B8B</data>
      <data key="e_arrow.size">0.4</data>
      <data key="e_arrow.width">0.4</data>
      <data key="e_arrow.mode">0</data>
      <data key="e_curved">0.1</data>
    </edge>
    <edge source="n56" target="n76">
      <data key="e_TYPEA">protein</data>
      <data key="e_TYPEB">protein</data>
      <data key="e_MECHANISM">transcriptional regulation</data>
      <data key="e_EFFECT">down-regulates</data>
      <data key="e_DIRECT">NO</data>
      <data key="e_SCORE">0.1364</data>
      <data key="e_width">0.1364</data>
      <data key="e_color">#008B8B</data>
      <data key="e_arrow.size">0.4</data>
      <data key="e_arrow.width">0.4</data>
      <data key="e_arrow.mode">0</data>
      <data key="e_curved">0.1</data>
    </edge>
    <edge source="n2" target="n77">
      <data key="e_TYPEA">protein</data>
      <data key="e_TYPEB">protein</data>
      <data key="e_MECHANISM">transcriptional regulation</data>
      <data key="e_EFFECT">down-regulates quantity by repression</data>
      <data key="e_DIRECT">NO</data>
      <data key="e_SCORE">0.1364</data>
      <data key="e_width">0.1364</data>
      <data key="e_color">#008B8B</data>
      <data key="e_arrow.size">0.4</data>
      <data key="e_arrow.width">0.4</data>
      <data key="e_arrow.mode">0</data>
      <data key="e_curved">0.1</data>
    </edge>
    <edge source="n2" target="n78">
      <data key="e_TYPEA">protein</data>
      <data key="e_TYPEB">protein</data>
      <data key="e_MECHANISM">transcriptional regulation</data>
      <data key="e_EFFECT">down-regulates quantity by repression</data>
      <data key="e_DIRECT">NO</data>
      <data key="e_SCORE">0.1364</data>
      <data key="e_width">0.1364</data>
      <data key="e_color">#008B8B</data>
      <data key="e_arrow.size">0.4</data>
      <data key="e_arrow.width">0.4</data>
      <data key="e_arrow.mode">0</data>
      <data key="e_curved">0.1</data>
    </edge>
    <edge source="n32" target="n78">
      <data key="e_TYPEA">protein</data>
      <data key="e_TYPEB">protein</data>
      <data key="e_MECHANISM">transcriptional regulation</data>
      <data key="e_EFFECT">up-regulates quantity by expression</data>
      <data key="e_DIRECT">NO</data>
      <data key="e_SCORE">0.1364</data>
      <data key="e_width">0.1364</data>
      <data key="e_color">#FF7F50</data>
      <data key="e_arrow.size">0.4</data>
      <data key="e_arrow.width">0.4</data>
      <data key="e_arrow.mode">0</data>
      <data key="e_curved">0.1</data>
    </edge>
    <edge source="n32" target="n78">
      <data key="e_TYPEA">protein</data>
      <data key="e_TYPEB">protein</data>
      <data key="e_MECHANISM">transcriptional regulation</data>
      <data key="e_EFFECT">up-regulates</data>
      <data key="e_DIRECT">NO</data>
      <data key="e_SCORE">0.1364</data>
      <data key="e_width">0.1364</data>
      <data key="e_color">#FF7F50</data>
      <data key="e_arrow.size">0.4</data>
      <data key="e_arrow.width">0.4</data>
      <data key="e_arrow.mode">0</data>
      <data key="e_curved">0.1</data>
    </edge>
    <edge source="n0" target="n79">
      <data key="e_TYPEA">protein</data>
      <data key="e_TYPEB">protein</data>
      <data key="e_MECHANISM">transcriptional regulation</data>
      <data key="e_EFFECT">down-regulates quantity by repression</data>
      <data key="e_DIRECT">NO</data>
      <data key="e_SCORE">0.1364</data>
      <data key="e_width">0.1364</data>
      <data key="e_color">#008B8B</data>
      <data key="e_arrow.size">0.4</data>
      <data key="e_arrow.width">0.4</data>
      <data key="e_arrow.mode">0</data>
      <data key="e_curved">0.1</data>
    </edge>
    <edge source="n34" target="n80">
      <data key="e_TYPEA">protein</data>
      <data key="e_TYPEB">protein</data>
      <data key="e_MECHANISM">transcriptional activation</data>
      <data key="e_EFFECT">up-regulates quantity by expression</data>
      <data key="e_DIRECT">NO</data>
      <data key="e_SCORE">0.1364</data>
      <data key="e_width">0.1364</data>
      <data key="e_color">#FF7F50</data>
      <data key="e_arrow.size">0.4</data>
      <data key="e_arrow.width">0.4</data>
      <data key="e_arrow.mode">0</data>
      <data key="e_curved">0.1</data>
    </edge>
    <edge source="n44" target="n80">
      <data key="e_TYPEA">protein</data>
      <data key="e_TYPEB">protein</data>
      <data key="e_MECHANISM">transcriptional activation</data>
      <data key="e_EFFECT">up-regulates quantity by expression</data>
      <data key="e_DIRECT">NO</data>
      <data key="e_SCORE">0.1364</data>
      <data key="e_width">0.1364</data>
      <data key="e_color">#FF7F50</data>
      <data key="e_arrow.size">0.4</data>
      <data key="e_arrow.width">0.4</data>
      <data key="e_arrow.mode">0</data>
      <data key="e_curved">0.1</data>
    </edge>
    <edge source="n68" target="n80">
      <data key="e_TYPEA">protein</data>
      <data key="e_TYPEB">protein</data>
      <data key="e_MECHANISM">transcriptional regulation</data>
      <data key="e_EFFECT">up-regulates quantity by expression</data>
      <data key="e_DIRECT">YES</data>
      <data key="e_SCORE">0.2197</data>
      <data key="e_width">0.2197</data>
      <data key="e_color">#FF7F50</data>
      <data key="e_arrow.size">0.4</data>
      <data key="e_arrow.width">0.4</data>
      <data key="e_arrow.mode">2</data>
      <data key="e_curved">0.1</data>
    </edge>
    <edge source="n78" target="n81">
      <data key="e_TYPEA">protein</data>
      <data key="e_TYPEB">protein</data>
      <data key="e_MECHANISM">transcriptional regulation</data>
      <data key="e_EFFECT">up-regulates quantity by expression</data>
      <data key="e_DIRECT">NO</data>
      <data key="e_SCORE">0.1364</data>
      <data key="e_width">0.1364</data>
      <data key="e_color">#FF7F50</data>
      <data key="e_arrow.size">0.4</data>
      <data key="e_arrow.width">0.4</data>
      <data key="e_arrow.mode">0</data>
      <data key="e_curved">0.1</data>
    </edge>
    <edge source="n82" target="n82">
      <data key="e_TYPEA">protein</data>
      <data key="e_TYPEB">protein</data>
      <data key="e_MECHANISM">transcriptional regulation</data>
      <data key="e_EFFECT">up-regulates quantity by expression</data>
      <data key="e_DIRECT">NO</data>
      <data key="e_SCORE">0.1364</data>
      <data key="e_width">0.1364</data>
      <data key="e_color">#FF7F50</data>
      <data key="e_arrow.size">0.4</data>
      <data key="e_arrow.width">0.4</data>
      <data key="e_arrow.mode">0</data>
      <data key="e_curved">0.1</data>
    </edge>
    <edge source="n6" target="n84">
      <data key="e_TYPEA">protein</data>
      <data key="e_TYPEB">protein</data>
      <data key="e_MECHANISM">transcriptional regulation</data>
      <data key="e_EFFECT">up-regulates quantity by expression</data>
      <data key="e_DIRECT">NO</data>
      <data key="e_SCORE">0.1364</data>
      <data key="e_width">0.1364</data>
      <data key="e_color">#FF7F50</data>
      <data key="e_arrow.size">0.4</data>
      <data key="e_arrow.width">0.4</data>
      <data key="e_arrow.mode">0</data>
      <data key="e_curved">0.1</data>
    </edge>
    <edge source="n74" target="n84">
      <data key="e_TYPEA">protein</data>
      <data key="e_TYPEB">protein</data>
      <data key="e_MECHANISM">transcriptional regulation</data>
      <data key="e_EFFECT">up-regulates quantity by expression</data>
      <data key="e_DIRECT">NO</data>
      <data key="e_SCORE">0.1364</data>
      <data key="e_width">0.1364</data>
      <data key="e_color">#FF7F50</data>
      <data key="e_arrow.size">0.4</data>
      <data key="e_arrow.width">0.4</data>
      <data key="e_arrow.mode">0</data>
      <data key="e_curved">0.1</data>
    </edge>
    <edge source="n50" target="n85">
      <data key="e_TYPEA">protein</data>
      <data key="e_TYPEB">protein</data>
      <data key="e_MECHANISM">transcriptional regulation</data>
      <data key="e_EFFECT">up-regulates quantity by expression</data>
      <data key="e_DIRECT">NO</data>
      <data key="e_SCORE">0.1364</data>
      <data key="e_width">0.1364</data>
      <data key="e_color">#FF7F50</data>
      <data key="e_arrow.size">0.4</data>
      <data key="e_arrow.width">0.4</data>
      <data key="e_arrow.mode">0</data>
      <data key="e_curved">0.1</data>
    </edge>
    <edge source="n32" target="n86">
      <data key="e_TYPEA">protein</data>
      <data key="e_TYPEB">protein</data>
      <data key="e_MECHANISM">transcriptional regulation</data>
      <data key="e_EFFECT">up-regulates quantity by expression</data>
      <data key="e_DIRECT">NO</data>
      <data key="e_SCORE">0.1364</data>
      <data key="e_width">0.1364</data>
      <data key="e_color">#FF7F50</data>
      <data key="e_arrow.size">0.4</data>
      <data key="e_arrow.width">0.4</data>
      <data key="e_arrow.mode">0</data>
      <data key="e_curved">0.1</data>
    </edge>
    <edge source="n44" target="n87">
      <data key="e_TYPEA">protein</data>
      <data key="e_TYPEB">protein</data>
      <data key="e_MECHANISM">transcriptional regulation</data>
      <data key="e_EFFECT">down-regulates quantity by repression</data>
      <data key="e_DIRECT">YES</data>
      <data key="e_SCORE">0.2197</data>
      <data key="e_width">0.2197</data>
      <data key="e_color">#008B8B</data>
      <data key="e_arrow.size">0.4</data>
      <data key="e_arrow.width">0.4</data>
      <data key="e_arrow.mode">2</data>
      <data key="e_curved">0.1</data>
    </edge>
    <edge source="n68" target="n87">
      <data key="e_TYPEA">protein</data>
      <data key="e_TYPEB">protein</data>
      <data key="e_MECHANISM">transcriptional regulation</data>
      <data key="e_EFFECT">down-regulates quantity by repression</data>
      <data key="e_DIRECT">YES</data>
      <data key="e_SCORE">0.1364</data>
      <data key="e_width">0.1364</data>
      <data key="e_color">#008B8B</data>
      <data key="e_arrow.size">0.4</data>
      <data key="e_arrow.width">0.4</data>
      <data key="e_arrow.mode">2</data>
      <data key="e_curved">0.1</data>
    </edge>
    <edge source="n25" target="n88">
      <data key="e_TYPEA">protein</data>
      <data key="e_TYPEB">protein</data>
      <data key="e_MECHANISM">transcriptional regulation</data>
      <data key="e_EFFECT">up-regulates quantity by expression</data>
      <data key="e_DIRECT">YES</data>
      <data key="e_SCORE">0.1364</data>
      <data key="e_width">0.1364</data>
      <data key="e_color">#FF7F50</data>
      <data key="e_arrow.size">0.4</data>
      <data key="e_arrow.width">0.4</data>
      <data key="e_arrow.mode">2</data>
      <data key="e_curved">0.1</data>
    </edge>
    <edge source="n52" target="n88">
      <data key="e_TYPEA">protein</data>
      <data key="e_TYPEB">protein</data>
      <data key="e_MECHANISM">transcriptional regulation</data>
      <data key="e_EFFECT">up-regulates quantity by expression</data>
      <data key="e_DIRECT">NO</data>
      <data key="e_SCORE">0.1364</data>
      <data key="e_width">0.1364</data>
      <data key="e_color">#FF7F50</data>
      <data key="e_arrow.size">0.4</data>
      <data key="e_arrow.width">0.4</data>
      <data key="e_arrow.mode">0</data>
      <data key="e_curved">0.1</data>
    </edge>
    <edge source="n53" target="n88">
      <data key="e_TYPEA">protein</data>
      <data key="e_TYPEB">protein</data>
      <data key="e_MECHANISM">transcriptional regulation</data>
      <data key="e_EFFECT">up-regulates quantity by expression</data>
      <data key="e_DIRECT">NO</data>
      <data key="e_SCORE">0.1364</data>
      <data key="e_width">0.1364</data>
      <data key="e_color">#FF7F50</data>
      <data key="e_arrow.size">0.4</data>
      <data key="e_arrow.width">0.4</data>
      <data key="e_arrow.mode">0</data>
      <data key="e_curved">0.1</data>
    </edge>
    <edge source="n59" target="n88">
      <data key="e_TYPEA">protein</data>
      <data key="e_TYPEB">protein</data>
      <data key="e_MECHANISM">transcriptional regulation</data>
      <data key="e_EFFECT">down-regulates quantity by repression</data>
      <data key="e_DIRECT">NO</data>
      <data key="e_SCORE">0.1364</data>
      <data key="e_width">0.1364</data>
      <data key="e_color">#008B8B</data>
      <data key="e_arrow.size">0.4</data>
      <data key="e_arrow.width">0.4</data>
      <data key="e_arrow.mode">0</data>
      <data key="e_curved">0.1</data>
    </edge>
    <edge source="n71" target="n88">
      <data key="e_TYPEA">protein</data>
      <data key="e_TYPEB">protein</data>
      <data key="e_MECHANISM">transcriptional regulation</data>
      <data key="e_EFFECT">up-regulates quantity by expression</data>
      <data key="e_DIRECT">NO</data>
      <data key="e_SCORE">0.1364</data>
      <data key="e_width">0.1364</data>
      <data key="e_color">#FF7F50</data>
      <data key="e_arrow.size">0.4</data>
      <data key="e_arrow.width">0.4</data>
      <data key="e_arrow.mode">0</data>
      <data key="e_curved">0.1</data>
    </edge>
    <edge source="n83" target="n88">
      <data key="e_TYPEA">protein</data>
      <data key="e_TYPEB">protein</data>
      <data key="e_MECHANISM">transcriptional regulation</data>
      <data key="e_EFFECT">up-regulates quantity</data>
      <data key="e_DIRECT">YES</data>
      <data key="e_SCORE">0.1364</data>
      <data key="e_width">0.1364</data>
      <data key="e_color">#FF7F50</data>
      <data key="e_arrow.size">0.4</data>
      <data key="e_arrow.width">0.4</data>
      <data key="e_arrow.mode">2</data>
      <data key="e_curved">0.1</data>
    </edge>
    <edge source="n0" target="n89">
      <data key="e_TYPEA">protein</data>
      <data key="e_TYPEB">protein</data>
      <data key="e_MECHANISM">transcriptional regulation</data>
      <data key="e_EFFECT">down-regulates quantity by repression</data>
      <data key="e_DIRECT">NO</data>
      <data key="e_SCORE">0.1364</data>
      <data key="e_width">0.1364</data>
      <data key="e_color">#008B8B</data>
      <data key="e_arrow.size">0.4</data>
      <data key="e_arrow.width">0.4</data>
      <data key="e_arrow.mode">0</data>
      <data key="e_curved">0.1</data>
    </edge>
    <edge source="n13" target="n89">
      <data key="e_TYPEA">protein</data>
      <data key="e_TYPEB">protein</data>
      <data key="e_MECHANISM">transcriptional regulation</data>
      <data key="e_EFFECT">up-regulates quantity by expression</data>
      <data key="e_DIRECT">NO</data>
      <data key="e_SCORE">0.1364</data>
      <data key="e_width">0.1364</data>
      <data key="e_color">#FF7F50</data>
      <data key="e_arrow.size">0.4</data>
      <data key="e_arrow.width">0.4</data>
      <data key="e_arrow.mode">0</data>
      <data key="e_curved">0.1</data>
    </edge>
    <edge source="n45" target="n89">
      <data key="e_TYPEA">protein</data>
      <data key="e_TYPEB">protein</data>
      <data key="e_MECHANISM">transcriptional regulation</data>
      <data key="e_EFFECT">up-regulates quantity by expression</data>
      <data key="e_DIRECT">NO</data>
      <data key="e_SCORE">0.1364</data>
      <data key="e_width">0.1364</data>
      <data key="e_color">#FF7F50</data>
      <data key="e_arrow.size">0.4</data>
      <data key="e_arrow.width">0.4</data>
      <data key="e_arrow.mode">0</data>
      <data key="e_curved">0.1</data>
    </edge>
    <edge source="n54" target="n89">
      <data key="e_TYPEA">protein</data>
      <data key="e_TYPEB">protein</data>
      <data key="e_MECHANISM">transcriptional regulation</data>
      <data key="e_EFFECT">up-regulates quantity by expression</data>
      <data key="e_DIRECT">NO</data>
      <data key="e_SCORE">0.1364</data>
      <data key="e_width">0.1364</data>
      <data key="e_color">#FF7F50</data>
      <data key="e_arrow.size">0.4</data>
      <data key="e_arrow.width">0.4</data>
      <data key="e_arrow.mode">0</data>
      <data key="e_curved">0.1</data>
    </edge>
    <edge source="n54" target="n89">
      <data key="e_TYPEA">protein</data>
      <data key="e_TYPEB">protein</data>
      <data key="e_MECHANISM">transcriptional regulation</data>
      <data key="e_EFFECT">down-regulates quantity by repression</data>
      <data key="e_DIRECT">NO</data>
      <data key="e_SCORE">0.1364</data>
      <data key="e_width">0.1364</data>
      <data key="e_color">#008B8B</data>
      <data key="e_arrow.size">0.4</data>
      <data key="e_arrow.width">0.4</data>
      <data key="e_arrow.mode">0</data>
      <data key="e_curved">0.1</data>
    </edge>
    <edge source="n68" target="n89">
      <data key="e_TYPEA">protein</data>
      <data key="e_TYPEB">protein</data>
      <data key="e_MECHANISM">transcriptional regulation</data>
      <data key="e_EFFECT">up-regulates quantity by expression</data>
      <data key="e_DIRECT">NO</data>
      <data key="e_SCORE">0.1364</data>
      <data key="e_width">0.1364</data>
      <data key="e_color">#FF7F50</data>
      <data key="e_arrow.size">0.4</data>
      <data key="e_arrow.width">0.4</data>
      <data key="e_arrow.mode">0</data>
      <data key="e_curved">0.1</data>
    </edge>
    <edge source="n78" target="n89">
      <data key="e_TYPEA">protein</data>
      <data key="e_TYPEB">protein</data>
      <data key="e_MECHANISM">transcriptional regulation</data>
      <data key="e_EFFECT">up-regulates quantity by expression</data>
      <data key="e_DIRECT">NO</data>
      <data key="e_SCORE">0.1364</data>
      <data key="e_width">0.1364</data>
      <data key="e_color">#FF7F50</data>
      <data key="e_arrow.size">0.4</data>
      <data key="e_arrow.width">0.4</data>
      <data key="e_arrow.mode">0</data>
      <data key="e_curved">0.1</data>
    </edge>
    <edge source="n79" target="n89">
      <data key="e_TYPEA">protein</data>
      <data key="e_TYPEB">protein</data>
      <data key="e_MECHANISM">transcriptional regulation</data>
      <data key="e_EFFECT">up-regulates quantity by expression</data>
      <data key="e_DIRECT">NO</data>
      <data key="e_SCORE">0.1364</data>
      <data key="e_width">0.1364</data>
      <data key="e_color">#FF7F50</data>
      <data key="e_arrow.size">0.4</data>
      <data key="e_arrow.width">0.4</data>
      <data key="e_arrow.mode">0</data>
      <data key="e_curved">0.1</data>
    </edge>
    <edge source="n83" target="n89">
      <data key="e_TYPEA">protein</data>
      <data key="e_TYPEB">protein</data>
      <data key="e_MECHANISM">transcriptional regulation</data>
      <data key="e_EFFECT">up-regulates quantity by expression</data>
      <data key="e_DIRECT">NO</data>
      <data key="e_SCORE">0.1364</data>
      <data key="e_width">0.1364</data>
      <data key="e_color">#FF7F50</data>
      <data key="e_arrow.size">0.4</data>
      <data key="e_arrow.width">0.4</data>
      <data key="e_arrow.mode">0</data>
      <data key="e_curved">0.1</data>
    </edge>
    <edge source="n1" target="n90">
      <data key="e_TYPEA">protein</data>
      <data key="e_TYPEB">protein</data>
      <data key="e_MECHANISM">transcriptional regulation</data>
      <data key="e_EFFECT">down-regulates quantity by repression</data>
      <data key="e_DIRECT">NO</data>
      <data key="e_SCORE">0.1364</data>
      <data key="e_width">0.1364</data>
      <data key="e_color">#008B8B</data>
      <data key="e_arrow.size">0.4</data>
      <data key="e_arrow.width">0.4</data>
      <data key="e_arrow.mode">0</data>
      <data key="e_curved">0.1</data>
    </edge>
    <edge source="n6" target="n90">
      <data key="e_TYPEA">protein</data>
      <data key="e_TYPEB">protein</data>
      <data key="e_MECHANISM">transcriptional regulation</data>
      <data key="e_EFFECT">down-regulates quantity by repression</data>
      <data key="e_DIRECT">NO</data>
      <data key="e_SCORE">0.1364</data>
      <data key="e_width">0.1364</data>
      <data key="e_color">#008B8B</data>
      <data key="e_arrow.size">0.4</data>
      <data key="e_arrow.width">0.4</data>
      <data key="e_arrow.mode">0</data>
      <data key="e_curved">0.1</data>
    </edge>
    <edge source="n10" target="n90">
      <data key="e_TYPEA">protein</data>
      <data key="e_TYPEB">protein</data>
      <data key="e_MECHANISM">transcriptional regulation</data>
      <data key="e_EFFECT">up-regulates quantity by expression</data>
      <data key="e_DIRECT">NO</data>
      <data key="e_SCORE">0.1364</data>
      <data key="e_width">0.1364</data>
      <data key="e_color">#FF7F50</data>
      <data key="e_arrow.size">0.4</data>
      <data key="e_arrow.width">0.4</data>
      <data key="e_arrow.mode">0</data>
      <data key="e_curved">0.1</data>
    </edge>
    <edge source="n13" target="n90">
      <data key="e_TYPEA">protein</data>
      <data key="e_TYPEB">protein</data>
      <data key="e_MECHANISM">transcriptional regulation</data>
      <data key="e_EFFECT">up-regulates quantity by expression</data>
      <data key="e_DIRECT">NO</data>
      <data key="e_SCORE">0.1364</data>
      <data key="e_width">0.1364</data>
      <data key="e_color">#FF7F50</data>
      <data key="e_arrow.size">0.4</data>
      <data key="e_arrow.width">0.4</data>
      <data key="e_arrow.mode">0</data>
      <data key="e_curved">0.1</data>
    </edge>
    <edge source="n17" target="n90">
      <data key="e_TYPEA">protein</data>
      <data key="e_TYPEB">protein</data>
      <data key="e_MECHANISM">transcriptional regulation</data>
      <data key="e_EFFECT">up-regulates quantity by expression</data>
      <data key="e_DIRECT">NO</data>
      <data key="e_SCORE">0.1364</data>
      <data key="e_width">0.1364</data>
      <data key="e_color">#FF7F50</data>
      <data key="e_arrow.size">0.4</data>
      <data key="e_arrow.width">0.4</data>
      <data key="e_arrow.mode">0</data>
      <data key="e_curved">0.1</data>
    </edge>
    <edge source="n35" target="n90">
      <data key="e_TYPEA">protein</data>
      <data key="e_TYPEB">protein</data>
      <data key="e_MECHANISM">transcriptional regulation</data>
      <data key="e_EFFECT">up-regulates quantity by expression</data>
      <data key="e_DIRECT">NO</data>
      <data key="e_SCORE">0.1364</data>
      <data key="e_width">0.1364</data>
      <data key="e_color">#FF7F50</data>
      <data key="e_arrow.size">0.4</data>
      <data key="e_arrow.width">0.4</data>
      <data key="e_arrow.mode">0</data>
      <data key="e_curved">0.1</data>
    </edge>
    <edge source="n36" target="n90">
      <data key="e_TYPEA">protein</data>
      <data key="e_TYPEB">protein</data>
      <data key="e_MECHANISM">transcriptional regulation</data>
      <data key="e_EFFECT">up-regulates quantity by expression</data>
      <data key="e_DIRECT">NO</data>
      <data key="e_SCORE">0.1364</data>
      <data key="e_width">0.1364</data>
      <data key="e_color">#FF7F50</data>
      <data key="e_arrow.size">0.4</data>
      <data key="e_arrow.width">0.4</data>
      <data key="e_arrow.mode">0</data>
      <data key="e_curved">0.1</data>
    </edge>
    <edge source="n43" target="n90">
      <data key="e_TYPEA">protein</data>
      <data key="e_TYPEB">protein</data>
      <data key="e_MECHANISM">transcriptional regulation</data>
      <data key="e_EFFECT">down-regulates quantity by repression</data>
      <data key="e_DIRECT">NO</data>
      <data key="e_SCORE">0.1364</data>
      <data key="e_width">0.1364</data>
      <data key="e_color">#008B8B</data>
      <data key="e_arrow.size">0.4</data>
      <data key="e_arrow.width">0.4</data>
      <data key="e_arrow.mode">0</data>
      <data key="e_curved">0.1</data>
    </edge>
    <edge source="n47" target="n90">
      <data key="e_TYPEA">protein</data>
      <data key="e_TYPEB">protein</data>
      <data key="e_MECHANISM">transcriptional regulation</data>
      <data key="e_EFFECT">down-regulates quantity by repression</data>
      <data key="e_DIRECT">NO</data>
      <data key="e_SCORE">0.1364</data>
      <data key="e_width">0.1364</data>
      <data key="e_color">#008B8B</data>
      <data key="e_arrow.size">0.4</data>
      <data key="e_arrow.width">0.4</data>
      <data key="e_arrow.mode">0</data>
      <data key="e_curved">0.1</data>
    </edge>
    <edge source="n54" target="n90">
      <data key="e_TYPEA">protein</data>
      <data key="e_TYPEB">protein</data>
      <data key="e_MECHANISM">transcriptional regulation</data>
      <data key="e_EFFECT">down-regulates quantity by repression</data>
      <data key="e_DIRECT">NO</data>
      <data key="e_SCORE">0.1364</data>
      <data key="e_width">0.1364</data>
      <data key="e_color">#008B8B</data>
      <data key="e_arrow.size">0.4</data>
      <data key="e_arrow.width">0.4</data>
      <data key="e_arrow.mode">0</data>
      <data key="e_curved">0.1</data>
    </edge>
    <edge source="n56" target="n90">
      <data key="e_TYPEA">protein</data>
      <data key="e_TYPEB">protein</data>
      <data key="e_MECHANISM">transcriptional regulation</data>
      <data key="e_EFFECT">down-regulates quantity by repression</data>
      <data key="e_DIRECT">NO</data>
      <data key="e_SCORE">0.1364</data>
      <data key="e_width">0.1364</data>
      <data key="e_color">#008B8B</data>
      <data key="e_arrow.size">0.4</data>
      <data key="e_arrow.width">0.4</data>
      <data key="e_arrow.mode">0</data>
      <data key="e_curved">0.1</data>
    </edge>
    <edge source="n70" target="n90">
      <data key="e_TYPEA">protein</data>
      <data key="e_TYPEB">protein</data>
      <data key="e_MECHANISM">transcriptional regulation</data>
      <data key="e_EFFECT">down-regulates quantity by repression</data>
      <data key="e_DIRECT">NO</data>
      <data key="e_SCORE">0.1364</data>
      <data key="e_width">0.1364</data>
      <data key="e_color">#008B8B</data>
      <data key="e_arrow.size">0.4</data>
      <data key="e_arrow.width">0.4</data>
      <data key="e_arrow.mode">0</data>
      <data key="e_curved">0.1</data>
    </edge>
    <edge source="n83" target="n90">
      <data key="e_TYPEA">protein</data>
      <data key="e_TYPEB">protein</data>
      <data key="e_MECHANISM">transcriptional regulation</data>
      <data key="e_EFFECT">up-regulates quantity by expression</data>
      <data key="e_DIRECT">NO</data>
      <data key="e_SCORE">0.1364</data>
      <data key="e_width">0.1364</data>
      <data key="e_color">#FF7F50</data>
      <data key="e_arrow.size">0.4</data>
      <data key="e_arrow.width">0.4</data>
      <data key="e_arrow.mode">0</data>
      <data key="e_curved">0.1</data>
    </edge>
    <edge source="n85" target="n90">
      <data key="e_TYPEA">protein</data>
      <data key="e_TYPEB">protein</data>
      <data key="e_MECHANISM">transcriptional regulation</data>
      <data key="e_EFFECT">up-regulates quantity by expression</data>
      <data key="e_DIRECT">NO</data>
      <data key="e_SCORE">0.1364</data>
      <data key="e_width">0.1364</data>
      <data key="e_color">#FF7F50</data>
      <data key="e_arrow.size">0.4</data>
      <data key="e_arrow.width">0.4</data>
      <data key="e_arrow.mode">0</data>
      <data key="e_curved">0.1</data>
    </edge>
    <edge source="n2" target="n91">
      <data key="e_TYPEA">protein</data>
      <data key="e_TYPEB">protein</data>
      <data key="e_MECHANISM">transcriptional regulation</data>
      <data key="e_EFFECT">down-regulates quantity by repression</data>
      <data key="e_DIRECT">NO</data>
      <data key="e_SCORE">0.1364</data>
      <data key="e_width">0.1364</data>
      <data key="e_color">#008B8B</data>
      <data key="e_arrow.size">0.4</data>
      <data key="e_arrow.width">0.4</data>
      <data key="e_arrow.mode">0</data>
      <data key="e_curved">0.1</data>
    </edge>
    <edge source="n78" target="n91">
      <data key="e_TYPEA">protein</data>
      <data key="e_TYPEB">protein</data>
      <data key="e_MECHANISM">transcriptional regulation</data>
      <data key="e_EFFECT">up-regulates quantity by expression</data>
      <data key="e_DIRECT">NO</data>
      <data key="e_SCORE">0.1364</data>
      <data key="e_width">0.1364</data>
      <data key="e_color">#FF7F50</data>
      <data key="e_arrow.size">0.4</data>
      <data key="e_arrow.width">0.4</data>
      <data key="e_arrow.mode">0</data>
      <data key="e_curved">0.1</data>
    </edge>
    <edge source="n2" target="n92">
      <data key="e_TYPEA">protein</data>
      <data key="e_TYPEB">protein</data>
      <data key="e_MECHANISM">transcriptional regulation</data>
      <data key="e_EFFECT">down-regulates quantity</data>
      <data key="e_DIRECT">YES</data>
      <data key="e_SCORE">0.1364</data>
      <data key="e_width">0.1364</data>
      <data key="e_color">#008B8B</data>
      <data key="e_arrow.size">0.4</data>
      <data key="e_arrow.width">0.4</data>
      <data key="e_arrow.mode">2</data>
      <data key="e_curved">0.1</data>
    </edge>
    <edge source="n2" target="n93">
      <data key="e_TYPEA">protein</data>
      <data key="e_TYPEB">protein</data>
      <data key="e_MECHANISM">transcriptional regulation</data>
      <data key="e_EFFECT">down-regulates quantity by repression</data>
      <data key="e_DIRECT">NO</data>
      <data key="e_SCORE">0.1364</data>
      <data key="e_width">0.1364</data>
      <data key="e_color">#008B8B</data>
      <data key="e_arrow.size">0.4</data>
      <data key="e_arrow.width">0.4</data>
      <data key="e_arrow.mode">0</data>
      <data key="e_curved">0.1</data>
    </edge>
    <edge source="n2" target="n94">
      <data key="e_TYPEA">protein</data>
      <data key="e_TYPEB">protein</data>
      <data key="e_MECHANISM">transcriptional regulation</data>
      <data key="e_EFFECT">down-regulates quantity by repression</data>
      <data key="e_DIRECT">YES</data>
      <data key="e_SCORE">0.1364</data>
      <data key="e_width">0.1364</data>
      <data key="e_color">#008B8B</data>
      <data key="e_arrow.size">0.4</data>
      <data key="e_arrow.width">0.4</data>
      <data key="e_arrow.mode">2</data>
      <data key="e_curved">0.1</data>
    </edge>
    <edge source="n13" target="n94">
      <data key="e_TYPEA">protein</data>
      <data key="e_TYPEB">protein</data>
      <data key="e_MECHANISM">transcriptional regulation</data>
      <data key="e_EFFECT">up-regulates quantity by expression</data>
      <data key="e_DIRECT">NO</data>
      <data key="e_SCORE">0.1364</data>
      <data key="e_width">0.1364</data>
      <data key="e_color">#FF7F50</data>
      <data key="e_arrow.size">0.4</data>
      <data key="e_arrow.width">0.4</data>
      <data key="e_arrow.mode">0</data>
      <data key="e_curved">0.1</data>
    </edge>
    <edge source="n3" target="n95">
      <data key="e_TYPEA">protein</data>
      <data key="e_TYPEB">protein</data>
      <data key="e_MECHANISM">transcriptional activation</data>
      <data key="e_EFFECT">up-regulates quantity by expression</data>
      <data key="e_DIRECT">NO</data>
      <data key="e_SCORE">0.1364</data>
      <data key="e_width">0.1364</data>
      <data key="e_color">#FF7F50</data>
      <data key="e_arrow.size">0.4</data>
      <data key="e_arrow.width">0.4</data>
      <data key="e_arrow.mode">0</data>
      <data key="e_curved">0.1</data>
    </edge>
    <edge source="n3" target="n96">
      <data key="e_TYPEA">protein</data>
      <data key="e_TYPEB">protein</data>
      <data key="e_MECHANISM">transcriptional activation</data>
      <data key="e_EFFECT">up-regulates quantity by expression</data>
      <data key="e_DIRECT">NO</data>
      <data key="e_SCORE">0.1364</data>
      <data key="e_width">0.1364</data>
      <data key="e_color">#FF7F50</data>
      <data key="e_arrow.size">0.4</data>
      <data key="e_arrow.width">0.4</data>
      <data key="e_arrow.mode">0</data>
      <data key="e_curved">0.1</data>
    </edge>
    <edge source="n27" target="n96">
      <data key="e_TYPEA">protein</data>
      <data key="e_TYPEB">protein</data>
      <data key="e_MECHANISM">transcriptional regulation</data>
      <data key="e_EFFECT">up-regulates quantity by expression</data>
      <data key="e_DIRECT">NO</data>
      <data key="e_SCORE">0.1364</data>
      <data key="e_width">0.1364</data>
      <data key="e_color">#FF7F50</data>
      <data key="e_arrow.size">0.4</data>
      <data key="e_arrow.width">0.4</data>
      <data key="e_arrow.mode">0</data>
      <data key="e_curved">0.1</data>
    </edge>
    <edge source="n71" target="n96">
      <data key="e_TYPEA">protein</data>
      <data key="e_TYPEB">protein</data>
      <data key="e_MECHANISM">transcriptional regulation</data>
      <data key="e_EFFECT">up-regulates quantity by expression</data>
      <data key="e_DIRECT">NO</data>
      <data key="e_SCORE">0.6744</data>
      <data key="e_width">0.6744</data>
      <data key="e_color">#FF7F50</data>
      <data key="e_arrow.size">0.4</data>
      <data key="e_arrow.width">0.4</data>
      <data key="e_arrow.mode">0</data>
      <data key="e_curved">0.1</data>
    </edge>
    <edge source="n68" target="n97">
      <data key="e_TYPEA">protein</data>
      <data key="e_TYPEB">protein</data>
      <data key="e_MECHANISM">transcriptional regulation</data>
      <data key="e_EFFECT">down-regulates quantity by repression</data>
      <data key="e_DIRECT">NO</data>
      <data key="e_SCORE">0.1364</data>
      <data key="e_width">0.1364</data>
      <data key="e_color">#008B8B</data>
      <data key="e_arrow.size">0.4</data>
      <data key="e_arrow.width">0.4</data>
      <data key="e_arrow.mode">0</data>
      <data key="e_curved">0.1</data>
    </edge>
    <edge source="n12" target="n98">
      <data key="e_TYPEA">protein</data>
      <data key="e_TYPEB">protein</data>
      <data key="e_MECHANISM">transcriptional regulation</data>
      <data key="e_EFFECT">down-regulates quantity by repression</data>
      <data key="e_DIRECT">NO</data>
      <data key="e_SCORE">0.1364</data>
      <data key="e_width">0.1364</data>
      <data key="e_color">#008B8B</data>
      <data key="e_arrow.size">0.4</data>
      <data key="e_arrow.width">0.4</data>
      <data key="e_arrow.mode">0</data>
      <data key="e_curved">0.1</data>
    </edge>
    <edge source="n13" target="n98">
      <data key="e_TYPEA">protein</data>
      <data key="e_TYPEB">protein</data>
      <data key="e_MECHANISM">transcriptional regulation</data>
      <data key="e_EFFECT">up-regulates quantity by expression</data>
      <data key="e_DIRECT">NO</data>
      <data key="e_SCORE">0.1364</data>
      <data key="e_width">0.1364</data>
      <data key="e_color">#FF7F50</data>
      <data key="e_arrow.size">0.4</data>
      <data key="e_arrow.width">0.4</data>
      <data key="e_arrow.mode">0</data>
      <data key="e_curved">0.1</data>
    </edge>
    <edge source="n4" target="n99">
      <data key="e_TYPEA">protein</data>
      <data key="e_TYPEB">protein</data>
      <data key="e_MECHANISM">transcriptional regulation</data>
      <data key="e_EFFECT">up-regulates quantity by expression</data>
      <data key="e_DIRECT">NO</data>
      <data key="e_SCORE">0.1364</data>
      <data key="e_width">0.1364</data>
      <data key="e_color">#FF7F50</data>
      <data key="e_arrow.size">0.4</data>
      <data key="e_arrow.width">0.4</data>
      <data key="e_arrow.mode">0</data>
      <data key="e_curved">0.1</data>
    </edge>
    <edge source="n5" target="n99">
      <data key="e_TYPEA">protein</data>
      <data key="e_TYPEB">protein</data>
      <data key="e_MECHANISM">transcriptional regulation</data>
      <data key="e_EFFECT">up-regulates quantity by expression</data>
      <data key="e_DIRECT">NO</data>
      <data key="e_SCORE">0.1364</data>
      <data key="e_width">0.1364</data>
      <data key="e_color">#FF7F50</data>
      <data key="e_arrow.size">0.4</data>
      <data key="e_arrow.width">0.4</data>
      <data key="e_arrow.mode">0</data>
      <data key="e_curved">0.1</data>
    </edge>
    <edge source="n39" target="n99">
      <data key="e_TYPEA">protein</data>
      <data key="e_TYPEB">protein</data>
      <data key="e_MECHANISM">transcriptional regulation</data>
      <data key="e_EFFECT">down-regulates quantity by repression</data>
      <data key="e_DIRECT">NO</data>
      <data key="e_SCORE">0.1364</data>
      <data key="e_width">0.1364</data>
      <data key="e_color">#008B8B</data>
      <data key="e_arrow.size">0.4</data>
      <data key="e_arrow.width">0.4</data>
      <data key="e_arrow.mode">0</data>
      <data key="e_curved">0.1</data>
    </edge>
    <edge source="n13" target="n100">
      <data key="e_TYPEA">protein</data>
      <data key="e_TYPEB">protein</data>
      <data key="e_MECHANISM">transcriptional regulation</data>
      <data key="e_EFFECT">up-regulates quantity by expression</data>
      <data key="e_DIRECT">NO</data>
      <data key="e_SCORE">0.1364</data>
      <data key="e_width">0.1364</data>
      <data key="e_color">#FF7F50</data>
      <data key="e_arrow.size">0.4</data>
      <data key="e_arrow.width">0.4</data>
      <data key="e_arrow.mode">0</data>
      <data key="e_curved">0.1</data>
    </edge>
    <edge source="n71" target="n100">
      <data key="e_TYPEA">protein</data>
      <data key="e_TYPEB">protein</data>
      <data key="e_MECHANISM">transcriptional regulation</data>
      <data key="e_EFFECT">up-regulates quantity by expression</data>
      <data key="e_DIRECT">NO</data>
      <data key="e_SCORE">0.1364</data>
      <data key="e_width">0.1364</data>
      <data key="e_color">#FF7F50</data>
      <data key="e_arrow.size">0.4</data>
      <data key="e_arrow.width">0.4</data>
      <data key="e_arrow.mode">0</data>
      <data key="e_curved">0.1</data>
    </edge>
    <edge source="n73" target="n100">
      <data key="e_TYPEA">protein</data>
      <data key="e_TYPEB">protein</data>
      <data key="e_MECHANISM">transcriptional regulation</data>
      <data key="e_EFFECT">down-regulates quantity by repression</data>
      <data key="e_DIRECT">NO</data>
      <data key="e_SCORE">0.1364</data>
      <data key="e_width">0.1364</data>
      <data key="e_color">#008B8B</data>
      <data key="e_arrow.size">0.4</data>
      <data key="e_arrow.width">0.4</data>
      <data key="e_arrow.mode">0</data>
      <data key="e_curved">0.1</data>
    </edge>
    <edge source="n47" target="n101">
      <data key="e_TYPEA">protein</data>
      <data key="e_TYPEB">protein</data>
      <data key="e_MECHANISM">transcriptional regulation</data>
      <data key="e_EFFECT">up-regulates quantity by expression</data>
      <data key="e_DIRECT">NO</data>
      <data key="e_SCORE">0.1364</data>
      <data key="e_width">0.1364</data>
      <data key="e_color">#FF7F50</data>
      <data key="e_arrow.size">0.4</data>
      <data key="e_arrow.width">0.4</data>
      <data key="e_arrow.mode">0</data>
      <data key="e_curved">0.1</data>
    </edge>
    <edge source="n47" target="n102">
      <data key="e_TYPEA">protein</data>
      <data key="e_TYPEB">protein</data>
      <data key="e_MECHANISM">transcriptional regulation</data>
      <data key="e_EFFECT">up-regulates quantity by expression</data>
      <data key="e_DIRECT">NO</data>
      <data key="e_SCORE">0.1364</data>
      <data key="e_width">0.1364</data>
      <data key="e_color">#FF7F50</data>
      <data key="e_arrow.size">0.4</data>
      <data key="e_arrow.width">0.4</data>
      <data key="e_arrow.mode">0</data>
      <data key="e_curved">0.1</data>
    </edge>
    <edge source="n13" target="n103">
      <data key="e_TYPEA">protein</data>
      <data key="e_TYPEB">protein</data>
      <data key="e_MECHANISM">transcriptional regulation</data>
      <data key="e_EFFECT">up-regulates quantity by expression</data>
      <data key="e_DIRECT">NO</data>
      <data key="e_SCORE">0.1364</data>
      <data key="e_width">0.1364</data>
      <data key="e_color">#FF7F50</data>
      <data key="e_arrow.size">0.4</data>
      <data key="e_arrow.width">0.4</data>
      <data key="e_arrow.mode">0</data>
      <data key="e_curved">0.1</data>
    </edge>
    <edge source="n51" target="n103">
      <data key="e_TYPEA">protein</data>
      <data key="e_TYPEB">protein</data>
      <data key="e_MECHANISM">transcriptional regulation</data>
      <data key="e_EFFECT">up-regulates quantity by expression</data>
      <data key="e_DIRECT">NO</data>
      <data key="e_SCORE">0.1364</data>
      <data key="e_width">0.1364</data>
      <data key="e_color">#FF7F50</data>
      <data key="e_arrow.size">0.4</data>
      <data key="e_arrow.width">0.4</data>
      <data key="e_arrow.mode">0</data>
      <data key="e_curved">0.1</data>
    </edge>
    <edge source="n23" target="n104">
      <data key="e_TYPEA">protein</data>
      <data key="e_TYPEB">protein</data>
      <data key="e_MECHANISM">transcriptional regulation</data>
      <data key="e_EFFECT">up-regulates quantity by expression</data>
      <data key="e_DIRECT">YES</data>
      <data key="e_SCORE">0.1983</data>
      <data key="e_width">0.1983</data>
      <data key="e_color">#FF7F50</data>
      <data key="e_arrow.size">0.4</data>
      <data key="e_arrow.width">0.4</data>
      <data key="e_arrow.mode">2</data>
      <data key="e_curved">0.1</data>
    </edge>
    <edge source="n23" target="n104">
      <data key="e_TYPEA">protein</data>
      <data key="e_TYPEB">protein</data>
      <data key="e_MECHANISM">transcriptional regulation</data>
      <data key="e_EFFECT">down-regulates quantity by repression</data>
      <data key="e_DIRECT">YES</data>
      <data key="e_SCORE">0.1364</data>
      <data key="e_width">0.1364</data>
      <data key="e_color">#008B8B</data>
      <data key="e_arrow.size">0.4</data>
      <data key="e_arrow.width">0.4</data>
      <data key="e_arrow.mode">2</data>
      <data key="e_curved">0.1</data>
    </edge>
    <edge source="n38" target="n104">
      <data key="e_TYPEA">protein</data>
      <data key="e_TYPEB">protein</data>
      <data key="e_MECHANISM">transcriptional regulation</data>
      <data key="e_EFFECT">up-regulates quantity by expression</data>
      <data key="e_DIRECT">YES</data>
      <data key="e_SCORE">0.1983</data>
      <data key="e_width">0.1983</data>
      <data key="e_color">#FF7F50</data>
      <data key="e_arrow.size">0.4</data>
      <data key="e_arrow.width">0.4</data>
      <data key="e_arrow.mode">2</data>
      <data key="e_curved">0.1</data>
    </edge>
    <edge source="n38" target="n104">
      <data key="e_TYPEA">protein</data>
      <data key="e_TYPEB">protein</data>
      <data key="e_MECHANISM">transcriptional regulation</data>
      <data key="e_EFFECT">up-regulates quantity by expression</data>
      <data key="e_DIRECT">NO</data>
      <data key="e_SCORE">0.1983</data>
      <data key="e_width">0.1983</data>
      <data key="e_color">#FF7F50</data>
      <data key="e_arrow.size">0.4</data>
      <data key="e_arrow.width">0.4</data>
      <data key="e_arrow.mode">0</data>
      <data key="e_curved">0.1</data>
    </edge>
    <edge source="n42" target="n104">
      <data key="e_TYPEA">protein</data>
      <data key="e_TYPEB">protein</data>
      <data key="e_MECHANISM">transcriptional regulation</data>
      <data key="e_EFFECT">up-regulates quantity by expression</data>
      <data key="e_DIRECT">NO</data>
      <data key="e_SCORE">0.1364</data>
      <data key="e_width">0.1364</data>
      <data key="e_color">#FF7F50</data>
      <data key="e_arrow.size">0.4</data>
      <data key="e_arrow.width">0.4</data>
      <data key="e_arrow.mode">0</data>
      <data key="e_curved">0.1</data>
    </edge>
    <edge source="n47" target="n105">
      <data key="e_TYPEA">protein</data>
      <data key="e_TYPEB">protein</data>
      <data key="e_MECHANISM">transcriptional regulation</data>
      <data key="e_EFFECT">up-regulates quantity by expression</data>
      <data key="e_DIRECT">NO</data>
      <data key="e_SCORE">0.1364</data>
      <data key="e_width">0.1364</data>
      <data key="e_color">#FF7F50</data>
      <data key="e_arrow.size">0.4</data>
      <data key="e_arrow.width">0.4</data>
      <data key="e_arrow.mode">0</data>
      <data key="e_curved">0.1</data>
    </edge>
    <edge source="n12" target="n106">
      <data key="e_TYPEA">protein</data>
      <data key="e_TYPEB">protein</data>
      <data key="e_MECHANISM">transcriptional regulation</data>
      <data key="e_EFFECT">up-regulates quantity by expression</data>
      <data key="e_DIRECT">NO</data>
      <data key="e_SCORE">0.1364</data>
      <data key="e_width">0.1364</data>
      <data key="e_color">#FF7F50</data>
      <data key="e_arrow.size">0.4</data>
      <data key="e_arrow.width">0.4</data>
      <data key="e_arrow.mode">0</data>
      <data key="e_curved">0.1</data>
    </edge>
    <edge source="n57" target="n106">
      <data key="e_TYPEA">protein</data>
      <data key="e_TYPEB">protein</data>
      <data key="e_MECHANISM">transcriptional regulation</data>
      <data key="e_EFFECT">down-regulates</data>
      <data key="e_DIRECT">NO</data>
      <data key="e_SCORE">0.1364</data>
      <data key="e_width">0.1364</data>
      <data key="e_color">#008B8B</data>
      <data key="e_arrow.size">0.4</data>
      <data key="e_arrow.width">0.4</data>
      <data key="e_arrow.mode">0</data>
      <data key="e_curved">0.1</data>
    </edge>
    <edge source="n13" target="n107">
      <data key="e_TYPEA">protein</data>
      <data key="e_TYPEB">protein</data>
      <data key="e_MECHANISM">transcriptional regulation</data>
      <data key="e_EFFECT">up-regulates quantity by expression</data>
      <data key="e_DIRECT">NO</data>
      <data key="e_SCORE">0.1364</data>
      <data key="e_width">0.1364</data>
      <data key="e_color">#FF7F50</data>
      <data key="e_arrow.size">0.4</data>
      <data key="e_arrow.width">0.4</data>
      <data key="e_arrow.mode">0</data>
      <data key="e_curved">0.1</data>
    </edge>
    <edge source="n13" target="n108">
      <data key="e_TYPEA">protein</data>
      <data key="e_TYPEB">protein</data>
      <data key="e_MECHANISM">transcriptional regulation</data>
      <data key="e_EFFECT">up-regulates quantity by expression</data>
      <data key="e_DIRECT">NO</data>
      <data key="e_SCORE">0.1364</data>
      <data key="e_width">0.1364</data>
      <data key="e_color">#FF7F50</data>
      <data key="e_arrow.size">0.4</data>
      <data key="e_arrow.width">0.4</data>
      <data key="e_arrow.mode">0</data>
      <data key="e_curved">0.1</data>
    </edge>
    <edge source="n71" target="n108">
      <data key="e_TYPEA">protein</data>
      <data key="e_TYPEB">protein</data>
      <data key="e_MECHANISM">transcriptional regulation</data>
      <data key="e_EFFECT">up-regulates quantity by expression</data>
      <data key="e_DIRECT">NO</data>
      <data key="e_SCORE">0.1364</data>
      <data key="e_width">0.1364</data>
      <data key="e_color">#FF7F50</data>
      <data key="e_arrow.size">0.4</data>
      <data key="e_arrow.width">0.4</data>
      <data key="e_arrow.mode">0</data>
      <data key="e_curved">0.1</data>
    </edge>
    <edge source="n88" target="n108">
      <data key="e_TYPEA">protein</data>
      <data key="e_TYPEB">protein</data>
      <data key="e_MECHANISM">transcriptional regulation</data>
      <data key="e_EFFECT">up-regulates quantity by expression</data>
      <data key="e_DIRECT">NO</data>
      <data key="e_SCORE">0.1364</data>
      <data key="e_width">0.1364</data>
      <data key="e_color">#FF7F50</data>
      <data key="e_arrow.size">0.4</data>
      <data key="e_arrow.width">0.4</data>
      <data key="e_arrow.mode">0</data>
      <data key="e_curved">0.1</data>
    </edge>
    <edge source="n13" target="n109">
      <data key="e_TYPEA">protein</data>
      <data key="e_TYPEB">protein</data>
      <data key="e_MECHANISM">transcriptional regulation</data>
      <data key="e_EFFECT">up-regulates quantity by expression</data>
      <data key="e_DIRECT">YES</data>
      <data key="e_SCORE">0.1364</data>
      <data key="e_width">0.1364</data>
      <data key="e_color">#FF7F50</data>
      <data key="e_arrow.size">0.4</data>
      <data key="e_arrow.width">0.4</data>
      <data key="e_arrow.mode">2</data>
      <data key="e_curved">0.1</data>
    </edge>
    <edge source="n68" target="n109">
      <data key="e_TYPEA">protein</data>
      <data key="e_TYPEB">protein</data>
      <data key="e_MECHANISM">transcriptional regulation</data>
      <data key="e_EFFECT">up-regulates quantity by expression</data>
      <data key="e_DIRECT">YES</data>
      <data key="e_SCORE">0.1364</data>
      <data key="e_width">0.1364</data>
      <data key="e_color">#FF7F50</data>
      <data key="e_arrow.size">0.4</data>
      <data key="e_arrow.width">0.4</data>
      <data key="e_arrow.mode">2</data>
      <data key="e_curved">0.1</data>
    </edge>
    <edge source="n13" target="n110">
      <data key="e_TYPEA">protein</data>
      <data key="e_TYPEB">protein</data>
      <data key="e_MECHANISM">transcriptional regulation</data>
      <data key="e_EFFECT">up-regulates quantity by expression</data>
      <data key="e_DIRECT">NO</data>
      <data key="e_SCORE">0.1364</data>
      <data key="e_width">0.1364</data>
      <data key="e_color">#FF7F50</data>
      <data key="e_arrow.size">0.4</data>
      <data key="e_arrow.width">0.4</data>
      <data key="e_arrow.mode">0</data>
      <data key="e_curved">0.1</data>
    </edge>
    <edge source="n31" target="n110">
      <data key="e_TYPEA">protein</data>
      <data key="e_TYPEB">protein</data>
      <data key="e_MECHANISM">transcriptional regulation</data>
      <data key="e_EFFECT">up-regulates quantity by expression</data>
      <data key="e_DIRECT">NO</data>
      <data key="e_SCORE">0.1364</data>
      <data key="e_width">0.1364</data>
      <data key="e_color">#FF7F50</data>
      <data key="e_arrow.size">0.4</data>
      <data key="e_arrow.width">0.4</data>
      <data key="e_arrow.mode">0</data>
      <data key="e_curved">0.1</data>
    </edge>
    <edge source="n88" target="n110">
      <data key="e_TYPEA">protein</data>
      <data key="e_TYPEB">protein</data>
      <data key="e_MECHANISM">transcriptional regulation</data>
      <data key="e_EFFECT">up-regulates quantity by expression</data>
      <data key="e_DIRECT">NO</data>
      <data key="e_SCORE">0.1364</data>
      <data key="e_width">0.1364</data>
      <data key="e_color">#FF7F50</data>
      <data key="e_arrow.size">0.4</data>
      <data key="e_arrow.width">0.4</data>
      <data key="e_arrow.mode">0</data>
      <data key="e_curved">0.1</data>
    </edge>
    <edge source="n13" target="n111">
      <data key="e_TYPEA">protein</data>
      <data key="e_TYPEB">protein</data>
      <data key="e_MECHANISM">transcriptional regulation</data>
      <data key="e_EFFECT">up-regulates quantity by expression</data>
      <data key="e_DIRECT">NO</data>
      <data key="e_SCORE">0.1364</data>
      <data key="e_width">0.1364</data>
      <data key="e_color">#FF7F50</data>
      <data key="e_arrow.size">0.4</data>
      <data key="e_arrow.width">0.4</data>
      <data key="e_arrow.mode">0</data>
      <data key="e_curved">0.1</data>
    </edge>
    <edge source="n24" target="n111">
      <data key="e_TYPEA">protein</data>
      <data key="e_TYPEB">protein</data>
      <data key="e_MECHANISM">transcriptional regulation</data>
      <data key="e_EFFECT">up-regulates quantity by expression</data>
      <data key="e_DIRECT">NO</data>
      <data key="e_SCORE">0.1364</data>
      <data key="e_width">0.1364</data>
      <data key="e_color">#FF7F50</data>
      <data key="e_arrow.size">0.4</data>
      <data key="e_arrow.width">0.4</data>
      <data key="e_arrow.mode">0</data>
      <data key="e_curved">0.1</data>
    </edge>
    <edge source="n13" target="n112">
      <data key="e_TYPEA">protein</data>
      <data key="e_TYPEB">protein</data>
      <data key="e_MECHANISM">transcriptional regulation</data>
      <data key="e_EFFECT">up-regulates quantity by expression</data>
      <data key="e_DIRECT">NO</data>
      <data key="e_SCORE">0.1364</data>
      <data key="e_width">0.1364</data>
      <data key="e_color">#FF7F50</data>
      <data key="e_arrow.size">0.4</data>
      <data key="e_arrow.width">0.4</data>
      <data key="e_arrow.mode">0</data>
      <data key="e_curved">0.1</data>
    </edge>
    <edge source="n68" target="n112">
      <data key="e_TYPEA">protein</data>
      <data key="e_TYPEB">protein</data>
      <data key="e_MECHANISM">transcriptional regulation</data>
      <data key="e_EFFECT">up-regulates quantity by expression</data>
      <data key="e_DIRECT">YES</data>
      <data key="e_SCORE">0.1364</data>
      <data key="e_width">0.1364</data>
      <data key="e_color">#FF7F50</data>
      <data key="e_arrow.size">0.4</data>
      <data key="e_arrow.width">0.4</data>
      <data key="e_arrow.mode">2</data>
      <data key="e_curved">0.1</data>
    </edge>
    <edge source="n88" target="n112">
      <data key="e_TYPEA">protein</data>
      <data key="e_TYPEB">protein</data>
      <data key="e_MECHANISM">transcriptional regulation</data>
      <data key="e_EFFECT">up-regulates quantity by expression</data>
      <data key="e_DIRECT">NO</data>
      <data key="e_SCORE">0.1364</data>
      <data key="e_width">0.1364</data>
      <data key="e_color">#FF7F50</data>
      <data key="e_arrow.size">0.4</data>
      <data key="e_arrow.width">0.4</data>
      <data key="e_arrow.mode">0</data>
      <data key="e_curved">0.1</data>
    </edge>
    <edge source="n14" target="n113">
      <data key="e_TYPEA">protein</data>
      <data key="e_TYPEB">protein</data>
      <data key="e_MECHANISM">transcriptional regulation</data>
      <data key="e_EFFECT">up-regulates quantity by expression</data>
      <data key="e_DIRECT">NO</data>
      <data key="e_SCORE">0.1364</data>
      <data key="e_width">0.1364</data>
      <data key="e_color">#FF7F50</data>
      <data key="e_arrow.size">0.4</data>
      <data key="e_arrow.width">0.4</data>
      <data key="e_arrow.mode">0</data>
      <data key="e_curved">0.1</data>
    </edge>
    <edge source="n40" target="n113">
      <data key="e_TYPEA">protein</data>
      <data key="e_TYPEB">protein</data>
      <data key="e_MECHANISM">transcriptional regulation</data>
      <data key="e_EFFECT">up-regulates quantity by expression</data>
      <data key="e_DIRECT">NO</data>
      <data key="e_SCORE">0.1364</data>
      <data key="e_width">0.1364</data>
      <data key="e_color">#FF7F50</data>
      <data key="e_arrow.size">0.4</data>
      <data key="e_arrow.width">0.4</data>
      <data key="e_arrow.mode">0</data>
      <data key="e_curved">0.1</data>
    </edge>
    <edge source="n48" target="n114">
      <data key="e_TYPEA">protein</data>
      <data key="e_TYPEB">protein</data>
      <data key="e_MECHANISM">transcriptional regulation</data>
      <data key="e_EFFECT">up-regulates quantity by expression</data>
      <data key="e_DIRECT">NO</data>
      <data key="e_SCORE">0.1364</data>
      <data key="e_width">0.1364</data>
      <data key="e_color">#FF7F50</data>
      <data key="e_arrow.size">0.4</data>
      <data key="e_arrow.width">0.4</data>
      <data key="e_arrow.mode">0</data>
      <data key="e_curved">0.1</data>
    </edge>
    <edge source="n57" target="n114">
      <data key="e_TYPEA">protein</data>
      <data key="e_TYPEB">protein</data>
      <data key="e_MECHANISM">transcriptional regulation</data>
      <data key="e_EFFECT">down-regulates quantity by repression</data>
      <data key="e_DIRECT">NO</data>
      <data key="e_SCORE">0.1364</data>
      <data key="e_width">0.1364</data>
      <data key="e_color">#008B8B</data>
      <data key="e_arrow.size">0.4</data>
      <data key="e_arrow.width">0.4</data>
      <data key="e_arrow.mode">0</data>
      <data key="e_curved">0.1</data>
    </edge>
    <edge source="n42" target="n115">
      <data key="e_TYPEA">protein</data>
      <data key="e_TYPEB">protein</data>
      <data key="e_MECHANISM">transcriptional regulation</data>
      <data key="e_EFFECT">up-regulates quantity by expression</data>
      <data key="e_DIRECT">NO</data>
      <data key="e_SCORE">0.1364</data>
      <data key="e_width">0.1364</data>
      <data key="e_color">#FF7F50</data>
      <data key="e_arrow.size">0.4</data>
      <data key="e_arrow.width">0.4</data>
      <data key="e_arrow.mode">0</data>
      <data key="e_curved">0.1</data>
    </edge>
    <edge source="n68" target="n116">
      <data key="e_TYPEA">protein</data>
      <data key="e_TYPEB">protein</data>
      <data key="e_MECHANISM">transcriptional regulation</data>
      <data key="e_EFFECT">up-regulates quantity by expression</data>
      <data key="e_DIRECT">NO</data>
      <data key="e_SCORE">0.1364</data>
      <data key="e_width">0.1364</data>
      <data key="e_color">#FF7F50</data>
      <data key="e_arrow.size">0.4</data>
      <data key="e_arrow.width">0.4</data>
      <data key="e_arrow.mode">0</data>
      <data key="e_curved">0.1</data>
    </edge>
    <edge source="n25" target="n117">
      <data key="e_TYPEA">protein</data>
      <data key="e_TYPEB">protein</data>
      <data key="e_MECHANISM">transcriptional regulation</data>
      <data key="e_EFFECT">up-regulates quantity by expression</data>
      <data key="e_DIRECT">YES</data>
      <data key="e_SCORE">0.1364</data>
      <data key="e_width">0.1364</data>
      <data key="e_color">#FF7F50</data>
      <data key="e_arrow.size">0.4</data>
      <data key="e_arrow.width">0.4</data>
      <data key="e_arrow.mode">2</data>
      <data key="e_curved">0.1</data>
    </edge>
    <edge source="n34" target="n118">
      <data key="e_TYPEA">protein</data>
      <data key="e_TYPEB">protein</data>
      <data key="e_MECHANISM">transcriptional activation</data>
      <data key="e_EFFECT">up-regulates quantity by expression</data>
      <data key="e_DIRECT">NO</data>
      <data key="e_SCORE">0.1364</data>
      <data key="e_width">0.1364</data>
      <data key="e_color">#FF7F50</data>
      <data key="e_arrow.size">0.4</data>
      <data key="e_arrow.width">0.4</data>
      <data key="e_arrow.mode">0</data>
      <data key="e_curved">0.1</data>
    </edge>
    <edge source="n68" target="n119">
      <data key="e_TYPEA">protein</data>
      <data key="e_TYPEB">protein</data>
      <data key="e_MECHANISM">transcriptional regulation</data>
      <data key="e_EFFECT">up-regulates quantity by expression</data>
      <data key="e_DIRECT">YES</data>
      <data key="e_SCORE">0.1364</data>
      <data key="e_width">0.1364</data>
      <data key="e_color">#FF7F50</data>
      <data key="e_arrow.size">0.4</data>
      <data key="e_arrow.width">0.4</data>
      <data key="e_arrow.mode">2</data>
      <data key="e_curved">0.1</data>
    </edge>
    <edge source="n36" target="n120">
      <data key="e_TYPEA">protein</data>
      <data key="e_TYPEB">protein</data>
      <data key="e_MECHANISM">transcriptional regulation</data>
      <data key="e_EFFECT">up-regulates quantity by expression</data>
      <data key="e_DIRECT">NO</data>
      <data key="e_SCORE">0.1364</data>
      <data key="e_width">0.1364</data>
      <data key="e_color">#FF7F50</data>
      <data key="e_arrow.size">0.4</data>
      <data key="e_arrow.width">0.4</data>
      <data key="e_arrow.mode">0</data>
      <data key="e_curved">0.1</data>
    </edge>
    <edge source="n42" target="n120">
      <data key="e_TYPEA">protein</data>
      <data key="e_TYPEB">protein</data>
      <data key="e_MECHANISM">transcriptional regulation</data>
      <data key="e_EFFECT">up-regulates quantity by expression</data>
      <data key="e_DIRECT">NO</data>
      <data key="e_SCORE">0.1364</data>
      <data key="e_width">0.1364</data>
      <data key="e_color">#FF7F50</data>
      <data key="e_arrow.size">0.4</data>
      <data key="e_arrow.width">0.4</data>
      <data key="e_arrow.mode">0</data>
      <data key="e_curved">0.1</data>
    </edge>
    <edge source="n42" target="n121">
      <data key="e_TYPEA">protein</data>
      <data key="e_TYPEB">protein</data>
      <data key="e_MECHANISM">transcriptional regulation</data>
      <data key="e_EFFECT">up-regulates quantity by expression</data>
      <data key="e_DIRECT">NO</data>
      <data key="e_SCORE">0.1364</data>
      <data key="e_width">0.1364</data>
      <data key="e_color">#FF7F50</data>
      <data key="e_arrow.size">0.4</data>
      <data key="e_arrow.width">0.4</data>
      <data key="e_arrow.mode">0</data>
      <data key="e_curved">0.1</data>
    </edge>
    <edge source="n42" target="n122">
      <data key="e_TYPEA">protein</data>
      <data key="e_TYPEB">protein</data>
      <data key="e_MECHANISM">transcriptional regulation</data>
      <data key="e_EFFECT">up-regulates quantity by expression</data>
      <data key="e_DIRECT">NO</data>
      <data key="e_SCORE">0.1364</data>
      <data key="e_width">0.1364</data>
      <data key="e_color">#FF7F50</data>
      <data key="e_arrow.size">0.4</data>
      <data key="e_arrow.width">0.4</data>
      <data key="e_arrow.mode">0</data>
      <data key="e_curved">0.1</data>
    </edge>
    <edge source="n42" target="n123">
      <data key="e_TYPEA">protein</data>
      <data key="e_TYPEB">protein</data>
      <data key="e_MECHANISM">transcriptional regulation</data>
      <data key="e_EFFECT">up-regulates quantity by expression</data>
      <data key="e_DIRECT">NO</data>
      <data key="e_SCORE">0.1364</data>
      <data key="e_width">0.1364</data>
      <data key="e_color">#FF7F50</data>
      <data key="e_arrow.size">0.4</data>
      <data key="e_arrow.width">0.4</data>
      <data key="e_arrow.mode">0</data>
      <data key="e_curved">0.1</data>
    </edge>
    <edge source="n49" target="n123">
      <data key="e_TYPEA">protein</data>
      <data key="e_TYPEB">protein</data>
      <data key="e_MECHANISM">transcriptional regulation</data>
      <data key="e_EFFECT">up-regulates quantity by expression</data>
      <data key="e_DIRECT">NO</data>
      <data key="e_SCORE">0.1364</data>
      <data key="e_width">0.1364</data>
      <data key="e_color">#FF7F50</data>
      <data key="e_arrow.size">0.4</data>
      <data key="e_arrow.width">0.4</data>
      <data key="e_arrow.mode">0</data>
      <data key="e_curved">0.1</data>
    </edge>
    <edge source="n42" target="n124">
      <data key="e_TYPEA">protein</data>
      <data key="e_TYPEB">protein</data>
      <data key="e_MECHANISM">transcriptional regulation</data>
      <data key="e_EFFECT">down-regulates quantity by repression</data>
      <data key="e_DIRECT">NO</data>
      <data key="e_SCORE">0.1364</data>
      <data key="e_width">0.1364</data>
      <data key="e_color">#008B8B</data>
      <data key="e_arrow.size">0.4</data>
      <data key="e_arrow.width">0.4</data>
      <data key="e_arrow.mode">0</data>
      <data key="e_curved">0.1</data>
    </edge>
    <edge source="n68" target="n125">
      <data key="e_TYPEA">protein</data>
      <data key="e_TYPEB">protein</data>
      <data key="e_MECHANISM">transcriptional regulation</data>
      <data key="e_EFFECT">up-regulates quantity by expression</data>
      <data key="e_DIRECT">YES</data>
      <data key="e_SCORE">0.1364</data>
      <data key="e_width">0.1364</data>
      <data key="e_color">#FF7F50</data>
      <data key="e_arrow.size">0.4</data>
      <data key="e_arrow.width">0.4</data>
      <data key="e_arrow.mode">2</data>
      <data key="e_curved">0.1</data>
    </edge>
    <edge source="n68" target="n126">
      <data key="e_TYPEA">protein</data>
      <data key="e_TYPEB">protein</data>
      <data key="e_MECHANISM">transcriptional regulation</data>
      <data key="e_EFFECT">up-regulates quantity by expression</data>
      <data key="e_DIRECT">YES</data>
      <data key="e_SCORE">0.1364</data>
      <data key="e_width">0.1364</data>
      <data key="e_color">#FF7F50</data>
      <data key="e_arrow.size">0.4</data>
      <data key="e_arrow.width">0.4</data>
      <data key="e_arrow.mode">2</data>
      <data key="e_curved">0.1</data>
    </edge>
    <edge source="n47" target="n127">
      <data key="e_TYPEA">protein</data>
      <data key="e_TYPEB">protein</data>
      <data key="e_MECHANISM">transcriptional regulation</data>
      <data key="e_EFFECT">up-regulates quantity by expression</data>
      <data key="e_DIRECT">NO</data>
      <data key="e_SCORE">0.1364</data>
      <data key="e_width">0.1364</data>
      <data key="e_color">#FF7F50</data>
      <data key="e_arrow.size">0.4</data>
      <data key="e_arrow.width">0.4</data>
      <data key="e_arrow.mode">0</data>
      <data key="e_curved">0.1</data>
    </edge>
    <edge source="n47" target="n128">
      <data key="e_TYPEA">protein</data>
      <data key="e_TYPEB">protein</data>
      <data key="e_MECHANISM">transcriptional regulation</data>
      <data key="e_EFFECT">up-regulates quantity by expression</data>
      <data key="e_DIRECT">YES</data>
      <data key="e_SCORE">0.1364</data>
      <data key="e_width">0.1364</data>
      <data key="e_color">#FF7F50</data>
      <data key="e_arrow.size">0.4</data>
      <data key="e_arrow.width">0.4</data>
      <data key="e_arrow.mode">2</data>
      <data key="e_curved">0.1</data>
    </edge>
    <edge source="n71" target="n128">
      <data key="e_TYPEA">protein</data>
      <data key="e_TYPEB">protein</data>
      <data key="e_MECHANISM">transcriptional regulation</data>
      <data key="e_EFFECT">up-regulates quantity by expression</data>
      <data key="e_DIRECT">NO</data>
      <data key="e_SCORE">0.1364</data>
      <data key="e_width">0.1364</data>
      <data key="e_color">#FF7F50</data>
      <data key="e_arrow.size">0.4</data>
      <data key="e_arrow.width">0.4</data>
      <data key="e_arrow.mode">0</data>
      <data key="e_curved">0.1</data>
    </edge>
    <edge source="n78" target="n128">
      <data key="e_TYPEA">protein</data>
      <data key="e_TYPEB">protein</data>
      <data key="e_MECHANISM">transcriptional regulation</data>
      <data key="e_EFFECT">up-regulates quantity by expression</data>
      <data key="e_DIRECT">NO</data>
      <data key="e_SCORE">0.1364</data>
      <data key="e_width">0.1364</data>
      <data key="e_color">#FF7F50</data>
      <data key="e_arrow.size">0.4</data>
      <data key="e_arrow.width">0.4</data>
      <data key="e_arrow.mode">0</data>
      <data key="e_curved">0.1</data>
    </edge>
    <edge source="n83" target="n128">
      <data key="e_TYPEA">protein</data>
      <data key="e_TYPEB">protein</data>
      <data key="e_MECHANISM">transcriptional regulation</data>
      <data key="e_EFFECT">up-regulates quantity by expression</data>
      <data key="e_DIRECT">YES</data>
      <data key="e_SCORE">0.1364</data>
      <data key="e_width">0.1364</data>
      <data key="e_color">#FF7F50</data>
      <data key="e_arrow.size">0.4</data>
      <data key="e_arrow.width">0.4</data>
      <data key="e_arrow.mode">2</data>
      <data key="e_curved">0.1</data>
    </edge>
    <edge source="n47" target="n129">
      <data key="e_TYPEA">protein</data>
      <data key="e_TYPEB">protein</data>
      <data key="e_MECHANISM">transcriptional regulation</data>
      <data key="e_EFFECT">up-regulates quantity by expression</data>
      <data key="e_DIRECT">NO</data>
      <data key="e_SCORE">0.1364</data>
      <data key="e_width">0.1364</data>
      <data key="e_color">#FF7F50</data>
      <data key="e_arrow.size">0.4</data>
      <data key="e_arrow.width">0.4</data>
      <data key="e_arrow.mode">0</data>
      <data key="e_curved">0.1</data>
    </edge>
    <edge source="n47" target="n130">
      <data key="e_TYPEA">protein</data>
      <data key="e_TYPEB">protein</data>
      <data key="e_MECHANISM">transcriptional regulation</data>
      <data key="e_EFFECT">up-regulates quantity by expression</data>
      <data key="e_DIRECT">YES</data>
      <data key="e_SCORE">0.1364</data>
      <data key="e_width">0.1364</data>
      <data key="e_color">#FF7F50</data>
      <data key="e_arrow.size">0.4</data>
      <data key="e_arrow.width">0.4</data>
      <data key="e_arrow.mode">2</data>
      <data key="e_curved">0.1</data>
    </edge>
    <edge source="n47" target="n131">
      <data key="e_TYPEA">protein</data>
      <data key="e_TYPEB">protein</data>
      <data key="e_MECHANISM">transcriptional regulation</data>
      <data key="e_EFFECT">up-regulates quantity by expression</data>
      <data key="e_DIRECT">NO</data>
      <data key="e_SCORE">0.1364</data>
      <data key="e_width">0.1364</data>
      <data key="e_color">#FF7F50</data>
      <data key="e_arrow.size">0.4</data>
      <data key="e_arrow.width">0.4</data>
      <data key="e_arrow.mode">0</data>
      <data key="e_curved">0.1</data>
    </edge>
    <edge source="n78" target="n131">
      <data key="e_TYPEA">protein</data>
      <data key="e_TYPEB">protein</data>
      <data key="e_MECHANISM">transcriptional regulation</data>
      <data key="e_EFFECT">down-regulates quantity by repression</data>
      <data key="e_DIRECT">NO</data>
      <data key="e_SCORE">0.1364</data>
      <data key="e_width">0.1364</data>
      <data key="e_color">#008B8B</data>
      <data key="e_arrow.size">0.4</data>
      <data key="e_arrow.width">0.4</data>
      <data key="e_arrow.mode">0</data>
      <data key="e_curved">0.1</data>
    </edge>
    <edge source="n48" target="n132">
      <data key="e_TYPEA">protein</data>
      <data key="e_TYPEB">protein</data>
      <data key="e_MECHANISM">transcriptional regulation</data>
      <data key="e_EFFECT">up-regulates quantity by expression</data>
      <data key="e_DIRECT">NO</data>
      <data key="e_SCORE">0.1364</data>
      <data key="e_width">0.1364</data>
      <data key="e_color">#FF7F50</data>
      <data key="e_arrow.size">0.4</data>
      <data key="e_arrow.width">0.4</data>
      <data key="e_arrow.mode">0</data>
      <data key="e_curved">0.1</data>
    </edge>
    <edge source="n49" target="n133">
      <data key="e_TYPEA">protein</data>
      <data key="e_TYPEB">protein</data>
      <data key="e_MECHANISM">transcriptional regulation</data>
      <data key="e_EFFECT">up-regulates quantity by expression</data>
      <data key="e_DIRECT">YES</data>
      <data key="e_SCORE">0.1364</data>
      <data key="e_width">0.1364</data>
      <data key="e_color">#FF7F50</data>
      <data key="e_arrow.size">0.4</data>
      <data key="e_arrow.width">0.4</data>
      <data key="e_arrow.mode">2</data>
      <data key="e_curved">0.1</data>
    </edge>
    <edge source="n68" target="n133">
      <data key="e_TYPEA">protein</data>
      <data key="e_TYPEB">protein</data>
      <data key="e_MECHANISM">transcriptional regulation</data>
      <data key="e_EFFECT">up-regulates quantity by expression</data>
      <data key="e_DIRECT">YES</data>
      <data key="e_SCORE">0.1364</data>
      <data key="e_width">0.1364</data>
      <data key="e_color">#FF7F50</data>
      <data key="e_arrow.size">0.4</data>
      <data key="e_arrow.width">0.4</data>
      <data key="e_arrow.mode">2</data>
      <data key="e_curved">0.1</data>
    </edge>
    <edge source="n52" target="n134">
      <data key="e_TYPEA">protein</data>
      <data key="e_TYPEB">protein</data>
      <data key="e_MECHANISM">transcriptional regulation</data>
      <data key="e_EFFECT">up-regulates quantity by expression</data>
      <data key="e_DIRECT">NO</data>
      <data key="e_SCORE">0.1364</data>
      <data key="e_width">0.1364</data>
      <data key="e_color">#FF7F50</data>
      <data key="e_arrow.size">0.4</data>
      <data key="e_arrow.width">0.4</data>
      <data key="e_arrow.mode">0</data>
      <data key="e_curved">0.1</data>
    </edge>
    <edge source="n53" target="n134">
      <data key="e_TYPEA">protein</data>
      <data key="e_TYPEB">protein</data>
      <data key="e_MECHANISM">transcriptional regulation</data>
      <data key="e_EFFECT">up-regulates quantity by expression</data>
      <data key="e_DIRECT">NO</data>
      <data key="e_SCORE">0.1364</data>
      <data key="e_width">0.1364</data>
      <data key="e_color">#FF7F50</data>
      <data key="e_arrow.size">0.4</data>
      <data key="e_arrow.width">0.4</data>
      <data key="e_arrow.mode">0</data>
      <data key="e_curved">0.1</data>
    </edge>
    <edge source="n55" target="n134">
      <data key="e_TYPEA">protein</data>
      <data key="e_TYPEB">protein</data>
      <data key="e_MECHANISM">transcriptional regulation</data>
      <data key="e_EFFECT">up-regulates quantity by expression</data>
      <data key="e_DIRECT">YES</data>
      <data key="e_SCORE">0.1364</data>
      <data key="e_width">0.1364</data>
      <data key="e_color">#FF7F50</data>
      <data key="e_arrow.size">0.4</data>
      <data key="e_arrow.width">0.4</data>
      <data key="e_arrow.mode">2</data>
      <data key="e_curved">0.1</data>
    </edge>
    <edge source="n68" target="n134">
      <data key="e_TYPEA">protein</data>
      <data key="e_TYPEB">protein</data>
      <data key="e_MECHANISM">transcriptional regulation</data>
      <data key="e_EFFECT">up-regulates quantity by expression</data>
      <data key="e_DIRECT">YES</data>
      <data key="e_SCORE">0.1364</data>
      <data key="e_width">0.1364</data>
      <data key="e_color">#FF7F50</data>
      <data key="e_arrow.size">0.4</data>
      <data key="e_arrow.width">0.4</data>
      <data key="e_arrow.mode">2</data>
      <data key="e_curved">0.1</data>
    </edge>
    <edge source="n79" target="n134">
      <data key="e_TYPEA">protein</data>
      <data key="e_TYPEB">protein</data>
      <data key="e_MECHANISM">transcriptional regulation</data>
      <data key="e_EFFECT">up-regulates quantity by expression</data>
      <data key="e_DIRECT">NO</data>
      <data key="e_SCORE">0.1364</data>
      <data key="e_width">0.1364</data>
      <data key="e_color">#FF7F50</data>
      <data key="e_arrow.size">0.4</data>
      <data key="e_arrow.width">0.4</data>
      <data key="e_arrow.mode">0</data>
      <data key="e_curved">0.1</data>
    </edge>
    <edge source="n55" target="n135">
      <data key="e_TYPEA">protein</data>
      <data key="e_TYPEB">protein</data>
      <data key="e_MECHANISM">transcriptional regulation</data>
      <data key="e_EFFECT">up-regulates quantity by expression</data>
      <data key="e_DIRECT">NO</data>
      <data key="e_SCORE">0.1364</data>
      <data key="e_width">0.1364</data>
      <data key="e_color">#FF7F50</data>
      <data key="e_arrow.size">0.4</data>
      <data key="e_arrow.width">0.4</data>
      <data key="e_arrow.mode">0</data>
      <data key="e_curved">0.1</data>
    </edge>
    <edge source="n61" target="n135">
      <data key="e_TYPEA">protein</data>
      <data key="e_TYPEB">protein</data>
      <data key="e_MECHANISM">transcriptional regulation</data>
      <data key="e_EFFECT">up-regulates quantity by expression</data>
      <data key="e_DIRECT">NO</data>
      <data key="e_SCORE">0.1364</data>
      <data key="e_width">0.1364</data>
      <data key="e_color">#FF7F50</data>
      <data key="e_arrow.size">0.4</data>
      <data key="e_arrow.width">0.4</data>
      <data key="e_arrow.mode">0</data>
      <data key="e_curved">0.1</data>
    </edge>
    <edge source="n61" target="n135">
      <data key="e_TYPEA">protein</data>
      <data key="e_TYPEB">protein</data>
      <data key="e_MECHANISM">transcriptional regulation</data>
      <data key="e_EFFECT">down-regulates quantity by repression</data>
      <data key="e_DIRECT">NO</data>
      <data key="e_SCORE">0.2197</data>
      <data key="e_width">0.2197</data>
      <data key="e_color">#008B8B</data>
      <data key="e_arrow.size">0.4</data>
      <data key="e_arrow.width">0.4</data>
      <data key="e_arrow.mode">0</data>
      <data key="e_curved">0.1</data>
    </edge>
    <edge source="n75" target="n135">
      <data key="e_TYPEA">protein</data>
      <data key="e_TYPEB">protein</data>
      <data key="e_MECHANISM">transcriptional regulation</data>
      <data key="e_EFFECT">down-regulates quantity by repression</data>
      <data key="e_DIRECT">NO</data>
      <data key="e_SCORE">0.2197</data>
      <data key="e_width">0.2197</data>
      <data key="e_color">#008B8B</data>
      <data key="e_arrow.size">0.4</data>
      <data key="e_arrow.width">0.4</data>
      <data key="e_arrow.mode">0</data>
      <data key="e_curved">0.1</data>
    </edge>
    <edge source="n55" target="n136">
      <data key="e_TYPEA">protein</data>
      <data key="e_TYPEB">protein</data>
      <data key="e_MECHANISM">transcriptional regulation</data>
      <data key="e_EFFECT">up-regulates quantity by expression</data>
      <data key="e_DIRECT">NO</data>
      <data key="e_SCORE">0.1364</data>
      <data key="e_width">0.1364</data>
      <data key="e_color">#FF7F50</data>
      <data key="e_arrow.size">0.4</data>
      <data key="e_arrow.width">0.4</data>
      <data key="e_arrow.mode">0</data>
      <data key="e_curved">0.1</data>
    </edge>
    <edge source="n61" target="n137">
      <data key="e_TYPEA">protein</data>
      <data key="e_TYPEB">protein</data>
      <data key="e_MECHANISM">transcriptional activation</data>
      <data key="e_EFFECT">up-regulates quantity by expression</data>
      <data key="e_DIRECT">YES</data>
      <data key="e_SCORE">0.2753</data>
      <data key="e_width">0.2753</data>
      <data key="e_color">#FF7F50</data>
      <data key="e_arrow.size">0.4</data>
      <data key="e_arrow.width">0.4</data>
      <data key="e_arrow.mode">2</data>
      <data key="e_curved">0.1</data>
    </edge>
    <edge source="n75" target="n137">
      <data key="e_TYPEA">protein</data>
      <data key="e_TYPEB">protein</data>
      <data key="e_MECHANISM">transcriptional activation</data>
      <data key="e_EFFECT">up-regulates quantity by expression</data>
      <data key="e_DIRECT">YES</data>
      <data key="e_SCORE">0.2753</data>
      <data key="e_width">0.2753</data>
      <data key="e_color">#FF7F50</data>
      <data key="e_arrow.size">0.4</data>
      <data key="e_arrow.width">0.4</data>
      <data key="e_arrow.mode">2</data>
      <data key="e_curved">0.1</data>
    </edge>
    <edge source="n68" target="n138">
      <data key="e_TYPEA">protein</data>
      <data key="e_TYPEB">protein</data>
      <data key="e_MECHANISM">transcriptional regulation</data>
      <data key="e_EFFECT">up-regulates quantity by expression</data>
      <data key="e_DIRECT">YES</data>
      <data key="e_SCORE">0.1364</data>
      <data key="e_width">0.1364</data>
      <data key="e_color">#FF7F50</data>
      <data key="e_arrow.size">0.4</data>
      <data key="e_arrow.width">0.4</data>
      <data key="e_arrow.mode">2</data>
      <data key="e_curved">0.1</data>
    </edge>
    <edge source="n68" target="n139">
      <data key="e_TYPEA">protein</data>
      <data key="e_TYPEB">protein</data>
      <data key="e_MECHANISM">transcriptional regulation</data>
      <data key="e_EFFECT">up-regulates quantity by expression</data>
      <data key="e_DIRECT">YES</data>
      <data key="e_SCORE">0.1364</data>
      <data key="e_width">0.1364</data>
      <data key="e_color">#FF7F50</data>
      <data key="e_arrow.size">0.4</data>
      <data key="e_arrow.width">0.4</data>
      <data key="e_arrow.mode">2</data>
      <data key="e_curved">0.1</data>
    </edge>
    <edge source="n68" target="n140">
      <data key="e_TYPEA">protein</data>
      <data key="e_TYPEB">protein</data>
      <data key="e_MECHANISM">transcriptional regulation</data>
      <data key="e_EFFECT">up-regulates quantity by expression</data>
      <data key="e_DIRECT">YES</data>
      <data key="e_SCORE">0.1364</data>
      <data key="e_width">0.1364</data>
      <data key="e_color">#FF7F50</data>
      <data key="e_arrow.size">0.4</data>
      <data key="e_arrow.width">0.4</data>
      <data key="e_arrow.mode">2</data>
      <data key="e_curved">0.1</data>
    </edge>
    <edge source="n69" target="n140">
      <data key="e_TYPEA">protein</data>
      <data key="e_TYPEB">protein</data>
      <data key="e_MECHANISM">transcriptional regulation</data>
      <data key="e_EFFECT">up-regulates quantity by expression</data>
      <data key="e_DIRECT">NO</data>
      <data key="e_SCORE">0.1364</data>
      <data key="e_width">0.1364</data>
      <data key="e_color">#FF7F50</data>
      <data key="e_arrow.size">0.4</data>
      <data key="e_arrow.width">0.4</data>
      <data key="e_arrow.mode">0</data>
      <data key="e_curved">0.1</data>
    </edge>
    <edge source="n73" target="n141">
      <data key="e_TYPEA">protein</data>
      <data key="e_TYPEB">protein</data>
      <data key="e_MECHANISM">transcriptional regulation</data>
      <data key="e_EFFECT">up-regulates quantity by expression</data>
      <data key="e_DIRECT">NO</data>
      <data key="e_SCORE">0.1364</data>
      <data key="e_width">0.1364</data>
      <data key="e_color">#FF7F50</data>
      <data key="e_arrow.size">0.4</data>
      <data key="e_arrow.width">0.4</data>
      <data key="e_arrow.mode">0</data>
      <data key="e_curved">0.1</data>
    </edge>
    <edge source="n81" target="n141">
      <data key="e_TYPEA">protein</data>
      <data key="e_TYPEB">protein</data>
      <data key="e_MECHANISM">transcriptional regulation</data>
      <data key="e_EFFECT">up-regulates quantity by expression</data>
      <data key="e_DIRECT">NO</data>
      <data key="e_SCORE">0.1364</data>
      <data key="e_width">0.1364</data>
      <data key="e_color">#FF7F50</data>
      <data key="e_arrow.size">0.4</data>
      <data key="e_arrow.width">0.4</data>
      <data key="e_arrow.mode">0</data>
      <data key="e_curved">0.1</data>
    </edge>
    <edge source="n82" target="n141">
      <data key="e_TYPEA">protein</data>
      <data key="e_TYPEB">protein</data>
      <data key="e_MECHANISM">transcriptional regulation</data>
      <data key="e_EFFECT">down-regulates quantity by repression</data>
      <data key="e_DIRECT">NO</data>
      <data key="e_SCORE">0.1364</data>
      <data key="e_width">0.1364</data>
      <data key="e_color">#008B8B</data>
      <data key="e_arrow.size">0.4</data>
      <data key="e_arrow.width">0.4</data>
      <data key="e_arrow.mode">0</data>
      <data key="e_curved">0.1</data>
    </edge>
    <edge source="n78" target="n142">
      <data key="e_TYPEA">protein</data>
      <data key="e_TYPEB">protein</data>
      <data key="e_MECHANISM">transcriptional regulation</data>
      <data key="e_EFFECT">up-regulates quantity by expression</data>
      <data key="e_DIRECT">NO</data>
      <data key="e_SCORE">0.1364</data>
      <data key="e_width">0.1364</data>
      <data key="e_color">#FF7F50</data>
      <data key="e_arrow.size">0.4</data>
      <data key="e_arrow.width">0.4</data>
      <data key="e_arrow.mode">0</data>
      <data key="e_curved">0.1</data>
    </edge>
  </graph>
</graphml>
