# Supplementary material for: A synthetic lipopeptide targeting top-priority multidrug-resistant Gram-negative pathogens
Source: Nat Commun. 2022 Mar 25;13:1625. doi: 10.1038/s41467-022-29234-3 (PMC8956739; doi:10.1038/s41467-022-29234-3)
Supplement: Supplementary file 3 — Source Data [file 41467_2022_29234_MOESM3_ESM.zip › source data/Fig.6c.PMB.graphml.txt]

<?xml version="1.0" encoding="UTF-8"?>
<graphml xmlns="http://graphml.graphdrawing.org/xmlns"
         xmlns:xsi="http://www.w3.org/2001/XMLSchema-instance"
         xsi:schemaLocation="http://graphml.graphdrawing.org/xmlns
         http://graphml.graphdrawing.org/xmlns/1.0/graphml.xsd">
<!-- Created by igraph -->
  <key id="v_name" for="node" attr.name="name" attr.type="string"/>
  <key id="v_color" for="node" attr.name="color" attr.type="string"/>
  <key id="v_frame.color" for="node" attr.name="frame.color" attr.type="boolean"/>
  <key id="v_size" for="node" attr.name="size" attr.type="double"/>
  <key id="v_label.color" for="node" attr.name="label.color" attr.type="string"/>
  <key id="v_label.dist" for="node" attr.name="label.dist" attr.type="double"/>
  <key id="v_label.family" for="node" attr.name="label.family" attr.type="string"/>
  <key id="v_label.cex" for="node" attr.name="label.cex" attr.type="double"/>
  <key id="e_TYPEA" for="edge" attr.name="TYPEA" attr.type="string"/>
  <key id="e_TYPEB" for="edge" attr.name="TYPEB" attr.type="string"/>
  <key id="e_MECHANISM" for="edge" attr.name="MECHANISM" attr.type="string"/>
  <key id="e_EFFECT" for="edge" attr.name="EFFECT" attr.type="string"/>
  <key id="e_DIRECT" for="edge" attr.name="DIRECT" attr.type="string"/>
  <key id="e_SCORE" for="edge" attr.name="SCORE" attr.type="double"/>
  <key id="e_width" for="edge" attr.name="width" attr.type="double"/>
  <key id="e_color" for="edge" attr.name="color" attr.type="string"/>
  <key id="e_arrow.size" for="edge" attr.name="arrow.size" attr.type="double"/>
  <key id="e_arrow.width" for="edge" attr.name="arrow.width" attr.type="double"/>
  <key id="e_arrow.mode" for="edge" attr.name="arrow.mode" attr.type="double"/>
  <key id="e_curved" for="edge" attr.name="curved" attr.type="double"/>
  <graph id="G" edgedefault="undirected">
    <node id="n0">
      <data key="v_name">GTF2I</data>
      <data key="v_color">black</data>
      <data key="v_frame.color">true</data>
      <data key="v_size">1</data>
      <data key="v_label.color">black</data>
      <data key="v_label.dist">0.3</data>
      <data key="v_label.family">Helvetica</data>
      <data key="v_label.cex">0.6</data>
    </node>
    <node id="n1">
      <data key="v_name">HDAC1</data>
      <data key="v_color">black</data>
      <data key="v_frame.color">true</data>
      <data key="v_size">1</data>
      <data key="v_label.color">black</data>
      <data key="v_label.dist">0.3</data>
      <data key="v_label.family">Helvetica</data>
      <data key="v_label.cex">0.6</data>
    </node>
    <node id="n2">
      <data key="v_name">HDAC2</data>
      <data key="v_color">black</data>
      <data key="v_frame.color">true</data>
      <data key="v_size">1</data>
      <data key="v_label.color">black</data>
      <data key="v_label.dist">0.3</data>
      <data key="v_label.family">Helvetica</data>
      <data key="v_label.cex">0.6</data>
    </node>
    <node id="n3">
      <data key="v_name">HES1</data>
      <data key="v_color">green2</data>
      <data key="v_frame.color">true</data>
      <data key="v_size">1.37189791942576</data>
      <data key="v_label.color">black</data>
      <data key="v_label.dist">0.3</data>
      <data key="v_label.family">Helvetica</data>
      <data key="v_label.cex">0.6</data>
    </node>
    <node id="n4">
      <data key="v_name">HEY1</data>
      <data key="v_color">green2</data>
      <data key="v_frame.color">true</data>
      <data key="v_size">0.987763810897178</data>
      <data key="v_label.color">black</data>
      <data key="v_label.dist">0.3</data>
      <data key="v_label.family">Helvetica</data>
      <data key="v_label.cex">0.6</data>
    </node>
    <node id="n5">
      <data key="v_name">HIC1</data>
      <data key="v_color">green2</data>
      <data key="v_frame.color">true</data>
      <data key="v_size">1.54881360158196</data>
      <data key="v_label.color">black</data>
      <data key="v_label.dist">0.3</data>
      <data key="v_label.family">Helvetica</data>
      <data key="v_label.cex">0.6</data>
    </node>
    <node id="n6">
      <data key="v_name">HIF1A</data>
      <data key="v_color">black</data>
      <data key="v_frame.color">true</data>
      <data key="v_size">1</data>
      <data key="v_label.color">black</data>
      <data key="v_label.dist">0.3</data>
      <data key="v_label.family">Helvetica</data>
      <data key="v_label.cex">0.6</data>
    </node>
    <node id="n7">
      <data key="v_name">HMGA2</data>
      <data key="v_color">red2</data>
      <data key="v_frame.color">true</data>
      <data key="v_size">1.90085962710572</data>
      <data key="v_label.color">black</data>
      <data key="v_label.dist">0.3</data>
      <data key="v_label.family">Helvetica</data>
      <data key="v_label.cex">0.6</data>
    </node>
    <node id="n8">
      <data key="v_name">HMGA1</data>
      <data key="v_color">green2</data>
      <data key="v_frame.color">true</data>
      <data key="v_size">1.00100700841696</data>
      <data key="v_label.color">black</data>
      <data key="v_label.dist">0.3</data>
      <data key="v_label.family">Helvetica</data>
      <data key="v_label.cex">0.6</data>
    </node>
    <node id="n9">
      <data key="v_name">HMOX1</data>
      <data key="v_color">green2</data>
      <data key="v_frame.color">true</data>
      <data key="v_size">1.5458313719026</data>
      <data key="v_label.color">black</data>
      <data key="v_label.dist">0.3</data>
      <data key="v_label.family">Helvetica</data>
      <data key="v_label.cex">0.6</data>
    </node>
    <node id="n10">
      <data key="v_name">HNF1B</data>
      <data key="v_color">black</data>
      <data key="v_frame.color">true</data>
      <data key="v_size">1</data>
      <data key="v_label.color">black</data>
      <data key="v_label.dist">0.3</data>
      <data key="v_label.family">Helvetica</data>
      <data key="v_label.cex">0.6</data>
    </node>
    <node id="n11">
      <data key="v_name">HOXA13</data>
      <data key="v_color">black</data>
      <data key="v_frame.color">true</data>
      <data key="v_size">1</data>
      <data key="v_label.color">black</data>
      <data key="v_label.dist">0.3</data>
      <data key="v_label.family">Helvetica</data>
      <data key="v_label.cex">0.6</data>
    </node>
    <node id="n12">
      <data key="v_name">HOXA9</data>
      <data key="v_color">black</data>
      <data key="v_frame.color">true</data>
      <data key="v_size">1</data>
      <data key="v_label.color">black</data>
      <data key="v_label.dist">0.3</data>
      <data key="v_label.family">Helvetica</data>
      <data key="v_label.cex">0.6</data>
    </node>
    <node id="n13">
      <data key="v_name">HOXD13</data>
      <data key="v_color">black</data>
      <data key="v_frame.color">true</data>
      <data key="v_size">1</data>
      <data key="v_label.color">black</data>
      <data key="v_label.dist">0.3</data>
      <data key="v_label.family">Helvetica</data>
      <data key="v_label.cex">0.6</data>
    </node>
    <node id="n14">
      <data key="v_name">HSF1</data>
      <data key="v_color">black</data>
      <data key="v_frame.color">true</data>
      <data key="v_size">1</data>
      <data key="v_label.color">black</data>
      <data key="v_label.dist">0.3</data>
      <data key="v_label.family">Helvetica</data>
      <data key="v_label.cex">0.6</data>
    </node>
    <node id="n15">
      <data key="v_name">HSF2</data>
      <data key="v_color">black</data>
      <data key="v_frame.color">true</data>
      <data key="v_size">1</data>
      <data key="v_label.color">black</data>
      <data key="v_label.dist">0.3</data>
      <data key="v_label.family">Helvetica</data>
      <data key="v_label.cex">0.6</data>
    </node>
    <node id="n16">
      <data key="v_name">HSF4</data>
      <data key="v_color">red2</data>
      <data key="v_frame.color">true</data>
      <data key="v_size">0.895146748196594</data>
      <data key="v_label.color">black</data>
      <data key="v_label.dist">0.3</data>
      <data key="v_label.family">Helvetica</data>
      <data key="v_label.cex">0.6</data>
    </node>
    <node id="n17">
      <data key="v_name">HSPH1</data>
      <data key="v_color">green2</data>
      <data key="v_frame.color">true</data>
      <data key="v_size">0.925204676074779</data>
      <data key="v_label.color">black</data>
      <data key="v_label.dist">0.3</data>
      <data key="v_label.family">Helvetica</data>
      <data key="v_label.cex">0.6</data>
    </node>
    <node id="n18">
      <data key="v_name">IFNG</data>
      <data key="v_color">black</data>
      <data key="v_frame.color">true</data>
      <data key="v_size">1</data>
      <data key="v_label.color">black</data>
      <data key="v_label.dist">0.3</data>
      <data key="v_label.family">Helvetica</data>
      <data key="v_label.cex">0.6</data>
    </node>
    <node id="n19">
      <data key="v_name">IGF1</data>
      <data key="v_color">black</data>
      <data key="v_frame.color">true</data>
      <data key="v_size">1</data>
      <data key="v_label.color">black</data>
      <data key="v_label.dist">0.3</data>
      <data key="v_label.family">Helvetica</data>
      <data key="v_label.cex">0.6</data>
    </node>
    <node id="n20">
      <data key="v_name">IKBKB</data>
      <data key="v_color">black</data>
      <data key="v_frame.color">true</data>
      <data key="v_size">1</data>
      <data key="v_label.color">black</data>
      <data key="v_label.dist">0.3</data>
      <data key="v_label.family">Helvetica</data>
      <data key="v_label.cex">0.6</data>
    </node>
    <node id="n21">
      <data key="v_name">IKZF2</data>
      <data key="v_color">green2</data>
      <data key="v_frame.color">true</data>
      <data key="v_size">4.7230006216498</data>
      <data key="v_label.color">black</data>
      <data key="v_label.dist">0.3</data>
      <data key="v_label.family">Helvetica</data>
      <data key="v_label.cex">0.6</data>
    </node>
    <node id="n22">
      <data key="v_name">IL10</data>
      <data key="v_color">black</data>
      <data key="v_frame.color">true</data>
      <data key="v_size">1</data>
      <data key="v_label.color">black</data>
      <data key="v_label.dist">0.3</data>
      <data key="v_label.family">Helvetica</data>
      <data key="v_label.cex">0.6</data>
    </node>
    <node id="n23">
      <data key="v_name">IL12A</data>
      <data key="v_color">black</data>
      <data key="v_frame.color">true</data>
      <data key="v_size">1</data>
      <data key="v_label.color">black</data>
      <data key="v_label.dist">0.3</data>
      <data key="v_label.family">Helvetica</data>
      <data key="v_label.cex">0.6</data>
    </node>
    <node id="n24">
      <data key="v_name">IL17A</data>
      <data key="v_color">black</data>
      <data key="v_frame.color">true</data>
      <data key="v_size">1</data>
      <data key="v_label.color">black</data>
      <data key="v_label.dist">0.3</data>
      <data key="v_label.family">Helvetica</data>
      <data key="v_label.cex">0.6</data>
    </node>
    <node id="n25">
      <data key="v_name">IL18</data>
      <data key="v_color">green2</data>
      <data key="v_frame.color">true</data>
      <data key="v_size">1.47096132924799</data>
      <data key="v_label.color">black</data>
      <data key="v_label.dist">0.3</data>
      <data key="v_label.family">Helvetica</data>
      <data key="v_label.cex">0.6</data>
    </node>
    <node id="n26">
      <data key="v_name">IL1B</data>
      <data key="v_color">black</data>
      <data key="v_frame.color">true</data>
      <data key="v_size">1</data>
      <data key="v_label.color">black</data>
      <data key="v_label.dist">0.3</data>
      <data key="v_label.family">Helvetica</data>
      <data key="v_label.cex">0.6</data>
    </node>
    <node id="n27">
      <data key="v_name">IL2</data>
      <data key="v_color">black</data>
      <data key="v_frame.color">true</data>
      <data key="v_size">1</data>
      <data key="v_label.color">black</data>
      <data key="v_label.dist">0.3</data>
      <data key="v_label.family">Helvetica</data>
      <data key="v_label.cex">0.6</data>
    </node>
    <node id="n28">
      <data key="v_name">ING1</data>
      <data key="v_color">black</data>
      <data key="v_frame.color">true</data>
      <data key="v_size">1</data>
      <data key="v_label.color">black</data>
      <data key="v_label.dist">0.3</data>
      <data key="v_label.family">Helvetica</data>
      <data key="v_label.cex">0.6</data>
    </node>
    <node id="n29">
      <data key="v_name">IRF5</data>
      <data key="v_color">red2</data>
      <data key="v_frame.color">true</data>
      <data key="v_size">5.4777197487531</data>
      <data key="v_label.color">black</data>
      <data key="v_label.dist">0.3</data>
      <data key="v_label.family">Helvetica</data>
      <data key="v_label.cex">0.6</data>
    </node>
    <node id="n30">
      <data key="v_name">IRF7</data>
      <data key="v_color">black</data>
      <data key="v_frame.color">true</data>
      <data key="v_size">1</data>
      <data key="v_label.color">black</data>
      <data key="v_label.dist">0.3</data>
      <data key="v_label.family">Helvetica</data>
      <data key="v_label.cex">0.6</data>
    </node>
    <node id="n31">
      <data key="v_name">JARID2</data>
      <data key="v_color">green2</data>
      <data key="v_frame.color">true</data>
      <data key="v_size">0.93700744977581</data>
      <data key="v_label.color">black</data>
      <data key="v_label.dist">0.3</data>
      <data key="v_label.family">Helvetica</data>
      <data key="v_label.cex">0.6</data>
    </node>
    <node id="n32">
      <data key="v_name">JUNB</data>
      <data key="v_color">green2</data>
      <data key="v_frame.color">true</data>
      <data key="v_size">0.938959548204806</data>
      <data key="v_label.color">black</data>
      <data key="v_label.dist">0.3</data>
      <data key="v_label.family">Helvetica</data>
      <data key="v_label.cex">0.6</data>
    </node>
    <node id="n33">
      <data key="v_name">JUN</data>
      <data key="v_color">green2</data>
      <data key="v_frame.color">true</data>
      <data key="v_size">1.66867082089778</data>
      <data key="v_label.color">black</data>
      <data key="v_label.dist">0.3</data>
      <data key="v_label.family">Helvetica</data>
      <data key="v_label.cex">0.6</data>
    </node>
    <node id="n34">
      <data key="v_name">KDM6A</data>
      <data key="v_color">black</data>
      <data key="v_frame.color">true</data>
      <data key="v_size">1</data>
      <data key="v_label.color">black</data>
      <data key="v_label.dist">0.3</data>
      <data key="v_label.family">Helvetica</data>
      <data key="v_label.cex">0.6</data>
    </node>
    <node id="n35">
      <data key="v_name">KLF10</data>
      <data key="v_color">red2</data>
      <data key="v_frame.color">true</data>
      <data key="v_size">2.59631238383157</data>
      <data key="v_label.color">black</data>
      <data key="v_label.dist">0.3</data>
      <data key="v_label.family">Helvetica</data>
      <data key="v_label.cex">0.6</data>
    </node>
    <node id="n36">
      <data key="v_name">KLF2</data>
      <data key="v_color">green2</data>
      <data key="v_frame.color">true</data>
      <data key="v_size">2.39476889038915</data>
      <data key="v_label.color">black</data>
      <data key="v_label.dist">0.3</data>
      <data key="v_label.family">Helvetica</data>
      <data key="v_label.cex">0.6</data>
    </node>
    <node id="n37">
      <data key="v_name">KLF4</data>
      <data key="v_color">green2</data>
      <data key="v_frame.color">true</data>
      <data key="v_size">6.02671646771214</data>
      <data key="v_label.color">black</data>
      <data key="v_label.dist">0.3</data>
      <data key="v_label.family">Helvetica</data>
      <data key="v_label.cex">0.6</data>
    </node>
    <node id="n38">
      <data key="v_name">KLF5</data>
      <data key="v_color">black</data>
      <data key="v_frame.color">true</data>
      <data key="v_size">1</data>
      <data key="v_label.color">black</data>
      <data key="v_label.dist">0.3</data>
      <data key="v_label.family">Helvetica</data>
      <data key="v_label.cex">0.6</data>
    </node>
    <node id="n39">
      <data key="v_name">KMT2C</data>
      <data key="v_color">black</data>
      <data key="v_frame.color">true</data>
      <data key="v_size">1</data>
      <data key="v_label.color">black</data>
      <data key="v_label.dist">0.3</data>
      <data key="v_label.family">Helvetica</data>
      <data key="v_label.cex">0.6</data>
    </node>
    <node id="n40">
      <data key="v_name">LATS1</data>
      <data key="v_color">black</data>
      <data key="v_frame.color">true</data>
      <data key="v_size">1</data>
      <data key="v_label.color">black</data>
      <data key="v_label.dist">0.3</data>
      <data key="v_label.family">Helvetica</data>
      <data key="v_label.cex">0.6</data>
    </node>
    <node id="n41">
      <data key="v_name">LATS2</data>
      <data key="v_color">black</data>
      <data key="v_frame.color">true</data>
      <data key="v_size">1</data>
      <data key="v_label.color">black</data>
      <data key="v_label.dist">0.3</data>
      <data key="v_label.family">Helvetica</data>
      <data key="v_label.cex">0.6</data>
    </node>
    <node id="n42">
      <data key="v_name">LEF1</data>
      <data key="v_color">black</data>
      <data key="v_frame.color">true</data>
      <data key="v_size">1</data>
      <data key="v_label.color">black</data>
      <data key="v_label.dist">0.3</data>
      <data key="v_label.family">Helvetica</data>
      <data key="v_label.cex">0.6</data>
    </node>
    <node id="n43">
      <data key="v_name">LMO2</data>
      <data key="v_color">black</data>
      <data key="v_frame.color">true</data>
      <data key="v_size">1</data>
      <data key="v_label.color">black</data>
      <data key="v_label.dist">0.3</data>
      <data key="v_label.family">Helvetica</data>
      <data key="v_label.cex">0.6</data>
    </node>
    <node id="n44">
      <data key="v_name">LMO3</data>
      <data key="v_color">black</data>
      <data key="v_frame.color">true</data>
      <data key="v_size">1</data>
      <data key="v_label.color">black</data>
      <data key="v_label.dist">0.3</data>
      <data key="v_label.family">Helvetica</data>
      <data key="v_label.cex">0.6</data>
    </node>
    <node id="n45">
      <data key="v_name">LYL1</data>
      <data key="v_color">black</data>
      <data key="v_frame.color">true</data>
      <data key="v_size">1</data>
      <data key="v_label.color">black</data>
      <data key="v_label.dist">0.3</data>
      <data key="v_label.family">Helvetica</data>
      <data key="v_label.cex">0.6</data>
    </node>
    <node id="n46">
      <data key="v_name">MAFA</data>
      <data key="v_color">black</data>
      <data key="v_frame.color">true</data>
      <data key="v_size">1</data>
      <data key="v_label.color">black</data>
      <data key="v_label.dist">0.3</data>
      <data key="v_label.family">Helvetica</data>
      <data key="v_label.cex">0.6</data>
    </node>
    <node id="n47">
      <data key="v_name">MAML2</data>
      <data key="v_color">black</data>
      <data key="v_frame.color">true</data>
      <data key="v_size">1</data>
      <data key="v_label.color">black</data>
      <data key="v_label.dist">0.3</data>
      <data key="v_label.family">Helvetica</data>
      <data key="v_label.cex">0.6</data>
    </node>
    <node id="n48">
      <data key="v_name">MAPK12</data>
      <data key="v_color">black</data>
      <data key="v_frame.color">true</data>
      <data key="v_size">1</data>
      <data key="v_label.color">black</data>
      <data key="v_label.dist">0.3</data>
      <data key="v_label.family">Helvetica</data>
      <data key="v_label.cex">0.6</data>
    </node>
    <node id="n49">
      <data key="v_name">MAPK14</data>
      <data key="v_color">black</data>
      <data key="v_frame.color">true</data>
      <data key="v_size">1</data>
      <data key="v_label.color">black</data>
      <data key="v_label.dist">0.3</data>
      <data key="v_label.family">Helvetica</data>
      <data key="v_label.cex">0.6</data>
    </node>
    <node id="n50">
      <data key="v_name">MAPK3</data>
      <data key="v_color">black</data>
      <data key="v_frame.color">true</data>
      <data key="v_size">1</data>
      <data key="v_label.color">black</data>
      <data key="v_label.dist">0.3</data>
      <data key="v_label.family">Helvetica</data>
      <data key="v_label.cex">0.6</data>
    </node>
    <node id="n51">
      <data key="v_name">MAPK7</data>
      <data key="v_color">black</data>
      <data key="v_frame.color">true</data>
      <data key="v_size">1</data>
      <data key="v_label.color">black</data>
      <data key="v_label.dist">0.3</data>
      <data key="v_label.family">Helvetica</data>
      <data key="v_label.cex">0.6</data>
    </node>
    <node id="n52">
      <data key="v_name">MECOM</data>
      <data key="v_color">black</data>
      <data key="v_frame.color">true</data>
      <data key="v_size">1</data>
      <data key="v_label.color">black</data>
      <data key="v_label.dist">0.3</data>
      <data key="v_label.family">Helvetica</data>
      <data key="v_label.cex">0.6</data>
    </node>
    <node id="n53">
      <data key="v_name">MECP2</data>
      <data key="v_color">black</data>
      <data key="v_frame.color">true</data>
      <data key="v_size">1</data>
      <data key="v_label.color">black</data>
      <data key="v_label.dist">0.3</data>
      <data key="v_label.family">Helvetica</data>
      <data key="v_label.cex">0.6</data>
    </node>
    <node id="n54">
      <data key="v_name">MEF2C</data>
      <data key="v_color">black</data>
      <data key="v_frame.color">true</data>
      <data key="v_size">1</data>
      <data key="v_label.color">black</data>
      <data key="v_label.dist">0.3</data>
      <data key="v_label.family">Helvetica</data>
      <data key="v_label.cex">0.6</data>
    </node>
    <node id="n55">
      <data key="v_name">MEN1</data>
      <data key="v_color">black</data>
      <data key="v_frame.color">true</data>
      <data key="v_size">1</data>
      <data key="v_label.color">black</data>
      <data key="v_label.dist">0.3</data>
      <data key="v_label.family">Helvetica</data>
      <data key="v_label.cex">0.6</data>
    </node>
    <node id="n56">
      <data key="v_name">MEST</data>
      <data key="v_color">red2</data>
      <data key="v_frame.color">true</data>
      <data key="v_size">0.99995889317734</data>
      <data key="v_label.color">black</data>
      <data key="v_label.dist">0.3</data>
      <data key="v_label.family">Helvetica</data>
      <data key="v_label.cex">0.6</data>
    </node>
    <node id="n57">
      <data key="v_name">MTA1</data>
      <data key="v_color">black</data>
      <data key="v_frame.color">true</data>
      <data key="v_size">1</data>
      <data key="v_label.color">black</data>
      <data key="v_label.dist">0.3</data>
      <data key="v_label.family">Helvetica</data>
      <data key="v_label.cex">0.6</data>
    </node>
    <node id="n58">
      <data key="v_name">MSX1</data>
      <data key="v_color">red2</data>
      <data key="v_frame.color">true</data>
      <data key="v_size">1.22861630945948</data>
      <data key="v_label.color">black</data>
      <data key="v_label.dist">0.3</data>
      <data key="v_label.family">Helvetica</data>
      <data key="v_label.cex">0.6</data>
    </node>
    <node id="n59">
      <data key="v_name">MYC</data>
      <data key="v_color">black</data>
      <data key="v_frame.color">true</data>
      <data key="v_size">1</data>
      <data key="v_label.color">black</data>
      <data key="v_label.dist">0.3</data>
      <data key="v_label.family">Helvetica</data>
      <data key="v_label.cex">0.6</data>
    </node>
    <node id="n60">
      <data key="v_name">MYOD1</data>
      <data key="v_color">black</data>
      <data key="v_frame.color">true</data>
      <data key="v_size">1</data>
      <data key="v_label.color">black</data>
      <data key="v_label.dist">0.3</data>
      <data key="v_label.family">Helvetica</data>
      <data key="v_label.cex">0.6</data>
    </node>
    <node id="n61">
      <data key="v_name">MYOG</data>
      <data key="v_color">black</data>
      <data key="v_frame.color">true</data>
      <data key="v_size">1</data>
      <data key="v_label.color">black</data>
      <data key="v_label.dist">0.3</data>
      <data key="v_label.family">Helvetica</data>
      <data key="v_label.cex">0.6</data>
    </node>
    <node id="n62">
      <data key="v_name">MZF1</data>
      <data key="v_color">black</data>
      <data key="v_frame.color">true</data>
      <data key="v_size">1</data>
      <data key="v_label.color">black</data>
      <data key="v_label.dist">0.3</data>
      <data key="v_label.family">Helvetica</data>
      <data key="v_label.cex">0.6</data>
    </node>
    <node id="n63">
      <data key="v_name">NAB2</data>
      <data key="v_color">black</data>
      <data key="v_frame.color">true</data>
      <data key="v_size">1</data>
      <data key="v_label.color">black</data>
      <data key="v_label.dist">0.3</data>
      <data key="v_label.family">Helvetica</data>
      <data key="v_label.cex">0.6</data>
    </node>
    <node id="n64">
      <data key="v_name">NANOG</data>
      <data key="v_color">black</data>
      <data key="v_frame.color">true</data>
      <data key="v_size">1</data>
      <data key="v_label.color">black</data>
      <data key="v_label.dist">0.3</data>
      <data key="v_label.family">Helvetica</data>
      <data key="v_label.cex">0.6</data>
    </node>
    <node id="n65">
      <data key="v_name">NCOR1</data>
      <data key="v_color">black</data>
      <data key="v_frame.color">true</data>
      <data key="v_size">1</data>
      <data key="v_label.color">black</data>
      <data key="v_label.dist">0.3</data>
      <data key="v_label.family">Helvetica</data>
      <data key="v_label.cex">0.6</data>
    </node>
    <node id="n66">
      <data key="v_name">NFATC1</data>
      <data key="v_color">black</data>
      <data key="v_frame.color">true</data>
      <data key="v_size">1</data>
      <data key="v_label.color">black</data>
      <data key="v_label.dist">0.3</data>
      <data key="v_label.family">Helvetica</data>
      <data key="v_label.cex">0.6</data>
    </node>
    <node id="n67">
      <data key="v_name">NFE2L2</data>
      <data key="v_color">black</data>
      <data key="v_frame.color">true</data>
      <data key="v_size">1</data>
      <data key="v_label.color">black</data>
      <data key="v_label.dist">0.3</data>
      <data key="v_label.family">Helvetica</data>
      <data key="v_label.cex">0.6</data>
    </node>
    <node id="n68">
      <data key="v_name">NFKB1</data>
      <data key="v_color">black</data>
      <data key="v_frame.color">true</data>
      <data key="v_size">1</data>
      <data key="v_label.color">black</data>
      <data key="v_label.dist">0.3</data>
      <data key="v_label.family">Helvetica</data>
      <data key="v_label.cex">0.6</data>
    </node>
    <node id="n69">
      <data key="v_name">N</data>
      <data key="v_color">black</data>
      <data key="v_frame.color">true</data>
      <data key="v_size">1</data>
      <data key="v_label.color">black</data>
      <data key="v_label.dist">0.3</data>
      <data key="v_label.family">Helvetica</data>
      <data key="v_label.cex">0.6</data>
    </node>
    <node id="n70">
      <data key="v_name">NFX1</data>
      <data key="v_color">black</data>
      <data key="v_frame.color">true</data>
      <data key="v_size">1</data>
      <data key="v_label.color">black</data>
      <data key="v_label.dist">0.3</data>
      <data key="v_label.family">Helvetica</data>
      <data key="v_label.cex">0.6</data>
    </node>
    <node id="n71">
      <data key="v_name">NGF</data>
      <data key="v_color">black</data>
      <data key="v_frame.color">true</data>
      <data key="v_size">1</data>
      <data key="v_label.color">black</data>
      <data key="v_label.dist">0.3</data>
      <data key="v_label.family">Helvetica</data>
      <data key="v_label.cex">0.6</data>
    </node>
    <node id="n72">
      <data key="v_name">NHLH2</data>
      <data key="v_color">black</data>
      <data key="v_frame.color">true</data>
      <data key="v_size">1</data>
      <data key="v_label.color">black</data>
      <data key="v_label.dist">0.3</data>
      <data key="v_label.family">Helvetica</data>
      <data key="v_label.cex">0.6</data>
    </node>
    <node id="n73">
      <data key="v_name">NKX2-5</data>
      <data key="v_color">black</data>
      <data key="v_frame.color">true</data>
      <data key="v_size">1</data>
      <data key="v_label.color">black</data>
      <data key="v_label.dist">0.3</data>
      <data key="v_label.family">Helvetica</data>
      <data key="v_label.cex">0.6</data>
    </node>
    <node id="n74">
      <data key="v_name">NKX3-1</data>
      <data key="v_color">black</data>
      <data key="v_frame.color">true</data>
      <data key="v_size">1</data>
      <data key="v_label.color">black</data>
      <data key="v_label.dist">0.3</data>
      <data key="v_label.family">Helvetica</data>
      <data key="v_label.cex">0.6</data>
    </node>
    <node id="n75">
      <data key="v_name">NME1</data>
      <data key="v_color">black</data>
      <data key="v_frame.color">true</data>
      <data key="v_size">1</data>
      <data key="v_label.color">black</data>
      <data key="v_label.dist">0.3</data>
      <data key="v_label.family">Helvetica</data>
      <data key="v_label.cex">0.6</data>
    </node>
    <node id="n76">
      <data key="v_name">NOTCH1</data>
      <data key="v_color">black</data>
      <data key="v_frame.color">true</data>
      <data key="v_size">1</data>
      <data key="v_label.color">black</data>
      <data key="v_label.dist">0.3</data>
      <data key="v_label.family">Helvetica</data>
      <data key="v_label.cex">0.6</data>
    </node>
    <node id="n77">
      <data key="v_name">NOTCH3</data>
      <data key="v_color">black</data>
      <data key="v_frame.color">true</data>
      <data key="v_size">1</data>
      <data key="v_label.color">black</data>
      <data key="v_label.dist">0.3</data>
      <data key="v_label.family">Helvetica</data>
      <data key="v_label.cex">0.6</data>
    </node>
    <node id="n78">
      <data key="v_name">NR0B2</data>
      <data key="v_color">black</data>
      <data key="v_frame.color">true</data>
      <data key="v_size">1</data>
      <data key="v_label.color">black</data>
      <data key="v_label.dist">0.3</data>
      <data key="v_label.family">Helvetica</data>
      <data key="v_label.cex">0.6</data>
    </node>
    <node id="n79">
      <data key="v_name">NR1D1</data>
      <data key="v_color">red2</data>
      <data key="v_frame.color">true</data>
      <data key="v_size">5.3752468568999</data>
      <data key="v_label.color">black</data>
      <data key="v_label.dist">0.3</data>
      <data key="v_label.family">Helvetica</data>
      <data key="v_label.cex">0.6</data>
    </node>
    <node id="n80">
      <data key="v_name">NR1H4</data>
      <data key="v_color">red2</data>
      <data key="v_frame.color">true</data>
      <data key="v_size">1.14600209272159</data>
      <data key="v_label.color">black</data>
      <data key="v_label.dist">0.3</data>
      <data key="v_label.family">Helvetica</data>
      <data key="v_label.cex">0.6</data>
    </node>
    <node id="n81">
      <data key="v_name">NR3C1</data>
      <data key="v_color">black</data>
      <data key="v_frame.color">true</data>
      <data key="v_size">1</data>
      <data key="v_label.color">black</data>
      <data key="v_label.dist">0.3</data>
      <data key="v_label.family">Helvetica</data>
      <data key="v_label.cex">0.6</data>
    </node>
    <node id="n82">
      <data key="v_name">NR3C2</data>
      <data key="v_color">red2</data>
      <data key="v_frame.color">true</data>
      <data key="v_size">1.51460896390602</data>
      <data key="v_label.color">black</data>
      <data key="v_label.dist">0.3</data>
      <data key="v_label.family">Helvetica</data>
      <data key="v_label.cex">0.6</data>
    </node>
    <node id="n83">
      <data key="v_name">PARP1</data>
      <data key="v_color">black</data>
      <data key="v_frame.color">true</data>
      <data key="v_size">1</data>
      <data key="v_label.color">black</data>
      <data key="v_label.dist">0.3</data>
      <data key="v_label.family">Helvetica</data>
      <data key="v_label.cex">0.6</data>
    </node>
    <node id="n84">
      <data key="v_name">PAX6</data>
      <data key="v_color">green2</data>
      <data key="v_frame.color">true</data>
      <data key="v_size">3.8050560294297</data>
      <data key="v_label.color">black</data>
      <data key="v_label.dist">0.3</data>
      <data key="v_label.family">Helvetica</data>
      <data key="v_label.cex">0.6</data>
    </node>
    <node id="n85">
      <data key="v_name">PBRM1</data>
      <data key="v_color">black</data>
      <data key="v_frame.color">true</data>
      <data key="v_size">1</data>
      <data key="v_label.color">black</data>
      <data key="v_label.dist">0.3</data>
      <data key="v_label.family">Helvetica</data>
      <data key="v_label.cex">0.6</data>
    </node>
    <node id="n86">
      <data key="v_name">PCBD1</data>
      <data key="v_color">black</data>
      <data key="v_frame.color">true</data>
      <data key="v_size">1</data>
      <data key="v_label.color">black</data>
      <data key="v_label.dist">0.3</data>
      <data key="v_label.family">Helvetica</data>
      <data key="v_label.cex">0.6</data>
    </node>
    <node id="n87">
      <data key="v_name">PDX1</data>
      <data key="v_color">black</data>
      <data key="v_frame.color">true</data>
      <data key="v_size">1</data>
      <data key="v_label.color">black</data>
      <data key="v_label.dist">0.3</data>
      <data key="v_label.family">Helvetica</data>
      <data key="v_label.cex">0.6</data>
    </node>
    <node id="n88">
      <data key="v_name">PER2</data>
      <data key="v_color">black</data>
      <data key="v_frame.color">true</data>
      <data key="v_size">1</data>
      <data key="v_label.color">black</data>
      <data key="v_label.dist">0.3</data>
      <data key="v_label.family">Helvetica</data>
      <data key="v_label.cex">0.6</data>
    </node>
    <node id="n89">
      <data key="v_name">PIGBOS1</data>
      <data key="v_color">black</data>
      <data key="v_frame.color">true</data>
      <data key="v_size">1</data>
      <data key="v_label.color">black</data>
      <data key="v_label.dist">0.3</data>
      <data key="v_label.family">Helvetica</data>
      <data key="v_label.cex">0.6</data>
    </node>
    <node id="n90">
      <data key="v_name">PLAG1</data>
      <data key="v_color">black</data>
      <data key="v_frame.color">true</data>
      <data key="v_size">1</data>
      <data key="v_label.color">black</data>
      <data key="v_label.dist">0.3</data>
      <data key="v_label.family">Helvetica</data>
      <data key="v_label.cex">0.6</data>
    </node>
    <node id="n91">
      <data key="v_name">PLAGL1</data>
      <data key="v_color">black</data>
      <data key="v_frame.color">true</data>
      <data key="v_size">1</data>
      <data key="v_label.color">black</data>
      <data key="v_label.dist">0.3</data>
      <data key="v_label.family">Helvetica</data>
      <data key="v_label.cex">0.6</data>
    </node>
    <node id="n92">
      <data key="v_name">POU2F1</data>
      <data key="v_color">black</data>
      <data key="v_frame.color">true</data>
      <data key="v_size">1</data>
      <data key="v_label.color">black</data>
      <data key="v_label.dist">0.3</data>
      <data key="v_label.family">Helvetica</data>
      <data key="v_label.cex">0.6</data>
    </node>
    <node id="n93">
      <data key="v_name">PPARGC1A</data>
      <data key="v_color">green2</data>
      <data key="v_frame.color">true</data>
      <data key="v_size">2.85362407752941</data>
      <data key="v_label.color">black</data>
      <data key="v_label.dist">0.3</data>
      <data key="v_label.family">Helvetica</data>
      <data key="v_label.cex">0.6</data>
    </node>
    <node id="n94">
      <data key="v_name">POU4F1</data>
      <data key="v_color">black</data>
      <data key="v_frame.color">true</data>
      <data key="v_size">1</data>
      <data key="v_label.color">black</data>
      <data key="v_label.dist">0.3</data>
      <data key="v_label.family">Helvetica</data>
      <data key="v_label.cex">0.6</data>
    </node>
    <node id="n95">
      <data key="v_name">POU5F1</data>
      <data key="v_color">green2</data>
      <data key="v_frame.color">true</data>
      <data key="v_size">2.85560407369871</data>
      <data key="v_label.color">black</data>
      <data key="v_label.dist">0.3</data>
      <data key="v_label.family">Helvetica</data>
      <data key="v_label.cex">0.6</data>
    </node>
    <node id="n96">
      <data key="v_name">PPARA</data>
      <data key="v_color">black</data>
      <data key="v_frame.color">true</data>
      <data key="v_size">1</data>
      <data key="v_label.color">black</data>
      <data key="v_label.dist">0.3</data>
      <data key="v_label.family">Helvetica</data>
      <data key="v_label.cex">0.6</data>
    </node>
    <node id="n97">
      <data key="v_name">PPARG</data>
      <data key="v_color">black</data>
      <data key="v_frame.color">true</data>
      <data key="v_size">1</data>
      <data key="v_label.color">black</data>
      <data key="v_label.dist">0.3</data>
      <data key="v_label.family">Helvetica</data>
      <data key="v_label.cex">0.6</data>
    </node>
    <node id="n98">
      <data key="v_name">PRDM14</data>
      <data key="v_color">black</data>
      <data key="v_frame.color">true</data>
      <data key="v_size">1</data>
      <data key="v_label.color">black</data>
      <data key="v_label.dist">0.3</data>
      <data key="v_label.family">Helvetica</data>
      <data key="v_label.cex">0.6</data>
    </node>
    <node id="n99">
      <data key="v_name">PRDM2</data>
      <data key="v_color">black</data>
      <data key="v_frame.color">true</data>
      <data key="v_size">1</data>
      <data key="v_label.color">black</data>
      <data key="v_label.dist">0.3</data>
      <data key="v_label.family">Helvetica</data>
      <data key="v_label.cex">0.6</data>
    </node>
    <node id="n100">
      <data key="v_name">PRKAA1</data>
      <data key="v_color">black</data>
      <data key="v_frame.color">true</data>
      <data key="v_size">1</data>
      <data key="v_label.color">black</data>
      <data key="v_label.dist">0.3</data>
      <data key="v_label.family">Helvetica</data>
      <data key="v_label.cex">0.6</data>
    </node>
    <node id="n101">
      <data key="v_name">PTEN</data>
      <data key="v_color">black</data>
      <data key="v_frame.color">true</data>
      <data key="v_size">1</data>
      <data key="v_label.color">black</data>
      <data key="v_label.dist">0.3</data>
      <data key="v_label.family">Helvetica</data>
      <data key="v_label.cex">0.6</data>
    </node>
    <node id="n102">
      <data key="v_name">RUNX2</data>
      <data key="v_color">black</data>
      <data key="v_frame.color">true</data>
      <data key="v_size">1</data>
      <data key="v_label.color">black</data>
      <data key="v_label.dist">0.3</data>
      <data key="v_label.family">Helvetica</data>
      <data key="v_label.cex">0.6</data>
    </node>
    <node id="n103">
      <data key="v_name">RARA</data>
      <data key="v_color">black</data>
      <data key="v_frame.color">true</data>
      <data key="v_size">1</data>
      <data key="v_label.color">black</data>
      <data key="v_label.dist">0.3</data>
      <data key="v_label.family">Helvetica</data>
      <data key="v_label.cex">0.6</data>
    </node>
    <node id="n104">
      <data key="v_name">RBPJ</data>
      <data key="v_color">black</data>
      <data key="v_frame.color">true</data>
      <data key="v_size">1</data>
      <data key="v_label.color">black</data>
      <data key="v_label.dist">0.3</data>
      <data key="v_label.family">Helvetica</data>
      <data key="v_label.cex">0.6</data>
    </node>
    <node id="n105">
      <data key="v_name">RELA</data>
      <data key="v_color">black</data>
      <data key="v_frame.color">true</data>
      <data key="v_size">1</data>
      <data key="v_label.color">black</data>
      <data key="v_label.dist">0.3</data>
      <data key="v_label.family">Helvetica</data>
      <data key="v_label.cex">0.6</data>
    </node>
    <node id="n106">
      <data key="v_name">RORC</data>
      <data key="v_color">green2</data>
      <data key="v_frame.color">true</data>
      <data key="v_size">1.12643285108442</data>
      <data key="v_label.color">black</data>
      <data key="v_label.dist">0.3</data>
      <data key="v_label.family">Helvetica</data>
      <data key="v_label.cex">0.6</data>
    </node>
    <node id="n107">
      <data key="v_name">RUNX3</data>
      <data key="v_color">green2</data>
      <data key="v_frame.color">true</data>
      <data key="v_size">2.03752822678139</data>
      <data key="v_label.color">black</data>
      <data key="v_label.dist">0.3</data>
      <data key="v_label.family">Helvetica</data>
      <data key="v_label.cex">0.6</data>
    </node>
    <node id="n108">
      <data key="v_name">RXRB</data>
      <data key="v_color">black</data>
      <data key="v_frame.color">true</data>
      <data key="v_size">1</data>
      <data key="v_label.color">black</data>
      <data key="v_label.dist">0.3</data>
      <data key="v_label.family">Helvetica</data>
      <data key="v_label.cex">0.6</data>
    </node>
    <node id="n109">
      <data key="v_name">SALL4</data>
      <data key="v_color">black</data>
      <data key="v_frame.color">true</data>
      <data key="v_size">1</data>
      <data key="v_label.color">black</data>
      <data key="v_label.dist">0.3</data>
      <data key="v_label.family">Helvetica</data>
      <data key="v_label.cex">0.6</data>
    </node>
    <node id="n110">
      <data key="v_name">SATB1</data>
      <data key="v_color">black</data>
      <data key="v_frame.color">true</data>
      <data key="v_size">1</data>
      <data key="v_label.color">black</data>
      <data key="v_label.dist">0.3</data>
      <data key="v_label.family">Helvetica</data>
      <data key="v_label.cex">0.6</data>
    </node>
    <node id="n111">
      <data key="v_name">SH2B3</data>
      <data key="v_color">green2</data>
      <data key="v_frame.color">true</data>
      <data key="v_size">1.8433458756169</data>
      <data key="v_label.color">black</data>
      <data key="v_label.dist">0.3</data>
      <data key="v_label.family">Helvetica</data>
      <data key="v_label.cex">0.6</data>
    </node>
    <node id="n112">
      <data key="v_name">SIN3A</data>
      <data key="v_color">black</data>
      <data key="v_frame.color">true</data>
      <data key="v_size">1</data>
      <data key="v_label.color">black</data>
      <data key="v_label.dist">0.3</data>
      <data key="v_label.family">Helvetica</data>
      <data key="v_label.cex">0.6</data>
    </node>
    <node id="n113">
      <data key="v_name">SIRT1</data>
      <data key="v_color">black</data>
      <data key="v_frame.color">true</data>
      <data key="v_size">1</data>
      <data key="v_label.color">black</data>
      <data key="v_label.dist">0.3</data>
      <data key="v_label.family">Helvetica</data>
      <data key="v_label.cex">0.6</data>
    </node>
    <node id="n114">
      <data key="v_name">SMARCB1</data>
      <data key="v_color">black</data>
      <data key="v_frame.color">true</data>
      <data key="v_size">1</data>
      <data key="v_label.color">black</data>
      <data key="v_label.dist">0.3</data>
      <data key="v_label.family">Helvetica</data>
      <data key="v_label.cex">0.6</data>
    </node>
    <node id="n115">
      <data key="v_name">SNAI1</data>
      <data key="v_color">green2</data>
      <data key="v_frame.color">true</data>
      <data key="v_size">2.90955151308881</data>
      <data key="v_label.color">black</data>
      <data key="v_label.dist">0.3</data>
      <data key="v_label.family">Helvetica</data>
      <data key="v_label.cex">0.6</data>
    </node>
    <node id="n116">
      <data key="v_name">SNAI2</data>
      <data key="v_color">green2</data>
      <data key="v_frame.color">true</data>
      <data key="v_size">1.73499625488061</data>
      <data key="v_label.color">black</data>
      <data key="v_label.dist">0.3</data>
      <data key="v_label.family">Helvetica</data>
      <data key="v_label.cex">0.6</data>
    </node>
    <node id="n117">
      <data key="v_name">SND1</data>
      <data key="v_color">black</data>
      <data key="v_frame.color">true</data>
      <data key="v_size">1</data>
      <data key="v_label.color">black</data>
      <data key="v_label.dist">0.3</data>
      <data key="v_label.family">Helvetica</data>
      <data key="v_label.cex">0.6</data>
    </node>
    <node id="n118">
      <data key="v_name">SOCS1</data>
      <data key="v_color">black</data>
      <data key="v_frame.color">true</data>
      <data key="v_size">1</data>
      <data key="v_label.color">black</data>
      <data key="v_label.dist">0.3</data>
      <data key="v_label.family">Helvetica</data>
      <data key="v_label.cex">0.6</data>
    </node>
    <node id="n119">
      <data key="v_name">SOX2</data>
      <data key="v_color">black</data>
      <data key="v_frame.color">true</data>
      <data key="v_size">1</data>
      <data key="v_label.color">black</data>
      <data key="v_label.dist">0.3</data>
      <data key="v_label.family">Helvetica</data>
      <data key="v_label.cex">0.6</data>
    </node>
    <node id="n120">
      <data key="v_name">SOX4</data>
      <data key="v_color">red2</data>
      <data key="v_frame.color">true</data>
      <data key="v_size">2.22341575443085</data>
      <data key="v_label.color">black</data>
      <data key="v_label.dist">0.3</data>
      <data key="v_label.family">Helvetica</data>
      <data key="v_label.cex">0.6</data>
    </node>
    <node id="n121">
      <data key="v_name">SOX6</data>
      <data key="v_color">black</data>
      <data key="v_frame.color">true</data>
      <data key="v_size">1</data>
      <data key="v_label.color">black</data>
      <data key="v_label.dist">0.3</data>
      <data key="v_label.family">Helvetica</data>
      <data key="v_label.cex">0.6</data>
    </node>
    <node id="n122">
      <data key="v_name">SOX9</data>
      <data key="v_color">red2</data>
      <data key="v_frame.color">true</data>
      <data key="v_size">1.7430452312176</data>
      <data key="v_label.color">black</data>
      <data key="v_label.dist">0.3</data>
      <data key="v_label.family">Helvetica</data>
      <data key="v_label.cex">0.6</data>
    </node>
    <node id="n123">
      <data key="v_name">SP1</data>
      <data key="v_color">black</data>
      <data key="v_frame.color">true</data>
      <data key="v_size">1</data>
      <data key="v_label.color">black</data>
      <data key="v_label.dist">0.3</data>
      <data key="v_label.family">Helvetica</data>
      <data key="v_label.cex">0.6</data>
    </node>
    <node id="n124">
      <data key="v_name">SPDEF</data>
      <data key="v_color">black</data>
      <data key="v_frame.color">true</data>
      <data key="v_size">1</data>
      <data key="v_label.color">black</data>
      <data key="v_label.dist">0.3</data>
      <data key="v_label.family">Helvetica</data>
      <data key="v_label.cex">0.6</data>
    </node>
    <node id="n125">
      <data key="v_name">SPI1</data>
      <data key="v_color">black</data>
      <data key="v_frame.color">true</data>
      <data key="v_size">1</data>
      <data key="v_label.color">black</data>
      <data key="v_label.dist">0.3</data>
      <data key="v_label.family">Helvetica</data>
      <data key="v_label.cex">0.6</data>
    </node>
    <node id="n126">
      <data key="v_name">S</data>
      <data key="v_color">black</data>
      <data key="v_frame.color">true</data>
      <data key="v_size">1</data>
      <data key="v_label.color">black</data>
      <data key="v_label.dist">0.3</data>
      <data key="v_label.family">Helvetica</data>
      <data key="v_label.cex">0.6</data>
    </node>
    <node id="n127">
      <data key="v_name">SPRY4</data>
      <data key="v_color">green2</data>
      <data key="v_frame.color">true</data>
      <data key="v_size">1.65207284124012</data>
      <data key="v_label.color">black</data>
      <data key="v_label.dist">0.3</data>
      <data key="v_label.family">Helvetica</data>
      <data key="v_label.cex">0.6</data>
    </node>
    <node id="n128">
      <data key="v_name">TCF4</data>
      <data key="v_color">black</data>
      <data key="v_frame.color">true</data>
      <data key="v_size">1</data>
      <data key="v_label.color">black</data>
      <data key="v_label.dist">0.3</data>
      <data key="v_label.family">Helvetica</data>
      <data key="v_label.cex">0.6</data>
    </node>
    <node id="n129">
      <data key="v_name">SREBF1</data>
      <data key="v_color">black</data>
      <data key="v_frame.color">true</data>
      <data key="v_size">1</data>
      <data key="v_label.color">black</data>
      <data key="v_label.dist">0.3</data>
      <data key="v_label.family">Helvetica</data>
      <data key="v_label.cex">0.6</data>
    </node>
    <node id="n130">
      <data key="v_name">STAT1</data>
      <data key="v_color">red2</data>
      <data key="v_frame.color">true</data>
      <data key="v_size">1.38905467721586</data>
      <data key="v_label.color">black</data>
      <data key="v_label.dist">0.3</data>
      <data key="v_label.family">Helvetica</data>
      <data key="v_label.cex">0.6</data>
    </node>
    <node id="n131">
      <data key="v_name">SRF</data>
      <data key="v_color">black</data>
      <data key="v_frame.color">true</data>
      <data key="v_size">1</data>
      <data key="v_label.color">black</data>
      <data key="v_label.dist">0.3</data>
      <data key="v_label.family">Helvetica</data>
      <data key="v_label.cex">0.6</data>
    </node>
    <node id="n132">
      <data key="v_name">STAT3</data>
      <data key="v_color">black</data>
      <data key="v_frame.color">true</data>
      <data key="v_size">1</data>
      <data key="v_label.color">black</data>
      <data key="v_label.dist">0.3</data>
      <data key="v_label.family">Helvetica</data>
      <data key="v_label.cex">0.6</data>
    </node>
    <node id="n133">
      <data key="v_name">STAT4</data>
      <data key="v_color">green2</data>
      <data key="v_frame.color">true</data>
      <data key="v_size">1.42192919758016</data>
      <data key="v_label.color">black</data>
      <data key="v_label.dist">0.3</data>
      <data key="v_label.family">Helvetica</data>
      <data key="v_label.cex">0.6</data>
    </node>
    <node id="n134">
      <data key="v_name">STAT5A</data>
      <data key="v_color">black</data>
      <data key="v_frame.color">true</data>
      <data key="v_size">1</data>
      <data key="v_label.color">black</data>
      <data key="v_label.dist">0.3</data>
      <data key="v_label.family">Helvetica</data>
      <data key="v_label.cex">0.6</data>
    </node>
    <node id="n135">
      <data key="v_name">STAT6</data>
      <data key="v_color">black</data>
      <data key="v_frame.color">true</data>
      <data key="v_size">1</data>
      <data key="v_label.color">black</data>
      <data key="v_label.dist">0.3</data>
      <data key="v_label.family">Helvetica</data>
      <data key="v_label.cex">0.6</data>
    </node>
    <node id="n136">
      <data key="v_name">STOML2</data>
      <data key="v_color">black</data>
      <data key="v_frame.color">true</data>
      <data key="v_size">1</data>
      <data key="v_label.color">black</data>
      <data key="v_label.dist">0.3</data>
      <data key="v_label.family">Helvetica</data>
      <data key="v_label.cex">0.6</data>
    </node>
    <node id="n137">
      <data key="v_name">SUZ12</data>
      <data key="v_color">black</data>
      <data key="v_frame.color">true</data>
      <data key="v_size">1</data>
      <data key="v_label.color">black</data>
      <data key="v_label.dist">0.3</data>
      <data key="v_label.family">Helvetica</data>
      <data key="v_label.cex">0.6</data>
    </node>
    <node id="n138">
      <data key="v_name">TAL1</data>
      <data key="v_color">black</data>
      <data key="v_frame.color">true</data>
      <data key="v_size">1</data>
      <data key="v_label.color">black</data>
      <data key="v_label.dist">0.3</data>
      <data key="v_label.family">Helvetica</data>
      <data key="v_label.cex">0.6</data>
    </node>
    <node id="n139">
      <data key="v_name">TBX3</data>
      <data key="v_color">green2</data>
      <data key="v_frame.color">true</data>
      <data key="v_size">1.54041608411396</data>
      <data key="v_label.color">black</data>
      <data key="v_label.dist">0.3</data>
      <data key="v_label.family">Helvetica</data>
      <data key="v_label.cex">0.6</data>
    </node>
    <node id="n140">
      <data key="v_name">TEAD1</data>
      <data key="v_color">black</data>
      <data key="v_frame.color">true</data>
      <data key="v_size">1</data>
      <data key="v_label.color">black</data>
      <data key="v_label.dist">0.3</data>
      <data key="v_label.family">Helvetica</data>
      <data key="v_label.cex">0.6</data>
    </node>
    <node id="n141">
      <data key="v_name">TFAP2A</data>
      <data key="v_color">black</data>
      <data key="v_frame.color">true</data>
      <data key="v_size">1</data>
      <data key="v_label.color">black</data>
      <data key="v_label.dist">0.3</data>
      <data key="v_label.family">Helvetica</data>
      <data key="v_label.cex">0.6</data>
    </node>
    <node id="n142">
      <data key="v_name">TFAP2C</data>
      <data key="v_color">black</data>
      <data key="v_frame.color">true</data>
      <data key="v_size">1</data>
      <data key="v_label.color">black</data>
      <data key="v_label.dist">0.3</data>
      <data key="v_label.family">Helvetica</data>
      <data key="v_label.cex">0.6</data>
    </node>
    <node id="n143">
      <data key="v_name">TGFB1</data>
      <data key="v_color">black</data>
      <data key="v_frame.color">true</data>
      <data key="v_size">1</data>
      <data key="v_label.color">black</data>
      <data key="v_label.dist">0.3</data>
      <data key="v_label.family">Helvetica</data>
      <data key="v_label.cex">0.6</data>
    </node>
    <node id="n144">
      <data key="v_name">TNF</data>
      <data key="v_color">black</data>
      <data key="v_frame.color">true</data>
      <data key="v_size">1</data>
      <data key="v_label.color">black</data>
      <data key="v_label.dist">0.3</data>
      <data key="v_label.family">Helvetica</data>
      <data key="v_label.cex">0.6</data>
    </node>
    <node id="n145">
      <data key="v_name">TOP2B</data>
      <data key="v_color">black</data>
      <data key="v_frame.color">true</data>
      <data key="v_size">1</data>
      <data key="v_label.color">black</data>
      <data key="v_label.dist">0.3</data>
      <data key="v_label.family">Helvetica</data>
      <data key="v_label.cex">0.6</data>
    </node>
    <node id="n146">
      <data key="v_name">TP53</data>
      <data key="v_color">black</data>
      <data key="v_frame.color">true</data>
      <data key="v_size">1</data>
      <data key="v_label.color">black</data>
      <data key="v_label.dist">0.3</data>
      <data key="v_label.family">Helvetica</data>
      <data key="v_label.cex">0.6</data>
    </node>
    <node id="n147">
      <data key="v_name">TRPV4</data>
      <data key="v_color">black</data>
      <data key="v_frame.color">true</data>
      <data key="v_size">1</data>
      <data key="v_label.color">black</data>
      <data key="v_label.dist">0.3</data>
      <data key="v_label.family">Helvetica</data>
      <data key="v_label.cex">0.6</data>
    </node>
    <node id="n148">
      <data key="v_name">TSC22D3</data>
      <data key="v_color">green2</data>
      <data key="v_frame.color">true</data>
      <data key="v_size">2.13670223987211</data>
      <data key="v_label.color">black</data>
      <data key="v_label.dist">0.3</data>
      <data key="v_label.family">Helvetica</data>
      <data key="v_label.cex">0.6</data>
    </node>
    <node id="n149">
      <data key="v_name">TWIST1</data>
      <data key="v_color">black</data>
      <data key="v_frame.color">true</data>
      <data key="v_size">1</data>
      <data key="v_label.color">black</data>
      <data key="v_label.dist">0.3</data>
      <data key="v_label.family">Helvetica</data>
      <data key="v_label.cex">0.6</data>
    </node>
    <node id="n150">
      <data key="v_name">TWIST2</data>
      <data key="v_color">black</data>
      <data key="v_frame.color">true</data>
      <data key="v_size">1</data>
      <data key="v_label.color">black</data>
      <data key="v_label.dist">0.3</data>
      <data key="v_label.family">Helvetica</data>
      <data key="v_label.cex">0.6</data>
    </node>
    <node id="n151">
      <data key="v_name">USP6</data>
      <data key="v_color">black</data>
      <data key="v_frame.color">true</data>
      <data key="v_size">1</data>
      <data key="v_label.color">black</data>
      <data key="v_label.dist">0.3</data>
      <data key="v_label.family">Helvetica</data>
      <data key="v_label.cex">0.6</data>
    </node>
    <node id="n152">
      <data key="v_name">VDR</data>
      <data key="v_color">black</data>
      <data key="v_frame.color">true</data>
      <data key="v_size">1</data>
      <data key="v_label.color">black</data>
      <data key="v_label.dist">0.3</data>
      <data key="v_label.family">Helvetica</data>
      <data key="v_label.cex">0.6</data>
    </node>
    <node id="n153">
      <data key="v_name">VEGFA</data>
      <data key="v_color">black</data>
      <data key="v_frame.color">true</data>
      <data key="v_size">1</data>
      <data key="v_label.color">black</data>
      <data key="v_label.dist">0.3</data>
      <data key="v_label.family">Helvetica</data>
      <data key="v_label.cex">0.6</data>
    </node>
    <node id="n154">
      <data key="v_name">VEPH1</data>
      <data key="v_color">green2</data>
      <data key="v_frame.color">true</data>
      <data key="v_size">0.957839304116276</data>
      <data key="v_label.color">black</data>
      <data key="v_label.dist">0.3</data>
      <data key="v_label.family">Helvetica</data>
      <data key="v_label.cex">0.6</data>
    </node>
    <node id="n155">
      <data key="v_name">VHL</data>
      <data key="v_color">black</data>
      <data key="v_frame.color">true</data>
      <data key="v_size">1</data>
      <data key="v_label.color">black</data>
      <data key="v_label.dist">0.3</data>
      <data key="v_label.family">Helvetica</data>
      <data key="v_label.cex">0.6</data>
    </node>
    <node id="n156">
      <data key="v_name">WNT7A</data>
      <data key="v_color">black</data>
      <data key="v_frame.color">true</data>
      <data key="v_size">1</data>
      <data key="v_label.color">black</data>
      <data key="v_label.dist">0.3</data>
      <data key="v_label.family">Helvetica</data>
      <data key="v_label.cex">0.6</data>
    </node>
    <node id="n157">
      <data key="v_name">WT1</data>
      <data key="v_color">black</data>
      <data key="v_frame.color">true</data>
      <data key="v_size">1</data>
      <data key="v_label.color">black</data>
      <data key="v_label.dist">0.3</data>
      <data key="v_label.family">Helvetica</data>
      <data key="v_label.cex">0.6</data>
    </node>
    <node id="n158">
      <data key="v_name">YAP1</data>
      <data key="v_color">black</data>
      <data key="v_frame.color">true</data>
      <data key="v_size">1</data>
      <data key="v_label.color">black</data>
      <data key="v_label.dist">0.3</data>
      <data key="v_label.family">Helvetica</data>
      <data key="v_label.cex">0.6</data>
    </node>
    <node id="n159">
      <data key="v_name">YBX1</data>
      <data key="v_color">black</data>
      <data key="v_frame.color">true</data>
      <data key="v_size">1</data>
      <data key="v_label.color">black</data>
      <data key="v_label.dist">0.3</data>
      <data key="v_label.family">Helvetica</data>
      <data key="v_label.cex">0.6</data>
    </node>
    <node id="n160">
      <data key="v_name">YY1</data>
      <data key="v_color">black</data>
      <data key="v_frame.color">true</data>
      <data key="v_size">1</data>
      <data key="v_label.color">black</data>
      <data key="v_label.dist">0.3</data>
      <data key="v_label.family">Helvetica</data>
      <data key="v_label.cex">0.6</data>
    </node>
    <node id="n161">
      <data key="v_name">ZBTB16</data>
      <data key="v_color">green2</data>
      <data key="v_frame.color">true</data>
      <data key="v_size">2.71745533589716</data>
      <data key="v_label.color">black</data>
      <data key="v_label.dist">0.3</data>
      <data key="v_label.family">Helvetica</data>
      <data key="v_label.cex">0.6</data>
    </node>
    <node id="n162">
      <data key="v_name">ZEB1</data>
      <data key="v_color">black</data>
      <data key="v_frame.color">true</data>
      <data key="v_size">1</data>
      <data key="v_label.color">black</data>
      <data key="v_label.dist">0.3</data>
      <data key="v_label.family">Helvetica</data>
      <data key="v_label.cex">0.6</data>
    </node>
    <node id="n163">
      <data key="v_name">ZEB2</data>
      <data key="v_color">black</data>
      <data key="v_frame.color">true</data>
      <data key="v_size">1</data>
      <data key="v_label.color">black</data>
      <data key="v_label.dist">0.3</data>
      <data key="v_label.family">Helvetica</data>
      <data key="v_label.cex">0.6</data>
    </node>
    <node id="n164">
      <data key="v_name">ZNF503</data>
      <data key="v_color">black</data>
      <data key="v_frame.color">true</data>
      <data key="v_size">1</data>
      <data key="v_label.color">black</data>
      <data key="v_label.dist">0.3</data>
      <data key="v_label.family">Helvetica</data>
      <data key="v_label.cex">0.6</data>
    </node>
    <node id="n165">
      <data key="v_name">ATF3</data>
      <data key="v_color">green2</data>
      <data key="v_frame.color">true</data>
      <data key="v_size">1.09846572125311</data>
      <data key="v_label.color">black</data>
      <data key="v_label.dist">0.3</data>
      <data key="v_label.family">Helvetica</data>
      <data key="v_label.cex">0.6</data>
    </node>
    <node id="n166">
      <data key="v_name">BMP7</data>
      <data key="v_color">black</data>
      <data key="v_frame.color">true</data>
      <data key="v_size">1</data>
      <data key="v_label.color">black</data>
      <data key="v_label.dist">0.3</data>
      <data key="v_label.family">Helvetica</data>
      <data key="v_label.cex">0.6</data>
    </node>
    <node id="n167">
      <data key="v_name">CIITA</data>
      <data key="v_color">black</data>
      <data key="v_frame.color">true</data>
      <data key="v_size">1</data>
      <data key="v_label.color">black</data>
      <data key="v_label.dist">0.3</data>
      <data key="v_label.family">Helvetica</data>
      <data key="v_label.cex">0.6</data>
    </node>
    <node id="n168">
      <data key="v_name">AHR</data>
      <data key="v_color">black</data>
      <data key="v_frame.color">true</data>
      <data key="v_size">1</data>
      <data key="v_label.color">black</data>
      <data key="v_label.dist">0.3</data>
      <data key="v_label.family">Helvetica</data>
      <data key="v_label.cex">0.6</data>
    </node>
    <node id="n169">
      <data key="v_name">AKT1</data>
      <data key="v_color">black</data>
      <data key="v_frame.color">true</data>
      <data key="v_size">1</data>
      <data key="v_label.color">black</data>
      <data key="v_label.dist">0.3</data>
      <data key="v_label.family">Helvetica</data>
      <data key="v_label.cex">0.6</data>
    </node>
    <node id="n170">
      <data key="v_name">ANKRD1</data>
      <data key="v_color">red2</data>
      <data key="v_frame.color">true</data>
      <data key="v_size">1.78505131047848</data>
      <data key="v_label.color">black</data>
      <data key="v_label.dist">0.3</data>
      <data key="v_label.family">Helvetica</data>
      <data key="v_label.cex">0.6</data>
    </node>
    <node id="n171">
      <data key="v_name">APC</data>
      <data key="v_color">black</data>
      <data key="v_frame.color">true</data>
      <data key="v_size">1</data>
      <data key="v_label.color">black</data>
      <data key="v_label.dist">0.3</data>
      <data key="v_label.family">Helvetica</data>
      <data key="v_label.cex">0.6</data>
    </node>
    <node id="n172">
      <data key="v_name">ARNTL</data>
      <data key="v_color">black</data>
      <data key="v_frame.color">true</data>
      <data key="v_size">1</data>
      <data key="v_label.color">black</data>
      <data key="v_label.dist">0.3</data>
      <data key="v_label.family">Helvetica</data>
      <data key="v_label.cex">0.6</data>
    </node>
    <node id="n173">
      <data key="v_name">ARNT</data>
      <data key="v_color">black</data>
      <data key="v_frame.color">true</data>
      <data key="v_size">1</data>
      <data key="v_label.color">black</data>
      <data key="v_label.dist">0.3</data>
      <data key="v_label.family">Helvetica</data>
      <data key="v_label.cex">0.6</data>
    </node>
    <node id="n174">
      <data key="v_name">AR</data>
      <data key="v_color">black</data>
      <data key="v_frame.color">true</data>
      <data key="v_size">1</data>
      <data key="v_label.color">black</data>
      <data key="v_label.dist">0.3</data>
      <data key="v_label.family">Helvetica</data>
      <data key="v_label.cex">0.6</data>
    </node>
    <node id="n175">
      <data key="v_name">ASCL1</data>
      <data key="v_color">black</data>
      <data key="v_frame.color">true</data>
      <data key="v_size">1</data>
      <data key="v_label.color">black</data>
      <data key="v_label.dist">0.3</data>
      <data key="v_label.family">Helvetica</data>
      <data key="v_label.cex">0.6</data>
    </node>
    <node id="n176">
      <data key="v_name">ATF2</data>
      <data key="v_color">black</data>
      <data key="v_frame.color">true</data>
      <data key="v_size">1</data>
      <data key="v_label.color">black</data>
      <data key="v_label.dist">0.3</data>
      <data key="v_label.family">Helvetica</data>
      <data key="v_label.cex">0.6</data>
    </node>
    <node id="n177">
      <data key="v_name">ATF4</data>
      <data key="v_color">black</data>
      <data key="v_frame.color">true</data>
      <data key="v_size">1</data>
      <data key="v_label.color">black</data>
      <data key="v_label.dist">0.3</data>
      <data key="v_label.family">Helvetica</data>
      <data key="v_label.cex">0.6</data>
    </node>
    <node id="n178">
      <data key="v_name">ATF6</data>
      <data key="v_color">black</data>
      <data key="v_frame.color">true</data>
      <data key="v_size">1</data>
      <data key="v_label.color">black</data>
      <data key="v_label.dist">0.3</data>
      <data key="v_label.family">Helvetica</data>
      <data key="v_label.cex">0.6</data>
    </node>
    <node id="n179">
      <data key="v_name">BACH1</data>
      <data key="v_color">black</data>
      <data key="v_frame.color">true</data>
      <data key="v_size">1</data>
      <data key="v_label.color">black</data>
      <data key="v_label.dist">0.3</data>
      <data key="v_label.family">Helvetica</data>
      <data key="v_label.cex">0.6</data>
    </node>
    <node id="n180">
      <data key="v_name">BCAR1</data>
      <data key="v_color">black</data>
      <data key="v_frame.color">true</data>
      <data key="v_size">1</data>
      <data key="v_label.color">black</data>
      <data key="v_label.dist">0.3</data>
      <data key="v_label.family">Helvetica</data>
      <data key="v_label.cex">0.6</data>
    </node>
    <node id="n181">
      <data key="v_name">BCOR</data>
      <data key="v_color">black</data>
      <data key="v_frame.color">true</data>
      <data key="v_size">1</data>
      <data key="v_label.color">black</data>
      <data key="v_label.dist">0.3</data>
      <data key="v_label.family">Helvetica</data>
      <data key="v_label.cex">0.6</data>
    </node>
    <node id="n182">
      <data key="v_name">BHLHE40</data>
      <data key="v_color">black</data>
      <data key="v_frame.color">true</data>
      <data key="v_size">1</data>
      <data key="v_label.color">black</data>
      <data key="v_label.dist">0.3</data>
      <data key="v_label.family">Helvetica</data>
      <data key="v_label.cex">0.6</data>
    </node>
    <node id="n183">
      <data key="v_name">BHLHE41</data>
      <data key="v_color">red2</data>
      <data key="v_frame.color">true</data>
      <data key="v_size">3.55474938822353</data>
      <data key="v_label.color">black</data>
      <data key="v_label.dist">0.3</data>
      <data key="v_label.family">Helvetica</data>
      <data key="v_label.cex">0.6</data>
    </node>
    <node id="n184">
      <data key="v_name">BRCA1</data>
      <data key="v_color">black</data>
      <data key="v_frame.color">true</data>
      <data key="v_size">1</data>
      <data key="v_label.color">black</data>
      <data key="v_label.dist">0.3</data>
      <data key="v_label.family">Helvetica</data>
      <data key="v_label.cex">0.6</data>
    </node>
    <node id="n185">
      <data key="v_name">CBX7</data>
      <data key="v_color">black</data>
      <data key="v_frame.color">true</data>
      <data key="v_size">1</data>
      <data key="v_label.color">black</data>
      <data key="v_label.dist">0.3</data>
      <data key="v_label.family">Helvetica</data>
      <data key="v_label.cex">0.6</data>
    </node>
    <node id="n186">
      <data key="v_name">CCNA1</data>
      <data key="v_color">red2</data>
      <data key="v_frame.color">true</data>
      <data key="v_size">2.33310349390782</data>
      <data key="v_label.color">black</data>
      <data key="v_label.dist">0.3</data>
      <data key="v_label.family">Helvetica</data>
      <data key="v_label.cex">0.6</data>
    </node>
    <node id="n187">
      <data key="v_name">CCNC</data>
      <data key="v_color">black</data>
      <data key="v_frame.color">true</data>
      <data key="v_size">1</data>
      <data key="v_label.color">black</data>
      <data key="v_label.dist">0.3</data>
      <data key="v_label.family">Helvetica</data>
      <data key="v_label.cex">0.6</data>
    </node>
    <node id="n188">
      <data key="v_name">CCND1</data>
      <data key="v_color">black</data>
      <data key="v_frame.color">true</data>
      <data key="v_size">1</data>
      <data key="v_label.color">black</data>
      <data key="v_label.dist">0.3</data>
      <data key="v_label.family">Helvetica</data>
      <data key="v_label.cex">0.6</data>
    </node>
    <node id="n189">
      <data key="v_name">CCNT1</data>
      <data key="v_color">black</data>
      <data key="v_frame.color">true</data>
      <data key="v_size">1</data>
      <data key="v_label.color">black</data>
      <data key="v_label.dist">0.3</data>
      <data key="v_label.family">Helvetica</data>
      <data key="v_label.cex">0.6</data>
    </node>
    <node id="n190">
      <data key="v_name">CD40</data>
      <data key="v_color">red2</data>
      <data key="v_frame.color">true</data>
      <data key="v_size">0.931963444156855</data>
      <data key="v_label.color">black</data>
      <data key="v_label.dist">0.3</data>
      <data key="v_label.family">Helvetica</data>
      <data key="v_label.cex">0.6</data>
    </node>
    <node id="n191">
      <data key="v_name">CDK9</data>
      <data key="v_color">black</data>
      <data key="v_frame.color">true</data>
      <data key="v_size">1</data>
      <data key="v_label.color">black</data>
      <data key="v_label.dist">0.3</data>
      <data key="v_label.family">Helvetica</data>
      <data key="v_label.cex">0.6</data>
    </node>
    <node id="n192">
      <data key="v_name">CDK8</data>
      <data key="v_color">black</data>
      <data key="v_frame.color">true</data>
      <data key="v_size">1</data>
      <data key="v_label.color">black</data>
      <data key="v_label.dist">0.3</data>
      <data key="v_label.family">Helvetica</data>
      <data key="v_label.cex">0.6</data>
    </node>
    <node id="n193">
      <data key="v_name">CDKN2AIP</data>
      <data key="v_color">green2</data>
      <data key="v_frame.color">true</data>
      <data key="v_size">1.30730156485708</data>
      <data key="v_label.color">black</data>
      <data key="v_label.dist">0.3</data>
      <data key="v_label.family">Helvetica</data>
      <data key="v_label.cex">0.6</data>
    </node>
    <node id="n194">
      <data key="v_name">CDX2</data>
      <data key="v_color">black</data>
      <data key="v_frame.color">true</data>
      <data key="v_size">1</data>
      <data key="v_label.color">black</data>
      <data key="v_label.dist">0.3</data>
      <data key="v_label.family">Helvetica</data>
      <data key="v_label.cex">0.6</data>
    </node>
    <node id="n195">
      <data key="v_name">CEBPA</data>
      <data key="v_color">black</data>
      <data key="v_frame.color">true</data>
      <data key="v_size">1</data>
      <data key="v_label.color">black</data>
      <data key="v_label.dist">0.3</data>
      <data key="v_label.family">Helvetica</data>
      <data key="v_label.cex">0.6</data>
    </node>
    <node id="n196">
      <data key="v_name">CEBPB</data>
      <data key="v_color">green2</data>
      <data key="v_frame.color">true</data>
      <data key="v_size">1.39475165602384</data>
      <data key="v_label.color">black</data>
      <data key="v_label.dist">0.3</data>
      <data key="v_label.family">Helvetica</data>
      <data key="v_label.cex">0.6</data>
    </node>
    <node id="n197">
      <data key="v_name">CEBPD</data>
      <data key="v_color">black</data>
      <data key="v_frame.color">true</data>
      <data key="v_size">1</data>
      <data key="v_label.color">black</data>
      <data key="v_label.dist">0.3</data>
      <data key="v_label.family">Helvetica</data>
      <data key="v_label.cex">0.6</data>
    </node>
    <node id="n198">
      <data key="v_name">CITED2</data>
      <data key="v_color">black</data>
      <data key="v_frame.color">true</data>
      <data key="v_size">1</data>
      <data key="v_label.color">black</data>
      <data key="v_label.dist">0.3</data>
      <data key="v_label.family">Helvetica</data>
      <data key="v_label.cex">0.6</data>
    </node>
    <node id="n199">
      <data key="v_name">CLOCK</data>
      <data key="v_color">black</data>
      <data key="v_frame.color">true</data>
      <data key="v_size">1</data>
      <data key="v_label.color">black</data>
      <data key="v_label.dist">0.3</data>
      <data key="v_label.family">Helvetica</data>
      <data key="v_label.cex">0.6</data>
    </node>
    <node id="n200">
      <data key="v_name">CREB1</data>
      <data key="v_color">black</data>
      <data key="v_frame.color">true</data>
      <data key="v_size">1</data>
      <data key="v_label.color">black</data>
      <data key="v_label.dist">0.3</data>
      <data key="v_label.family">Helvetica</data>
      <data key="v_label.cex">0.6</data>
    </node>
    <node id="n201">
      <data key="v_name">CREB3</data>
      <data key="v_color">black</data>
      <data key="v_frame.color">true</data>
      <data key="v_size">1</data>
      <data key="v_label.color">black</data>
      <data key="v_label.dist">0.3</data>
      <data key="v_label.family">Helvetica</data>
      <data key="v_label.cex">0.6</data>
    </node>
    <node id="n202">
      <data key="v_name">CREB5</data>
      <data key="v_color">black</data>
      <data key="v_frame.color">true</data>
      <data key="v_size">1</data>
      <data key="v_label.color">black</data>
      <data key="v_label.dist">0.3</data>
      <data key="v_label.family">Helvetica</data>
      <data key="v_label.cex">0.6</data>
    </node>
    <node id="n203">
      <data key="v_name">CRP</data>
      <data key="v_color">black</data>
      <data key="v_frame.color">true</data>
      <data key="v_size">1</data>
      <data key="v_label.color">black</data>
      <data key="v_label.dist">0.3</data>
      <data key="v_label.family">Helvetica</data>
      <data key="v_label.cex">0.6</data>
    </node>
    <node id="n204">
      <data key="v_name">CRTC2</data>
      <data key="v_color">black</data>
      <data key="v_frame.color">true</data>
      <data key="v_size">1</data>
      <data key="v_label.color">black</data>
      <data key="v_label.dist">0.3</data>
      <data key="v_label.family">Helvetica</data>
      <data key="v_label.cex">0.6</data>
    </node>
    <node id="n205">
      <data key="v_name">CSF1R</data>
      <data key="v_color">red2</data>
      <data key="v_frame.color">true</data>
      <data key="v_size">1.70951443976357</data>
      <data key="v_label.color">black</data>
      <data key="v_label.dist">0.3</data>
      <data key="v_label.family">Helvetica</data>
      <data key="v_label.cex">0.6</data>
    </node>
    <node id="n206">
      <data key="v_name">CSF2</data>
      <data key="v_color">green2</data>
      <data key="v_frame.color">true</data>
      <data key="v_size">1.64706200572539</data>
      <data key="v_label.color">black</data>
      <data key="v_label.dist">0.3</data>
      <data key="v_label.family">Helvetica</data>
      <data key="v_label.cex">0.6</data>
    </node>
    <node id="n207">
      <data key="v_name">CTNNB1</data>
      <data key="v_color">black</data>
      <data key="v_frame.color">true</data>
      <data key="v_size">1</data>
      <data key="v_label.color">black</data>
      <data key="v_label.dist">0.3</data>
      <data key="v_label.family">Helvetica</data>
      <data key="v_label.cex">0.6</data>
    </node>
    <node id="n208">
      <data key="v_name">CTBP1</data>
      <data key="v_color">black</data>
      <data key="v_frame.color">true</data>
      <data key="v_size">1</data>
      <data key="v_label.color">black</data>
      <data key="v_label.dist">0.3</data>
      <data key="v_label.family">Helvetica</data>
      <data key="v_label.cex">0.6</data>
    </node>
    <node id="n209">
      <data key="v_name">CTCF</data>
      <data key="v_color">black</data>
      <data key="v_frame.color">true</data>
      <data key="v_size">1</data>
      <data key="v_label.color">black</data>
      <data key="v_label.dist">0.3</data>
      <data key="v_label.family">Helvetica</data>
      <data key="v_label.cex">0.6</data>
    </node>
    <node id="n210">
      <data key="v_name">DCN</data>
      <data key="v_color">green2</data>
      <data key="v_frame.color">true</data>
      <data key="v_size">0.974902219675562</data>
      <data key="v_label.color">black</data>
      <data key="v_label.dist">0.3</data>
      <data key="v_label.family">Helvetica</data>
      <data key="v_label.cex">0.6</data>
    </node>
    <node id="n211">
      <data key="v_name">DDIT3</data>
      <data key="v_color">red2</data>
      <data key="v_frame.color">true</data>
      <data key="v_size">1.50388102628684</data>
      <data key="v_label.color">black</data>
      <data key="v_label.dist">0.3</data>
      <data key="v_label.family">Helvetica</data>
      <data key="v_label.cex">0.6</data>
    </node>
    <node id="n212">
      <data key="v_name">DLK1</data>
      <data key="v_color">black</data>
      <data key="v_frame.color">true</data>
      <data key="v_size">1</data>
      <data key="v_label.color">black</data>
      <data key="v_label.dist">0.3</data>
      <data key="v_label.family">Helvetica</data>
      <data key="v_label.cex">0.6</data>
    </node>
    <node id="n213">
      <data key="v_name">DLX5</data>
      <data key="v_color">black</data>
      <data key="v_frame.color">true</data>
      <data key="v_size">1</data>
      <data key="v_label.color">black</data>
      <data key="v_label.dist">0.3</data>
      <data key="v_label.family">Helvetica</data>
      <data key="v_label.cex">0.6</data>
    </node>
    <node id="n214">
      <data key="v_name">DNMT1</data>
      <data key="v_color">black</data>
      <data key="v_frame.color">true</data>
      <data key="v_size">1</data>
      <data key="v_label.color">black</data>
      <data key="v_label.dist">0.3</data>
      <data key="v_label.family">Helvetica</data>
      <data key="v_label.cex">0.6</data>
    </node>
    <node id="n215">
      <data key="v_name">DOT1L</data>
      <data key="v_color">red2</data>
      <data key="v_frame.color">true</data>
      <data key="v_size">0.96454071907339</data>
      <data key="v_label.color">black</data>
      <data key="v_label.dist">0.3</data>
      <data key="v_label.family">Helvetica</data>
      <data key="v_label.cex">0.6</data>
    </node>
    <node id="n216">
      <data key="v_name">DTX1</data>
      <data key="v_color">black</data>
      <data key="v_frame.color">true</data>
      <data key="v_size">1</data>
      <data key="v_label.color">black</data>
      <data key="v_label.dist">0.3</data>
      <data key="v_label.family">Helvetica</data>
      <data key="v_label.cex">0.6</data>
    </node>
    <node id="n217">
      <data key="v_name">DUX4</data>
      <data key="v_color">black</data>
      <data key="v_frame.color">true</data>
      <data key="v_size">1</data>
      <data key="v_label.color">black</data>
      <data key="v_label.dist">0.3</data>
      <data key="v_label.family">Helvetica</data>
      <data key="v_label.cex">0.6</data>
    </node>
    <node id="n218">
      <data key="v_name">E2F1</data>
      <data key="v_color">black</data>
      <data key="v_frame.color">true</data>
      <data key="v_size">1</data>
      <data key="v_label.color">black</data>
      <data key="v_label.dist">0.3</data>
      <data key="v_label.family">Helvetica</data>
      <data key="v_label.cex">0.6</data>
    </node>
    <node id="n219">
      <data key="v_name">EGR1</data>
      <data key="v_color">red2</data>
      <data key="v_frame.color">true</data>
      <data key="v_size">0.913116075571599</data>
      <data key="v_label.color">black</data>
      <data key="v_label.dist">0.3</data>
      <data key="v_label.family">Helvetica</data>
      <data key="v_label.cex">0.6</data>
    </node>
    <node id="n220">
      <data key="v_name">EGR2</data>
      <data key="v_color">black</data>
      <data key="v_frame.color">true</data>
      <data key="v_size">1</data>
      <data key="v_label.color">black</data>
      <data key="v_label.dist">0.3</data>
      <data key="v_label.family">Helvetica</data>
      <data key="v_label.cex">0.6</data>
    </node>
    <node id="n221">
      <data key="v_name">EHF</data>
      <data key="v_color">black</data>
      <data key="v_frame.color">true</data>
      <data key="v_size">1</data>
      <data key="v_label.color">black</data>
      <data key="v_label.dist">0.3</data>
      <data key="v_label.family">Helvetica</data>
      <data key="v_label.cex">0.6</data>
    </node>
    <node id="n222">
      <data key="v_name">ELF3</data>
      <data key="v_color">red2</data>
      <data key="v_frame.color">true</data>
      <data key="v_size">0.888732585740625</data>
      <data key="v_label.color">black</data>
      <data key="v_label.dist">0.3</data>
      <data key="v_label.family">Helvetica</data>
      <data key="v_label.cex">0.6</data>
    </node>
    <node id="n223">
      <data key="v_name">ELF4</data>
      <data key="v_color">black</data>
      <data key="v_frame.color">true</data>
      <data key="v_size">1</data>
      <data key="v_label.color">black</data>
      <data key="v_label.dist">0.3</data>
      <data key="v_label.family">Helvetica</data>
      <data key="v_label.cex">0.6</data>
    </node>
    <node id="n224">
      <data key="v_name">ELK3</data>
      <data key="v_color">green2</data>
      <data key="v_frame.color">true</data>
      <data key="v_size">1.21884188738194</data>
      <data key="v_label.color">black</data>
      <data key="v_label.dist">0.3</data>
      <data key="v_label.family">Helvetica</data>
      <data key="v_label.cex">0.6</data>
    </node>
    <node id="n225">
      <data key="v_name">ERBB3</data>
      <data key="v_color">green2</data>
      <data key="v_frame.color">true</data>
      <data key="v_size">1.20310979942715</data>
      <data key="v_label.color">black</data>
      <data key="v_label.dist">0.3</data>
      <data key="v_label.family">Helvetica</data>
      <data key="v_label.cex">0.6</data>
    </node>
    <node id="n226">
      <data key="v_name">ERG</data>
      <data key="v_color">green2</data>
      <data key="v_frame.color">true</data>
      <data key="v_size">1.01410547427508</data>
      <data key="v_label.color">black</data>
      <data key="v_label.dist">0.3</data>
      <data key="v_label.family">Helvetica</data>
      <data key="v_label.cex">0.6</data>
    </node>
    <node id="n227">
      <data key="v_name">ERN1</data>
      <data key="v_color">red2</data>
      <data key="v_frame.color">true</data>
      <data key="v_size">1.51496370361579</data>
      <data key="v_label.color">black</data>
      <data key="v_label.dist">0.3</data>
      <data key="v_label.family">Helvetica</data>
      <data key="v_label.cex">0.6</data>
    </node>
    <node id="n228">
      <data key="v_name">ESR1</data>
      <data key="v_color">black</data>
      <data key="v_frame.color">true</data>
      <data key="v_size">1</data>
      <data key="v_label.color">black</data>
      <data key="v_label.dist">0.3</data>
      <data key="v_label.family">Helvetica</data>
      <data key="v_label.cex">0.6</data>
    </node>
    <node id="n229">
      <data key="v_name">ESR2</data>
      <data key="v_color">red2</data>
      <data key="v_frame.color">true</data>
      <data key="v_size">1.5126442755204</data>
      <data key="v_label.color">black</data>
      <data key="v_label.dist">0.3</data>
      <data key="v_label.family">Helvetica</data>
      <data key="v_label.cex">0.6</data>
    </node>
    <node id="n230">
      <data key="v_name">ESRRA</data>
      <data key="v_color">black</data>
      <data key="v_frame.color">true</data>
      <data key="v_size">1</data>
      <data key="v_label.color">black</data>
      <data key="v_label.dist">0.3</data>
      <data key="v_label.family">Helvetica</data>
      <data key="v_label.cex">0.6</data>
    </node>
    <node id="n231">
      <data key="v_name">ETS1</data>
      <data key="v_color">black</data>
      <data key="v_frame.color">true</data>
      <data key="v_size">1</data>
      <data key="v_label.color">black</data>
      <data key="v_label.dist">0.3</data>
      <data key="v_label.family">Helvetica</data>
      <data key="v_label.cex">0.6</data>
    </node>
    <node id="n232">
      <data key="v_name">ETV4</data>
      <data key="v_color">green2</data>
      <data key="v_frame.color">true</data>
      <data key="v_size">1.53687061466044</data>
      <data key="v_label.color">black</data>
      <data key="v_label.dist">0.3</data>
      <data key="v_label.family">Helvetica</data>
      <data key="v_label.cex">0.6</data>
    </node>
    <node id="n233">
      <data key="v_name">EZH2</data>
      <data key="v_color">black</data>
      <data key="v_frame.color">true</data>
      <data key="v_size">1</data>
      <data key="v_label.color">black</data>
      <data key="v_label.dist">0.3</data>
      <data key="v_label.family">Helvetica</data>
      <data key="v_label.cex">0.6</data>
    </node>
    <node id="n234">
      <data key="v_name">F2RL1</data>
      <data key="v_color">black</data>
      <data key="v_frame.color">true</data>
      <data key="v_size">1</data>
      <data key="v_label.color">black</data>
      <data key="v_label.dist">0.3</data>
      <data key="v_label.family">Helvetica</data>
      <data key="v_label.cex">0.6</data>
    </node>
    <node id="n235">
      <data key="v_name">F2R</data>
      <data key="v_color">black</data>
      <data key="v_frame.color">true</data>
      <data key="v_size">1</data>
      <data key="v_label.color">black</data>
      <data key="v_label.dist">0.3</data>
      <data key="v_label.family">Helvetica</data>
      <data key="v_label.cex">0.6</data>
    </node>
    <node id="n236">
      <data key="v_name">FBN1</data>
      <data key="v_color">black</data>
      <data key="v_frame.color">true</data>
      <data key="v_size">1</data>
      <data key="v_label.color">black</data>
      <data key="v_label.dist">0.3</data>
      <data key="v_label.family">Helvetica</data>
      <data key="v_label.cex">0.6</data>
    </node>
    <node id="n237">
      <data key="v_name">FGFR2</data>
      <data key="v_color">green2</data>
      <data key="v_frame.color">true</data>
      <data key="v_size">0.944521949069563</data>
      <data key="v_label.color">black</data>
      <data key="v_label.dist">0.3</data>
      <data key="v_label.family">Helvetica</data>
      <data key="v_label.cex">0.6</data>
    </node>
    <node id="n238">
      <data key="v_name">FHIT</data>
      <data key="v_color">black</data>
      <data key="v_frame.color">true</data>
      <data key="v_size">1</data>
      <data key="v_label.color">black</data>
      <data key="v_label.dist">0.3</data>
      <data key="v_label.family">Helvetica</data>
      <data key="v_label.cex">0.6</data>
    </node>
    <node id="n239">
      <data key="v_name">FLI1</data>
      <data key="v_color">black</data>
      <data key="v_frame.color">true</data>
      <data key="v_size">1</data>
      <data key="v_label.color">black</data>
      <data key="v_label.dist">0.3</data>
      <data key="v_label.family">Helvetica</data>
      <data key="v_label.cex">0.6</data>
    </node>
    <node id="n240">
      <data key="v_name">FLT3</data>
      <data key="v_color">black</data>
      <data key="v_frame.color">true</data>
      <data key="v_size">1</data>
      <data key="v_label.color">black</data>
      <data key="v_label.dist">0.3</data>
      <data key="v_label.family">Helvetica</data>
      <data key="v_label.cex">0.6</data>
    </node>
    <node id="n241">
      <data key="v_name">FOXA1</data>
      <data key="v_color">black</data>
      <data key="v_frame.color">true</data>
      <data key="v_size">1</data>
      <data key="v_label.color">black</data>
      <data key="v_label.dist">0.3</data>
      <data key="v_label.family">Helvetica</data>
      <data key="v_label.cex">0.6</data>
    </node>
    <node id="n242">
      <data key="v_name">FOXA2</data>
      <data key="v_color">red2</data>
      <data key="v_frame.color">true</data>
      <data key="v_size">1.20960819923645</data>
      <data key="v_label.color">black</data>
      <data key="v_label.dist">0.3</data>
      <data key="v_label.family">Helvetica</data>
      <data key="v_label.cex">0.6</data>
    </node>
    <node id="n243">
      <data key="v_name">FOXE1</data>
      <data key="v_color">black</data>
      <data key="v_frame.color">true</data>
      <data key="v_size">1</data>
      <data key="v_label.color">black</data>
      <data key="v_label.dist">0.3</data>
      <data key="v_label.family">Helvetica</data>
      <data key="v_label.cex">0.6</data>
    </node>
    <node id="n244">
      <data key="v_name">FOXO3</data>
      <data key="v_color">black</data>
      <data key="v_frame.color">true</data>
      <data key="v_size">1</data>
      <data key="v_label.color">black</data>
      <data key="v_label.dist">0.3</data>
      <data key="v_label.family">Helvetica</data>
      <data key="v_label.cex">0.6</data>
    </node>
    <node id="n245">
      <data key="v_name">FOXO6</data>
      <data key="v_color">red2</data>
      <data key="v_frame.color">true</data>
      <data key="v_size">1.38179491217745</data>
      <data key="v_label.color">black</data>
      <data key="v_label.dist">0.3</data>
      <data key="v_label.family">Helvetica</data>
      <data key="v_label.cex">0.6</data>
    </node>
    <node id="n246">
      <data key="v_name">FOXP1</data>
      <data key="v_color">black</data>
      <data key="v_frame.color">true</data>
      <data key="v_size">1</data>
      <data key="v_label.color">black</data>
      <data key="v_label.dist">0.3</data>
      <data key="v_label.family">Helvetica</data>
      <data key="v_label.cex">0.6</data>
    </node>
    <node id="n247">
      <data key="v_name">FREM1</data>
      <data key="v_color">black</data>
      <data key="v_frame.color">true</data>
      <data key="v_size">1</data>
      <data key="v_label.color">black</data>
      <data key="v_label.dist">0.3</data>
      <data key="v_label.family">Helvetica</data>
      <data key="v_label.cex">0.6</data>
    </node>
    <node id="n248">
      <data key="v_name">FUBP1</data>
      <data key="v_color">black</data>
      <data key="v_frame.color">true</data>
      <data key="v_size">1</data>
      <data key="v_label.color">black</data>
      <data key="v_label.dist">0.3</data>
      <data key="v_label.family">Helvetica</data>
      <data key="v_label.cex">0.6</data>
    </node>
    <node id="n249">
      <data key="v_name">FZD9</data>
      <data key="v_color">black</data>
      <data key="v_frame.color">true</data>
      <data key="v_size">1</data>
      <data key="v_label.color">black</data>
      <data key="v_label.dist">0.3</data>
      <data key="v_label.family">Helvetica</data>
      <data key="v_label.cex">0.6</data>
    </node>
    <node id="n250">
      <data key="v_name">GAST</data>
      <data key="v_color">black</data>
      <data key="v_frame.color">true</data>
      <data key="v_size">1</data>
      <data key="v_label.color">black</data>
      <data key="v_label.dist">0.3</data>
      <data key="v_label.family">Helvetica</data>
      <data key="v_label.cex">0.6</data>
    </node>
    <node id="n251">
      <data key="v_name">GATA3</data>
      <data key="v_color">black</data>
      <data key="v_frame.color">true</data>
      <data key="v_size">1</data>
      <data key="v_label.color">black</data>
      <data key="v_label.dist">0.3</data>
      <data key="v_label.family">Helvetica</data>
      <data key="v_label.cex">0.6</data>
    </node>
    <node id="n252">
      <data key="v_name">GATA4</data>
      <data key="v_color">black</data>
      <data key="v_frame.color">true</data>
      <data key="v_size">1</data>
      <data key="v_label.color">black</data>
      <data key="v_label.dist">0.3</data>
      <data key="v_label.family">Helvetica</data>
      <data key="v_label.cex">0.6</data>
    </node>
    <node id="n253">
      <data key="v_name">GATA6</data>
      <data key="v_color">black</data>
      <data key="v_frame.color">true</data>
      <data key="v_size">1</data>
      <data key="v_label.color">black</data>
      <data key="v_label.dist">0.3</data>
      <data key="v_label.family">Helvetica</data>
      <data key="v_label.cex">0.6</data>
    </node>
    <node id="n254">
      <data key="v_name">GDNF</data>
      <data key="v_color">green2</data>
      <data key="v_frame.color">true</data>
      <data key="v_size">2.64075039168143</data>
      <data key="v_label.color">black</data>
      <data key="v_label.dist">0.3</data>
      <data key="v_label.family">Helvetica</data>
      <data key="v_label.cex">0.6</data>
    </node>
    <node id="n255">
      <data key="v_name">GNRH1</data>
      <data key="v_color">black</data>
      <data key="v_frame.color">true</data>
      <data key="v_size">1</data>
      <data key="v_label.color">black</data>
      <data key="v_label.dist">0.3</data>
      <data key="v_label.family">Helvetica</data>
      <data key="v_label.cex">0.6</data>
    </node>
    <node id="n256">
      <data key="v_name">HSPA5</data>
      <data key="v_color">green2</data>
      <data key="v_frame.color">true</data>
      <data key="v_size">0.960407800197084</data>
      <data key="v_label.color">black</data>
      <data key="v_label.dist">0.3</data>
      <data key="v_label.family">Helvetica</data>
      <data key="v_label.cex">0.6</data>
    </node>
    <node id="n257">
      <data key="v_name">ABCB1</data>
      <data key="v_color">black</data>
      <data key="v_frame.color">true</data>
      <data key="v_size">1</data>
      <data key="v_label.color">black</data>
      <data key="v_label.dist">0.3</data>
      <data key="v_label.family">Helvetica</data>
      <data key="v_label.cex">0.6</data>
    </node>
    <node id="n258">
      <data key="v_name">CLDN7</data>
      <data key="v_color">black</data>
      <data key="v_frame.color">true</data>
      <data key="v_size">1</data>
      <data key="v_label.color">black</data>
      <data key="v_label.dist">0.3</data>
      <data key="v_label.family">Helvetica</data>
      <data key="v_label.cex">0.6</data>
    </node>
    <node id="n259">
      <data key="v_name">UBE2D3</data>
      <data key="v_color">black</data>
      <data key="v_frame.color">true</data>
      <data key="v_size">1</data>
      <data key="v_label.color">black</data>
      <data key="v_label.dist">0.3</data>
      <data key="v_label.family">Helvetica</data>
      <data key="v_label.cex">0.6</data>
    </node>
    <node id="n260">
      <data key="v_name">HPGD</data>
      <data key="v_color">green2</data>
      <data key="v_frame.color">true</data>
      <data key="v_size">0.965582062084881</data>
      <data key="v_label.color">black</data>
      <data key="v_label.dist">0.3</data>
      <data key="v_label.family">Helvetica</data>
      <data key="v_label.cex">0.6</data>
    </node>
    <node id="n261">
      <data key="v_name">MMP13</data>
      <data key="v_color">black</data>
      <data key="v_frame.color">true</data>
      <data key="v_size">1</data>
      <data key="v_label.color">black</data>
      <data key="v_label.dist">0.3</data>
      <data key="v_label.family">Helvetica</data>
      <data key="v_label.cex">0.6</data>
    </node>
    <node id="n262">
      <data key="v_name">CTNND2</data>
      <data key="v_color">black</data>
      <data key="v_frame.color">true</data>
      <data key="v_size">1</data>
      <data key="v_label.color">black</data>
      <data key="v_label.dist">0.3</data>
      <data key="v_label.family">Helvetica</data>
      <data key="v_label.cex">0.6</data>
    </node>
    <node id="n263">
      <data key="v_name">NOC3L</data>
      <data key="v_color">black</data>
      <data key="v_frame.color">true</data>
      <data key="v_size">1</data>
      <data key="v_label.color">black</data>
      <data key="v_label.dist">0.3</data>
      <data key="v_label.family">Helvetica</data>
      <data key="v_label.cex">0.6</data>
    </node>
    <node id="n264">
      <data key="v_name">PTGDS</data>
      <data key="v_color">black</data>
      <data key="v_frame.color">true</data>
      <data key="v_size">1</data>
      <data key="v_label.color">black</data>
      <data key="v_label.dist">0.3</data>
      <data key="v_label.family">Helvetica</data>
      <data key="v_label.cex">0.6</data>
    </node>
    <node id="n265">
      <data key="v_name">RCAN1</data>
      <data key="v_color">black</data>
      <data key="v_frame.color">true</data>
      <data key="v_size">1</data>
      <data key="v_label.color">black</data>
      <data key="v_label.dist">0.3</data>
      <data key="v_label.family">Helvetica</data>
      <data key="v_label.cex">0.6</data>
    </node>
    <node id="n266">
      <data key="v_name">ACKR3</data>
      <data key="v_color">black</data>
      <data key="v_frame.color">true</data>
      <data key="v_size">1</data>
      <data key="v_label.color">black</data>
      <data key="v_label.dist">0.3</data>
      <data key="v_label.family">Helvetica</data>
      <data key="v_label.cex">0.6</data>
    </node>
    <node id="n267">
      <data key="v_name">EFNA1</data>
      <data key="v_color">black</data>
      <data key="v_frame.color">true</data>
      <data key="v_size">1</data>
      <data key="v_label.color">black</data>
      <data key="v_label.dist">0.3</data>
      <data key="v_label.family">Helvetica</data>
      <data key="v_label.cex">0.6</data>
    </node>
    <node id="n268">
      <data key="v_name">EPHA2</data>
      <data key="v_color">black</data>
      <data key="v_frame.color">true</data>
      <data key="v_size">1</data>
      <data key="v_label.color">black</data>
      <data key="v_label.dist">0.3</data>
      <data key="v_label.family">Helvetica</data>
      <data key="v_label.cex">0.6</data>
    </node>
    <node id="n269">
      <data key="v_name">LRP8</data>
      <data key="v_color">black</data>
      <data key="v_frame.color">true</data>
      <data key="v_size">1</data>
      <data key="v_label.color">black</data>
      <data key="v_label.dist">0.3</data>
      <data key="v_label.family">Helvetica</data>
      <data key="v_label.cex">0.6</data>
    </node>
    <node id="n270">
      <data key="v_name">VLDLR</data>
      <data key="v_color">black</data>
      <data key="v_frame.color">true</data>
      <data key="v_size">1</data>
      <data key="v_label.color">black</data>
      <data key="v_label.dist">0.3</data>
      <data key="v_label.family">Helvetica</data>
      <data key="v_label.cex">0.6</data>
    </node>
    <node id="n271">
      <data key="v_name">CCNA2</data>
      <data key="v_color">black</data>
      <data key="v_frame.color">true</data>
      <data key="v_size">1</data>
      <data key="v_label.color">black</data>
      <data key="v_label.dist">0.3</data>
      <data key="v_label.family">Helvetica</data>
      <data key="v_label.cex">0.6</data>
    </node>
    <node id="n272">
      <data key="v_name">CD274</data>
      <data key="v_color">green2</data>
      <data key="v_frame.color">true</data>
      <data key="v_size">1.85499017922882</data>
      <data key="v_label.color">black</data>
      <data key="v_label.dist">0.3</data>
      <data key="v_label.family">Helvetica</data>
      <data key="v_label.cex">0.6</data>
    </node>
    <node id="n273">
      <data key="v_name">NT5E</data>
      <data key="v_color">red2</data>
      <data key="v_frame.color">true</data>
      <data key="v_size">1.1771853026665</data>
      <data key="v_label.color">black</data>
      <data key="v_label.dist">0.3</data>
      <data key="v_label.family">Helvetica</data>
      <data key="v_label.cex">0.6</data>
    </node>
    <node id="n274">
      <data key="v_name">SCNN1A</data>
      <data key="v_color">black</data>
      <data key="v_frame.color">true</data>
      <data key="v_size">1</data>
      <data key="v_label.color">black</data>
      <data key="v_label.dist">0.3</data>
      <data key="v_label.family">Helvetica</data>
      <data key="v_label.cex">0.6</data>
    </node>
    <node id="n275">
      <data key="v_name">KITLG</data>
      <data key="v_color">green2</data>
      <data key="v_frame.color">true</data>
      <data key="v_size">2.27482382339698</data>
      <data key="v_label.color">black</data>
      <data key="v_label.dist">0.3</data>
      <data key="v_label.family">Helvetica</data>
      <data key="v_label.cex">0.6</data>
    </node>
    <node id="n276">
      <data key="v_name">SLC2A3</data>
      <data key="v_color">black</data>
      <data key="v_frame.color">true</data>
      <data key="v_size">1</data>
      <data key="v_label.color">black</data>
      <data key="v_label.dist">0.3</data>
      <data key="v_label.family">Helvetica</data>
      <data key="v_label.cex">0.6</data>
    </node>
    <node id="n277">
      <data key="v_name">BAD</data>
      <data key="v_color">black</data>
      <data key="v_frame.color">true</data>
      <data key="v_size">1</data>
      <data key="v_label.color">black</data>
      <data key="v_label.dist">0.3</data>
      <data key="v_label.family">Helvetica</data>
      <data key="v_label.cex">0.6</data>
    </node>
    <node id="n278">
      <data key="v_name">BCL2</data>
      <data key="v_color">black</data>
      <data key="v_frame.color">true</data>
      <data key="v_size">1</data>
      <data key="v_label.color">black</data>
      <data key="v_label.dist">0.3</data>
      <data key="v_label.family">Helvetica</data>
      <data key="v_label.cex">0.6</data>
    </node>
    <node id="n279">
      <data key="v_name">ALDOB</data>
      <data key="v_color">black</data>
      <data key="v_frame.color">true</data>
      <data key="v_size">1</data>
      <data key="v_label.color">black</data>
      <data key="v_label.dist">0.3</data>
      <data key="v_label.family">Helvetica</data>
      <data key="v_label.cex">0.6</data>
    </node>
    <node id="n280">
      <data key="v_name">FXYD2</data>
      <data key="v_color">green2</data>
      <data key="v_frame.color">true</data>
      <data key="v_size">1.1179908283262</data>
      <data key="v_label.color">black</data>
      <data key="v_label.dist">0.3</data>
      <data key="v_label.family">Helvetica</data>
      <data key="v_label.cex">0.6</data>
    </node>
    <node id="n281">
      <data key="v_name">GFER</data>
      <data key="v_color">black</data>
      <data key="v_frame.color">true</data>
      <data key="v_size">1</data>
      <data key="v_label.color">black</data>
      <data key="v_label.dist">0.3</data>
      <data key="v_label.family">Helvetica</data>
      <data key="v_label.cex">0.6</data>
    </node>
    <node id="n282">
      <data key="v_name">LORICRIN</data>
      <data key="v_color">black</data>
      <data key="v_frame.color">true</data>
      <data key="v_size">1</data>
      <data key="v_label.color">black</data>
      <data key="v_label.dist">0.3</data>
      <data key="v_label.family">Helvetica</data>
      <data key="v_label.cex">0.6</data>
    </node>
    <node id="n283">
      <data key="v_name">EPHA7</data>
      <data key="v_color">green2</data>
      <data key="v_frame.color">true</data>
      <data key="v_size">0.915957340230836</data>
      <data key="v_label.color">black</data>
      <data key="v_label.dist">0.3</data>
      <data key="v_label.family">Helvetica</data>
      <data key="v_label.cex">0.6</data>
    </node>
    <node id="n284">
      <data key="v_name">HSPA6</data>
      <data key="v_color">green2</data>
      <data key="v_frame.color">true</data>
      <data key="v_size">2.66727436039297</data>
      <data key="v_label.color">black</data>
      <data key="v_label.dist">0.3</data>
      <data key="v_label.family">Helvetica</data>
      <data key="v_label.cex">0.6</data>
    </node>
    <node id="n285">
      <data key="v_name">DNASE2B</data>
      <data key="v_color">black</data>
      <data key="v_frame.color">true</data>
      <data key="v_size">1</data>
      <data key="v_label.color">black</data>
      <data key="v_label.dist">0.3</data>
      <data key="v_label.family">Helvetica</data>
      <data key="v_label.cex">0.6</data>
    </node>
    <node id="n286">
      <data key="v_name">HSPA1A</data>
      <data key="v_color">green2</data>
      <data key="v_frame.color">true</data>
      <data key="v_size">1.09148785744115</data>
      <data key="v_label.color">black</data>
      <data key="v_label.dist">0.3</data>
      <data key="v_label.family">Helvetica</data>
      <data key="v_label.cex">0.6</data>
    </node>
    <node id="n287">
      <data key="v_name">HSPA1B</data>
      <data key="v_color">green2</data>
      <data key="v_frame.color">true</data>
      <data key="v_size">1.15018490330189</data>
      <data key="v_label.color">black</data>
      <data key="v_label.dist">0.3</data>
      <data key="v_label.family">Helvetica</data>
      <data key="v_label.cex">0.6</data>
    </node>
    <node id="n288">
      <data key="v_name">GCH1</data>
      <data key="v_color">black</data>
      <data key="v_frame.color">true</data>
      <data key="v_size">1</data>
      <data key="v_label.color">black</data>
      <data key="v_label.dist">0.3</data>
      <data key="v_label.family">Helvetica</data>
      <data key="v_label.cex">0.6</data>
    </node>
    <node id="n289">
      <data key="v_name">S100A10</data>
      <data key="v_color">black</data>
      <data key="v_frame.color">true</data>
      <data key="v_size">1</data>
      <data key="v_label.color">black</data>
      <data key="v_label.dist">0.3</data>
      <data key="v_label.family">Helvetica</data>
      <data key="v_label.cex">0.6</data>
    </node>
    <node id="n290">
      <data key="v_name">LNPEP</data>
      <data key="v_color">black</data>
      <data key="v_frame.color">true</data>
      <data key="v_size">1</data>
      <data key="v_label.color">black</data>
      <data key="v_label.dist">0.3</data>
      <data key="v_label.family">Helvetica</data>
      <data key="v_label.cex">0.6</data>
    </node>
    <node id="n291">
      <data key="v_name">SCN10A</data>
      <data key="v_color">black</data>
      <data key="v_frame.color">true</data>
      <data key="v_size">1</data>
      <data key="v_label.color">black</data>
      <data key="v_label.dist">0.3</data>
      <data key="v_label.family">Helvetica</data>
      <data key="v_label.cex">0.6</data>
    </node>
    <node id="n292">
      <data key="v_name">SCN11A</data>
      <data key="v_color">black</data>
      <data key="v_frame.color">true</data>
      <data key="v_size">1</data>
      <data key="v_label.color">black</data>
      <data key="v_label.dist">0.3</data>
      <data key="v_label.family">Helvetica</data>
      <data key="v_label.cex">0.6</data>
    </node>
    <node id="n293">
      <data key="v_name">SCN1A</data>
      <data key="v_color">black</data>
      <data key="v_frame.color">true</data>
      <data key="v_size">1</data>
      <data key="v_label.color">black</data>
      <data key="v_label.dist">0.3</data>
      <data key="v_label.family">Helvetica</data>
      <data key="v_label.cex">0.6</data>
    </node>
    <node id="n294">
      <data key="v_name">SCN9A</data>
      <data key="v_color">green2</data>
      <data key="v_frame.color">true</data>
      <data key="v_size">1.56674009954477</data>
      <data key="v_label.color">black</data>
      <data key="v_label.dist">0.3</data>
      <data key="v_label.family">Helvetica</data>
      <data key="v_label.cex">0.6</data>
    </node>
    <node id="n295">
      <data key="v_name">KRT17</data>
      <data key="v_color">black</data>
      <data key="v_frame.color">true</data>
      <data key="v_size">1</data>
      <data key="v_label.color">black</data>
      <data key="v_label.dist">0.3</data>
      <data key="v_label.family">Helvetica</data>
      <data key="v_label.cex">0.6</data>
    </node>
    <node id="n296">
      <data key="v_name">SERPINA3</data>
      <data key="v_color">black</data>
      <data key="v_frame.color">true</data>
      <data key="v_size">1</data>
      <data key="v_label.color">black</data>
      <data key="v_label.dist">0.3</data>
      <data key="v_label.family">Helvetica</data>
      <data key="v_label.cex">0.6</data>
    </node>
    <node id="n297">
      <data key="v_name">CTSK</data>
      <data key="v_color">red2</data>
      <data key="v_frame.color">true</data>
      <data key="v_size">1.29928096014649</data>
      <data key="v_label.color">black</data>
      <data key="v_label.dist">0.3</data>
      <data key="v_label.family">Helvetica</data>
      <data key="v_label.cex">0.6</data>
    </node>
    <node id="n298">
      <data key="v_name">ITGA2</data>
      <data key="v_color">red2</data>
      <data key="v_frame.color">true</data>
      <data key="v_size">1.55652138480509</data>
      <data key="v_label.color">black</data>
      <data key="v_label.dist">0.3</data>
      <data key="v_label.family">Helvetica</data>
      <data key="v_label.cex">0.6</data>
    </node>
    <node id="n299">
      <data key="v_name">TNFSF10</data>
      <data key="v_color">red2</data>
      <data key="v_frame.color">true</data>
      <data key="v_size">2.4150588869651</data>
      <data key="v_label.color">black</data>
      <data key="v_label.dist">0.3</data>
      <data key="v_label.family">Helvetica</data>
      <data key="v_label.cex">0.6</data>
    </node>
    <node id="n300">
      <data key="v_name">CDKN1A</data>
      <data key="v_color">black</data>
      <data key="v_frame.color">true</data>
      <data key="v_size">1</data>
      <data key="v_label.color">black</data>
      <data key="v_label.dist">0.3</data>
      <data key="v_label.family">Helvetica</data>
      <data key="v_label.cex">0.6</data>
    </node>
    <node id="n301">
      <data key="v_name">TAP1</data>
      <data key="v_color">black</data>
      <data key="v_frame.color">true</data>
      <data key="v_size">1</data>
      <data key="v_label.color">black</data>
      <data key="v_label.dist">0.3</data>
      <data key="v_label.family">Helvetica</data>
      <data key="v_label.cex">0.6</data>
    </node>
    <node id="n302">
      <data key="v_name">FCER2</data>
      <data key="v_color">black</data>
      <data key="v_frame.color">true</data>
      <data key="v_size">1</data>
      <data key="v_label.color">black</data>
      <data key="v_label.dist">0.3</data>
      <data key="v_label.family">Helvetica</data>
      <data key="v_label.cex">0.6</data>
    </node>
    <node id="n303">
      <data key="v_name">IL4</data>
      <data key="v_color">black</data>
      <data key="v_frame.color">true</data>
      <data key="v_size">1</data>
      <data key="v_label.color">black</data>
      <data key="v_label.dist">0.3</data>
      <data key="v_label.family">Helvetica</data>
      <data key="v_label.cex">0.6</data>
    </node>
    <node id="n304">
      <data key="v_name">NPPA</data>
      <data key="v_color">black</data>
      <data key="v_frame.color">true</data>
      <data key="v_size">1</data>
      <data key="v_label.color">black</data>
      <data key="v_label.dist">0.3</data>
      <data key="v_label.family">Helvetica</data>
      <data key="v_label.cex">0.6</data>
    </node>
    <node id="n305">
      <data key="v_name">CFI</data>
      <data key="v_color">red2</data>
      <data key="v_frame.color">true</data>
      <data key="v_size">1.47101155178962</data>
      <data key="v_label.color">black</data>
      <data key="v_label.dist">0.3</data>
      <data key="v_label.family">Helvetica</data>
      <data key="v_label.cex">0.6</data>
    </node>
    <node id="n306">
      <data key="v_name">CYP19A1</data>
      <data key="v_color">black</data>
      <data key="v_frame.color">true</data>
      <data key="v_size">1</data>
      <data key="v_label.color">black</data>
      <data key="v_label.dist">0.3</data>
      <data key="v_label.family">Helvetica</data>
      <data key="v_label.cex">0.6</data>
    </node>
    <node id="n307">
      <data key="v_name">GOT1</data>
      <data key="v_color">black</data>
      <data key="v_frame.color">true</data>
      <data key="v_size">1</data>
      <data key="v_label.color">black</data>
      <data key="v_label.dist">0.3</data>
      <data key="v_label.family">Helvetica</data>
      <data key="v_label.cex">0.6</data>
    </node>
    <node id="n308">
      <data key="v_name">HSD3B2</data>
      <data key="v_color">black</data>
      <data key="v_frame.color">true</data>
      <data key="v_size">1</data>
      <data key="v_label.color">black</data>
      <data key="v_label.dist">0.3</data>
      <data key="v_label.family">Helvetica</data>
      <data key="v_label.cex">0.6</data>
    </node>
    <node id="n309">
      <data key="v_name">KRT16</data>
      <data key="v_color">black</data>
      <data key="v_frame.color">true</data>
      <data key="v_size">1</data>
      <data key="v_label.color">black</data>
      <data key="v_label.dist">0.3</data>
      <data key="v_label.family">Helvetica</data>
      <data key="v_label.cex">0.6</data>
    </node>
    <node id="n310">
      <data key="v_name">STAR</data>
      <data key="v_color">black</data>
      <data key="v_frame.color">true</data>
      <data key="v_size">1</data>
      <data key="v_label.color">black</data>
      <data key="v_label.dist">0.3</data>
      <data key="v_label.family">Helvetica</data>
      <data key="v_label.cex">0.6</data>
    </node>
    <node id="n311">
      <data key="v_name">JAG1</data>
      <data key="v_color">black</data>
      <data key="v_frame.color">true</data>
      <data key="v_size">1</data>
      <data key="v_label.color">black</data>
      <data key="v_label.dist">0.3</data>
      <data key="v_label.family">Helvetica</data>
      <data key="v_label.cex">0.6</data>
    </node>
    <node id="n312">
      <data key="v_name">HOXA5</data>
      <data key="v_color">red2</data>
      <data key="v_frame.color">true</data>
      <data key="v_size">0.894156818046687</data>
      <data key="v_label.color">black</data>
      <data key="v_label.dist">0.3</data>
      <data key="v_label.family">Helvetica</data>
      <data key="v_label.cex">0.6</data>
    </node>
    <node id="n313">
      <data key="v_name">TGFBI</data>
      <data key="v_color">black</data>
      <data key="v_frame.color">true</data>
      <data key="v_size">1</data>
      <data key="v_label.color">black</data>
      <data key="v_label.dist">0.3</data>
      <data key="v_label.family">Helvetica</data>
      <data key="v_label.cex">0.6</data>
    </node>
    <node id="n314">
      <data key="v_name">HBE1</data>
      <data key="v_color">black</data>
      <data key="v_frame.color">true</data>
      <data key="v_size">1</data>
      <data key="v_label.color">black</data>
      <data key="v_label.dist">0.3</data>
      <data key="v_label.family">Helvetica</data>
      <data key="v_label.cex">0.6</data>
    </node>
    <node id="n315">
      <data key="v_name">HBG2</data>
      <data key="v_color">black</data>
      <data key="v_frame.color">true</data>
      <data key="v_size">1</data>
      <data key="v_label.color">black</data>
      <data key="v_label.dist">0.3</data>
      <data key="v_label.family">Helvetica</data>
      <data key="v_label.cex">0.6</data>
    </node>
    <node id="n316">
      <data key="v_name">NPNT</data>
      <data key="v_color">red2</data>
      <data key="v_frame.color">true</data>
      <data key="v_size">1.63701511944077</data>
      <data key="v_label.color">black</data>
      <data key="v_label.dist">0.3</data>
      <data key="v_label.family">Helvetica</data>
      <data key="v_label.cex">0.6</data>
    </node>
    <node id="n317">
      <data key="v_name">THBD</data>
      <data key="v_color">red2</data>
      <data key="v_frame.color">true</data>
      <data key="v_size">1.26091386494741</data>
      <data key="v_label.color">black</data>
      <data key="v_label.dist">0.3</data>
      <data key="v_label.family">Helvetica</data>
      <data key="v_label.cex">0.6</data>
    </node>
    <node id="n318">
      <data key="v_name">HSPA8</data>
      <data key="v_color">green2</data>
      <data key="v_frame.color">true</data>
      <data key="v_size">4.25758253928643</data>
      <data key="v_label.color">black</data>
      <data key="v_label.dist">0.3</data>
      <data key="v_label.family">Helvetica</data>
      <data key="v_label.cex">0.6</data>
    </node>
    <node id="n319">
      <data key="v_name">SOD1</data>
      <data key="v_color">black</data>
      <data key="v_frame.color">true</data>
      <data key="v_size">1</data>
      <data key="v_label.color">black</data>
      <data key="v_label.dist">0.3</data>
      <data key="v_label.family">Helvetica</data>
      <data key="v_label.cex">0.6</data>
    </node>
    <node id="n320">
      <data key="v_name">S100A4</data>
      <data key="v_color">black</data>
      <data key="v_frame.color">true</data>
      <data key="v_size">1</data>
      <data key="v_label.color">black</data>
      <data key="v_label.dist">0.3</data>
      <data key="v_label.family">Helvetica</data>
      <data key="v_label.cex">0.6</data>
    </node>
    <node id="n321">
      <data key="v_name">CLDN2</data>
      <data key="v_color">red2</data>
      <data key="v_frame.color">true</data>
      <data key="v_size">1.33419153905819</data>
      <data key="v_label.color">black</data>
      <data key="v_label.dist">0.3</data>
      <data key="v_label.family">Helvetica</data>
      <data key="v_label.cex">0.6</data>
    </node>
    <node id="n322">
      <data key="v_name">ELANE</data>
      <data key="v_color">black</data>
      <data key="v_frame.color">true</data>
      <data key="v_size">1</data>
      <data key="v_label.color">black</data>
      <data key="v_label.dist">0.3</data>
      <data key="v_label.family">Helvetica</data>
      <data key="v_label.cex">0.6</data>
    </node>
    <node id="n323">
      <data key="v_name">FST</data>
      <data key="v_color">black</data>
      <data key="v_frame.color">true</data>
      <data key="v_size">1</data>
      <data key="v_label.color">black</data>
      <data key="v_label.dist">0.3</data>
      <data key="v_label.family">Helvetica</data>
      <data key="v_label.cex">0.6</data>
    </node>
    <node id="n324">
      <data key="v_name">PCSK1</data>
      <data key="v_color">black</data>
      <data key="v_frame.color">true</data>
      <data key="v_size">1</data>
      <data key="v_label.color">black</data>
      <data key="v_label.dist">0.3</data>
      <data key="v_label.family">Helvetica</data>
      <data key="v_label.cex">0.6</data>
    </node>
    <node id="n325">
      <data key="v_name">SLC2A2</data>
      <data key="v_color">red2</data>
      <data key="v_frame.color">true</data>
      <data key="v_size">1.0346139273521</data>
      <data key="v_label.color">black</data>
      <data key="v_label.dist">0.3</data>
      <data key="v_label.family">Helvetica</data>
      <data key="v_label.cex">0.6</data>
    </node>
    <node id="n326">
      <data key="v_name">PBX1</data>
      <data key="v_color">red2</data>
      <data key="v_frame.color">true</data>
      <data key="v_size">1.37401944669551</data>
      <data key="v_label.color">black</data>
      <data key="v_label.dist">0.3</data>
      <data key="v_label.family">Helvetica</data>
      <data key="v_label.cex">0.6</data>
    </node>
    <node id="n327">
      <data key="v_name">IGFBP3</data>
      <data key="v_color">red2</data>
      <data key="v_frame.color">true</data>
      <data key="v_size">1.12121335316139</data>
      <data key="v_label.color">black</data>
      <data key="v_label.dist">0.3</data>
      <data key="v_label.family">Helvetica</data>
      <data key="v_label.cex">0.6</data>
    </node>
    <node id="n328">
      <data key="v_name">TFF1</data>
      <data key="v_color">black</data>
      <data key="v_frame.color">true</data>
      <data key="v_size">1</data>
      <data key="v_label.color">black</data>
      <data key="v_label.dist">0.3</data>
      <data key="v_label.family">Helvetica</data>
      <data key="v_label.cex">0.6</data>
    </node>
    <node id="n329">
      <data key="v_name">CPT1B</data>
      <data key="v_color">black</data>
      <data key="v_frame.color">true</data>
      <data key="v_size">1</data>
      <data key="v_label.color">black</data>
      <data key="v_label.dist">0.3</data>
      <data key="v_label.family">Helvetica</data>
      <data key="v_label.cex">0.6</data>
    </node>
    <node id="n330">
      <data key="v_name">CDKN2C</data>
      <data key="v_color">green2</data>
      <data key="v_frame.color">true</data>
      <data key="v_size">1.50112510960357</data>
      <data key="v_label.color">black</data>
      <data key="v_label.dist">0.3</data>
      <data key="v_label.family">Helvetica</data>
      <data key="v_label.cex">0.6</data>
    </node>
    <node id="n331">
      <data key="v_name">BEST1</data>
      <data key="v_color">black</data>
      <data key="v_frame.color">true</data>
      <data key="v_size">1</data>
      <data key="v_label.color">black</data>
      <data key="v_label.dist">0.3</data>
      <data key="v_label.family">Helvetica</data>
      <data key="v_label.cex">0.6</data>
    </node>
    <node id="n332">
      <data key="v_name">CDH1</data>
      <data key="v_color">red2</data>
      <data key="v_frame.color">true</data>
      <data key="v_size">1.34202487212161</data>
      <data key="v_label.color">black</data>
      <data key="v_label.dist">0.3</data>
      <data key="v_label.family">Helvetica</data>
      <data key="v_label.cex">0.6</data>
    </node>
    <node id="n333">
      <data key="v_name">CDKN2A</data>
      <data key="v_color">black</data>
      <data key="v_frame.color">true</data>
      <data key="v_size">1</data>
      <data key="v_label.color">black</data>
      <data key="v_label.dist">0.3</data>
      <data key="v_label.family">Helvetica</data>
      <data key="v_label.cex">0.6</data>
    </node>
    <node id="n334">
      <data key="v_name">DKK1</data>
      <data key="v_color">green2</data>
      <data key="v_frame.color">true</data>
      <data key="v_size">1.00835276637793</data>
      <data key="v_label.color">black</data>
      <data key="v_label.dist">0.3</data>
      <data key="v_label.family">Helvetica</data>
      <data key="v_label.cex">0.6</data>
    </node>
    <node id="n335">
      <data key="v_name">CCN3</data>
      <data key="v_color">red2</data>
      <data key="v_frame.color">true</data>
      <data key="v_size">1.39440128564446</data>
      <data key="v_label.color">black</data>
      <data key="v_label.dist">0.3</data>
      <data key="v_label.family">Helvetica</data>
      <data key="v_label.cex">0.6</data>
    </node>
    <node id="n336">
      <data key="v_name">SOX17</data>
      <data key="v_color">black</data>
      <data key="v_frame.color">true</data>
      <data key="v_size">1</data>
      <data key="v_label.color">black</data>
      <data key="v_label.dist">0.3</data>
      <data key="v_label.family">Helvetica</data>
      <data key="v_label.cex">0.6</data>
    </node>
    <node id="n337">
      <data key="v_name">APOA5</data>
      <data key="v_color">black</data>
      <data key="v_frame.color">true</data>
      <data key="v_size">1</data>
      <data key="v_label.color">black</data>
      <data key="v_label.dist">0.3</data>
      <data key="v_label.family">Helvetica</data>
      <data key="v_label.cex">0.6</data>
    </node>
    <node id="n338">
      <data key="v_name">APOC3</data>
      <data key="v_color">black</data>
      <data key="v_frame.color">true</data>
      <data key="v_size">1</data>
      <data key="v_label.color">black</data>
      <data key="v_label.dist">0.3</data>
      <data key="v_label.family">Helvetica</data>
      <data key="v_label.cex">0.6</data>
    </node>
    <node id="n339">
      <data key="v_name">CYP7A1</data>
      <data key="v_color">black</data>
      <data key="v_frame.color">true</data>
      <data key="v_size">1</data>
      <data key="v_label.color">black</data>
      <data key="v_label.dist">0.3</data>
      <data key="v_label.family">Helvetica</data>
      <data key="v_label.cex">0.6</data>
    </node>
    <node id="n340">
      <data key="v_name">OTC</data>
      <data key="v_color">black</data>
      <data key="v_frame.color">true</data>
      <data key="v_size">1</data>
      <data key="v_label.color">black</data>
      <data key="v_label.dist">0.3</data>
      <data key="v_label.family">Helvetica</data>
      <data key="v_label.cex">0.6</data>
    </node>
    <node id="n341">
      <data key="v_name">PCK2</data>
      <data key="v_color">black</data>
      <data key="v_frame.color">true</data>
      <data key="v_size">1</data>
      <data key="v_label.color">black</data>
      <data key="v_label.dist">0.3</data>
      <data key="v_label.family">Helvetica</data>
      <data key="v_label.cex">0.6</data>
    </node>
    <node id="n342">
      <data key="v_name">PLAUR</data>
      <data key="v_color">red2</data>
      <data key="v_frame.color">true</data>
      <data key="v_size">1.68289018322769</data>
      <data key="v_label.color">black</data>
      <data key="v_label.dist">0.3</data>
      <data key="v_label.family">Helvetica</data>
      <data key="v_label.cex">0.6</data>
    </node>
    <node id="n343">
      <data key="v_name">SOD2</data>
      <data key="v_color">black</data>
      <data key="v_frame.color">true</data>
      <data key="v_size">1</data>
      <data key="v_label.color">black</data>
      <data key="v_label.dist">0.3</data>
      <data key="v_label.family">Helvetica</data>
      <data key="v_label.cex">0.6</data>
    </node>
    <node id="n344">
      <data key="v_name">TRAF1</data>
      <data key="v_color">red2</data>
      <data key="v_frame.color">true</data>
      <data key="v_size">2.27777106879606</data>
      <data key="v_label.color">black</data>
      <data key="v_label.dist">0.3</data>
      <data key="v_label.family">Helvetica</data>
      <data key="v_label.cex">0.6</data>
    </node>
    <node id="n345">
      <data key="v_name">TERT</data>
      <data key="v_color">red2</data>
      <data key="v_frame.color">true</data>
      <data key="v_size">2.06416012077691</data>
      <data key="v_label.color">black</data>
      <data key="v_label.dist">0.3</data>
      <data key="v_label.family">Helvetica</data>
      <data key="v_label.cex">0.6</data>
    </node>
    <node id="n346">
      <data key="v_name">FZD1</data>
      <data key="v_color">green2</data>
      <data key="v_frame.color">true</data>
      <data key="v_size">0.886045472679593</data>
      <data key="v_label.color">black</data>
      <data key="v_label.dist">0.3</data>
      <data key="v_label.family">Helvetica</data>
      <data key="v_label.cex">0.6</data>
    </node>
    <node id="n347">
      <data key="v_name">CD44</data>
      <data key="v_color">green2</data>
      <data key="v_frame.color">true</data>
      <data key="v_size">3.13346497495912</data>
      <data key="v_label.color">black</data>
      <data key="v_label.dist">0.3</data>
      <data key="v_label.family">Helvetica</data>
      <data key="v_label.cex">0.6</data>
    </node>
    <node id="n348">
      <data key="v_name">IL7R</data>
      <data key="v_color">green2</data>
      <data key="v_frame.color">true</data>
      <data key="v_size">1.29635985248745</data>
      <data key="v_label.color">black</data>
      <data key="v_label.dist">0.3</data>
      <data key="v_label.family">Helvetica</data>
      <data key="v_label.cex">0.6</data>
    </node>
    <node id="n349">
      <data key="v_name">FOSB</data>
      <data key="v_color">red2</data>
      <data key="v_frame.color">true</data>
      <data key="v_size">0.955822419238055</data>
      <data key="v_label.color">black</data>
      <data key="v_label.dist">0.3</data>
      <data key="v_label.family">Helvetica</data>
      <data key="v_label.cex">0.6</data>
    </node>
    <node id="n350">
      <data key="v_name">ESRRG</data>
      <data key="v_color">green2</data>
      <data key="v_frame.color">true</data>
      <data key="v_size">2.73343947115769</data>
      <data key="v_label.color">black</data>
      <data key="v_label.dist">0.3</data>
      <data key="v_label.family">Helvetica</data>
      <data key="v_label.cex">0.6</data>
    </node>
    <node id="n351">
      <data key="v_name">ABCB4</data>
      <data key="v_color">black</data>
      <data key="v_frame.color">true</data>
      <data key="v_size">1</data>
      <data key="v_label.color">black</data>
      <data key="v_label.dist">0.3</data>
      <data key="v_label.family">Helvetica</data>
      <data key="v_label.cex">0.6</data>
    </node>
    <node id="n352">
      <data key="v_name">CYP2B6</data>
      <data key="v_color">black</data>
      <data key="v_frame.color">true</data>
      <data key="v_size">1</data>
      <data key="v_label.color">black</data>
      <data key="v_label.dist">0.3</data>
      <data key="v_label.family">Helvetica</data>
      <data key="v_label.cex">0.6</data>
    </node>
    <node id="n353">
      <data key="v_name">ATP1B1</data>
      <data key="v_color">black</data>
      <data key="v_frame.color">true</data>
      <data key="v_size">1</data>
      <data key="v_label.color">black</data>
      <data key="v_label.dist">0.3</data>
      <data key="v_label.family">Helvetica</data>
      <data key="v_label.cex">0.6</data>
    </node>
    <node id="n354">
      <data key="v_name">SGK1</data>
      <data key="v_color">red2</data>
      <data key="v_frame.color">true</data>
      <data key="v_size">1.6170820838866</data>
      <data key="v_label.color">black</data>
      <data key="v_label.dist">0.3</data>
      <data key="v_label.family">Helvetica</data>
      <data key="v_label.cex">0.6</data>
    </node>
    <node id="n355">
      <data key="v_name">TRIM63</data>
      <data key="v_color">black</data>
      <data key="v_frame.color">true</data>
      <data key="v_size">1</data>
      <data key="v_label.color">black</data>
      <data key="v_label.dist">0.3</data>
      <data key="v_label.family">Helvetica</data>
      <data key="v_label.cex">0.6</data>
    </node>
    <node id="n356">
      <data key="v_name">GCG</data>
      <data key="v_color">black</data>
      <data key="v_frame.color">true</data>
      <data key="v_size">1</data>
      <data key="v_label.color">black</data>
      <data key="v_label.dist">0.3</data>
      <data key="v_label.family">Helvetica</data>
      <data key="v_label.cex">0.6</data>
    </node>
    <node id="n357">
      <data key="v_name">CRABP2</data>
      <data key="v_color">red2</data>
      <data key="v_frame.color">true</data>
      <data key="v_size">1.33420723128722</data>
      <data key="v_label.color">black</data>
      <data key="v_label.dist">0.3</data>
      <data key="v_label.family">Helvetica</data>
      <data key="v_label.cex">0.6</data>
    </node>
    <node id="n358">
      <data key="v_name">RARB</data>
      <data key="v_color">green2</data>
      <data key="v_frame.color">true</data>
      <data key="v_size">2.63709686170704</data>
      <data key="v_label.color">black</data>
      <data key="v_label.dist">0.3</data>
      <data key="v_label.family">Helvetica</data>
      <data key="v_label.cex">0.6</data>
    </node>
    <node id="n359">
      <data key="v_name">LHB</data>
      <data key="v_color">black</data>
      <data key="v_frame.color">true</data>
      <data key="v_size">1</data>
      <data key="v_label.color">black</data>
      <data key="v_label.dist">0.3</data>
      <data key="v_label.family">Helvetica</data>
      <data key="v_label.cex">0.6</data>
    </node>
    <node id="n360">
      <data key="v_name">ABCC6</data>
      <data key="v_color">green2</data>
      <data key="v_frame.color">true</data>
      <data key="v_size">1.20424821053643</data>
      <data key="v_label.color">black</data>
      <data key="v_label.dist">0.3</data>
      <data key="v_label.family">Helvetica</data>
      <data key="v_label.cex">0.6</data>
    </node>
    <node id="n361">
      <data key="v_name">COX5B</data>
      <data key="v_color">black</data>
      <data key="v_frame.color">true</data>
      <data key="v_size">1</data>
      <data key="v_label.color">black</data>
      <data key="v_label.dist">0.3</data>
      <data key="v_label.family">Helvetica</data>
      <data key="v_label.cex">0.6</data>
    </node>
    <node id="n362">
      <data key="v_name">BMP4</data>
      <data key="v_color">green2</data>
      <data key="v_frame.color">true</data>
      <data key="v_size">1.25900113141081</data>
      <data key="v_label.color">black</data>
      <data key="v_label.dist">0.3</data>
      <data key="v_label.family">Helvetica</data>
      <data key="v_label.cex">0.6</data>
    </node>
    <node id="n363">
      <data key="v_name">DPPA4</data>
      <data key="v_color">black</data>
      <data key="v_frame.color">true</data>
      <data key="v_size">1</data>
      <data key="v_label.color">black</data>
      <data key="v_label.dist">0.3</data>
      <data key="v_label.family">Helvetica</data>
      <data key="v_label.cex">0.6</data>
    </node>
    <node id="n364">
      <data key="v_name">EOMES</data>
      <data key="v_color">black</data>
      <data key="v_frame.color">true</data>
      <data key="v_size">1</data>
      <data key="v_label.color">black</data>
      <data key="v_label.dist">0.3</data>
      <data key="v_label.family">Helvetica</data>
      <data key="v_label.cex">0.6</data>
    </node>
    <node id="n365">
      <data key="v_name">HLX</data>
      <data key="v_color">black</data>
      <data key="v_frame.color">true</data>
      <data key="v_size">1</data>
      <data key="v_label.color">black</data>
      <data key="v_label.dist">0.3</data>
      <data key="v_label.family">Helvetica</data>
      <data key="v_label.cex">0.6</data>
    </node>
    <node id="n366">
      <data key="v_name">ID2</data>
      <data key="v_color">green2</data>
      <data key="v_frame.color">true</data>
      <data key="v_size">1.70446309842267</data>
      <data key="v_label.color">black</data>
      <data key="v_label.dist">0.3</data>
      <data key="v_label.family">Helvetica</data>
      <data key="v_label.cex">0.6</data>
    </node>
    <node id="n367">
      <data key="v_name">LEFTY1</data>
      <data key="v_color">black</data>
      <data key="v_frame.color">true</data>
      <data key="v_size">1</data>
      <data key="v_label.color">black</data>
      <data key="v_label.dist">0.3</data>
      <data key="v_label.family">Helvetica</data>
      <data key="v_label.cex">0.6</data>
    </node>
    <node id="n368">
      <data key="v_name">LEFTY2</data>
      <data key="v_color">black</data>
      <data key="v_frame.color">true</data>
      <data key="v_size">1</data>
      <data key="v_label.color">black</data>
      <data key="v_label.dist">0.3</data>
      <data key="v_label.family">Helvetica</data>
      <data key="v_label.cex">0.6</data>
    </node>
    <node id="n369">
      <data key="v_name">TBX18</data>
      <data key="v_color">black</data>
      <data key="v_frame.color">true</data>
      <data key="v_size">1</data>
      <data key="v_label.color">black</data>
      <data key="v_label.dist">0.3</data>
      <data key="v_label.family">Helvetica</data>
      <data key="v_label.cex">0.6</data>
    </node>
    <node id="n370">
      <data key="v_name">TBXT</data>
      <data key="v_color">black</data>
      <data key="v_frame.color">true</data>
      <data key="v_size">1</data>
      <data key="v_label.color">black</data>
      <data key="v_label.dist">0.3</data>
      <data key="v_label.family">Helvetica</data>
      <data key="v_label.cex">0.6</data>
    </node>
    <node id="n371">
      <data key="v_name">TDGF1</data>
      <data key="v_color">black</data>
      <data key="v_frame.color">true</data>
      <data key="v_size">1</data>
      <data key="v_label.color">black</data>
      <data key="v_label.dist">0.3</data>
      <data key="v_label.family">Helvetica</data>
      <data key="v_label.cex">0.6</data>
    </node>
    <node id="n372">
      <data key="v_name">THY1</data>
      <data key="v_color">black</data>
      <data key="v_frame.color">true</data>
      <data key="v_size">1</data>
      <data key="v_label.color">black</data>
      <data key="v_label.dist">0.3</data>
      <data key="v_label.family">Helvetica</data>
      <data key="v_label.cex">0.6</data>
    </node>
    <node id="n373">
      <data key="v_name">ZFP42</data>
      <data key="v_color">black</data>
      <data key="v_frame.color">true</data>
      <data key="v_size">1</data>
      <data key="v_label.color">black</data>
      <data key="v_label.dist">0.3</data>
      <data key="v_label.family">Helvetica</data>
      <data key="v_label.cex">0.6</data>
    </node>
    <node id="n374">
      <data key="v_name">AQP3</data>
      <data key="v_color">red2</data>
      <data key="v_frame.color">true</data>
      <data key="v_size">2.48036008676641</data>
      <data key="v_label.color">black</data>
      <data key="v_label.dist">0.3</data>
      <data key="v_label.family">Helvetica</data>
      <data key="v_label.cex">0.6</data>
    </node>
    <node id="n375">
      <data key="v_name">HSD11B2</data>
      <data key="v_color">black</data>
      <data key="v_frame.color">true</data>
      <data key="v_size">1</data>
      <data key="v_label.color">black</data>
      <data key="v_label.dist">0.3</data>
      <data key="v_label.family">Helvetica</data>
      <data key="v_label.cex">0.6</data>
    </node>
    <node id="n376">
      <data key="v_name">CAV3</data>
      <data key="v_color">black</data>
      <data key="v_frame.color">true</data>
      <data key="v_size">1</data>
      <data key="v_label.color">black</data>
      <data key="v_label.dist">0.3</data>
      <data key="v_label.family">Helvetica</data>
      <data key="v_label.cex">0.6</data>
    </node>
    <node id="n377">
      <data key="v_name">COX4I1</data>
      <data key="v_color">black</data>
      <data key="v_frame.color">true</data>
      <data key="v_size">1</data>
      <data key="v_label.color">black</data>
      <data key="v_label.dist">0.3</data>
      <data key="v_label.family">Helvetica</data>
      <data key="v_label.cex">0.6</data>
    </node>
    <node id="n378">
      <data key="v_name">CYCS</data>
      <data key="v_color">black</data>
      <data key="v_frame.color">true</data>
      <data key="v_size">1</data>
      <data key="v_label.color">black</data>
      <data key="v_label.dist">0.3</data>
      <data key="v_label.family">Helvetica</data>
      <data key="v_label.cex">0.6</data>
    </node>
    <node id="n379">
      <data key="v_name">MSTN</data>
      <data key="v_color">black</data>
      <data key="v_frame.color">true</data>
      <data key="v_size">1</data>
      <data key="v_label.color">black</data>
      <data key="v_label.dist">0.3</data>
      <data key="v_label.family">Helvetica</data>
      <data key="v_label.cex">0.6</data>
    </node>
    <node id="n380">
      <data key="v_name">SLC2A4</data>
      <data key="v_color">red2</data>
      <data key="v_frame.color">true</data>
      <data key="v_size">1.28419891689254</data>
      <data key="v_label.color">black</data>
      <data key="v_label.dist">0.3</data>
      <data key="v_label.family">Helvetica</data>
      <data key="v_label.cex">0.6</data>
    </node>
    <node id="n381">
      <data key="v_name">DUSP1</data>
      <data key="v_color">red2</data>
      <data key="v_frame.color">true</data>
      <data key="v_size">1.29311672534325</data>
      <data key="v_label.color">black</data>
      <data key="v_label.dist">0.3</data>
      <data key="v_label.family">Helvetica</data>
      <data key="v_label.cex">0.6</data>
    </node>
    <node id="n382">
      <data key="v_name">MYH6</data>
      <data key="v_color">black</data>
      <data key="v_frame.color">true</data>
      <data key="v_size">1</data>
      <data key="v_label.color">black</data>
      <data key="v_label.dist">0.3</data>
      <data key="v_label.family">Helvetica</data>
      <data key="v_label.cex">0.6</data>
    </node>
    <node id="n383">
      <data key="v_name">BCL2A1</data>
      <data key="v_color">green2</data>
      <data key="v_frame.color">true</data>
      <data key="v_size">1.05163446548435</data>
      <data key="v_label.color">black</data>
      <data key="v_label.dist">0.3</data>
      <data key="v_label.family">Helvetica</data>
      <data key="v_label.cex">0.6</data>
    </node>
    <node id="n384">
      <data key="v_name">CSRP1</data>
      <data key="v_color">black</data>
      <data key="v_frame.color">true</data>
      <data key="v_size">1</data>
      <data key="v_label.color">black</data>
      <data key="v_label.dist">0.3</data>
      <data key="v_label.family">Helvetica</data>
      <data key="v_label.cex">0.6</data>
    </node>
    <node id="n385">
      <data key="v_name">SPP1</data>
      <data key="v_color">black</data>
      <data key="v_frame.color">true</data>
      <data key="v_size">1</data>
      <data key="v_label.color">black</data>
      <data key="v_label.dist">0.3</data>
      <data key="v_label.family">Helvetica</data>
      <data key="v_label.cex">0.6</data>
    </node>
    <node id="n386">
      <data key="v_name">COL2A1</data>
      <data key="v_color">black</data>
      <data key="v_frame.color">true</data>
      <data key="v_size">1</data>
      <data key="v_label.color">black</data>
      <data key="v_label.dist">0.3</data>
      <data key="v_label.family">Helvetica</data>
      <data key="v_label.cex">0.6</data>
    </node>
    <node id="n387">
      <data key="v_name">CAPN10</data>
      <data key="v_color">black</data>
      <data key="v_frame.color">true</data>
      <data key="v_size">1</data>
      <data key="v_label.color">black</data>
      <data key="v_label.dist">0.3</data>
      <data key="v_label.family">Helvetica</data>
      <data key="v_label.cex">0.6</data>
    </node>
    <node id="n388">
      <data key="v_name">CASP2</data>
      <data key="v_color">black</data>
      <data key="v_frame.color">true</data>
      <data key="v_size">1</data>
      <data key="v_label.color">black</data>
      <data key="v_label.dist">0.3</data>
      <data key="v_label.family">Helvetica</data>
      <data key="v_label.cex">0.6</data>
    </node>
    <node id="n389">
      <data key="v_name">CFLAR</data>
      <data key="v_color">black</data>
      <data key="v_frame.color">true</data>
      <data key="v_size">1</data>
      <data key="v_label.color">black</data>
      <data key="v_label.dist">0.3</data>
      <data key="v_label.family">Helvetica</data>
      <data key="v_label.cex">0.6</data>
    </node>
    <node id="n390">
      <data key="v_name">CHUK</data>
      <data key="v_color">black</data>
      <data key="v_frame.color">true</data>
      <data key="v_size">1</data>
      <data key="v_label.color">black</data>
      <data key="v_label.dist">0.3</data>
      <data key="v_label.family">Helvetica</data>
      <data key="v_label.cex">0.6</data>
    </node>
    <node id="n391">
      <data key="v_name">DNASE1</data>
      <data key="v_color">black</data>
      <data key="v_frame.color">true</data>
      <data key="v_size">1</data>
      <data key="v_label.color">black</data>
      <data key="v_label.dist">0.3</data>
      <data key="v_label.family">Helvetica</data>
      <data key="v_label.cex">0.6</data>
    </node>
    <node id="n392">
      <data key="v_name">FADD</data>
      <data key="v_color">black</data>
      <data key="v_frame.color">true</data>
      <data key="v_size">1</data>
      <data key="v_label.color">black</data>
      <data key="v_label.dist">0.3</data>
      <data key="v_label.family">Helvetica</data>
      <data key="v_label.cex">0.6</data>
    </node>
    <node id="n393">
      <data key="v_name">HSPD1</data>
      <data key="v_color">black</data>
      <data key="v_frame.color">true</data>
      <data key="v_size">1</data>
      <data key="v_label.color">black</data>
      <data key="v_label.dist">0.3</data>
      <data key="v_label.family">Helvetica</data>
      <data key="v_label.cex">0.6</data>
    </node>
    <node id="n394">
      <data key="v_name">ING4</data>
      <data key="v_color">black</data>
      <data key="v_frame.color">true</data>
      <data key="v_size">1</data>
      <data key="v_label.color">black</data>
      <data key="v_label.dist">0.3</data>
      <data key="v_label.family">Helvetica</data>
      <data key="v_label.cex">0.6</data>
    </node>
    <node id="n395">
      <data key="v_name">PEA15</data>
      <data key="v_color">black</data>
      <data key="v_frame.color">true</data>
      <data key="v_size">1</data>
      <data key="v_label.color">black</data>
      <data key="v_label.dist">0.3</data>
      <data key="v_label.family">Helvetica</data>
      <data key="v_label.cex">0.6</data>
    </node>
    <node id="n396">
      <data key="v_name">TIAL1</data>
      <data key="v_color">black</data>
      <data key="v_frame.color">true</data>
      <data key="v_size">1</data>
      <data key="v_label.color">black</data>
      <data key="v_label.dist">0.3</data>
      <data key="v_label.family">Helvetica</data>
      <data key="v_label.cex">0.6</data>
    </node>
    <node id="n397">
      <data key="v_name">TRAF6</data>
      <data key="v_color">black</data>
      <data key="v_frame.color">true</data>
      <data key="v_size">1</data>
      <data key="v_label.color">black</data>
      <data key="v_label.dist">0.3</data>
      <data key="v_label.family">Helvetica</data>
      <data key="v_label.cex">0.6</data>
    </node>
    <node id="n398">
      <data key="v_name">TXN2</data>
      <data key="v_color">black</data>
      <data key="v_frame.color">true</data>
      <data key="v_size">1</data>
      <data key="v_label.color">black</data>
      <data key="v_label.dist">0.3</data>
      <data key="v_label.family">Helvetica</data>
      <data key="v_label.cex">0.6</data>
    </node>
    <node id="n399">
      <data key="v_name">IL23A</data>
      <data key="v_color">red2</data>
      <data key="v_frame.color">true</data>
      <data key="v_size">1.53434613608204</data>
      <data key="v_label.color">black</data>
      <data key="v_label.dist">0.3</data>
      <data key="v_label.family">Helvetica</data>
      <data key="v_label.cex">0.6</data>
    </node>
    <node id="n400">
      <data key="v_name">BCL2L1</data>
      <data key="v_color">black</data>
      <data key="v_frame.color">true</data>
      <data key="v_size">1</data>
      <data key="v_label.color">black</data>
      <data key="v_label.dist">0.3</data>
      <data key="v_label.family">Helvetica</data>
      <data key="v_label.cex">0.6</data>
    </node>
    <node id="n401">
      <data key="v_name">COL10A1</data>
      <data key="v_color">black</data>
      <data key="v_frame.color">true</data>
      <data key="v_size">1</data>
      <data key="v_label.color">black</data>
      <data key="v_label.dist">0.3</data>
      <data key="v_label.family">Helvetica</data>
      <data key="v_label.cex">0.6</data>
    </node>
    <node id="n402">
      <data key="v_name">CSF1</data>
      <data key="v_color">green2</data>
      <data key="v_frame.color">true</data>
      <data key="v_size">2.9065809885544</data>
      <data key="v_label.color">black</data>
      <data key="v_label.dist">0.3</data>
      <data key="v_label.family">Helvetica</data>
      <data key="v_label.cex">0.6</data>
    </node>
    <node id="n403">
      <data key="v_name">PLAU</data>
      <data key="v_color">red2</data>
      <data key="v_frame.color">true</data>
      <data key="v_size">1.17874565123732</data>
      <data key="v_label.color">black</data>
      <data key="v_label.dist">0.3</data>
      <data key="v_label.family">Helvetica</data>
      <data key="v_label.cex">0.6</data>
    </node>
    <node id="n404">
      <data key="v_name">SERPINE1</data>
      <data key="v_color">black</data>
      <data key="v_frame.color">true</data>
      <data key="v_size">1</data>
      <data key="v_label.color">black</data>
      <data key="v_label.dist">0.3</data>
      <data key="v_label.family">Helvetica</data>
      <data key="v_label.cex">0.6</data>
    </node>
    <node id="n405">
      <data key="v_name">CXCL12</data>
      <data key="v_color">black</data>
      <data key="v_frame.color">true</data>
      <data key="v_size">1</data>
      <data key="v_label.color">black</data>
      <data key="v_label.dist">0.3</data>
      <data key="v_label.family">Helvetica</data>
      <data key="v_label.cex">0.6</data>
    </node>
    <node id="n406">
      <data key="v_name">CXCR4</data>
      <data key="v_color">black</data>
      <data key="v_frame.color">true</data>
      <data key="v_size">1</data>
      <data key="v_label.color">black</data>
      <data key="v_label.dist">0.3</data>
      <data key="v_label.family">Helvetica</data>
      <data key="v_label.cex">0.6</data>
    </node>
    <node id="n407">
      <data key="v_name">MMP9</data>
      <data key="v_color">green2</data>
      <data key="v_frame.color">true</data>
      <data key="v_size">3.02926276652388</data>
      <data key="v_label.color">black</data>
      <data key="v_label.dist">0.3</data>
      <data key="v_label.family">Helvetica</data>
      <data key="v_label.cex">0.6</data>
    </node>
    <node id="n408">
      <data key="v_name">ABCC3</data>
      <data key="v_color">red2</data>
      <data key="v_frame.color">true</data>
      <data key="v_size">0.903243540198771</data>
      <data key="v_label.color">black</data>
      <data key="v_label.dist">0.3</data>
      <data key="v_label.family">Helvetica</data>
      <data key="v_label.cex">0.6</data>
    </node>
    <node id="n409">
      <data key="v_name">DICER1</data>
      <data key="v_color">black</data>
      <data key="v_frame.color">true</data>
      <data key="v_size">1</data>
      <data key="v_label.color">black</data>
      <data key="v_label.dist">0.3</data>
      <data key="v_label.family">Helvetica</data>
      <data key="v_label.cex">0.6</data>
    </node>
    <node id="n410">
      <data key="v_name">COL11A2</data>
      <data key="v_color">black</data>
      <data key="v_frame.color">true</data>
      <data key="v_size">1</data>
      <data key="v_label.color">black</data>
      <data key="v_label.dist">0.3</data>
      <data key="v_label.family">Helvetica</data>
      <data key="v_label.cex">0.6</data>
    </node>
    <node id="n411">
      <data key="v_name">COL9A2</data>
      <data key="v_color">black</data>
      <data key="v_frame.color">true</data>
      <data key="v_size">1</data>
      <data key="v_label.color">black</data>
      <data key="v_label.dist">0.3</data>
      <data key="v_label.family">Helvetica</data>
      <data key="v_label.cex">0.6</data>
    </node>
    <node id="n412">
      <data key="v_name">DCC</data>
      <data key="v_color">black</data>
      <data key="v_frame.color">true</data>
      <data key="v_size">1</data>
      <data key="v_label.color">black</data>
      <data key="v_label.dist">0.3</data>
      <data key="v_label.family">Helvetica</data>
      <data key="v_label.cex">0.6</data>
    </node>
    <node id="n413">
      <data key="v_name">PRAME</data>
      <data key="v_color">black</data>
      <data key="v_frame.color">true</data>
      <data key="v_size">1</data>
      <data key="v_label.color">black</data>
      <data key="v_label.dist">0.3</data>
      <data key="v_label.family">Helvetica</data>
      <data key="v_label.cex">0.6</data>
    </node>
    <node id="n414">
      <data key="v_name">CHGA</data>
      <data key="v_color">black</data>
      <data key="v_frame.color">true</data>
      <data key="v_size">1</data>
      <data key="v_label.color">black</data>
      <data key="v_label.dist">0.3</data>
      <data key="v_label.family">Helvetica</data>
      <data key="v_label.cex">0.6</data>
    </node>
    <node id="n415">
      <data key="v_name">ENG</data>
      <data key="v_color">red2</data>
      <data key="v_frame.color">true</data>
      <data key="v_size">1.06203101746759</data>
      <data key="v_label.color">black</data>
      <data key="v_label.dist">0.3</data>
      <data key="v_label.family">Helvetica</data>
      <data key="v_label.cex">0.6</data>
    </node>
    <node id="n416">
      <data key="v_name">HYAL1</data>
      <data key="v_color">black</data>
      <data key="v_frame.color">true</data>
      <data key="v_size">1</data>
      <data key="v_label.color">black</data>
      <data key="v_label.dist">0.3</data>
      <data key="v_label.family">Helvetica</data>
      <data key="v_label.cex">0.6</data>
    </node>
    <node id="n417">
      <data key="v_name">ID1</data>
      <data key="v_color">black</data>
      <data key="v_frame.color">true</data>
      <data key="v_size">1</data>
      <data key="v_label.color">black</data>
      <data key="v_label.dist">0.3</data>
      <data key="v_label.family">Helvetica</data>
      <data key="v_label.cex">0.6</data>
    </node>
    <node id="n418">
      <data key="v_name">PDGFC</data>
      <data key="v_color">black</data>
      <data key="v_frame.color">true</data>
      <data key="v_size">1</data>
      <data key="v_label.color">black</data>
      <data key="v_label.dist">0.3</data>
      <data key="v_label.family">Helvetica</data>
      <data key="v_label.cex">0.6</data>
    </node>
    <node id="n419">
      <data key="v_name">SLC19A1</data>
      <data key="v_color">black</data>
      <data key="v_frame.color">true</data>
      <data key="v_size">1</data>
      <data key="v_label.color">black</data>
      <data key="v_label.dist">0.3</data>
      <data key="v_label.family">Helvetica</data>
      <data key="v_label.cex">0.6</data>
    </node>
    <node id="n420">
      <data key="v_name">SLC5A8</data>
      <data key="v_color">black</data>
      <data key="v_frame.color">true</data>
      <data key="v_size">1</data>
      <data key="v_label.color">black</data>
      <data key="v_label.dist">0.3</data>
      <data key="v_label.family">Helvetica</data>
      <data key="v_label.cex">0.6</data>
    </node>
    <node id="n421">
      <data key="v_name">SLC9A3</data>
      <data key="v_color">black</data>
      <data key="v_frame.color">true</data>
      <data key="v_size">1</data>
      <data key="v_label.color">black</data>
      <data key="v_label.dist">0.3</data>
      <data key="v_label.family">Helvetica</data>
      <data key="v_label.cex">0.6</data>
    </node>
    <node id="n422">
      <data key="v_name">TBXA2R</data>
      <data key="v_color">black</data>
      <data key="v_frame.color">true</data>
      <data key="v_size">1</data>
      <data key="v_label.color">black</data>
      <data key="v_label.dist">0.3</data>
      <data key="v_label.family">Helvetica</data>
      <data key="v_label.cex">0.6</data>
    </node>
    <node id="n423">
      <data key="v_name">CD14</data>
      <data key="v_color">red2</data>
      <data key="v_frame.color">true</data>
      <data key="v_size">1.48227488688624</data>
      <data key="v_label.color">black</data>
      <data key="v_label.dist">0.3</data>
      <data key="v_label.family">Helvetica</data>
      <data key="v_label.cex">0.6</data>
    </node>
    <node id="n424">
      <data key="v_name">MEIS1</data>
      <data key="v_color">black</data>
      <data key="v_frame.color">true</data>
      <data key="v_size">1</data>
      <data key="v_label.color">black</data>
      <data key="v_label.dist">0.3</data>
      <data key="v_label.family">Helvetica</data>
      <data key="v_label.cex">0.6</data>
    </node>
    <node id="n425">
      <data key="v_name">HSP90B1</data>
      <data key="v_color">green2</data>
      <data key="v_frame.color">true</data>
      <data key="v_size">0.938683258478601</data>
      <data key="v_label.color">black</data>
      <data key="v_label.dist">0.3</data>
      <data key="v_label.family">Helvetica</data>
      <data key="v_label.cex">0.6</data>
    </node>
    <node id="n426">
      <data key="v_name">CD82</data>
      <data key="v_color">red2</data>
      <data key="v_frame.color">true</data>
      <data key="v_size">1.11643002339116</data>
      <data key="v_label.color">black</data>
      <data key="v_label.dist">0.3</data>
      <data key="v_label.family">Helvetica</data>
      <data key="v_label.cex">0.6</data>
    </node>
    <node id="n427">
      <data key="v_name">TIMP1</data>
      <data key="v_color">black</data>
      <data key="v_frame.color">true</data>
      <data key="v_size">1</data>
      <data key="v_label.color">black</data>
      <data key="v_label.dist">0.3</data>
      <data key="v_label.family">Helvetica</data>
      <data key="v_label.cex">0.6</data>
    </node>
    <node id="n428">
      <data key="v_name">IDH1</data>
      <data key="v_color">black</data>
      <data key="v_frame.color">true</data>
      <data key="v_size">1</data>
      <data key="v_label.color">black</data>
      <data key="v_label.dist">0.3</data>
      <data key="v_label.family">Helvetica</data>
      <data key="v_label.cex">0.6</data>
    </node>
    <node id="n429">
      <data key="v_name">NOS2</data>
      <data key="v_color">black</data>
      <data key="v_frame.color">true</data>
      <data key="v_size">1</data>
      <data key="v_label.color">black</data>
      <data key="v_label.dist">0.3</data>
      <data key="v_label.family">Helvetica</data>
      <data key="v_label.cex">0.6</data>
    </node>
    <node id="n430">
      <data key="v_name">MDM2</data>
      <data key="v_color">black</data>
      <data key="v_frame.color">true</data>
      <data key="v_size">1</data>
      <data key="v_label.color">black</data>
      <data key="v_label.dist">0.3</data>
      <data key="v_label.family">Helvetica</data>
      <data key="v_label.cex">0.6</data>
    </node>
    <node id="n431">
      <data key="v_name">MUC4</data>
      <data key="v_color">black</data>
      <data key="v_frame.color">true</data>
      <data key="v_size">1</data>
      <data key="v_label.color">black</data>
      <data key="v_label.dist">0.3</data>
      <data key="v_label.family">Helvetica</data>
      <data key="v_label.cex">0.6</data>
    </node>
    <node id="n432">
      <data key="v_name">IL12B</data>
      <data key="v_color">black</data>
      <data key="v_frame.color">true</data>
      <data key="v_size">1</data>
      <data key="v_label.color">black</data>
      <data key="v_label.dist">0.3</data>
      <data key="v_label.family">Helvetica</data>
      <data key="v_label.cex">0.6</data>
    </node>
    <node id="n433">
      <data key="v_name">SOCS3</data>
      <data key="v_color">black</data>
      <data key="v_frame.color">true</data>
      <data key="v_size">1</data>
      <data key="v_label.color">black</data>
      <data key="v_label.dist">0.3</data>
      <data key="v_label.family">Helvetica</data>
      <data key="v_label.cex">0.6</data>
    </node>
    <node id="n434">
      <data key="v_name">TLR3</data>
      <data key="v_color">black</data>
      <data key="v_frame.color">true</data>
      <data key="v_size">1</data>
      <data key="v_label.color">black</data>
      <data key="v_label.dist">0.3</data>
      <data key="v_label.family">Helvetica</data>
      <data key="v_label.cex">0.6</data>
    </node>
    <node id="n435">
      <data key="v_name">FBXO32</data>
      <data key="v_color">black</data>
      <data key="v_frame.color">true</data>
      <data key="v_size">1</data>
      <data key="v_label.color">black</data>
      <data key="v_label.dist">0.3</data>
      <data key="v_label.family">Helvetica</data>
      <data key="v_label.cex">0.6</data>
    </node>
    <node id="n436">
      <data key="v_name">PRF1</data>
      <data key="v_color">black</data>
      <data key="v_frame.color">true</data>
      <data key="v_size">1</data>
      <data key="v_label.color">black</data>
      <data key="v_label.dist">0.3</data>
      <data key="v_label.family">Helvetica</data>
      <data key="v_label.cex">0.6</data>
    </node>
    <node id="n437">
      <data key="v_name">PIM1</data>
      <data key="v_color">black</data>
      <data key="v_frame.color">true</data>
      <data key="v_size">1</data>
      <data key="v_label.color">black</data>
      <data key="v_label.dist">0.3</data>
      <data key="v_label.family">Helvetica</data>
      <data key="v_label.cex">0.6</data>
    </node>
    <node id="n438">
      <data key="v_name">SLC26A4</data>
      <data key="v_color">red2</data>
      <data key="v_frame.color">true</data>
      <data key="v_size">2.70083287166663</data>
      <data key="v_label.color">black</data>
      <data key="v_label.dist">0.3</data>
      <data key="v_label.family">Helvetica</data>
      <data key="v_label.cex">0.6</data>
    </node>
    <node id="n439">
      <data key="v_name">ADM</data>
      <data key="v_color">red2</data>
      <data key="v_frame.color">true</data>
      <data key="v_size">1.5753653932399</data>
      <data key="v_label.color">black</data>
      <data key="v_label.dist">0.3</data>
      <data key="v_label.family">Helvetica</data>
      <data key="v_label.cex">0.6</data>
    </node>
    <node id="n440">
      <data key="v_name">COL4A1</data>
      <data key="v_color">black</data>
      <data key="v_frame.color">true</data>
      <data key="v_size">1</data>
      <data key="v_label.color">black</data>
      <data key="v_label.dist">0.3</data>
      <data key="v_label.family">Helvetica</data>
      <data key="v_label.cex">0.6</data>
    </node>
    <node id="n441">
      <data key="v_name">SLC20A1</data>
      <data key="v_color">green2</data>
      <data key="v_frame.color">true</data>
      <data key="v_size">1.0420105924368</data>
      <data key="v_label.color">black</data>
      <data key="v_label.dist">0.3</data>
      <data key="v_label.family">Helvetica</data>
      <data key="v_label.cex">0.6</data>
    </node>
    <node id="n442">
      <data key="v_name">FAS</data>
      <data key="v_color">black</data>
      <data key="v_frame.color">true</data>
      <data key="v_size">1</data>
      <data key="v_label.color">black</data>
      <data key="v_label.dist">0.3</data>
      <data key="v_label.family">Helvetica</data>
      <data key="v_label.cex">0.6</data>
    </node>
    <node id="n443">
      <data key="v_name">HR</data>
      <data key="v_color">green2</data>
      <data key="v_frame.color">true</data>
      <data key="v_size">1.84100816980238</data>
      <data key="v_label.color">black</data>
      <data key="v_label.dist">0.3</data>
      <data key="v_label.family">Helvetica</data>
      <data key="v_label.cex">0.6</data>
    </node>
    <node id="n444">
      <data key="v_name">NOXA1</data>
      <data key="v_color">red2</data>
      <data key="v_frame.color">true</data>
      <data key="v_size">1.76768691380111</data>
      <data key="v_label.color">black</data>
      <data key="v_label.dist">0.3</data>
      <data key="v_label.family">Helvetica</data>
      <data key="v_label.cex">0.6</data>
    </node>
    <node id="n445">
      <data key="v_name">VCAN</data>
      <data key="v_color">red2</data>
      <data key="v_frame.color">true</data>
      <data key="v_size">4.10125697940749</data>
      <data key="v_label.color">black</data>
      <data key="v_label.dist">0.3</data>
      <data key="v_label.family">Helvetica</data>
      <data key="v_label.cex">0.6</data>
    </node>
    <node id="n446">
      <data key="v_name">FAP</data>
      <data key="v_color">black</data>
      <data key="v_frame.color">true</data>
      <data key="v_size">1</data>
      <data key="v_label.color">black</data>
      <data key="v_label.dist">0.3</data>
      <data key="v_label.family">Helvetica</data>
      <data key="v_label.cex">0.6</data>
    </node>
    <node id="n447">
      <data key="v_name">GDF15</data>
      <data key="v_color">green2</data>
      <data key="v_frame.color">true</data>
      <data key="v_size">0.924085377321878</data>
      <data key="v_label.color">black</data>
      <data key="v_label.dist">0.3</data>
      <data key="v_label.family">Helvetica</data>
      <data key="v_label.cex">0.6</data>
    </node>
    <node id="n448">
      <data key="v_name">ICAM1</data>
      <data key="v_color">black</data>
      <data key="v_frame.color">true</data>
      <data key="v_size">1</data>
      <data key="v_label.color">black</data>
      <data key="v_label.dist">0.3</data>
      <data key="v_label.family">Helvetica</data>
      <data key="v_label.cex">0.6</data>
    </node>
    <node id="n449">
      <data key="v_name">NR2F1</data>
      <data key="v_color">red2</data>
      <data key="v_frame.color">true</data>
      <data key="v_size">6.84833564683509</data>
      <data key="v_label.color">black</data>
      <data key="v_label.dist">0.3</data>
      <data key="v_label.family">Helvetica</data>
      <data key="v_label.cex">0.6</data>
    </node>
    <node id="n450">
      <data key="v_name">CYP24A1</data>
      <data key="v_color">red2</data>
      <data key="v_frame.color">true</data>
      <data key="v_size">0.945217317923075</data>
      <data key="v_label.color">black</data>
      <data key="v_label.dist">0.3</data>
      <data key="v_label.family">Helvetica</data>
      <data key="v_label.cex">0.6</data>
    </node>
    <node id="n451">
      <data key="v_name">ASNS</data>
      <data key="v_color">black</data>
      <data key="v_frame.color">true</data>
      <data key="v_size">1</data>
      <data key="v_label.color">black</data>
      <data key="v_label.dist">0.3</data>
      <data key="v_label.family">Helvetica</data>
      <data key="v_label.cex">0.6</data>
    </node>
    <node id="n452">
      <data key="v_name">RSAD2</data>
      <data key="v_color">green2</data>
      <data key="v_frame.color">true</data>
      <data key="v_size">0.905409724075097</data>
      <data key="v_label.color">black</data>
      <data key="v_label.dist">0.3</data>
      <data key="v_label.family">Helvetica</data>
      <data key="v_label.cex">0.6</data>
    </node>
    <node id="n453">
      <data key="v_name">PCLAF</data>
      <data key="v_color">black</data>
      <data key="v_frame.color">true</data>
      <data key="v_size">1</data>
      <data key="v_label.color">black</data>
      <data key="v_label.dist">0.3</data>
      <data key="v_label.family">Helvetica</data>
      <data key="v_label.cex">0.6</data>
    </node>
    <node id="n454">
      <data key="v_name">CYP1A1</data>
      <data key="v_color">green2</data>
      <data key="v_frame.color">true</data>
      <data key="v_size">2.11112921816017</data>
      <data key="v_label.color">black</data>
      <data key="v_label.dist">0.3</data>
      <data key="v_label.family">Helvetica</data>
      <data key="v_label.cex">0.6</data>
    </node>
    <node id="n455">
      <data key="v_name">ODC1</data>
      <data key="v_color">red2</data>
      <data key="v_frame.color">true</data>
      <data key="v_size">1.9634211190642</data>
      <data key="v_label.color">black</data>
      <data key="v_label.dist">0.3</data>
      <data key="v_label.family">Helvetica</data>
      <data key="v_label.cex">0.6</data>
    </node>
    <node id="n456">
      <data key="v_name">VWF</data>
      <data key="v_color">black</data>
      <data key="v_frame.color">true</data>
      <data key="v_size">1</data>
      <data key="v_label.color">black</data>
      <data key="v_label.dist">0.3</data>
      <data key="v_label.family">Helvetica</data>
      <data key="v_label.cex">0.6</data>
    </node>
    <node id="n457">
      <data key="v_name">PLAT</data>
      <data key="v_color">green2</data>
      <data key="v_frame.color">true</data>
      <data key="v_size">1.14395991277817</data>
      <data key="v_label.color">black</data>
      <data key="v_label.dist">0.3</data>
      <data key="v_label.family">Helvetica</data>
      <data key="v_label.cex">0.6</data>
    </node>
    <node id="n458">
      <data key="v_name">PPP1R15A</data>
      <data key="v_color">red2</data>
      <data key="v_frame.color">true</data>
      <data key="v_size">1.5545736279651</data>
      <data key="v_label.color">black</data>
      <data key="v_label.dist">0.3</data>
      <data key="v_label.family">Helvetica</data>
      <data key="v_label.cex">0.6</data>
    </node>
    <node id="n459">
      <data key="v_name">RNASEL</data>
      <data key="v_color">red2</data>
      <data key="v_frame.color">true</data>
      <data key="v_size">1.07752945079851</data>
      <data key="v_label.color">black</data>
      <data key="v_label.dist">0.3</data>
      <data key="v_label.family">Helvetica</data>
      <data key="v_label.cex">0.6</data>
    </node>
    <node id="n460">
      <data key="v_name">BIK</data>
      <data key="v_color">black</data>
      <data key="v_frame.color">true</data>
      <data key="v_size">1</data>
      <data key="v_label.color">black</data>
      <data key="v_label.dist">0.3</data>
      <data key="v_label.family">Helvetica</data>
      <data key="v_label.cex">0.6</data>
    </node>
    <node id="n461">
      <data key="v_name">FUT2</data>
      <data key="v_color">green2</data>
      <data key="v_frame.color">true</data>
      <data key="v_size">1.25556385369744</data>
      <data key="v_label.color">black</data>
      <data key="v_label.dist">0.3</data>
      <data key="v_label.family">Helvetica</data>
      <data key="v_label.cex">0.6</data>
    </node>
    <node id="n462">
      <data key="v_name">S100A9</data>
      <data key="v_color">black</data>
      <data key="v_frame.color">true</data>
      <data key="v_size">1</data>
      <data key="v_label.color">black</data>
      <data key="v_label.dist">0.3</data>
      <data key="v_label.family">Helvetica</data>
      <data key="v_label.cex">0.6</data>
    </node>
    <node id="n463">
      <data key="v_name">SFTPD</data>
      <data key="v_color">black</data>
      <data key="v_frame.color">true</data>
      <data key="v_size">1</data>
      <data key="v_label.color">black</data>
      <data key="v_label.dist">0.3</data>
      <data key="v_label.family">Helvetica</data>
      <data key="v_label.cex">0.6</data>
    </node>
    <node id="n464">
      <data key="v_name">TNFAIP6</data>
      <data key="v_color">black</data>
      <data key="v_frame.color">true</data>
      <data key="v_size">1</data>
      <data key="v_label.color">black</data>
      <data key="v_label.dist">0.3</data>
      <data key="v_label.family">Helvetica</data>
      <data key="v_label.cex">0.6</data>
    </node>
    <node id="n465">
      <data key="v_name">HLA-DMA</data>
      <data key="v_color">red2</data>
      <data key="v_frame.color">true</data>
      <data key="v_size">1.23924722262964</data>
      <data key="v_label.color">black</data>
      <data key="v_label.dist">0.3</data>
      <data key="v_label.family">Helvetica</data>
      <data key="v_label.cex">0.6</data>
    </node>
    <node id="n466">
      <data key="v_name">HLA-DMB</data>
      <data key="v_color">red2</data>
      <data key="v_frame.color">true</data>
      <data key="v_size">2.01150593628274</data>
      <data key="v_label.color">black</data>
      <data key="v_label.dist">0.3</data>
      <data key="v_label.family">Helvetica</data>
      <data key="v_label.cex">0.6</data>
    </node>
    <node id="n467">
      <data key="v_name">MMP1</data>
      <data key="v_color">red2</data>
      <data key="v_frame.color">true</data>
      <data key="v_size">0.908131843327118</data>
      <data key="v_label.color">black</data>
      <data key="v_label.dist">0.3</data>
      <data key="v_label.family">Helvetica</data>
      <data key="v_label.cex">0.6</data>
    </node>
    <node id="n468">
      <data key="v_name">DPYD</data>
      <data key="v_color">red2</data>
      <data key="v_frame.color">true</data>
      <data key="v_size">1.31041499925905</data>
      <data key="v_label.color">black</data>
      <data key="v_label.dist">0.3</data>
      <data key="v_label.family">Helvetica</data>
      <data key="v_label.cex">0.6</data>
    </node>
    <node id="n469">
      <data key="v_name">HERPUD1</data>
      <data key="v_color">red2</data>
      <data key="v_frame.color">true</data>
      <data key="v_size">4.20200427666043</data>
      <data key="v_label.color">black</data>
      <data key="v_label.dist">0.3</data>
      <data key="v_label.family">Helvetica</data>
      <data key="v_label.cex">0.6</data>
    </node>
    <node id="n470">
      <data key="v_name">CXCL8</data>
      <data key="v_color">red2</data>
      <data key="v_frame.color">true</data>
      <data key="v_size">2.42662039043097</data>
      <data key="v_label.color">black</data>
      <data key="v_label.dist">0.3</data>
      <data key="v_label.family">Helvetica</data>
      <data key="v_label.cex">0.6</data>
    </node>
    <node id="n471">
      <data key="v_name">AFF3</data>
      <data key="v_color">red2</data>
      <data key="v_frame.color">true</data>
      <data key="v_size">0.912704041316624</data>
      <data key="v_label.color">black</data>
      <data key="v_label.dist">0.3</data>
      <data key="v_label.family">Helvetica</data>
      <data key="v_label.cex">0.6</data>
    </node>
    <node id="n472">
      <data key="v_name">TRIB3</data>
      <data key="v_color">red2</data>
      <data key="v_frame.color">true</data>
      <data key="v_size">1.04821505032706</data>
      <data key="v_label.color">black</data>
      <data key="v_label.dist">0.3</data>
      <data key="v_label.family">Helvetica</data>
      <data key="v_label.cex">0.6</data>
    </node>
    <node id="n473">
      <data key="v_name">MCL1</data>
      <data key="v_color">black</data>
      <data key="v_frame.color">true</data>
      <data key="v_size">1</data>
      <data key="v_label.color">black</data>
      <data key="v_label.dist">0.3</data>
      <data key="v_label.family">Helvetica</data>
      <data key="v_label.cex">0.6</data>
    </node>
    <node id="n474">
      <data key="v_name">MT1G</data>
      <data key="v_color">red2</data>
      <data key="v_frame.color">true</data>
      <data key="v_size">1.26243609651069</data>
      <data key="v_label.color">black</data>
      <data key="v_label.dist">0.3</data>
      <data key="v_label.family">Helvetica</data>
      <data key="v_label.cex">0.6</data>
    </node>
    <node id="n475">
      <data key="v_name">RASGEF1B</data>
      <data key="v_color">green2</data>
      <data key="v_frame.color">true</data>
      <data key="v_size">1.06792454245008</data>
      <data key="v_label.color">black</data>
      <data key="v_label.dist">0.3</data>
      <data key="v_label.family">Helvetica</data>
      <data key="v_label.cex">0.6</data>
    </node>
    <node id="n476">
      <data key="v_name">COL11A1</data>
      <data key="v_color">red2</data>
      <data key="v_frame.color">true</data>
      <data key="v_size">0.951788367122178</data>
      <data key="v_label.color">black</data>
      <data key="v_label.dist">0.3</data>
      <data key="v_label.family">Helvetica</data>
      <data key="v_label.cex">0.6</data>
    </node>
    <node id="n477">
      <data key="v_name">COL4A2</data>
      <data key="v_color">black</data>
      <data key="v_frame.color">true</data>
      <data key="v_size">1</data>
      <data key="v_label.color">black</data>
      <data key="v_label.dist">0.3</data>
      <data key="v_label.family">Helvetica</data>
      <data key="v_label.cex">0.6</data>
    </node>
    <node id="n478">
      <data key="v_name">COL7A1</data>
      <data key="v_color">black</data>
      <data key="v_frame.color">true</data>
      <data key="v_size">1</data>
      <data key="v_label.color">black</data>
      <data key="v_label.dist">0.3</data>
      <data key="v_label.family">Helvetica</data>
      <data key="v_label.cex">0.6</data>
    </node>
    <node id="n479">
      <data key="v_name">HPSE</data>
      <data key="v_color">black</data>
      <data key="v_frame.color">true</data>
      <data key="v_size">1</data>
      <data key="v_label.color">black</data>
      <data key="v_label.dist">0.3</data>
      <data key="v_label.family">Helvetica</data>
      <data key="v_label.cex">0.6</data>
    </node>
    <node id="n480">
      <data key="v_name">PCSK2</data>
      <data key="v_color">black</data>
      <data key="v_frame.color">true</data>
      <data key="v_size">1</data>
      <data key="v_label.color">black</data>
      <data key="v_label.dist">0.3</data>
      <data key="v_label.family">Helvetica</data>
      <data key="v_label.cex">0.6</data>
    </node>
    <node id="n481">
      <data key="v_name">PTGES</data>
      <data key="v_color">black</data>
      <data key="v_frame.color">true</data>
      <data key="v_size">1</data>
      <data key="v_label.color">black</data>
      <data key="v_label.dist">0.3</data>
      <data key="v_label.family">Helvetica</data>
      <data key="v_label.cex">0.6</data>
    </node>
    <node id="n482">
      <data key="v_name">SLC4A2</data>
      <data key="v_color">black</data>
      <data key="v_frame.color">true</data>
      <data key="v_size">1</data>
      <data key="v_label.color">black</data>
      <data key="v_label.dist">0.3</data>
      <data key="v_label.family">Helvetica</data>
      <data key="v_label.cex">0.6</data>
    </node>
    <node id="n483">
      <data key="v_name">DCDC2</data>
      <data key="v_color">red2</data>
      <data key="v_frame.color">true</data>
      <data key="v_size">1.18890545409574</data>
      <data key="v_label.color">black</data>
      <data key="v_label.dist">0.3</data>
      <data key="v_label.family">Helvetica</data>
      <data key="v_label.cex">0.6</data>
    </node>
    <node id="n484">
      <data key="v_name">SPRR1B</data>
      <data key="v_color">black</data>
      <data key="v_frame.color">true</data>
      <data key="v_size">1</data>
      <data key="v_label.color">black</data>
      <data key="v_label.dist">0.3</data>
      <data key="v_label.family">Helvetica</data>
      <data key="v_label.cex">0.6</data>
    </node>
    <node id="n485">
      <data key="v_name">KRT4</data>
      <data key="v_color">black</data>
      <data key="v_frame.color">true</data>
      <data key="v_size">1</data>
      <data key="v_label.color">black</data>
      <data key="v_label.dist">0.3</data>
      <data key="v_label.family">Helvetica</data>
      <data key="v_label.cex">0.6</data>
    </node>
    <node id="n486">
      <data key="v_name">SPRR2A</data>
      <data key="v_color">black</data>
      <data key="v_frame.color">true</data>
      <data key="v_size">1</data>
      <data key="v_label.color">black</data>
      <data key="v_label.dist">0.3</data>
      <data key="v_label.family">Helvetica</data>
      <data key="v_label.cex">0.6</data>
    </node>
    <node id="n487">
      <data key="v_name">ADAMTS1</data>
      <data key="v_color">red2</data>
      <data key="v_frame.color">true</data>
      <data key="v_size">2.11916276976615</data>
      <data key="v_label.color">black</data>
      <data key="v_label.dist">0.3</data>
      <data key="v_label.family">Helvetica</data>
      <data key="v_label.cex">0.6</data>
    </node>
    <node id="n488">
      <data key="v_name">EPB41L3</data>
      <data key="v_color">black</data>
      <data key="v_frame.color">true</data>
      <data key="v_size">1</data>
      <data key="v_label.color">black</data>
      <data key="v_label.dist">0.3</data>
      <data key="v_label.family">Helvetica</data>
      <data key="v_label.cex">0.6</data>
    </node>
    <node id="n489">
      <data key="v_name">EPB41L4B</data>
      <data key="v_color">black</data>
      <data key="v_frame.color">true</data>
      <data key="v_size">1</data>
      <data key="v_label.color">black</data>
      <data key="v_label.dist">0.3</data>
      <data key="v_label.family">Helvetica</data>
      <data key="v_label.cex">0.6</data>
    </node>
    <node id="n490">
      <data key="v_name">ICAM2</data>
      <data key="v_color">black</data>
      <data key="v_frame.color">true</data>
      <data key="v_size">1</data>
      <data key="v_label.color">black</data>
      <data key="v_label.dist">0.3</data>
      <data key="v_label.family">Helvetica</data>
      <data key="v_label.cex">0.6</data>
    </node>
    <node id="n491">
      <data key="v_name">TDRD1</data>
      <data key="v_color">black</data>
      <data key="v_frame.color">true</data>
      <data key="v_size">1</data>
      <data key="v_label.color">black</data>
      <data key="v_label.dist">0.3</data>
      <data key="v_label.family">Helvetica</data>
      <data key="v_label.cex">0.6</data>
    </node>
    <node id="n492">
      <data key="v_name">VIM</data>
      <data key="v_color">black</data>
      <data key="v_frame.color">true</data>
      <data key="v_size">1</data>
      <data key="v_label.color">black</data>
      <data key="v_label.dist">0.3</data>
      <data key="v_label.family">Helvetica</data>
      <data key="v_label.cex">0.6</data>
    </node>
    <node id="n493">
      <data key="v_name">WNT11</data>
      <data key="v_color">black</data>
      <data key="v_frame.color">true</data>
      <data key="v_size">1</data>
      <data key="v_label.color">black</data>
      <data key="v_label.dist">0.3</data>
      <data key="v_label.family">Helvetica</data>
      <data key="v_label.cex">0.6</data>
    </node>
    <node id="n494">
      <data key="v_name">OS9</data>
      <data key="v_color">black</data>
      <data key="v_frame.color">true</data>
      <data key="v_size">1</data>
      <data key="v_label.color">black</data>
      <data key="v_label.dist">0.3</data>
      <data key="v_label.family">Helvetica</data>
      <data key="v_label.cex">0.6</data>
    </node>
    <node id="n495">
      <data key="v_name">TGFA</data>
      <data key="v_color">black</data>
      <data key="v_frame.color">true</data>
      <data key="v_size">1</data>
      <data key="v_label.color">black</data>
      <data key="v_label.dist">0.3</data>
      <data key="v_label.family">Helvetica</data>
      <data key="v_label.cex">0.6</data>
    </node>
    <node id="n496">
      <data key="v_name">CD8A</data>
      <data key="v_color">red2</data>
      <data key="v_frame.color">true</data>
      <data key="v_size">0.983653748816893</data>
      <data key="v_label.color">black</data>
      <data key="v_label.dist">0.3</data>
      <data key="v_label.family">Helvetica</data>
      <data key="v_label.cex">0.6</data>
    </node>
    <node id="n497">
      <data key="v_name">DUSP6</data>
      <data key="v_color">red2</data>
      <data key="v_frame.color">true</data>
      <data key="v_size">1.94732821169976</data>
      <data key="v_label.color">black</data>
      <data key="v_label.dist">0.3</data>
      <data key="v_label.family">Helvetica</data>
      <data key="v_label.cex">0.6</data>
    </node>
    <node id="n498">
      <data key="v_name">FOSL1</data>
      <data key="v_color">red2</data>
      <data key="v_frame.color">true</data>
      <data key="v_size">1.18376558911728</data>
      <data key="v_label.color">black</data>
      <data key="v_label.dist">0.3</data>
      <data key="v_label.family">Helvetica</data>
      <data key="v_label.cex">0.6</data>
    </node>
    <node id="n499">
      <data key="v_name">MMP14</data>
      <data key="v_color">green2</data>
      <data key="v_frame.color">true</data>
      <data key="v_size">1.71569519529163</data>
      <data key="v_label.color">black</data>
      <data key="v_label.dist">0.3</data>
      <data key="v_label.family">Helvetica</data>
      <data key="v_label.cex">0.6</data>
    </node>
    <node id="n500">
      <data key="v_name">KRT7</data>
      <data key="v_color">red2</data>
      <data key="v_frame.color">true</data>
      <data key="v_size">2.30185578491585</data>
      <data key="v_label.color">black</data>
      <data key="v_label.dist">0.3</data>
      <data key="v_label.family">Helvetica</data>
      <data key="v_label.cex">0.6</data>
    </node>
    <node id="n501">
      <data key="v_name">HIP1R</data>
      <data key="v_color">red2</data>
      <data key="v_frame.color">true</data>
      <data key="v_size">3.16501899659652</data>
      <data key="v_label.color">black</data>
      <data key="v_label.dist">0.3</data>
      <data key="v_label.family">Helvetica</data>
      <data key="v_label.cex">0.6</data>
    </node>
    <node id="n502">
      <data key="v_name">ID3</data>
      <data key="v_color">black</data>
      <data key="v_frame.color">true</data>
      <data key="v_size">1</data>
      <data key="v_label.color">black</data>
      <data key="v_label.dist">0.3</data>
      <data key="v_label.family">Helvetica</data>
      <data key="v_label.cex">0.6</data>
    </node>
    <node id="n503">
      <data key="v_name">ALCAM</data>
      <data key="v_color">black</data>
      <data key="v_frame.color">true</data>
      <data key="v_size">1</data>
      <data key="v_label.color">black</data>
      <data key="v_label.dist">0.3</data>
      <data key="v_label.family">Helvetica</data>
      <data key="v_label.cex">0.6</data>
    </node>
    <node id="n504">
      <data key="v_name">BIN1</data>
      <data key="v_color">black</data>
      <data key="v_frame.color">true</data>
      <data key="v_size">1</data>
      <data key="v_label.color">black</data>
      <data key="v_label.dist">0.3</data>
      <data key="v_label.family">Helvetica</data>
      <data key="v_label.cex">0.6</data>
    </node>
    <node id="n505">
      <data key="v_name">CLU</data>
      <data key="v_color">red2</data>
      <data key="v_frame.color">true</data>
      <data key="v_size">1.11880397146437</data>
      <data key="v_label.color">black</data>
      <data key="v_label.dist">0.3</data>
      <data key="v_label.family">Helvetica</data>
      <data key="v_label.cex">0.6</data>
    </node>
    <node id="n506">
      <data key="v_name">DCX</data>
      <data key="v_color">black</data>
      <data key="v_frame.color">true</data>
      <data key="v_size">1</data>
      <data key="v_label.color">black</data>
      <data key="v_label.dist">0.3</data>
      <data key="v_label.family">Helvetica</data>
      <data key="v_label.cex">0.6</data>
    </node>
    <node id="n507">
      <data key="v_name">DNM2</data>
      <data key="v_color">black</data>
      <data key="v_frame.color">true</data>
      <data key="v_size">1</data>
      <data key="v_label.color">black</data>
      <data key="v_label.dist">0.3</data>
      <data key="v_label.family">Helvetica</data>
      <data key="v_label.cex">0.6</data>
    </node>
    <node id="n508">
      <data key="v_name">LAMA3</data>
      <data key="v_color">black</data>
      <data key="v_frame.color">true</data>
      <data key="v_size">1</data>
      <data key="v_label.color">black</data>
      <data key="v_label.dist">0.3</data>
      <data key="v_label.family">Helvetica</data>
      <data key="v_label.cex">0.6</data>
    </node>
    <node id="n509">
      <data key="v_name">MAP1LC3B</data>
      <data key="v_color">black</data>
      <data key="v_frame.color">true</data>
      <data key="v_size">1</data>
      <data key="v_label.color">black</data>
      <data key="v_label.dist">0.3</data>
      <data key="v_label.family">Helvetica</data>
      <data key="v_label.cex">0.6</data>
    </node>
    <node id="n510">
      <data key="v_name">NRG1</data>
      <data key="v_color">red2</data>
      <data key="v_frame.color">true</data>
      <data key="v_size">1.52659015986192</data>
      <data key="v_label.color">black</data>
      <data key="v_label.dist">0.3</data>
      <data key="v_label.family">Helvetica</data>
      <data key="v_label.cex">0.6</data>
    </node>
    <node id="n511">
      <data key="v_name">NRN1</data>
      <data key="v_color">black</data>
      <data key="v_frame.color">true</data>
      <data key="v_size">1</data>
      <data key="v_label.color">black</data>
      <data key="v_label.dist">0.3</data>
      <data key="v_label.family">Helvetica</data>
      <data key="v_label.cex">0.6</data>
    </node>
    <node id="n512">
      <data key="v_name">PAFAH1B1</data>
      <data key="v_color">black</data>
      <data key="v_frame.color">true</data>
      <data key="v_size">1</data>
      <data key="v_label.color">black</data>
      <data key="v_label.dist">0.3</data>
      <data key="v_label.family">Helvetica</data>
      <data key="v_label.cex">0.6</data>
    </node>
    <node id="n513">
      <data key="v_name">PDPK1</data>
      <data key="v_color">black</data>
      <data key="v_frame.color">true</data>
      <data key="v_size">1</data>
      <data key="v_label.color">black</data>
      <data key="v_label.dist">0.3</data>
      <data key="v_label.family">Helvetica</data>
      <data key="v_label.cex">0.6</data>
    </node>
    <node id="n514">
      <data key="v_name">PTK2</data>
      <data key="v_color">black</data>
      <data key="v_frame.color">true</data>
      <data key="v_size">1</data>
      <data key="v_label.color">black</data>
      <data key="v_label.dist">0.3</data>
      <data key="v_label.family">Helvetica</data>
      <data key="v_label.cex">0.6</data>
    </node>
    <node id="n515">
      <data key="v_name">RHOQ</data>
      <data key="v_color">black</data>
      <data key="v_frame.color">true</data>
      <data key="v_size">1</data>
      <data key="v_label.color">black</data>
      <data key="v_label.dist">0.3</data>
      <data key="v_label.family">Helvetica</data>
      <data key="v_label.cex">0.6</data>
    </node>
    <node id="n516">
      <data key="v_name">TUBA1A</data>
      <data key="v_color">black</data>
      <data key="v_frame.color">true</data>
      <data key="v_size">1</data>
      <data key="v_label.color">black</data>
      <data key="v_label.dist">0.3</data>
      <data key="v_label.family">Helvetica</data>
      <data key="v_label.cex">0.6</data>
    </node>
    <edge source="n168" target="n454">
      <data key="e_TYPEA">protein</data>
      <data key="e_TYPEB">protein</data>
      <data key="e_MECHANISM">transcriptional activation</data>
      <data key="e_EFFECT">up-regulates quantity by expression</data>
      <data key="e_DIRECT">YES</data>
      <data key="e_SCORE">0.1983</data>
      <data key="e_width">0.1983</data>
      <data key="e_color">#FF7F50</data>
      <data key="e_arrow.size">0.4</data>
      <data key="e_arrow.width">0.4</data>
      <data key="e_arrow.mode">2</data>
      <data key="e_curved">0.1</data>
    </edge>
    <edge source="n168" target="n454">
      <data key="e_TYPEA">protein</data>
      <data key="e_TYPEB">protein</data>
      <data key="e_MECHANISM">transcriptional regulation</data>
      <data key="e_EFFECT">up-regulates quantity by expression</data>
      <data key="e_DIRECT">YES</data>
      <data key="e_SCORE">0.1983</data>
      <data key="e_width">0.1983</data>
      <data key="e_color">#FF7F50</data>
      <data key="e_arrow.size">0.4</data>
      <data key="e_arrow.width">0.4</data>
      <data key="e_arrow.mode">2</data>
      <data key="e_curved">0.1</data>
    </edge>
    <edge source="n170" target="n304">
      <data key="e_TYPEA">protein</data>
      <data key="e_TYPEB">protein</data>
      <data key="e_MECHANISM">transcriptional regulation</data>
      <data key="e_EFFECT">down-regulates quantity by repression</data>
      <data key="e_DIRECT">YES</data>
      <data key="e_SCORE">0.1364</data>
      <data key="e_width">0.1364</data>
      <data key="e_color">#008B8B</data>
      <data key="e_arrow.size">0.4</data>
      <data key="e_arrow.width">0.4</data>
      <data key="e_arrow.mode">2</data>
      <data key="e_curved">0.1</data>
    </edge>
    <edge source="n171" target="n455">
      <data key="e_TYPEA">protein</data>
      <data key="e_TYPEB">protein</data>
      <data key="e_MECHANISM">transcriptional regulation</data>
      <data key="e_EFFECT">down-regulates quantity by repression</data>
      <data key="e_DIRECT">YES</data>
      <data key="e_SCORE">0.1364</data>
      <data key="e_width">0.1364</data>
      <data key="e_color">#008B8B</data>
      <data key="e_arrow.size">0.4</data>
      <data key="e_arrow.width">0.4</data>
      <data key="e_arrow.mode">2</data>
      <data key="e_curved">0.1</data>
    </edge>
    <edge source="n174" target="n300">
      <data key="e_TYPEA">protein</data>
      <data key="e_TYPEB">protein</data>
      <data key="e_MECHANISM">transcriptional regulation</data>
      <data key="e_EFFECT">down-regulates quantity by repression</data>
      <data key="e_DIRECT">NO</data>
      <data key="e_SCORE">0.1364</data>
      <data key="e_width">0.1364</data>
      <data key="e_color">#008B8B</data>
      <data key="e_arrow.size">0.4</data>
      <data key="e_arrow.width">0.4</data>
      <data key="e_arrow.mode">0</data>
      <data key="e_curved">0.1</data>
    </edge>
    <edge source="n174" target="n207">
      <data key="e_TYPEA">protein</data>
      <data key="e_TYPEB">protein</data>
      <data key="e_MECHANISM">transcriptional regulation</data>
      <data key="e_EFFECT">down-regulates quantity by repression</data>
      <data key="e_DIRECT">NO</data>
      <data key="e_SCORE">0.2197</data>
      <data key="e_width">0.2197</data>
      <data key="e_color">#008B8B</data>
      <data key="e_arrow.size">0.4</data>
      <data key="e_arrow.width">0.4</data>
      <data key="e_arrow.mode">0</data>
      <data key="e_curved">0.1</data>
    </edge>
    <edge source="n74" target="n174">
      <data key="e_TYPEA">protein</data>
      <data key="e_TYPEB">protein</data>
      <data key="e_MECHANISM">transcriptional regulation</data>
      <data key="e_EFFECT">up-regulates quantity by expression</data>
      <data key="e_DIRECT">YES</data>
      <data key="e_SCORE">0.1364</data>
      <data key="e_width">0.1364</data>
      <data key="e_color">#FF7F50</data>
      <data key="e_arrow.size">0.4</data>
      <data key="e_arrow.width">0.4</data>
      <data key="e_arrow.mode">2</data>
      <data key="e_curved">0.1</data>
    </edge>
    <edge source="n174" target="n294">
      <data key="e_TYPEA">protein</data>
      <data key="e_TYPEB">protein</data>
      <data key="e_MECHANISM">transcriptional regulation</data>
      <data key="e_EFFECT">up-regulates quantity by expression</data>
      <data key="e_DIRECT">NO</data>
      <data key="e_SCORE">0.1364</data>
      <data key="e_width">0.1364</data>
      <data key="e_color">#FF7F50</data>
      <data key="e_arrow.size">0.4</data>
      <data key="e_arrow.width">0.4</data>
      <data key="e_arrow.mode">0</data>
      <data key="e_curved">0.1</data>
    </edge>
    <edge source="n173" target="n454">
      <data key="e_TYPEA">protein</data>
      <data key="e_TYPEB">protein</data>
      <data key="e_MECHANISM">transcriptional activation</data>
      <data key="e_EFFECT">up-regulates quantity by expression</data>
      <data key="e_DIRECT">YES</data>
      <data key="e_SCORE">0.1983</data>
      <data key="e_width">0.1983</data>
      <data key="e_color">#FF7F50</data>
      <data key="e_arrow.size">0.4</data>
      <data key="e_arrow.width">0.4</data>
      <data key="e_arrow.mode">2</data>
      <data key="e_curved">0.1</data>
    </edge>
    <edge source="n173" target="n454">
      <data key="e_TYPEA">protein</data>
      <data key="e_TYPEB">protein</data>
      <data key="e_MECHANISM">transcriptional regulation</data>
      <data key="e_EFFECT">up-regulates quantity by expression</data>
      <data key="e_DIRECT">NO</data>
      <data key="e_SCORE">0.1983</data>
      <data key="e_width">0.1983</data>
      <data key="e_color">#FF7F50</data>
      <data key="e_arrow.size">0.4</data>
      <data key="e_arrow.width">0.4</data>
      <data key="e_arrow.mode">0</data>
      <data key="e_curved">0.1</data>
    </edge>
    <edge source="n33" target="n173">
      <data key="e_TYPEA">protein</data>
      <data key="e_TYPEB">protein</data>
      <data key="e_MECHANISM">transcriptional regulation</data>
      <data key="e_EFFECT">down-regulates quantity by repression</data>
      <data key="e_DIRECT">NO</data>
      <data key="e_SCORE">0.1364</data>
      <data key="e_width">0.1364</data>
      <data key="e_color">#008B8B</data>
      <data key="e_arrow.size">0.4</data>
      <data key="e_arrow.width">0.4</data>
      <data key="e_arrow.mode">0</data>
      <data key="e_curved">0.1</data>
    </edge>
    <edge source="n88" target="n172">
      <data key="e_TYPEA">protein</data>
      <data key="e_TYPEB">protein</data>
      <data key="e_MECHANISM">transcriptional regulation</data>
      <data key="e_EFFECT">up-regulates quantity by expression</data>
      <data key="e_DIRECT">NO</data>
      <data key="e_SCORE">0.1364</data>
      <data key="e_width">0.1364</data>
      <data key="e_color">#FF7F50</data>
      <data key="e_arrow.size">0.4</data>
      <data key="e_arrow.width">0.4</data>
      <data key="e_arrow.mode">0</data>
      <data key="e_curved">0.1</data>
    </edge>
    <edge source="n172" target="n456">
      <data key="e_TYPEA">protein</data>
      <data key="e_TYPEB">protein</data>
      <data key="e_MECHANISM">transcriptional regulation</data>
      <data key="e_EFFECT">down-regulates quantity by repression</data>
      <data key="e_DIRECT">YES</data>
      <data key="e_SCORE">0.1364</data>
      <data key="e_width">0.1364</data>
      <data key="e_color">#008B8B</data>
      <data key="e_arrow.size">0.4</data>
      <data key="e_arrow.width">0.4</data>
      <data key="e_arrow.mode">2</data>
      <data key="e_curved">0.1</data>
    </edge>
    <edge source="n175" target="n334">
      <data key="e_TYPEA">protein</data>
      <data key="e_TYPEB">protein</data>
      <data key="e_MECHANISM">transcriptional regulation</data>
      <data key="e_EFFECT">down-regulates quantity by repression</data>
      <data key="e_DIRECT">YES</data>
      <data key="e_SCORE">0.1364</data>
      <data key="e_width">0.1364</data>
      <data key="e_color">#008B8B</data>
      <data key="e_arrow.size">0.4</data>
      <data key="e_arrow.width">0.4</data>
      <data key="e_arrow.mode">2</data>
      <data key="e_curved">0.1</data>
    </edge>
    <edge source="n176" target="n288">
      <data key="e_TYPEA">protein</data>
      <data key="e_TYPEB">protein</data>
      <data key="e_MECHANISM">transcriptional regulation</data>
      <data key="e_EFFECT">up-regulates quantity by expression</data>
      <data key="e_DIRECT">NO</data>
      <data key="e_SCORE">0.1364</data>
      <data key="e_width">0.1364</data>
      <data key="e_color">#FF7F50</data>
      <data key="e_arrow.size">0.4</data>
      <data key="e_arrow.width">0.4</data>
      <data key="e_arrow.mode">0</data>
      <data key="e_curved">0.1</data>
    </edge>
    <edge source="n176" target="n457">
      <data key="e_TYPEA">protein</data>
      <data key="e_TYPEB">protein</data>
      <data key="e_MECHANISM">transcriptional regulation</data>
      <data key="e_EFFECT">up-regulates quantity by expression</data>
      <data key="e_DIRECT">NO</data>
      <data key="e_SCORE">0.1364</data>
      <data key="e_width">0.1364</data>
      <data key="e_color">#FF7F50</data>
      <data key="e_arrow.size">0.4</data>
      <data key="e_arrow.width">0.4</data>
      <data key="e_arrow.mode">0</data>
      <data key="e_curved">0.1</data>
    </edge>
    <edge source="n165" target="n451">
      <data key="e_TYPEA">protein</data>
      <data key="e_TYPEB">protein</data>
      <data key="e_MECHANISM">transcriptional regulation</data>
      <data key="e_EFFECT">up-regulates quantity by expression</data>
      <data key="e_DIRECT">NO</data>
      <data key="e_SCORE">0.1364</data>
      <data key="e_width">0.1364</data>
      <data key="e_color">#FF7F50</data>
      <data key="e_arrow.size">0.4</data>
      <data key="e_arrow.width">0.4</data>
      <data key="e_arrow.mode">0</data>
      <data key="e_curved">0.1</data>
    </edge>
    <edge source="n165" target="n447">
      <data key="e_TYPEA">protein</data>
      <data key="e_TYPEB">protein</data>
      <data key="e_MECHANISM">transcriptional regulation</data>
      <data key="e_EFFECT">up-regulates quantity by expression</data>
      <data key="e_DIRECT">YES</data>
      <data key="e_SCORE">0.1364</data>
      <data key="e_width">0.1364</data>
      <data key="e_color">#FF7F50</data>
      <data key="e_arrow.size">0.4</data>
      <data key="e_arrow.width">0.4</data>
      <data key="e_arrow.mode">2</data>
      <data key="e_curved">0.1</data>
    </edge>
    <edge source="n165" target="n453">
      <data key="e_TYPEA">protein</data>
      <data key="e_TYPEB">protein</data>
      <data key="e_MECHANISM">transcriptional regulation</data>
      <data key="e_EFFECT">up-regulates quantity by expression</data>
      <data key="e_DIRECT">NO</data>
      <data key="e_SCORE">0.1364</data>
      <data key="e_width">0.1364</data>
      <data key="e_color">#FF7F50</data>
      <data key="e_arrow.size">0.4</data>
      <data key="e_arrow.width">0.4</data>
      <data key="e_arrow.mode">0</data>
      <data key="e_curved">0.1</data>
    </edge>
    <edge source="n177" target="n451">
      <data key="e_TYPEA">protein</data>
      <data key="e_TYPEB">protein</data>
      <data key="e_MECHANISM">transcriptional regulation</data>
      <data key="e_EFFECT">down-regulates quantity by repression</data>
      <data key="e_DIRECT">NO</data>
      <data key="e_SCORE">0.2197</data>
      <data key="e_width">0.2197</data>
      <data key="e_color">#008B8B</data>
      <data key="e_arrow.size">0.4</data>
      <data key="e_arrow.width">0.4</data>
      <data key="e_arrow.mode">0</data>
      <data key="e_curved">0.1</data>
    </edge>
    <edge source="n177" target="n451">
      <data key="e_TYPEA">protein</data>
      <data key="e_TYPEB">protein</data>
      <data key="e_MECHANISM">transcriptional regulation</data>
      <data key="e_EFFECT">up-regulates quantity by expression</data>
      <data key="e_DIRECT">NO</data>
      <data key="e_SCORE">0.1364</data>
      <data key="e_width">0.1364</data>
      <data key="e_color">#FF7F50</data>
      <data key="e_arrow.size">0.4</data>
      <data key="e_arrow.width">0.4</data>
      <data key="e_arrow.mode">0</data>
      <data key="e_curved">0.1</data>
    </edge>
    <edge source="n177" target="n211">
      <data key="e_TYPEA">protein</data>
      <data key="e_TYPEB">protein</data>
      <data key="e_MECHANISM">transcriptional activation</data>
      <data key="e_EFFECT">up-regulates quantity by expression</data>
      <data key="e_DIRECT">YES</data>
      <data key="e_SCORE">0.4512</data>
      <data key="e_width">0.4512</data>
      <data key="e_color">#FF7F50</data>
      <data key="e_arrow.size">0.4</data>
      <data key="e_arrow.width">0.4</data>
      <data key="e_arrow.mode">2</data>
      <data key="e_curved">0.1</data>
    </edge>
    <edge source="n177" target="n256">
      <data key="e_TYPEA">protein</data>
      <data key="e_TYPEB">protein</data>
      <data key="e_MECHANISM">transcriptional regulation</data>
      <data key="e_EFFECT">down-regulates quantity by repression</data>
      <data key="e_DIRECT">NO</data>
      <data key="e_SCORE">0.1364</data>
      <data key="e_width">0.1364</data>
      <data key="e_color">#008B8B</data>
      <data key="e_arrow.size">0.4</data>
      <data key="e_arrow.width">0.4</data>
      <data key="e_arrow.mode">0</data>
      <data key="e_curved">0.1</data>
    </edge>
    <edge source="n177" target="n458">
      <data key="e_TYPEA">protein</data>
      <data key="e_TYPEB">protein</data>
      <data key="e_MECHANISM">transcriptional activation</data>
      <data key="e_EFFECT">up-regulates quantity by expression</data>
      <data key="e_DIRECT">YES</data>
      <data key="e_SCORE">0.2753</data>
      <data key="e_width">0.2753</data>
      <data key="e_color">#FF7F50</data>
      <data key="e_arrow.size">0.4</data>
      <data key="e_arrow.width">0.4</data>
      <data key="e_arrow.mode">2</data>
      <data key="e_curved">0.1</data>
    </edge>
    <edge source="n178" target="n211">
      <data key="e_TYPEA">protein</data>
      <data key="e_TYPEB">protein</data>
      <data key="e_MECHANISM">transcriptional activation</data>
      <data key="e_EFFECT">up-regulates quantity by expression</data>
      <data key="e_DIRECT">YES</data>
      <data key="e_SCORE">0.2753</data>
      <data key="e_width">0.2753</data>
      <data key="e_color">#FF7F50</data>
      <data key="e_arrow.size">0.4</data>
      <data key="e_arrow.width">0.4</data>
      <data key="e_arrow.mode">2</data>
      <data key="e_curved">0.1</data>
    </edge>
    <edge source="n9" target="n179">
      <data key="e_TYPEA">protein</data>
      <data key="e_TYPEB">protein</data>
      <data key="e_MECHANISM">transcriptional repression</data>
      <data key="e_EFFECT">down-regulates quantity</data>
      <data key="e_DIRECT">YES</data>
      <data key="e_SCORE">0.1364</data>
      <data key="e_width">0.1364</data>
      <data key="e_color">#008B8B</data>
      <data key="e_arrow.size">0.4</data>
      <data key="e_arrow.width">0.4</data>
      <data key="e_arrow.mode">2</data>
      <data key="e_curved">0.1</data>
    </edge>
    <edge source="n180" target="n219">
      <data key="e_TYPEA">protein</data>
      <data key="e_TYPEB">protein</data>
      <data key="e_MECHANISM">transcriptional regulation</data>
      <data key="e_EFFECT">up-regulates quantity by expression</data>
      <data key="e_DIRECT">NO</data>
      <data key="e_SCORE">0.1364</data>
      <data key="e_width">0.1364</data>
      <data key="e_color">#FF7F50</data>
      <data key="e_arrow.size">0.4</data>
      <data key="e_arrow.width">0.4</data>
      <data key="e_arrow.mode">0</data>
      <data key="e_curved">0.1</data>
    </edge>
    <edge source="n63" target="n180">
      <data key="e_TYPEA">protein</data>
      <data key="e_TYPEB">protein</data>
      <data key="e_MECHANISM">transcriptional regulation</data>
      <data key="e_EFFECT">up-regulates quantity by expression</data>
      <data key="e_DIRECT">NO</data>
      <data key="e_SCORE">0.1364</data>
      <data key="e_width">0.1364</data>
      <data key="e_color">#FF7F50</data>
      <data key="e_arrow.size">0.4</data>
      <data key="e_arrow.width">0.4</data>
      <data key="e_arrow.mode">0</data>
      <data key="e_curved">0.1</data>
    </edge>
    <edge source="n181" target="n312">
      <data key="e_TYPEA">protein</data>
      <data key="e_TYPEB">protein</data>
      <data key="e_MECHANISM">transcriptional repression</data>
      <data key="e_EFFECT">down-regulates quantity by repression</data>
      <data key="e_DIRECT">NO</data>
      <data key="e_SCORE">0.1364</data>
      <data key="e_width">0.1364</data>
      <data key="e_color">#008B8B</data>
      <data key="e_arrow.size">0.4</data>
      <data key="e_arrow.width">0.4</data>
      <data key="e_arrow.mode">0</data>
      <data key="e_curved">0.1</data>
    </edge>
    <edge source="n12" target="n181">
      <data key="e_TYPEA">protein</data>
      <data key="e_TYPEB">protein</data>
      <data key="e_MECHANISM">transcriptional repression</data>
      <data key="e_EFFECT">down-regulates quantity by repression</data>
      <data key="e_DIRECT">NO</data>
      <data key="e_SCORE">0.1364</data>
      <data key="e_width">0.1364</data>
      <data key="e_color">#008B8B</data>
      <data key="e_arrow.size">0.4</data>
      <data key="e_arrow.width">0.4</data>
      <data key="e_arrow.mode">0</data>
      <data key="e_curved">0.1</data>
    </edge>
    <edge source="n182" target="n182">
      <data key="e_TYPEA">protein</data>
      <data key="e_TYPEB">protein</data>
      <data key="e_MECHANISM">transcriptional regulation</data>
      <data key="e_EFFECT">down-regulates quantity by repression</data>
      <data key="e_DIRECT">NO</data>
      <data key="e_SCORE">0.1364</data>
      <data key="e_width">0.1364</data>
      <data key="e_color">#008B8B</data>
      <data key="e_arrow.size">0.4</data>
      <data key="e_arrow.width">0.4</data>
      <data key="e_arrow.mode">0</data>
      <data key="e_curved">0.1</data>
    </edge>
    <edge source="n182" target="n183">
      <data key="e_TYPEA">protein</data>
      <data key="e_TYPEB">protein</data>
      <data key="e_MECHANISM">transcriptional regulation</data>
      <data key="e_EFFECT">down-regulates quantity by repression</data>
      <data key="e_DIRECT">NO</data>
      <data key="e_SCORE">0.1364</data>
      <data key="e_width">0.1364</data>
      <data key="e_color">#008B8B</data>
      <data key="e_arrow.size">0.4</data>
      <data key="e_arrow.width">0.4</data>
      <data key="e_arrow.mode">0</data>
      <data key="e_curved">0.1</data>
    </edge>
    <edge source="n88" target="n182">
      <data key="e_TYPEA">protein</data>
      <data key="e_TYPEB">protein</data>
      <data key="e_MECHANISM">transcriptional regulation</data>
      <data key="e_EFFECT">down-regulates quantity by repression</data>
      <data key="e_DIRECT">NO</data>
      <data key="e_SCORE">0.1364</data>
      <data key="e_width">0.1364</data>
      <data key="e_color">#008B8B</data>
      <data key="e_arrow.size">0.4</data>
      <data key="e_arrow.width">0.4</data>
      <data key="e_arrow.mode">0</data>
      <data key="e_curved">0.1</data>
    </edge>
    <edge source="n182" target="n183">
      <data key="e_TYPEA">protein</data>
      <data key="e_TYPEB">protein</data>
      <data key="e_MECHANISM">transcriptional regulation</data>
      <data key="e_EFFECT">down-regulates quantity by repression</data>
      <data key="e_DIRECT">NO</data>
      <data key="e_SCORE">0.1364</data>
      <data key="e_width">0.1364</data>
      <data key="e_color">#008B8B</data>
      <data key="e_arrow.size">0.4</data>
      <data key="e_arrow.width">0.4</data>
      <data key="e_arrow.mode">0</data>
      <data key="e_curved">0.1</data>
    </edge>
    <edge source="n166" target="n212">
      <data key="e_TYPEA">protein</data>
      <data key="e_TYPEB">protein</data>
      <data key="e_MECHANISM">transcriptional regulation</data>
      <data key="e_EFFECT">down-regulates</data>
      <data key="e_DIRECT">NO</data>
      <data key="e_SCORE">0.1364</data>
      <data key="e_width">0.1364</data>
      <data key="e_color">#008B8B</data>
      <data key="e_arrow.size">0.4</data>
      <data key="e_arrow.width">0.4</data>
      <data key="e_arrow.mode">0</data>
      <data key="e_curved">0.1</data>
    </edge>
    <edge source="n166" target="n212">
      <data key="e_TYPEA">protein</data>
      <data key="e_TYPEB">protein</data>
      <data key="e_MECHANISM">transcriptional regulation</data>
      <data key="e_EFFECT">down-regulates quantity by repression</data>
      <data key="e_DIRECT">NO</data>
      <data key="e_SCORE">0.1364</data>
      <data key="e_width">0.1364</data>
      <data key="e_color">#008B8B</data>
      <data key="e_arrow.size">0.4</data>
      <data key="e_arrow.width">0.4</data>
      <data key="e_arrow.mode">0</data>
      <data key="e_curved">0.1</data>
    </edge>
    <edge source="n166" target="n261">
      <data key="e_TYPEA">protein</data>
      <data key="e_TYPEB">protein</data>
      <data key="e_MECHANISM">transcriptional regulation</data>
      <data key="e_EFFECT">down-regulates quantity by repression</data>
      <data key="e_DIRECT">NO</data>
      <data key="e_SCORE">0.1364</data>
      <data key="e_width">0.1364</data>
      <data key="e_color">#008B8B</data>
      <data key="e_arrow.size">0.4</data>
      <data key="e_arrow.width">0.4</data>
      <data key="e_arrow.mode">0</data>
      <data key="e_curved">0.1</data>
    </edge>
    <edge source="n97" target="n166">
      <data key="e_TYPEA">protein</data>
      <data key="e_TYPEB">protein</data>
      <data key="e_MECHANISM">transcriptional regulation</data>
      <data key="e_EFFECT">up-regulates quantity by expression</data>
      <data key="e_DIRECT">NO</data>
      <data key="e_SCORE">0.1364</data>
      <data key="e_width">0.1364</data>
      <data key="e_color">#FF7F50</data>
      <data key="e_arrow.size">0.4</data>
      <data key="e_arrow.width">0.4</data>
      <data key="e_arrow.mode">0</data>
      <data key="e_curved">0.1</data>
    </edge>
    <edge source="n93" target="n166">
      <data key="e_TYPEA">protein</data>
      <data key="e_TYPEB">protein</data>
      <data key="e_MECHANISM">transcriptional regulation</data>
      <data key="e_EFFECT">up-regulates</data>
      <data key="e_DIRECT">NO</data>
      <data key="e_SCORE">0.1364</data>
      <data key="e_width">0.1364</data>
      <data key="e_color">#FF7F50</data>
      <data key="e_arrow.size">0.4</data>
      <data key="e_arrow.width">0.4</data>
      <data key="e_arrow.mode">0</data>
      <data key="e_curved">0.1</data>
    </edge>
    <edge source="n93" target="n166">
      <data key="e_TYPEA">protein</data>
      <data key="e_TYPEB">protein</data>
      <data key="e_MECHANISM">transcriptional regulation</data>
      <data key="e_EFFECT">up-regulates quantity by expression</data>
      <data key="e_DIRECT">NO</data>
      <data key="e_SCORE">0.1364</data>
      <data key="e_width">0.1364</data>
      <data key="e_color">#FF7F50</data>
      <data key="e_arrow.size">0.4</data>
      <data key="e_arrow.width">0.4</data>
      <data key="e_arrow.mode">0</data>
      <data key="e_curved">0.1</data>
    </edge>
    <edge source="n184" target="n256">
      <data key="e_TYPEA">protein</data>
      <data key="e_TYPEB">protein</data>
      <data key="e_MECHANISM">transcriptional regulation</data>
      <data key="e_EFFECT">down-regulates quantity by repression</data>
      <data key="e_DIRECT">NO</data>
      <data key="e_SCORE">0.1364</data>
      <data key="e_width">0.1364</data>
      <data key="e_color">#008B8B</data>
      <data key="e_arrow.size">0.4</data>
      <data key="e_arrow.width">0.4</data>
      <data key="e_arrow.mode">0</data>
      <data key="e_curved">0.1</data>
    </edge>
    <edge source="n184" target="n459">
      <data key="e_TYPEA">protein</data>
      <data key="e_TYPEB">protein</data>
      <data key="e_MECHANISM">transcriptional regulation</data>
      <data key="e_EFFECT">up-regulates quantity by expression</data>
      <data key="e_DIRECT">NO</data>
      <data key="e_SCORE">0.1364</data>
      <data key="e_width">0.1364</data>
      <data key="e_color">#FF7F50</data>
      <data key="e_arrow.size">0.4</data>
      <data key="e_arrow.width">0.4</data>
      <data key="e_arrow.mode">0</data>
      <data key="e_curved">0.1</data>
    </edge>
    <edge source="n184" target="n328">
      <data key="e_TYPEA">protein</data>
      <data key="e_TYPEB">protein</data>
      <data key="e_MECHANISM">transcriptional regulation</data>
      <data key="e_EFFECT">down-regulates quantity by repression</data>
      <data key="e_DIRECT">NO</data>
      <data key="e_SCORE">0.1364</data>
      <data key="e_width">0.1364</data>
      <data key="e_color">#008B8B</data>
      <data key="e_arrow.size">0.4</data>
      <data key="e_arrow.width">0.4</data>
      <data key="e_arrow.mode">0</data>
      <data key="e_curved">0.1</data>
    </edge>
    <edge source="n185" target="n332">
      <data key="e_TYPEA">protein</data>
      <data key="e_TYPEB">protein</data>
      <data key="e_MECHANISM">transcriptional regulation</data>
      <data key="e_EFFECT">up-regulates quantity by expression</data>
      <data key="e_DIRECT">NO</data>
      <data key="e_SCORE">0.1364</data>
      <data key="e_width">0.1364</data>
      <data key="e_color">#FF7F50</data>
      <data key="e_arrow.size">0.4</data>
      <data key="e_arrow.width">0.4</data>
      <data key="e_arrow.mode">0</data>
      <data key="e_curved">0.1</data>
    </edge>
    <edge source="n157" target="n186">
      <data key="e_TYPEA">protein</data>
      <data key="e_TYPEB">protein</data>
      <data key="e_MECHANISM">transcriptional repression</data>
      <data key="e_EFFECT">down-regulates quantity by repression</data>
      <data key="e_DIRECT">NO</data>
      <data key="e_SCORE">0.2197</data>
      <data key="e_width">0.2197</data>
      <data key="e_color">#008B8B</data>
      <data key="e_arrow.size">0.4</data>
      <data key="e_arrow.width">0.4</data>
      <data key="e_arrow.mode">0</data>
      <data key="e_curved">0.1</data>
    </edge>
    <edge source="n3" target="n187">
      <data key="e_TYPEA">protein</data>
      <data key="e_TYPEB">protein</data>
      <data key="e_MECHANISM">transcriptional regulation</data>
      <data key="e_EFFECT">up-regulates quantity by expression</data>
      <data key="e_DIRECT">NO</data>
      <data key="e_SCORE">0.1364</data>
      <data key="e_width">0.1364</data>
      <data key="e_color">#FF7F50</data>
      <data key="e_arrow.size">0.4</data>
      <data key="e_arrow.width">0.4</data>
      <data key="e_arrow.mode">0</data>
      <data key="e_curved">0.1</data>
    </edge>
    <edge source="n3" target="n189">
      <data key="e_TYPEA">protein</data>
      <data key="e_TYPEB">protein</data>
      <data key="e_MECHANISM">transcriptional regulation</data>
      <data key="e_EFFECT">up-regulates quantity by expression</data>
      <data key="e_DIRECT">NO</data>
      <data key="e_SCORE">0.1364</data>
      <data key="e_width">0.1364</data>
      <data key="e_color">#FF7F50</data>
      <data key="e_arrow.size">0.4</data>
      <data key="e_arrow.width">0.4</data>
      <data key="e_arrow.mode">0</data>
      <data key="e_curved">0.1</data>
    </edge>
    <edge source="n190" target="n400">
      <data key="e_TYPEA">protein</data>
      <data key="e_TYPEB">protein</data>
      <data key="e_MECHANISM">transcriptional regulation</data>
      <data key="e_EFFECT">up-regulates quantity by expression</data>
      <data key="e_DIRECT">NO</data>
      <data key="e_SCORE">0.1364</data>
      <data key="e_width">0.1364</data>
      <data key="e_color">#FF7F50</data>
      <data key="e_arrow.size">0.4</data>
      <data key="e_arrow.width">0.4</data>
      <data key="e_arrow.mode">0</data>
      <data key="e_curved">0.1</data>
    </edge>
    <edge source="n190" target="n460">
      <data key="e_TYPEA">protein</data>
      <data key="e_TYPEB">protein</data>
      <data key="e_MECHANISM">transcriptional regulation</data>
      <data key="e_EFFECT">up-regulates quantity by expression</data>
      <data key="e_DIRECT">NO</data>
      <data key="e_SCORE">0.1364</data>
      <data key="e_width">0.1364</data>
      <data key="e_color">#FF7F50</data>
      <data key="e_arrow.size">0.4</data>
      <data key="e_arrow.width">0.4</data>
      <data key="e_arrow.mode">0</data>
      <data key="e_curved">0.1</data>
    </edge>
    <edge source="n3" target="n192">
      <data key="e_TYPEA">protein</data>
      <data key="e_TYPEB">protein</data>
      <data key="e_MECHANISM">transcriptional regulation</data>
      <data key="e_EFFECT">up-regulates quantity by expression</data>
      <data key="e_DIRECT">NO</data>
      <data key="e_SCORE">0.1364</data>
      <data key="e_width">0.1364</data>
      <data key="e_color">#FF7F50</data>
      <data key="e_arrow.size">0.4</data>
      <data key="e_arrow.width">0.4</data>
      <data key="e_arrow.mode">0</data>
      <data key="e_curved">0.1</data>
    </edge>
    <edge source="n3" target="n191">
      <data key="e_TYPEA">protein</data>
      <data key="e_TYPEB">protein</data>
      <data key="e_MECHANISM">transcriptional regulation</data>
      <data key="e_EFFECT">up-regulates quantity by expression</data>
      <data key="e_DIRECT">NO</data>
      <data key="e_SCORE">0.1364</data>
      <data key="e_width">0.1364</data>
      <data key="e_color">#FF7F50</data>
      <data key="e_arrow.size">0.4</data>
      <data key="e_arrow.width">0.4</data>
      <data key="e_arrow.mode">0</data>
      <data key="e_curved">0.1</data>
    </edge>
    <edge source="n193" target="n430">
      <data key="e_TYPEA">protein</data>
      <data key="e_TYPEB">protein</data>
      <data key="e_MECHANISM">transcriptional regulation</data>
      <data key="e_EFFECT">down-regulates quantity by repression</data>
      <data key="e_DIRECT">NO</data>
      <data key="e_SCORE">0.2753</data>
      <data key="e_width">0.2753</data>
      <data key="e_color">#008B8B</data>
      <data key="e_arrow.size">0.4</data>
      <data key="e_arrow.width">0.4</data>
      <data key="e_arrow.mode">0</data>
      <data key="e_curved">0.1</data>
    </edge>
    <edge source="n194" target="n461">
      <data key="e_TYPEA">protein</data>
      <data key="e_TYPEB">protein</data>
      <data key="e_MECHANISM">transcriptional regulation</data>
      <data key="e_EFFECT">up-regulates quantity by expression</data>
      <data key="e_DIRECT">NO</data>
      <data key="e_SCORE">0.1364</data>
      <data key="e_width">0.1364</data>
      <data key="e_color">#FF7F50</data>
      <data key="e_arrow.size">0.4</data>
      <data key="e_arrow.width">0.4</data>
      <data key="e_arrow.mode">0</data>
      <data key="e_curved">0.1</data>
    </edge>
    <edge source="n195" target="n195">
      <data key="e_TYPEA">protein</data>
      <data key="e_TYPEB">protein</data>
      <data key="e_MECHANISM">transcriptional regulation</data>
      <data key="e_EFFECT">up-regulates quantity</data>
      <data key="e_DIRECT">YES</data>
      <data key="e_SCORE">0.3534</data>
      <data key="e_width">0.3534</data>
      <data key="e_color">#FF7F50</data>
      <data key="e_arrow.size">0.4</data>
      <data key="e_arrow.width">0.4</data>
      <data key="e_arrow.mode">2</data>
      <data key="e_curved">0.1</data>
    </edge>
    <edge source="n195" target="n322">
      <data key="e_TYPEA">protein</data>
      <data key="e_TYPEB">protein</data>
      <data key="e_MECHANISM">transcriptional regulation</data>
      <data key="e_EFFECT">up-regulates quantity by expression</data>
      <data key="e_DIRECT">NO</data>
      <data key="e_SCORE">0.1364</data>
      <data key="e_width">0.1364</data>
      <data key="e_color">#FF7F50</data>
      <data key="e_arrow.size">0.4</data>
      <data key="e_arrow.width">0.4</data>
      <data key="e_arrow.mode">0</data>
      <data key="e_curved">0.1</data>
    </edge>
    <edge source="n59" target="n195">
      <data key="e_TYPEA">protein</data>
      <data key="e_TYPEB">protein</data>
      <data key="e_MECHANISM">transcriptional regulation</data>
      <data key="e_EFFECT">down-regulates quantity by repression</data>
      <data key="e_DIRECT">NO</data>
      <data key="e_SCORE">0.2197</data>
      <data key="e_width">0.2197</data>
      <data key="e_color">#008B8B</data>
      <data key="e_arrow.size">0.4</data>
      <data key="e_arrow.width">0.4</data>
      <data key="e_arrow.mode">0</data>
      <data key="e_curved">0.1</data>
    </edge>
    <edge source="n88" target="n195">
      <data key="e_TYPEA">protein</data>
      <data key="e_TYPEB">protein</data>
      <data key="e_MECHANISM">transcriptional regulation</data>
      <data key="e_EFFECT">up-regulates quantity by expression</data>
      <data key="e_DIRECT">NO</data>
      <data key="e_SCORE">0.1364</data>
      <data key="e_width">0.1364</data>
      <data key="e_color">#FF7F50</data>
      <data key="e_arrow.size">0.4</data>
      <data key="e_arrow.width">0.4</data>
      <data key="e_arrow.mode">0</data>
      <data key="e_curved">0.1</data>
    </edge>
    <edge source="n195" target="n462">
      <data key="e_TYPEA">protein</data>
      <data key="e_TYPEB">protein</data>
      <data key="e_MECHANISM">transcriptional regulation</data>
      <data key="e_EFFECT">up-regulates quantity by expression</data>
      <data key="e_DIRECT">YES</data>
      <data key="e_SCORE">0.1364</data>
      <data key="e_width">0.1364</data>
      <data key="e_color">#FF7F50</data>
      <data key="e_arrow.size">0.4</data>
      <data key="e_arrow.width">0.4</data>
      <data key="e_arrow.mode">2</data>
      <data key="e_curved">0.1</data>
    </edge>
    <edge source="n195" target="n463">
      <data key="e_TYPEA">protein</data>
      <data key="e_TYPEB">protein</data>
      <data key="e_MECHANISM">transcriptional regulation</data>
      <data key="e_EFFECT">up-regulates quantity by expression</data>
      <data key="e_DIRECT">YES</data>
      <data key="e_SCORE">0.1364</data>
      <data key="e_width">0.1364</data>
      <data key="e_color">#FF7F50</data>
      <data key="e_arrow.size">0.4</data>
      <data key="e_arrow.width">0.4</data>
      <data key="e_arrow.mode">2</data>
      <data key="e_curved">0.1</data>
    </edge>
    <edge source="n120" target="n195">
      <data key="e_TYPEA">protein</data>
      <data key="e_TYPEB">protein</data>
      <data key="e_MECHANISM">transcriptional regulation</data>
      <data key="e_EFFECT">down-regulates</data>
      <data key="e_DIRECT">YES</data>
      <data key="e_SCORE">0.2197</data>
      <data key="e_width">0.2197</data>
      <data key="e_color">#008B8B</data>
      <data key="e_arrow.size">0.4</data>
      <data key="e_arrow.width">0.4</data>
      <data key="e_arrow.mode">2</data>
      <data key="e_curved">0.1</data>
    </edge>
    <edge source="n125" target="n195">
      <data key="e_TYPEA">protein</data>
      <data key="e_TYPEB">protein</data>
      <data key="e_MECHANISM">transcriptional activation</data>
      <data key="e_EFFECT">up-regulates quantity by expression</data>
      <data key="e_DIRECT">NO</data>
      <data key="e_SCORE">0.2197</data>
      <data key="e_width">0.2197</data>
      <data key="e_color">#FF7F50</data>
      <data key="e_arrow.size">0.4</data>
      <data key="e_arrow.width">0.4</data>
      <data key="e_arrow.mode">0</data>
      <data key="e_curved">0.1</data>
    </edge>
    <edge source="n195" target="n310">
      <data key="e_TYPEA">protein</data>
      <data key="e_TYPEB">protein</data>
      <data key="e_MECHANISM">transcriptional regulation</data>
      <data key="e_EFFECT">up-regulates quantity by expression</data>
      <data key="e_DIRECT">YES</data>
      <data key="e_SCORE">0.1364</data>
      <data key="e_width">0.1364</data>
      <data key="e_color">#FF7F50</data>
      <data key="e_arrow.size">0.4</data>
      <data key="e_arrow.width">0.4</data>
      <data key="e_arrow.mode">2</data>
      <data key="e_curved">0.1</data>
    </edge>
    <edge source="n196" target="n257">
      <data key="e_TYPEA">protein</data>
      <data key="e_TYPEB">protein</data>
      <data key="e_MECHANISM">transcriptional regulation</data>
      <data key="e_EFFECT">up-regulates quantity by expression</data>
      <data key="e_DIRECT">NO</data>
      <data key="e_SCORE">0.1364</data>
      <data key="e_width">0.1364</data>
      <data key="e_color">#FF7F50</data>
      <data key="e_arrow.size">0.4</data>
      <data key="e_arrow.width">0.4</data>
      <data key="e_arrow.mode">0</data>
      <data key="e_curved">0.1</data>
    </edge>
    <edge source="n196" target="n439">
      <data key="e_TYPEA">protein</data>
      <data key="e_TYPEB">protein</data>
      <data key="e_MECHANISM">transcriptional regulation</data>
      <data key="e_EFFECT">up-regulates quantity by expression</data>
      <data key="e_DIRECT">YES</data>
      <data key="e_SCORE">0.1364</data>
      <data key="e_width">0.1364</data>
      <data key="e_color">#FF7F50</data>
      <data key="e_arrow.size">0.4</data>
      <data key="e_arrow.width">0.4</data>
      <data key="e_arrow.mode">2</data>
      <data key="e_curved">0.1</data>
    </edge>
    <edge source="n196" target="n384">
      <data key="e_TYPEA">protein</data>
      <data key="e_TYPEB">protein</data>
      <data key="e_MECHANISM">transcriptional regulation</data>
      <data key="e_EFFECT">up-regulates quantity by expression</data>
      <data key="e_DIRECT">YES</data>
      <data key="e_SCORE">0.1364</data>
      <data key="e_width">0.1364</data>
      <data key="e_color">#FF7F50</data>
      <data key="e_arrow.size">0.4</data>
      <data key="e_arrow.width">0.4</data>
      <data key="e_arrow.mode">2</data>
      <data key="e_curved">0.1</data>
    </edge>
    <edge source="n196" target="n447">
      <data key="e_TYPEA">protein</data>
      <data key="e_TYPEB">protein</data>
      <data key="e_MECHANISM">transcriptional regulation</data>
      <data key="e_EFFECT">up-regulates quantity by expression</data>
      <data key="e_DIRECT">YES</data>
      <data key="e_SCORE">0.1364</data>
      <data key="e_width">0.1364</data>
      <data key="e_color">#FF7F50</data>
      <data key="e_arrow.size">0.4</data>
      <data key="e_arrow.width">0.4</data>
      <data key="e_arrow.mode">2</data>
      <data key="e_curved">0.1</data>
    </edge>
    <edge source="n196" target="n281">
      <data key="e_TYPEA">protein</data>
      <data key="e_TYPEB">protein</data>
      <data key="e_MECHANISM">transcriptional regulation</data>
      <data key="e_EFFECT">down-regulates quantity by repression</data>
      <data key="e_DIRECT">NO</data>
      <data key="e_SCORE">0.1364</data>
      <data key="e_width">0.1364</data>
      <data key="e_color">#008B8B</data>
      <data key="e_arrow.size">0.4</data>
      <data key="e_arrow.width">0.4</data>
      <data key="e_arrow.mode">0</data>
      <data key="e_curved">0.1</data>
    </edge>
    <edge source="n196" target="n307">
      <data key="e_TYPEA">protein</data>
      <data key="e_TYPEB">protein</data>
      <data key="e_MECHANISM">transcriptional regulation</data>
      <data key="e_EFFECT">up-regulates quantity by expression</data>
      <data key="e_DIRECT">YES</data>
      <data key="e_SCORE">0.1364</data>
      <data key="e_width">0.1364</data>
      <data key="e_color">#FF7F50</data>
      <data key="e_arrow.size">0.4</data>
      <data key="e_arrow.width">0.4</data>
      <data key="e_arrow.mode">2</data>
      <data key="e_curved">0.1</data>
    </edge>
    <edge source="n22" target="n196">
      <data key="e_TYPEA">protein</data>
      <data key="e_TYPEB">protein</data>
      <data key="e_MECHANISM">transcriptional regulation</data>
      <data key="e_EFFECT">up-regulates quantity by expression</data>
      <data key="e_DIRECT">NO</data>
      <data key="e_SCORE">0.1364</data>
      <data key="e_width">0.1364</data>
      <data key="e_color">#FF7F50</data>
      <data key="e_arrow.size">0.4</data>
      <data key="e_arrow.width">0.4</data>
      <data key="e_arrow.mode">0</data>
      <data key="e_curved">0.1</data>
    </edge>
    <edge source="n38" target="n196">
      <data key="e_TYPEA">protein</data>
      <data key="e_TYPEB">protein</data>
      <data key="e_MECHANISM">transcriptional regulation</data>
      <data key="e_EFFECT">up-regulates quantity by expression</data>
      <data key="e_DIRECT">NO</data>
      <data key="e_SCORE">0.2197</data>
      <data key="e_width">0.2197</data>
      <data key="e_color">#FF7F50</data>
      <data key="e_arrow.size">0.4</data>
      <data key="e_arrow.width">0.4</data>
      <data key="e_arrow.mode">0</data>
      <data key="e_curved">0.1</data>
    </edge>
    <edge source="n196" target="n341">
      <data key="e_TYPEA">protein</data>
      <data key="e_TYPEB">protein</data>
      <data key="e_MECHANISM">transcriptional regulation</data>
      <data key="e_EFFECT">up-regulates quantity by expression</data>
      <data key="e_DIRECT">NO</data>
      <data key="e_SCORE">0.1364</data>
      <data key="e_width">0.1364</data>
      <data key="e_color">#FF7F50</data>
      <data key="e_arrow.size">0.4</data>
      <data key="e_arrow.width">0.4</data>
      <data key="e_arrow.mode">0</data>
      <data key="e_curved">0.1</data>
    </edge>
    <edge source="n97" target="n196">
      <data key="e_TYPEA">protein</data>
      <data key="e_TYPEB">protein</data>
      <data key="e_MECHANISM">transcriptional regulation</data>
      <data key="e_EFFECT">up-regulates quantity</data>
      <data key="e_DIRECT">YES</data>
      <data key="e_SCORE">0.8412</data>
      <data key="e_width">0.8412</data>
      <data key="e_color">#FF7F50</data>
      <data key="e_arrow.size">0.4</data>
      <data key="e_arrow.width">0.4</data>
      <data key="e_arrow.mode">2</data>
      <data key="e_curved">0.1</data>
    </edge>
    <edge source="n196" target="n462">
      <data key="e_TYPEA">protein</data>
      <data key="e_TYPEB">protein</data>
      <data key="e_MECHANISM">transcriptional regulation</data>
      <data key="e_EFFECT">up-regulates quantity by expression</data>
      <data key="e_DIRECT">YES</data>
      <data key="e_SCORE">0.1364</data>
      <data key="e_width">0.1364</data>
      <data key="e_color">#FF7F50</data>
      <data key="e_arrow.size">0.4</data>
      <data key="e_arrow.width">0.4</data>
      <data key="e_arrow.mode">2</data>
      <data key="e_curved">0.1</data>
    </edge>
    <edge source="n196" target="n463">
      <data key="e_TYPEA">protein</data>
      <data key="e_TYPEB">protein</data>
      <data key="e_MECHANISM">transcriptional regulation</data>
      <data key="e_EFFECT">up-regulates quantity by expression</data>
      <data key="e_DIRECT">YES</data>
      <data key="e_SCORE">0.1364</data>
      <data key="e_width">0.1364</data>
      <data key="e_color">#FF7F50</data>
      <data key="e_arrow.size">0.4</data>
      <data key="e_arrow.width">0.4</data>
      <data key="e_arrow.mode">2</data>
      <data key="e_curved">0.1</data>
    </edge>
    <edge source="n196" target="n419">
      <data key="e_TYPEA">protein</data>
      <data key="e_TYPEB">protein</data>
      <data key="e_MECHANISM">transcriptional regulation</data>
      <data key="e_EFFECT">up-regulates quantity by expression</data>
      <data key="e_DIRECT">YES</data>
      <data key="e_SCORE">0.1364</data>
      <data key="e_width">0.1364</data>
      <data key="e_color">#FF7F50</data>
      <data key="e_arrow.size">0.4</data>
      <data key="e_arrow.width">0.4</data>
      <data key="e_arrow.mode">2</data>
      <data key="e_curved">0.1</data>
    </edge>
    <edge source="n196" target="n420">
      <data key="e_TYPEA">protein</data>
      <data key="e_TYPEB">protein</data>
      <data key="e_MECHANISM">transcriptional regulation</data>
      <data key="e_EFFECT">up-regulates quantity by expression</data>
      <data key="e_DIRECT">YES</data>
      <data key="e_SCORE">0.1364</data>
      <data key="e_width">0.1364</data>
      <data key="e_color">#FF7F50</data>
      <data key="e_arrow.size">0.4</data>
      <data key="e_arrow.width">0.4</data>
      <data key="e_arrow.mode">2</data>
      <data key="e_curved">0.1</data>
    </edge>
    <edge source="n129" target="n196">
      <data key="e_TYPEA">protein</data>
      <data key="e_TYPEB">protein</data>
      <data key="e_MECHANISM">transcriptional regulation</data>
      <data key="e_EFFECT">up-regulates quantity</data>
      <data key="e_DIRECT">YES</data>
      <data key="e_SCORE">0.1364</data>
      <data key="e_width">0.1364</data>
      <data key="e_color">#FF7F50</data>
      <data key="e_arrow.size">0.4</data>
      <data key="e_arrow.width">0.4</data>
      <data key="e_arrow.mode">2</data>
      <data key="e_curved">0.1</data>
    </edge>
    <edge source="n196" target="n310">
      <data key="e_TYPEA">protein</data>
      <data key="e_TYPEB">protein</data>
      <data key="e_MECHANISM">transcriptional regulation</data>
      <data key="e_EFFECT">up-regulates quantity by expression</data>
      <data key="e_DIRECT">YES</data>
      <data key="e_SCORE">0.1364</data>
      <data key="e_width">0.1364</data>
      <data key="e_color">#FF7F50</data>
      <data key="e_arrow.size">0.4</data>
      <data key="e_arrow.width">0.4</data>
      <data key="e_arrow.mode">2</data>
      <data key="e_curved">0.1</data>
    </edge>
    <edge source="n196" target="n464">
      <data key="e_TYPEA">protein</data>
      <data key="e_TYPEB">protein</data>
      <data key="e_MECHANISM">transcriptional regulation</data>
      <data key="e_EFFECT">up-regulates quantity by expression</data>
      <data key="e_DIRECT">YES</data>
      <data key="e_SCORE">0.1364</data>
      <data key="e_width">0.1364</data>
      <data key="e_color">#FF7F50</data>
      <data key="e_arrow.size">0.4</data>
      <data key="e_arrow.width">0.4</data>
      <data key="e_arrow.mode">2</data>
      <data key="e_curved">0.1</data>
    </edge>
    <edge source="n197" target="n399">
      <data key="e_TYPEA">protein</data>
      <data key="e_TYPEB">protein</data>
      <data key="e_MECHANISM">transcriptional regulation</data>
      <data key="e_EFFECT">up-regulates quantity by expression</data>
      <data key="e_DIRECT">NO</data>
      <data key="e_SCORE">0.1364</data>
      <data key="e_width">0.1364</data>
      <data key="e_color">#FF7F50</data>
      <data key="e_arrow.size">0.4</data>
      <data key="e_arrow.width">0.4</data>
      <data key="e_arrow.mode">0</data>
      <data key="e_curved">0.1</data>
    </edge>
    <edge source="n38" target="n197">
      <data key="e_TYPEA">protein</data>
      <data key="e_TYPEB">protein</data>
      <data key="e_MECHANISM">transcriptional regulation</data>
      <data key="e_EFFECT">up-regulates quantity by expression</data>
      <data key="e_DIRECT">NO</data>
      <data key="e_SCORE">0.1364</data>
      <data key="e_width">0.1364</data>
      <data key="e_color">#FF7F50</data>
      <data key="e_arrow.size">0.4</data>
      <data key="e_arrow.width">0.4</data>
      <data key="e_arrow.mode">0</data>
      <data key="e_curved">0.1</data>
    </edge>
    <edge source="n197" target="n379">
      <data key="e_TYPEA">protein</data>
      <data key="e_TYPEB">protein</data>
      <data key="e_MECHANISM">transcriptional regulation</data>
      <data key="e_EFFECT">up-regulates quantity by expression</data>
      <data key="e_DIRECT">NO</data>
      <data key="e_SCORE">0.1364</data>
      <data key="e_width">0.1364</data>
      <data key="e_color">#FF7F50</data>
      <data key="e_arrow.size">0.4</data>
      <data key="e_arrow.width">0.4</data>
      <data key="e_arrow.mode">0</data>
      <data key="e_curved">0.1</data>
    </edge>
    <edge source="n97" target="n197">
      <data key="e_TYPEA">protein</data>
      <data key="e_TYPEB">protein</data>
      <data key="e_MECHANISM">transcriptional regulation</data>
      <data key="e_EFFECT">up-regulates quantity by expression</data>
      <data key="e_DIRECT">NO</data>
      <data key="e_SCORE">0.1364</data>
      <data key="e_width">0.1364</data>
      <data key="e_color">#FF7F50</data>
      <data key="e_arrow.size">0.4</data>
      <data key="e_arrow.width">0.4</data>
      <data key="e_arrow.mode">0</data>
      <data key="e_curved">0.1</data>
    </edge>
    <edge source="n197" target="n319">
      <data key="e_TYPEA">protein</data>
      <data key="e_TYPEB">protein</data>
      <data key="e_MECHANISM">transcriptional regulation</data>
      <data key="e_EFFECT">up-regulates quantity by expression</data>
      <data key="e_DIRECT">NO</data>
      <data key="e_SCORE">0.1364</data>
      <data key="e_width">0.1364</data>
      <data key="e_color">#FF7F50</data>
      <data key="e_arrow.size">0.4</data>
      <data key="e_arrow.width">0.4</data>
      <data key="e_arrow.mode">0</data>
      <data key="e_curved">0.1</data>
    </edge>
    <edge source="n197" target="n464">
      <data key="e_TYPEA">protein</data>
      <data key="e_TYPEB">protein</data>
      <data key="e_MECHANISM">transcriptional regulation</data>
      <data key="e_EFFECT">up-regulates quantity by expression</data>
      <data key="e_DIRECT">NO</data>
      <data key="e_SCORE">0.1364</data>
      <data key="e_width">0.1364</data>
      <data key="e_color">#FF7F50</data>
      <data key="e_arrow.size">0.4</data>
      <data key="e_arrow.width">0.4</data>
      <data key="e_arrow.mode">0</data>
      <data key="e_curved">0.1</data>
    </edge>
    <edge source="n167" target="n465">
      <data key="e_TYPEA">protein</data>
      <data key="e_TYPEB">protein</data>
      <data key="e_MECHANISM">transcriptional regulation</data>
      <data key="e_EFFECT">up-regulates quantity by expression</data>
      <data key="e_DIRECT">NO</data>
      <data key="e_SCORE">0.1364</data>
      <data key="e_width">0.1364</data>
      <data key="e_color">#FF7F50</data>
      <data key="e_arrow.size">0.4</data>
      <data key="e_arrow.width">0.4</data>
      <data key="e_arrow.mode">0</data>
      <data key="e_curved">0.1</data>
    </edge>
    <edge source="n167" target="n466">
      <data key="e_TYPEA">protein</data>
      <data key="e_TYPEB">protein</data>
      <data key="e_MECHANISM">transcriptional regulation</data>
      <data key="e_EFFECT">up-regulates quantity by expression</data>
      <data key="e_DIRECT">NO</data>
      <data key="e_SCORE">0.3966</data>
      <data key="e_width">0.3966</data>
      <data key="e_color">#FF7F50</data>
      <data key="e_arrow.size">0.4</data>
      <data key="e_arrow.width">0.4</data>
      <data key="e_arrow.mode">0</data>
      <data key="e_curved">0.1</data>
    </edge>
    <edge source="n167" target="n303">
      <data key="e_TYPEA">protein</data>
      <data key="e_TYPEB">protein</data>
      <data key="e_MECHANISM">transcriptional regulation</data>
      <data key="e_EFFECT">down-regulates</data>
      <data key="e_DIRECT">NO</data>
      <data key="e_SCORE">0.1364</data>
      <data key="e_width">0.1364</data>
      <data key="e_color">#008B8B</data>
      <data key="e_arrow.size">0.4</data>
      <data key="e_arrow.width">0.4</data>
      <data key="e_arrow.mode">0</data>
      <data key="e_curved">0.1</data>
    </edge>
    <edge source="n167" target="n320">
      <data key="e_TYPEA">protein</data>
      <data key="e_TYPEB">protein</data>
      <data key="e_MECHANISM">transcriptional regulation</data>
      <data key="e_EFFECT">down-regulates quantity by repression</data>
      <data key="e_DIRECT">NO</data>
      <data key="e_SCORE">0.1364</data>
      <data key="e_width">0.1364</data>
      <data key="e_color">#008B8B</data>
      <data key="e_arrow.size">0.4</data>
      <data key="e_arrow.width">0.4</data>
      <data key="e_arrow.mode">0</data>
      <data key="e_curved">0.1</data>
    </edge>
    <edge source="n198" target="n467">
      <data key="e_TYPEA">protein</data>
      <data key="e_TYPEB">protein</data>
      <data key="e_MECHANISM">transcriptional regulation</data>
      <data key="e_EFFECT">down-regulates quantity by repression</data>
      <data key="e_DIRECT">NO</data>
      <data key="e_SCORE">0.1364</data>
      <data key="e_width">0.1364</data>
      <data key="e_color">#008B8B</data>
      <data key="e_arrow.size">0.4</data>
      <data key="e_arrow.width">0.4</data>
      <data key="e_arrow.mode">0</data>
      <data key="e_curved">0.1</data>
    </edge>
    <edge source="n198" target="n261">
      <data key="e_TYPEA">protein</data>
      <data key="e_TYPEB">protein</data>
      <data key="e_MECHANISM">transcriptional regulation</data>
      <data key="e_EFFECT">down-regulates quantity by repression</data>
      <data key="e_DIRECT">NO</data>
      <data key="e_SCORE">0.1364</data>
      <data key="e_width">0.1364</data>
      <data key="e_color">#008B8B</data>
      <data key="e_arrow.size">0.4</data>
      <data key="e_arrow.width">0.4</data>
      <data key="e_arrow.mode">0</data>
      <data key="e_curved">0.1</data>
    </edge>
    <edge source="n199" target="n468">
      <data key="e_TYPEA">protein</data>
      <data key="e_TYPEB">protein</data>
      <data key="e_MECHANISM">transcriptional regulation</data>
      <data key="e_EFFECT">up-regulates quantity by expression</data>
      <data key="e_DIRECT">NO</data>
      <data key="e_SCORE">0.1364</data>
      <data key="e_width">0.1364</data>
      <data key="e_color">#FF7F50</data>
      <data key="e_arrow.size">0.4</data>
      <data key="e_arrow.width">0.4</data>
      <data key="e_arrow.mode">0</data>
      <data key="e_curved">0.1</data>
    </edge>
    <edge source="n78" target="n199">
      <data key="e_TYPEA">protein</data>
      <data key="e_TYPEB">protein</data>
      <data key="e_MECHANISM">transcriptional regulation</data>
      <data key="e_EFFECT">up-regulates quantity by expression</data>
      <data key="e_DIRECT">YES</data>
      <data key="e_SCORE">0.1364</data>
      <data key="e_width">0.1364</data>
      <data key="e_color">#FF7F50</data>
      <data key="e_arrow.size">0.4</data>
      <data key="e_arrow.width">0.4</data>
      <data key="e_arrow.mode">2</data>
      <data key="e_curved">0.1</data>
    </edge>
    <edge source="n81" target="n199">
      <data key="e_TYPEA">protein</data>
      <data key="e_TYPEB">protein</data>
      <data key="e_MECHANISM">transcriptional regulation</data>
      <data key="e_EFFECT">down-regulates quantity by repression</data>
      <data key="e_DIRECT">YES</data>
      <data key="e_SCORE">0.1364</data>
      <data key="e_width">0.1364</data>
      <data key="e_color">#008B8B</data>
      <data key="e_arrow.size">0.4</data>
      <data key="e_arrow.width">0.4</data>
      <data key="e_arrow.mode">2</data>
      <data key="e_curved">0.1</data>
    </edge>
    <edge source="n88" target="n199">
      <data key="e_TYPEA">protein</data>
      <data key="e_TYPEB">protein</data>
      <data key="e_MECHANISM">transcriptional regulation</data>
      <data key="e_EFFECT">up-regulates quantity by expression</data>
      <data key="e_DIRECT">NO</data>
      <data key="e_SCORE">0.1364</data>
      <data key="e_width">0.1364</data>
      <data key="e_color">#FF7F50</data>
      <data key="e_arrow.size">0.4</data>
      <data key="e_arrow.width">0.4</data>
      <data key="e_arrow.mode">0</data>
      <data key="e_curved">0.1</data>
    </edge>
    <edge source="n200" target="n278">
      <data key="e_TYPEA">protein</data>
      <data key="e_TYPEB">protein</data>
      <data key="e_MECHANISM">transcriptional regulation</data>
      <data key="e_EFFECT">up-regulates quantity by expression</data>
      <data key="e_DIRECT">NO</data>
      <data key="e_SCORE">0.6744</data>
      <data key="e_width">0.6744</data>
      <data key="e_color">#FF7F50</data>
      <data key="e_arrow.size">0.4</data>
      <data key="e_arrow.width">0.4</data>
      <data key="e_arrow.mode">0</data>
      <data key="e_curved">0.1</data>
    </edge>
    <edge source="n200" target="n400">
      <data key="e_TYPEA">protein</data>
      <data key="e_TYPEB">protein</data>
      <data key="e_MECHANISM">transcriptional regulation</data>
      <data key="e_EFFECT">up-regulates quantity by expression</data>
      <data key="e_DIRECT">NO</data>
      <data key="e_SCORE">0.2197</data>
      <data key="e_width">0.2197</data>
      <data key="e_color">#FF7F50</data>
      <data key="e_arrow.size">0.4</data>
      <data key="e_arrow.width">0.4</data>
      <data key="e_arrow.mode">0</data>
      <data key="e_curved">0.1</data>
    </edge>
    <edge source="n196" target="n200">
      <data key="e_TYPEA">protein</data>
      <data key="e_TYPEB">protein</data>
      <data key="e_MECHANISM">transcriptional regulation</data>
      <data key="e_EFFECT">up-regulates quantity by expression</data>
      <data key="e_DIRECT">NO</data>
      <data key="e_SCORE">0.2197</data>
      <data key="e_width">0.2197</data>
      <data key="e_color">#FF7F50</data>
      <data key="e_arrow.size">0.4</data>
      <data key="e_arrow.width">0.4</data>
      <data key="e_arrow.mode">0</data>
      <data key="e_curved">0.1</data>
    </edge>
    <edge source="n200" target="n414">
      <data key="e_TYPEA">protein</data>
      <data key="e_TYPEB">protein</data>
      <data key="e_MECHANISM">transcriptional regulation</data>
      <data key="e_EFFECT">up-regulates quantity by expression</data>
      <data key="e_DIRECT">YES</data>
      <data key="e_SCORE">0.1364</data>
      <data key="e_width">0.1364</data>
      <data key="e_color">#FF7F50</data>
      <data key="e_arrow.size">0.4</data>
      <data key="e_arrow.width">0.4</data>
      <data key="e_arrow.mode">2</data>
      <data key="e_curved">0.1</data>
    </edge>
    <edge source="n200" target="n207">
      <data key="e_TYPEA">protein</data>
      <data key="e_TYPEB">protein</data>
      <data key="e_MECHANISM">transcriptional regulation</data>
      <data key="e_EFFECT">up-regulates quantity by expression</data>
      <data key="e_DIRECT">NO</data>
      <data key="e_SCORE">0.2753</data>
      <data key="e_width">0.2753</data>
      <data key="e_color">#FF7F50</data>
      <data key="e_arrow.size">0.4</data>
      <data key="e_arrow.width">0.4</data>
      <data key="e_arrow.mode">0</data>
      <data key="e_curved">0.1</data>
    </edge>
    <edge source="n200" target="n306">
      <data key="e_TYPEA">protein</data>
      <data key="e_TYPEB">protein</data>
      <data key="e_MECHANISM">transcriptional regulation</data>
      <data key="e_EFFECT">up-regulates quantity by expression</data>
      <data key="e_DIRECT">NO</data>
      <data key="e_SCORE">0.1364</data>
      <data key="e_width">0.1364</data>
      <data key="e_color">#FF7F50</data>
      <data key="e_arrow.size">0.4</data>
      <data key="e_arrow.width">0.4</data>
      <data key="e_arrow.mode">0</data>
      <data key="e_curved">0.1</data>
    </edge>
    <edge source="n200" target="n323">
      <data key="e_TYPEA">protein</data>
      <data key="e_TYPEB">protein</data>
      <data key="e_MECHANISM">transcriptional regulation</data>
      <data key="e_EFFECT">up-regulates quantity by expression</data>
      <data key="e_DIRECT">NO</data>
      <data key="e_SCORE">0.1364</data>
      <data key="e_width">0.1364</data>
      <data key="e_color">#FF7F50</data>
      <data key="e_arrow.size">0.4</data>
      <data key="e_arrow.width">0.4</data>
      <data key="e_arrow.mode">0</data>
      <data key="e_curved">0.1</data>
    </edge>
    <edge source="n200" target="n288">
      <data key="e_TYPEA">protein</data>
      <data key="e_TYPEB">protein</data>
      <data key="e_MECHANISM">transcriptional regulation</data>
      <data key="e_EFFECT">up-regulates quantity by expression</data>
      <data key="e_DIRECT">NO</data>
      <data key="e_SCORE">0.1364</data>
      <data key="e_width">0.1364</data>
      <data key="e_color">#FF7F50</data>
      <data key="e_arrow.size">0.4</data>
      <data key="e_arrow.width">0.4</data>
      <data key="e_arrow.mode">0</data>
      <data key="e_curved">0.1</data>
    </edge>
    <edge source="n3" target="n200">
      <data key="e_TYPEA">protein</data>
      <data key="e_TYPEB">protein</data>
      <data key="e_MECHANISM">transcriptional regulation</data>
      <data key="e_EFFECT">up-regulates quantity by expression</data>
      <data key="e_DIRECT">NO</data>
      <data key="e_SCORE">0.1364</data>
      <data key="e_width">0.1364</data>
      <data key="e_color">#FF7F50</data>
      <data key="e_arrow.size">0.4</data>
      <data key="e_arrow.width">0.4</data>
      <data key="e_arrow.mode">0</data>
      <data key="e_curved">0.1</data>
    </edge>
    <edge source="n22" target="n200">
      <data key="e_TYPEA">protein</data>
      <data key="e_TYPEB">protein</data>
      <data key="e_MECHANISM">transcriptional regulation</data>
      <data key="e_EFFECT">up-regulates quantity by expression</data>
      <data key="e_DIRECT">NO</data>
      <data key="e_SCORE">0.1364</data>
      <data key="e_width">0.1364</data>
      <data key="e_color">#FF7F50</data>
      <data key="e_arrow.size">0.4</data>
      <data key="e_arrow.width">0.4</data>
      <data key="e_arrow.mode">0</data>
      <data key="e_curved">0.1</data>
    </edge>
    <edge source="n200" target="n431">
      <data key="e_TYPEA">protein</data>
      <data key="e_TYPEB">protein</data>
      <data key="e_MECHANISM">transcriptional regulation</data>
      <data key="e_EFFECT">up-regulates quantity by expression</data>
      <data key="e_DIRECT">NO</data>
      <data key="e_SCORE">0.1364</data>
      <data key="e_width">0.1364</data>
      <data key="e_color">#FF7F50</data>
      <data key="e_arrow.size">0.4</data>
      <data key="e_arrow.width">0.4</data>
      <data key="e_arrow.mode">0</data>
      <data key="e_curved">0.1</data>
    </edge>
    <edge source="n60" target="n200">
      <data key="e_TYPEA">protein</data>
      <data key="e_TYPEB">protein</data>
      <data key="e_MECHANISM">transcriptional regulation</data>
      <data key="e_EFFECT">up-regulates quantity by expression</data>
      <data key="e_DIRECT">NO</data>
      <data key="e_SCORE">0.2197</data>
      <data key="e_width">0.2197</data>
      <data key="e_color">#FF7F50</data>
      <data key="e_arrow.size">0.4</data>
      <data key="e_arrow.width">0.4</data>
      <data key="e_arrow.mode">0</data>
      <data key="e_curved">0.1</data>
    </edge>
    <edge source="n200" target="n449">
      <data key="e_TYPEA">protein</data>
      <data key="e_TYPEB">protein</data>
      <data key="e_MECHANISM">transcriptional regulation</data>
      <data key="e_EFFECT">down-regulates quantity by repression</data>
      <data key="e_DIRECT">NO</data>
      <data key="e_SCORE">0.1364</data>
      <data key="e_width">0.1364</data>
      <data key="e_color">#008B8B</data>
      <data key="e_arrow.size">0.4</data>
      <data key="e_arrow.width">0.4</data>
      <data key="e_arrow.mode">0</data>
      <data key="e_curved">0.1</data>
    </edge>
    <edge source="n200" target="n324">
      <data key="e_TYPEA">protein</data>
      <data key="e_TYPEB">protein</data>
      <data key="e_MECHANISM">transcriptional regulation</data>
      <data key="e_EFFECT">up-regulates quantity by expression</data>
      <data key="e_DIRECT">NO</data>
      <data key="e_SCORE">0.1364</data>
      <data key="e_width">0.1364</data>
      <data key="e_color">#FF7F50</data>
      <data key="e_arrow.size">0.4</data>
      <data key="e_arrow.width">0.4</data>
      <data key="e_arrow.mode">0</data>
      <data key="e_curved">0.1</data>
    </edge>
    <edge source="n200" target="n457">
      <data key="e_TYPEA">protein</data>
      <data key="e_TYPEB">protein</data>
      <data key="e_MECHANISM">transcriptional regulation</data>
      <data key="e_EFFECT">down-regulates quantity by repression</data>
      <data key="e_DIRECT">NO</data>
      <data key="e_SCORE">0.1364</data>
      <data key="e_width">0.1364</data>
      <data key="e_color">#008B8B</data>
      <data key="e_arrow.size">0.4</data>
      <data key="e_arrow.width">0.4</data>
      <data key="e_arrow.mode">0</data>
      <data key="e_curved">0.1</data>
    </edge>
    <edge source="n93" target="n200">
      <data key="e_TYPEA">protein</data>
      <data key="e_TYPEB">protein</data>
      <data key="e_MECHANISM">transcriptional activation</data>
      <data key="e_EFFECT">up-regulates quantity by expression</data>
      <data key="e_DIRECT">YES</data>
      <data key="e_SCORE">0.1364</data>
      <data key="e_width">0.1364</data>
      <data key="e_color">#FF7F50</data>
      <data key="e_arrow.size">0.4</data>
      <data key="e_arrow.width">0.4</data>
      <data key="e_arrow.mode">2</data>
      <data key="e_curved">0.1</data>
    </edge>
    <edge source="n115" target="n200">
      <data key="e_TYPEA">protein</data>
      <data key="e_TYPEB">protein</data>
      <data key="e_MECHANISM">transcriptional regulation</data>
      <data key="e_EFFECT">down-regulates quantity by repression</data>
      <data key="e_DIRECT">NO</data>
      <data key="e_SCORE">0.1364</data>
      <data key="e_width">0.1364</data>
      <data key="e_color">#008B8B</data>
      <data key="e_arrow.size">0.4</data>
      <data key="e_arrow.width">0.4</data>
      <data key="e_arrow.mode">0</data>
      <data key="e_curved">0.1</data>
    </edge>
    <edge source="n116" target="n200">
      <data key="e_TYPEA">protein</data>
      <data key="e_TYPEB">protein</data>
      <data key="e_MECHANISM">transcriptional regulation</data>
      <data key="e_EFFECT">down-regulates quantity by repression</data>
      <data key="e_DIRECT">NO</data>
      <data key="e_SCORE">0.1364</data>
      <data key="e_width">0.1364</data>
      <data key="e_color">#008B8B</data>
      <data key="e_arrow.size">0.4</data>
      <data key="e_arrow.width">0.4</data>
      <data key="e_arrow.mode">0</data>
      <data key="e_curved">0.1</data>
    </edge>
    <edge source="n201" target="n469">
      <data key="e_TYPEA">protein</data>
      <data key="e_TYPEB">protein</data>
      <data key="e_MECHANISM">transcriptional regulation</data>
      <data key="e_EFFECT">up-regulates quantity by expression</data>
      <data key="e_DIRECT">NO</data>
      <data key="e_SCORE">0.2197</data>
      <data key="e_width">0.2197</data>
      <data key="e_color">#FF7F50</data>
      <data key="e_arrow.size">0.4</data>
      <data key="e_arrow.width">0.4</data>
      <data key="e_arrow.mode">0</data>
      <data key="e_curved">0.1</data>
    </edge>
    <edge source="n130" target="n202">
      <data key="e_TYPEA">protein</data>
      <data key="e_TYPEB">protein</data>
      <data key="e_MECHANISM">transcriptional regulation</data>
      <data key="e_EFFECT">down-regulates quantity by repression</data>
      <data key="e_DIRECT">NO</data>
      <data key="e_SCORE">0.1364</data>
      <data key="e_width">0.1364</data>
      <data key="e_color">#008B8B</data>
      <data key="e_arrow.size">0.4</data>
      <data key="e_arrow.width">0.4</data>
      <data key="e_arrow.mode">0</data>
      <data key="e_curved">0.1</data>
    </edge>
    <edge source="n203" target="n470">
      <data key="e_TYPEA">protein</data>
      <data key="e_TYPEB">protein</data>
      <data key="e_MECHANISM">transcriptional regulation</data>
      <data key="e_EFFECT">up-regulates quantity by expression</data>
      <data key="e_DIRECT">NO</data>
      <data key="e_SCORE">0.1364</data>
      <data key="e_width">0.1364</data>
      <data key="e_color">#FF7F50</data>
      <data key="e_arrow.size">0.4</data>
      <data key="e_arrow.width">0.4</data>
      <data key="e_arrow.mode">0</data>
      <data key="e_curved">0.1</data>
    </edge>
    <edge source="n203" target="n288">
      <data key="e_TYPEA">protein</data>
      <data key="e_TYPEB">protein</data>
      <data key="e_MECHANISM">transcriptional regulation</data>
      <data key="e_EFFECT">down-regulates quantity by repression</data>
      <data key="e_DIRECT">NO</data>
      <data key="e_SCORE">0.1364</data>
      <data key="e_width">0.1364</data>
      <data key="e_color">#008B8B</data>
      <data key="e_arrow.size">0.4</data>
      <data key="e_arrow.width">0.4</data>
      <data key="e_arrow.mode">0</data>
      <data key="e_curved">0.1</data>
    </edge>
    <edge source="n22" target="n203">
      <data key="e_TYPEA">protein</data>
      <data key="e_TYPEB">protein</data>
      <data key="e_MECHANISM">transcriptional regulation</data>
      <data key="e_EFFECT">down-regulates quantity by repression</data>
      <data key="e_DIRECT">NO</data>
      <data key="e_SCORE">0.1364</data>
      <data key="e_width">0.1364</data>
      <data key="e_color">#008B8B</data>
      <data key="e_arrow.size">0.4</data>
      <data key="e_arrow.width">0.4</data>
      <data key="e_arrow.mode">0</data>
      <data key="e_curved">0.1</data>
    </edge>
    <edge source="n148" target="n204">
      <data key="e_TYPEA">protein</data>
      <data key="e_TYPEB">protein</data>
      <data key="e_MECHANISM">transcriptional regulation</data>
      <data key="e_EFFECT">up-regulates quantity</data>
      <data key="e_DIRECT">YES</data>
      <data key="e_SCORE">0.1364</data>
      <data key="e_width">0.1364</data>
      <data key="e_color">#FF7F50</data>
      <data key="e_arrow.size">0.4</data>
      <data key="e_arrow.width">0.4</data>
      <data key="e_arrow.mode">2</data>
      <data key="e_curved">0.1</data>
    </edge>
    <edge source="n118" target="n205">
      <data key="e_TYPEA">protein</data>
      <data key="e_TYPEB">protein</data>
      <data key="e_MECHANISM">transcriptional regulation</data>
      <data key="e_EFFECT">up-regulates quantity by expression</data>
      <data key="e_DIRECT">NO</data>
      <data key="e_SCORE">0.1364</data>
      <data key="e_width">0.1364</data>
      <data key="e_color">#FF7F50</data>
      <data key="e_arrow.size">0.4</data>
      <data key="e_arrow.width">0.4</data>
      <data key="e_arrow.mode">0</data>
      <data key="e_curved">0.1</data>
    </edge>
    <edge source="n206" target="n315">
      <data key="e_TYPEA">protein</data>
      <data key="e_TYPEB">protein</data>
      <data key="e_MECHANISM">transcriptional regulation</data>
      <data key="e_EFFECT">up-regulates quantity by expression</data>
      <data key="e_DIRECT">NO</data>
      <data key="e_SCORE">0.1364</data>
      <data key="e_width">0.1364</data>
      <data key="e_color">#FF7F50</data>
      <data key="e_arrow.size">0.4</data>
      <data key="e_arrow.width">0.4</data>
      <data key="e_arrow.mode">0</data>
      <data key="e_curved">0.1</data>
    </edge>
    <edge source="n184" target="n208">
      <data key="e_TYPEA">protein</data>
      <data key="e_TYPEB">protein</data>
      <data key="e_MECHANISM">transcriptional repression</data>
      <data key="e_EFFECT">down-regulates quantity by repression</data>
      <data key="e_DIRECT">NO</data>
      <data key="e_SCORE">0.1983</data>
      <data key="e_width">0.1983</data>
      <data key="e_color">#008B8B</data>
      <data key="e_arrow.size">0.4</data>
      <data key="e_arrow.width">0.4</data>
      <data key="e_arrow.mode">0</data>
      <data key="e_curved">0.1</data>
    </edge>
    <edge source="n184" target="n208">
      <data key="e_TYPEA">protein</data>
      <data key="e_TYPEB">protein</data>
      <data key="e_MECHANISM">transcriptional repression</data>
      <data key="e_EFFECT">down-regulates quantity by repression</data>
      <data key="e_DIRECT">YES</data>
      <data key="e_SCORE">0.1983</data>
      <data key="e_width">0.1983</data>
      <data key="e_color">#008B8B</data>
      <data key="e_arrow.size">0.4</data>
      <data key="e_arrow.width">0.4</data>
      <data key="e_arrow.mode">2</data>
      <data key="e_curved">0.1</data>
    </edge>
    <edge source="n208" target="n332">
      <data key="e_TYPEA">protein</data>
      <data key="e_TYPEB">protein</data>
      <data key="e_MECHANISM">transcriptional repression</data>
      <data key="e_EFFECT">down-regulates quantity by repression</data>
      <data key="e_DIRECT">YES</data>
      <data key="e_SCORE">0.1364</data>
      <data key="e_width">0.1364</data>
      <data key="e_color">#008B8B</data>
      <data key="e_arrow.size">0.4</data>
      <data key="e_arrow.width">0.4</data>
      <data key="e_arrow.mode">2</data>
      <data key="e_curved">0.1</data>
    </edge>
    <edge source="n208" target="n333">
      <data key="e_TYPEA">protein</data>
      <data key="e_TYPEB">protein</data>
      <data key="e_MECHANISM">transcriptional repression</data>
      <data key="e_EFFECT">down-regulates quantity by repression</data>
      <data key="e_DIRECT">NO</data>
      <data key="e_SCORE">0.2197</data>
      <data key="e_width">0.2197</data>
      <data key="e_color">#008B8B</data>
      <data key="e_arrow.size">0.4</data>
      <data key="e_arrow.width">0.4</data>
      <data key="e_arrow.mode">0</data>
      <data key="e_curved">0.1</data>
    </edge>
    <edge source="n208" target="n258">
      <data key="e_TYPEA">protein</data>
      <data key="e_TYPEB">protein</data>
      <data key="e_MECHANISM">transcriptional regulation</data>
      <data key="e_EFFECT">down-regulates quantity by repression</data>
      <data key="e_DIRECT">YES</data>
      <data key="e_SCORE">0.1364</data>
      <data key="e_width">0.1364</data>
      <data key="e_color">#008B8B</data>
      <data key="e_arrow.size">0.4</data>
      <data key="e_arrow.width">0.4</data>
      <data key="e_arrow.mode">2</data>
      <data key="e_curved">0.1</data>
    </edge>
    <edge source="n208" target="n259">
      <data key="e_TYPEA">protein</data>
      <data key="e_TYPEB">protein</data>
      <data key="e_MECHANISM">transcriptional regulation</data>
      <data key="e_EFFECT">down-regulates quantity by repression</data>
      <data key="e_DIRECT">NO</data>
      <data key="e_SCORE">0.1364</data>
      <data key="e_width">0.1364</data>
      <data key="e_color">#008B8B</data>
      <data key="e_arrow.size">0.4</data>
      <data key="e_arrow.width">0.4</data>
      <data key="e_arrow.mode">0</data>
      <data key="e_curved">0.1</data>
    </edge>
    <edge source="n152" target="n208">
      <data key="e_TYPEA">protein</data>
      <data key="e_TYPEB">protein</data>
      <data key="e_MECHANISM">transcriptional regulation</data>
      <data key="e_EFFECT">down-regulates quantity by repression</data>
      <data key="e_DIRECT">NO</data>
      <data key="e_SCORE">0.1364</data>
      <data key="e_width">0.1364</data>
      <data key="e_color">#008B8B</data>
      <data key="e_arrow.size">0.4</data>
      <data key="e_arrow.width">0.4</data>
      <data key="e_arrow.mode">0</data>
      <data key="e_curved">0.1</data>
    </edge>
    <edge source="n59" target="n209">
      <data key="e_TYPEA">protein</data>
      <data key="e_TYPEB">protein</data>
      <data key="e_MECHANISM">transcriptional regulation</data>
      <data key="e_EFFECT">down-regulates quantity by repression</data>
      <data key="e_DIRECT">NO</data>
      <data key="e_SCORE">0.1364</data>
      <data key="e_width">0.1364</data>
      <data key="e_color">#008B8B</data>
      <data key="e_arrow.size">0.4</data>
      <data key="e_arrow.width">0.4</data>
      <data key="e_arrow.mode">0</data>
      <data key="e_curved">0.1</data>
    </edge>
    <edge source="n209" target="n345">
      <data key="e_TYPEA">protein</data>
      <data key="e_TYPEB">protein</data>
      <data key="e_MECHANISM">transcriptional regulation</data>
      <data key="e_EFFECT">down-regulates quantity by repression</data>
      <data key="e_DIRECT">NO</data>
      <data key="e_SCORE">0.1364</data>
      <data key="e_width">0.1364</data>
      <data key="e_color">#008B8B</data>
      <data key="e_arrow.size">0.4</data>
      <data key="e_arrow.width">0.4</data>
      <data key="e_arrow.mode">0</data>
      <data key="e_curved">0.1</data>
    </edge>
    <edge source="n207" target="n471">
      <data key="e_TYPEA">protein</data>
      <data key="e_TYPEB">protein</data>
      <data key="e_MECHANISM">transcriptional activation</data>
      <data key="e_EFFECT">up-regulates quantity by expression</data>
      <data key="e_DIRECT">NO</data>
      <data key="e_SCORE">0.1364</data>
      <data key="e_width">0.1364</data>
      <data key="e_color">#FF7F50</data>
      <data key="e_arrow.size">0.4</data>
      <data key="e_arrow.width">0.4</data>
      <data key="e_arrow.mode">0</data>
      <data key="e_curved">0.1</data>
    </edge>
    <edge source="n188" target="n207">
      <data key="e_TYPEA">protein</data>
      <data key="e_TYPEB">protein</data>
      <data key="e_MECHANISM">transcriptional regulation</data>
      <data key="e_EFFECT">up-regulates quantity by expression</data>
      <data key="e_DIRECT">NO</data>
      <data key="e_SCORE">0.3966</data>
      <data key="e_width">0.3966</data>
      <data key="e_color">#FF7F50</data>
      <data key="e_arrow.size">0.4</data>
      <data key="e_arrow.width">0.4</data>
      <data key="e_arrow.mode">0</data>
      <data key="e_curved">0.1</data>
    </edge>
    <edge source="n207" target="n321">
      <data key="e_TYPEA">protein</data>
      <data key="e_TYPEB">protein</data>
      <data key="e_MECHANISM">transcriptional regulation</data>
      <data key="e_EFFECT">up-regulates quantity by expression</data>
      <data key="e_DIRECT">NO</data>
      <data key="e_SCORE">0.1364</data>
      <data key="e_width">0.1364</data>
      <data key="e_color">#FF7F50</data>
      <data key="e_arrow.size">0.4</data>
      <data key="e_arrow.width">0.4</data>
      <data key="e_arrow.mode">0</data>
      <data key="e_curved">0.1</data>
    </edge>
    <edge source="n207" target="n242">
      <data key="e_TYPEA">protein</data>
      <data key="e_TYPEB">protein</data>
      <data key="e_MECHANISM">transcriptional regulation</data>
      <data key="e_EFFECT">up-regulates quantity by expression</data>
      <data key="e_DIRECT">NO</data>
      <data key="e_SCORE">0.1364</data>
      <data key="e_width">0.1364</data>
      <data key="e_color">#FF7F50</data>
      <data key="e_arrow.size">0.4</data>
      <data key="e_arrow.width">0.4</data>
      <data key="e_arrow.mode">0</data>
      <data key="e_curved">0.1</data>
    </edge>
    <edge source="n59" target="n207">
      <data key="e_TYPEA">protein</data>
      <data key="e_TYPEB">protein</data>
      <data key="e_MECHANISM">transcriptional regulation</data>
      <data key="e_EFFECT">up-regulates quantity by expression</data>
      <data key="e_DIRECT">NO</data>
      <data key="e_SCORE">0.3123</data>
      <data key="e_width">0.3123</data>
      <data key="e_color">#FF7F50</data>
      <data key="e_arrow.size">0.4</data>
      <data key="e_arrow.width">0.4</data>
      <data key="e_arrow.mode">0</data>
      <data key="e_curved">0.1</data>
    </edge>
    <edge source="n210" target="n236">
      <data key="e_TYPEA">protein</data>
      <data key="e_TYPEB">protein</data>
      <data key="e_MECHANISM">transcriptional regulation</data>
      <data key="e_EFFECT">up-regulates quantity by expression</data>
      <data key="e_DIRECT">NO</data>
      <data key="e_SCORE">0.1364</data>
      <data key="e_width">0.1364</data>
      <data key="e_color">#FF7F50</data>
      <data key="e_arrow.size">0.4</data>
      <data key="e_arrow.width">0.4</data>
      <data key="e_arrow.mode">0</data>
      <data key="e_curved">0.1</data>
    </edge>
    <edge source="n170" target="n211">
      <data key="e_TYPEA">protein</data>
      <data key="e_TYPEB">protein</data>
      <data key="e_MECHANISM">transcriptional regulation</data>
      <data key="e_EFFECT">down-regulates quantity by repression</data>
      <data key="e_DIRECT">NO</data>
      <data key="e_SCORE">0.1364</data>
      <data key="e_width">0.1364</data>
      <data key="e_color">#008B8B</data>
      <data key="e_arrow.size">0.4</data>
      <data key="e_arrow.width">0.4</data>
      <data key="e_arrow.mode">0</data>
      <data key="e_curved">0.1</data>
    </edge>
    <edge source="n211" target="n451">
      <data key="e_TYPEA">protein</data>
      <data key="e_TYPEB">protein</data>
      <data key="e_MECHANISM">transcriptional regulation</data>
      <data key="e_EFFECT">down-regulates quantity by repression</data>
      <data key="e_DIRECT">NO</data>
      <data key="e_SCORE">0.2197</data>
      <data key="e_width">0.2197</data>
      <data key="e_color">#008B8B</data>
      <data key="e_arrow.size">0.4</data>
      <data key="e_arrow.width">0.4</data>
      <data key="e_arrow.mode">0</data>
      <data key="e_curved">0.1</data>
    </edge>
    <edge source="n195" target="n211">
      <data key="e_TYPEA">protein</data>
      <data key="e_TYPEB">protein</data>
      <data key="e_MECHANISM">transcriptional regulation</data>
      <data key="e_EFFECT">down-regulates quantity</data>
      <data key="e_DIRECT">YES</data>
      <data key="e_SCORE">0.2753</data>
      <data key="e_width">0.2753</data>
      <data key="e_color">#008B8B</data>
      <data key="e_arrow.size">0.4</data>
      <data key="e_arrow.width">0.4</data>
      <data key="e_arrow.mode">2</data>
      <data key="e_curved">0.1</data>
    </edge>
    <edge source="n196" target="n211">
      <data key="e_TYPEA">protein</data>
      <data key="e_TYPEB">protein</data>
      <data key="e_MECHANISM">transcriptional regulation</data>
      <data key="e_EFFECT">down-regulates quantity</data>
      <data key="e_DIRECT">YES</data>
      <data key="e_SCORE">0.337</data>
      <data key="e_width">0.337</data>
      <data key="e_color">#008B8B</data>
      <data key="e_arrow.size">0.4</data>
      <data key="e_arrow.width">0.4</data>
      <data key="e_arrow.mode">2</data>
      <data key="e_curved">0.1</data>
    </edge>
    <edge source="n211" target="n458">
      <data key="e_TYPEA">protein</data>
      <data key="e_TYPEB">protein</data>
      <data key="e_MECHANISM">transcriptional activation</data>
      <data key="e_EFFECT">up-regulates quantity by expression</data>
      <data key="e_DIRECT">YES</data>
      <data key="e_SCORE">0.2753</data>
      <data key="e_width">0.2753</data>
      <data key="e_color">#FF7F50</data>
      <data key="e_arrow.size">0.4</data>
      <data key="e_arrow.width">0.4</data>
      <data key="e_arrow.mode">2</data>
      <data key="e_curved">0.1</data>
    </edge>
    <edge source="n211" target="n472">
      <data key="e_TYPEA">protein</data>
      <data key="e_TYPEB">protein</data>
      <data key="e_MECHANISM">transcriptional regulation</data>
      <data key="e_EFFECT">up-regulates quantity by expression</data>
      <data key="e_DIRECT">NO</data>
      <data key="e_SCORE">0.1364</data>
      <data key="e_width">0.1364</data>
      <data key="e_color">#FF7F50</data>
      <data key="e_arrow.size">0.4</data>
      <data key="e_arrow.width">0.4</data>
      <data key="e_arrow.mode">0</data>
      <data key="e_curved">0.1</data>
    </edge>
    <edge source="n122" target="n212">
      <data key="e_TYPEA">protein</data>
      <data key="e_TYPEB">protein</data>
      <data key="e_MECHANISM">transcriptional regulation</data>
      <data key="e_EFFECT">up-regulates</data>
      <data key="e_DIRECT">NO</data>
      <data key="e_SCORE">0.1364</data>
      <data key="e_width">0.1364</data>
      <data key="e_color">#FF7F50</data>
      <data key="e_arrow.size">0.4</data>
      <data key="e_arrow.width">0.4</data>
      <data key="e_arrow.mode">0</data>
      <data key="e_curved">0.1</data>
    </edge>
    <edge source="n122" target="n212">
      <data key="e_TYPEA">protein</data>
      <data key="e_TYPEB">protein</data>
      <data key="e_MECHANISM">transcriptional regulation</data>
      <data key="e_EFFECT">up-regulates quantity by expression</data>
      <data key="e_DIRECT">NO</data>
      <data key="e_SCORE">0.1364</data>
      <data key="e_width">0.1364</data>
      <data key="e_color">#FF7F50</data>
      <data key="e_arrow.size">0.4</data>
      <data key="e_arrow.width">0.4</data>
      <data key="e_arrow.mode">0</data>
      <data key="e_curved">0.1</data>
    </edge>
    <edge source="n59" target="n213">
      <data key="e_TYPEA">protein</data>
      <data key="e_TYPEB">protein</data>
      <data key="e_MECHANISM">transcriptional regulation</data>
      <data key="e_EFFECT">up-regulates quantity</data>
      <data key="e_DIRECT">YES</data>
      <data key="e_SCORE">0.3123</data>
      <data key="e_width">0.3123</data>
      <data key="e_color">#FF7F50</data>
      <data key="e_arrow.size">0.4</data>
      <data key="e_arrow.width">0.4</data>
      <data key="e_arrow.mode">2</data>
      <data key="e_curved">0.1</data>
    </edge>
    <edge source="n102" target="n213">
      <data key="e_TYPEA">protein</data>
      <data key="e_TYPEB">protein</data>
      <data key="e_MECHANISM">transcriptional regulation</data>
      <data key="e_EFFECT">up-regulates quantity by expression</data>
      <data key="e_DIRECT">NO</data>
      <data key="e_SCORE">0.6744</data>
      <data key="e_width">0.6744</data>
      <data key="e_color">#FF7F50</data>
      <data key="e_arrow.size">0.4</data>
      <data key="e_arrow.width">0.4</data>
      <data key="e_arrow.mode">0</data>
      <data key="e_curved">0.1</data>
    </edge>
    <edge source="n213" target="n385">
      <data key="e_TYPEA">protein</data>
      <data key="e_TYPEB">protein</data>
      <data key="e_MECHANISM">transcriptional regulation</data>
      <data key="e_EFFECT">up-regulates quantity</data>
      <data key="e_DIRECT">YES</data>
      <data key="e_SCORE">0.1364</data>
      <data key="e_width">0.1364</data>
      <data key="e_color">#FF7F50</data>
      <data key="e_arrow.size">0.4</data>
      <data key="e_arrow.width">0.4</data>
      <data key="e_arrow.mode">2</data>
      <data key="e_curved">0.1</data>
    </edge>
    <edge source="n214" target="n228">
      <data key="e_TYPEA">protein</data>
      <data key="e_TYPEB">protein</data>
      <data key="e_MECHANISM">transcriptional regulation</data>
      <data key="e_EFFECT">down-regulates quantity by repression</data>
      <data key="e_DIRECT">NO</data>
      <data key="e_SCORE">0.1364</data>
      <data key="e_width">0.1364</data>
      <data key="e_color">#008B8B</data>
      <data key="e_arrow.size">0.4</data>
      <data key="e_arrow.width">0.4</data>
      <data key="e_arrow.mode">0</data>
      <data key="e_curved">0.1</data>
    </edge>
    <edge source="n215" target="n278">
      <data key="e_TYPEA">protein</data>
      <data key="e_TYPEB">protein</data>
      <data key="e_MECHANISM">transcriptional activation</data>
      <data key="e_EFFECT">up-regulates quantity by expression</data>
      <data key="e_DIRECT">NO</data>
      <data key="e_SCORE">0.2197</data>
      <data key="e_width">0.2197</data>
      <data key="e_color">#FF7F50</data>
      <data key="e_arrow.size">0.4</data>
      <data key="e_arrow.width">0.4</data>
      <data key="e_arrow.mode">0</data>
      <data key="e_curved">0.1</data>
    </edge>
    <edge source="n12" target="n215">
      <data key="e_TYPEA">protein</data>
      <data key="e_TYPEB">protein</data>
      <data key="e_MECHANISM">transcriptional activation</data>
      <data key="e_EFFECT">up-regulates quantity by expression</data>
      <data key="e_DIRECT">NO</data>
      <data key="e_SCORE">0.2197</data>
      <data key="e_width">0.2197</data>
      <data key="e_color">#FF7F50</data>
      <data key="e_arrow.size">0.4</data>
      <data key="e_arrow.width">0.4</data>
      <data key="e_arrow.mode">0</data>
      <data key="e_curved">0.1</data>
    </edge>
    <edge source="n215" target="n473">
      <data key="e_TYPEA">protein</data>
      <data key="e_TYPEB">protein</data>
      <data key="e_MECHANISM">transcriptional activation</data>
      <data key="e_EFFECT">up-regulates quantity by expression</data>
      <data key="e_DIRECT">NO</data>
      <data key="e_SCORE">0.1364</data>
      <data key="e_width">0.1364</data>
      <data key="e_color">#FF7F50</data>
      <data key="e_arrow.size">0.4</data>
      <data key="e_arrow.width">0.4</data>
      <data key="e_arrow.mode">0</data>
      <data key="e_curved">0.1</data>
    </edge>
    <edge source="n215" target="n424">
      <data key="e_TYPEA">protein</data>
      <data key="e_TYPEB">protein</data>
      <data key="e_MECHANISM">transcriptional activation</data>
      <data key="e_EFFECT">up-regulates quantity by expression</data>
      <data key="e_DIRECT">NO</data>
      <data key="e_SCORE">0.2197</data>
      <data key="e_width">0.2197</data>
      <data key="e_color">#FF7F50</data>
      <data key="e_arrow.size">0.4</data>
      <data key="e_arrow.width">0.4</data>
      <data key="e_arrow.mode">0</data>
      <data key="e_curved">0.1</data>
    </edge>
    <edge source="n4" target="n217">
      <data key="e_TYPEA">protein</data>
      <data key="e_TYPEB">protein</data>
      <data key="e_MECHANISM">transcriptional regulation</data>
      <data key="e_EFFECT">up-regulates quantity by expression</data>
      <data key="e_DIRECT">NO</data>
      <data key="e_SCORE">0.1364</data>
      <data key="e_width">0.1364</data>
      <data key="e_color">#FF7F50</data>
      <data key="e_arrow.size">0.4</data>
      <data key="e_arrow.width">0.4</data>
      <data key="e_arrow.mode">0</data>
      <data key="e_curved">0.1</data>
    </edge>
    <edge source="n218" target="n257">
      <data key="e_TYPEA">protein</data>
      <data key="e_TYPEB">protein</data>
      <data key="e_MECHANISM">transcriptional regulation</data>
      <data key="e_EFFECT">up-regulates quantity by expression</data>
      <data key="e_DIRECT">NO</data>
      <data key="e_SCORE">0.1364</data>
      <data key="e_width">0.1364</data>
      <data key="e_color">#FF7F50</data>
      <data key="e_arrow.size">0.4</data>
      <data key="e_arrow.width">0.4</data>
      <data key="e_arrow.mode">0</data>
      <data key="e_curved">0.1</data>
    </edge>
    <edge source="n218" target="n262">
      <data key="e_TYPEA">protein</data>
      <data key="e_TYPEB">protein</data>
      <data key="e_MECHANISM">transcriptional regulation</data>
      <data key="e_EFFECT">up-regulates quantity by expression</data>
      <data key="e_DIRECT">NO</data>
      <data key="e_SCORE">0.1364</data>
      <data key="e_width">0.1364</data>
      <data key="e_color">#FF7F50</data>
      <data key="e_arrow.size">0.4</data>
      <data key="e_arrow.width">0.4</data>
      <data key="e_arrow.mode">0</data>
      <data key="e_curved">0.1</data>
    </edge>
    <edge source="n218" target="n223">
      <data key="e_TYPEA">protein</data>
      <data key="e_TYPEB">protein</data>
      <data key="e_MECHANISM">transcriptional regulation</data>
      <data key="e_EFFECT">up-regulates quantity by expression</data>
      <data key="e_DIRECT">NO</data>
      <data key="e_SCORE">0.1364</data>
      <data key="e_width">0.1364</data>
      <data key="e_color">#FF7F50</data>
      <data key="e_arrow.size">0.4</data>
      <data key="e_arrow.width">0.4</data>
      <data key="e_arrow.mode">0</data>
      <data key="e_curved">0.1</data>
    </edge>
    <edge source="n5" target="n218">
      <data key="e_TYPEA">protein</data>
      <data key="e_TYPEB">protein</data>
      <data key="e_MECHANISM">transcriptional regulation</data>
      <data key="e_EFFECT">up-regulates quantity by expression</data>
      <data key="e_DIRECT">NO</data>
      <data key="e_SCORE">0.1364</data>
      <data key="e_width">0.1364</data>
      <data key="e_color">#FF7F50</data>
      <data key="e_arrow.size">0.4</data>
      <data key="e_arrow.width">0.4</data>
      <data key="e_arrow.mode">0</data>
      <data key="e_curved">0.1</data>
    </edge>
    <edge source="n218" target="n256">
      <data key="e_TYPEA">protein</data>
      <data key="e_TYPEB">protein</data>
      <data key="e_MECHANISM">transcriptional regulation</data>
      <data key="e_EFFECT">down-regulates quantity by repression</data>
      <data key="e_DIRECT">NO</data>
      <data key="e_SCORE">0.1364</data>
      <data key="e_width">0.1364</data>
      <data key="e_color">#008B8B</data>
      <data key="e_arrow.size">0.4</data>
      <data key="e_arrow.width">0.4</data>
      <data key="e_arrow.mode">0</data>
      <data key="e_curved">0.1</data>
    </edge>
    <edge source="n218" target="n474">
      <data key="e_TYPEA">protein</data>
      <data key="e_TYPEB">protein</data>
      <data key="e_MECHANISM">transcriptional regulation</data>
      <data key="e_EFFECT">up-regulates quantity by expression</data>
      <data key="e_DIRECT">NO</data>
      <data key="e_SCORE">0.1364</data>
      <data key="e_width">0.1364</data>
      <data key="e_color">#FF7F50</data>
      <data key="e_arrow.size">0.4</data>
      <data key="e_arrow.width">0.4</data>
      <data key="e_arrow.mode">0</data>
      <data key="e_curved">0.1</data>
    </edge>
    <edge source="n218" target="n431">
      <data key="e_TYPEA">protein</data>
      <data key="e_TYPEB">protein</data>
      <data key="e_MECHANISM">transcriptional regulation</data>
      <data key="e_EFFECT">up-regulates quantity by expression</data>
      <data key="e_DIRECT">NO</data>
      <data key="e_SCORE">0.1364</data>
      <data key="e_width">0.1364</data>
      <data key="e_color">#FF7F50</data>
      <data key="e_arrow.size">0.4</data>
      <data key="e_arrow.width">0.4</data>
      <data key="e_arrow.mode">0</data>
      <data key="e_curved">0.1</data>
    </edge>
    <edge source="n97" target="n218">
      <data key="e_TYPEA">protein</data>
      <data key="e_TYPEB">protein</data>
      <data key="e_MECHANISM">transcriptional regulation</data>
      <data key="e_EFFECT">up-regulates</data>
      <data key="e_DIRECT">NO</data>
      <data key="e_SCORE">0.1364</data>
      <data key="e_width">0.1364</data>
      <data key="e_color">#FF7F50</data>
      <data key="e_arrow.size">0.4</data>
      <data key="e_arrow.width">0.4</data>
      <data key="e_arrow.mode">0</data>
      <data key="e_curved">0.1</data>
    </edge>
    <edge source="n97" target="n218">
      <data key="e_TYPEA">protein</data>
      <data key="e_TYPEB">protein</data>
      <data key="e_MECHANISM">transcriptional regulation</data>
      <data key="e_EFFECT">up-regulates quantity by expression</data>
      <data key="e_DIRECT">NO</data>
      <data key="e_SCORE">0.1364</data>
      <data key="e_width">0.1364</data>
      <data key="e_color">#FF7F50</data>
      <data key="e_arrow.size">0.4</data>
      <data key="e_arrow.width">0.4</data>
      <data key="e_arrow.mode">0</data>
      <data key="e_curved">0.1</data>
    </edge>
    <edge source="n218" target="n475">
      <data key="e_TYPEA">protein</data>
      <data key="e_TYPEB">protein</data>
      <data key="e_MECHANISM">transcriptional regulation</data>
      <data key="e_EFFECT">up-regulates quantity by expression</data>
      <data key="e_DIRECT">NO</data>
      <data key="e_SCORE">0.1364</data>
      <data key="e_width">0.1364</data>
      <data key="e_color">#FF7F50</data>
      <data key="e_arrow.size">0.4</data>
      <data key="e_arrow.width">0.4</data>
      <data key="e_arrow.mode">0</data>
      <data key="e_curved">0.1</data>
    </edge>
    <edge source="n218" target="n434">
      <data key="e_TYPEA">protein</data>
      <data key="e_TYPEB">protein</data>
      <data key="e_MECHANISM">transcriptional regulation</data>
      <data key="e_EFFECT">down-regulates quantity by repression</data>
      <data key="e_DIRECT">NO</data>
      <data key="e_SCORE">0.1364</data>
      <data key="e_width">0.1364</data>
      <data key="e_color">#008B8B</data>
      <data key="e_arrow.size">0.4</data>
      <data key="e_arrow.width">0.4</data>
      <data key="e_arrow.mode">0</data>
      <data key="e_curved">0.1</data>
    </edge>
    <edge source="n219" target="n257">
      <data key="e_TYPEA">protein</data>
      <data key="e_TYPEB">protein</data>
      <data key="e_MECHANISM">transcriptional regulation</data>
      <data key="e_EFFECT">up-regulates quantity by expression</data>
      <data key="e_DIRECT">NO</data>
      <data key="e_SCORE">0.1364</data>
      <data key="e_width">0.1364</data>
      <data key="e_color">#FF7F50</data>
      <data key="e_arrow.size">0.4</data>
      <data key="e_arrow.width">0.4</data>
      <data key="e_arrow.mode">0</data>
      <data key="e_curved">0.1</data>
    </edge>
    <edge source="n180" target="n219">
      <data key="e_TYPEA">protein</data>
      <data key="e_TYPEB">protein</data>
      <data key="e_MECHANISM">transcriptional regulation</data>
      <data key="e_EFFECT">up-regulates quantity by expression</data>
      <data key="e_DIRECT">NO</data>
      <data key="e_SCORE">0.1364</data>
      <data key="e_width">0.1364</data>
      <data key="e_color">#FF7F50</data>
      <data key="e_arrow.size">0.4</data>
      <data key="e_arrow.width">0.4</data>
      <data key="e_arrow.mode">0</data>
      <data key="e_curved">0.1</data>
    </edge>
    <edge source="n219" target="n414">
      <data key="e_TYPEA">protein</data>
      <data key="e_TYPEB">protein</data>
      <data key="e_MECHANISM">transcriptional regulation</data>
      <data key="e_EFFECT">up-regulates quantity by expression</data>
      <data key="e_DIRECT">YES</data>
      <data key="e_SCORE">0.1364</data>
      <data key="e_width">0.1364</data>
      <data key="e_color">#FF7F50</data>
      <data key="e_arrow.size">0.4</data>
      <data key="e_arrow.width">0.4</data>
      <data key="e_arrow.mode">2</data>
      <data key="e_curved">0.1</data>
    </edge>
    <edge source="n219" target="n401">
      <data key="e_TYPEA">protein</data>
      <data key="e_TYPEB">protein</data>
      <data key="e_MECHANISM">transcriptional regulation</data>
      <data key="e_EFFECT">up-regulates quantity by expression</data>
      <data key="e_DIRECT">NO</data>
      <data key="e_SCORE">0.1364</data>
      <data key="e_width">0.1364</data>
      <data key="e_color">#FF7F50</data>
      <data key="e_arrow.size">0.4</data>
      <data key="e_arrow.width">0.4</data>
      <data key="e_arrow.mode">0</data>
      <data key="e_curved">0.1</data>
    </edge>
    <edge source="n219" target="n476">
      <data key="e_TYPEA">protein</data>
      <data key="e_TYPEB">protein</data>
      <data key="e_MECHANISM">transcriptional regulation</data>
      <data key="e_EFFECT">up-regulates quantity by expression</data>
      <data key="e_DIRECT">NO</data>
      <data key="e_SCORE">0.1364</data>
      <data key="e_width">0.1364</data>
      <data key="e_color">#FF7F50</data>
      <data key="e_arrow.size">0.4</data>
      <data key="e_arrow.width">0.4</data>
      <data key="e_arrow.mode">0</data>
      <data key="e_curved">0.1</data>
    </edge>
    <edge source="n219" target="n440">
      <data key="e_TYPEA">protein</data>
      <data key="e_TYPEB">protein</data>
      <data key="e_MECHANISM">transcriptional regulation</data>
      <data key="e_EFFECT">up-regulates quantity by expression</data>
      <data key="e_DIRECT">NO</data>
      <data key="e_SCORE">0.1364</data>
      <data key="e_width">0.1364</data>
      <data key="e_color">#FF7F50</data>
      <data key="e_arrow.size">0.4</data>
      <data key="e_arrow.width">0.4</data>
      <data key="e_arrow.mode">0</data>
      <data key="e_curved">0.1</data>
    </edge>
    <edge source="n219" target="n477">
      <data key="e_TYPEA">protein</data>
      <data key="e_TYPEB">protein</data>
      <data key="e_MECHANISM">transcriptional regulation</data>
      <data key="e_EFFECT">up-regulates quantity by expression</data>
      <data key="e_DIRECT">NO</data>
      <data key="e_SCORE">0.1364</data>
      <data key="e_width">0.1364</data>
      <data key="e_color">#FF7F50</data>
      <data key="e_arrow.size">0.4</data>
      <data key="e_arrow.width">0.4</data>
      <data key="e_arrow.mode">0</data>
      <data key="e_curved">0.1</data>
    </edge>
    <edge source="n219" target="n478">
      <data key="e_TYPEA">protein</data>
      <data key="e_TYPEB">protein</data>
      <data key="e_MECHANISM">transcriptional regulation</data>
      <data key="e_EFFECT">up-regulates quantity by expression</data>
      <data key="e_DIRECT">NO</data>
      <data key="e_SCORE">0.1364</data>
      <data key="e_width">0.1364</data>
      <data key="e_color">#FF7F50</data>
      <data key="e_arrow.size">0.4</data>
      <data key="e_arrow.width">0.4</data>
      <data key="e_arrow.mode">0</data>
      <data key="e_curved">0.1</data>
    </edge>
    <edge source="n219" target="n352">
      <data key="e_TYPEA">protein</data>
      <data key="e_TYPEB">protein</data>
      <data key="e_MECHANISM">transcriptional regulation</data>
      <data key="e_EFFECT">up-regulates quantity by expression</data>
      <data key="e_DIRECT">NO</data>
      <data key="e_SCORE">0.1364</data>
      <data key="e_width">0.1364</data>
      <data key="e_color">#FF7F50</data>
      <data key="e_arrow.size">0.4</data>
      <data key="e_arrow.width">0.4</data>
      <data key="e_arrow.mode">0</data>
      <data key="e_curved">0.1</data>
    </edge>
    <edge source="n219" target="n446">
      <data key="e_TYPEA">protein</data>
      <data key="e_TYPEB">protein</data>
      <data key="e_MECHANISM">transcriptional regulation</data>
      <data key="e_EFFECT">up-regulates quantity by expression</data>
      <data key="e_DIRECT">NO</data>
      <data key="e_SCORE">0.1364</data>
      <data key="e_width">0.1364</data>
      <data key="e_color">#FF7F50</data>
      <data key="e_arrow.size">0.4</data>
      <data key="e_arrow.width">0.4</data>
      <data key="e_arrow.mode">0</data>
      <data key="e_curved">0.1</data>
    </edge>
    <edge source="n219" target="n442">
      <data key="e_TYPEA">protein</data>
      <data key="e_TYPEB">protein</data>
      <data key="e_MECHANISM">transcriptional regulation</data>
      <data key="e_EFFECT">down-regulates quantity by repression</data>
      <data key="e_DIRECT">NO</data>
      <data key="e_SCORE">0.1364</data>
      <data key="e_width">0.1364</data>
      <data key="e_color">#008B8B</data>
      <data key="e_arrow.size">0.4</data>
      <data key="e_arrow.width">0.4</data>
      <data key="e_arrow.mode">0</data>
      <data key="e_curved">0.1</data>
    </edge>
    <edge source="n219" target="n302">
      <data key="e_TYPEA">protein</data>
      <data key="e_TYPEB">protein</data>
      <data key="e_MECHANISM">transcriptional regulation</data>
      <data key="e_EFFECT">down-regulates quantity by repression</data>
      <data key="e_DIRECT">NO</data>
      <data key="e_SCORE">0.1364</data>
      <data key="e_width">0.1364</data>
      <data key="e_color">#008B8B</data>
      <data key="e_arrow.size">0.4</data>
      <data key="e_arrow.width">0.4</data>
      <data key="e_arrow.mode">0</data>
      <data key="e_curved">0.1</data>
    </edge>
    <edge source="n219" target="n447">
      <data key="e_TYPEA">protein</data>
      <data key="e_TYPEB">protein</data>
      <data key="e_MECHANISM">transcriptional regulation</data>
      <data key="e_EFFECT">up-regulates quantity by expression</data>
      <data key="e_DIRECT">NO</data>
      <data key="e_SCORE">0.1364</data>
      <data key="e_width">0.1364</data>
      <data key="e_color">#FF7F50</data>
      <data key="e_arrow.size">0.4</data>
      <data key="e_arrow.width">0.4</data>
      <data key="e_arrow.mode">0</data>
      <data key="e_curved">0.1</data>
    </edge>
    <edge source="n219" target="n479">
      <data key="e_TYPEA">protein</data>
      <data key="e_TYPEB">protein</data>
      <data key="e_MECHANISM">transcriptional regulation</data>
      <data key="e_EFFECT">up-regulates quantity by expression</data>
      <data key="e_DIRECT">YES</data>
      <data key="e_SCORE">0.1364</data>
      <data key="e_width">0.1364</data>
      <data key="e_color">#FF7F50</data>
      <data key="e_arrow.size">0.4</data>
      <data key="e_arrow.width">0.4</data>
      <data key="e_arrow.mode">2</data>
      <data key="e_curved">0.1</data>
    </edge>
    <edge source="n219" target="n375">
      <data key="e_TYPEA">protein</data>
      <data key="e_TYPEB">protein</data>
      <data key="e_MECHANISM">transcriptional regulation</data>
      <data key="e_EFFECT">down-regulates quantity by repression</data>
      <data key="e_DIRECT">NO</data>
      <data key="e_SCORE">0.1364</data>
      <data key="e_width">0.1364</data>
      <data key="e_color">#008B8B</data>
      <data key="e_arrow.size">0.4</data>
      <data key="e_arrow.width">0.4</data>
      <data key="e_arrow.mode">0</data>
      <data key="e_curved">0.1</data>
    </edge>
    <edge source="n219" target="n416">
      <data key="e_TYPEA">protein</data>
      <data key="e_TYPEB">protein</data>
      <data key="e_MECHANISM">transcriptional regulation</data>
      <data key="e_EFFECT">up-regulates quantity by expression</data>
      <data key="e_DIRECT">NO</data>
      <data key="e_SCORE">0.1364</data>
      <data key="e_width">0.1364</data>
      <data key="e_color">#FF7F50</data>
      <data key="e_arrow.size">0.4</data>
      <data key="e_arrow.width">0.4</data>
      <data key="e_arrow.mode">0</data>
      <data key="e_curved">0.1</data>
    </edge>
    <edge source="n219" target="n359">
      <data key="e_TYPEA">protein</data>
      <data key="e_TYPEB">protein</data>
      <data key="e_MECHANISM">transcriptional regulation</data>
      <data key="e_EFFECT">up-regulates quantity by expression</data>
      <data key="e_DIRECT">NO</data>
      <data key="e_SCORE">0.1364</data>
      <data key="e_width">0.1364</data>
      <data key="e_color">#FF7F50</data>
      <data key="e_arrow.size">0.4</data>
      <data key="e_arrow.width">0.4</data>
      <data key="e_arrow.mode">0</data>
      <data key="e_curved">0.1</data>
    </edge>
    <edge source="n63" target="n219">
      <data key="e_TYPEA">protein</data>
      <data key="e_TYPEB">protein</data>
      <data key="e_MECHANISM">transcriptional regulation</data>
      <data key="e_EFFECT">up-regulates quantity by expression</data>
      <data key="e_DIRECT">NO</data>
      <data key="e_SCORE">0.2753</data>
      <data key="e_width">0.2753</data>
      <data key="e_color">#FF7F50</data>
      <data key="e_arrow.size">0.4</data>
      <data key="e_arrow.width">0.4</data>
      <data key="e_arrow.mode">0</data>
      <data key="e_curved">0.1</data>
    </edge>
    <edge source="n219" target="n480">
      <data key="e_TYPEA">protein</data>
      <data key="e_TYPEB">protein</data>
      <data key="e_MECHANISM">transcriptional regulation</data>
      <data key="e_EFFECT">up-regulates quantity by expression</data>
      <data key="e_DIRECT">NO</data>
      <data key="e_SCORE">0.1364</data>
      <data key="e_width">0.1364</data>
      <data key="e_color">#FF7F50</data>
      <data key="e_arrow.size">0.4</data>
      <data key="e_arrow.width">0.4</data>
      <data key="e_arrow.mode">0</data>
      <data key="e_curved">0.1</data>
    </edge>
    <edge source="n219" target="n418">
      <data key="e_TYPEA">protein</data>
      <data key="e_TYPEB">protein</data>
      <data key="e_MECHANISM">transcriptional regulation</data>
      <data key="e_EFFECT">up-regulates quantity by expression</data>
      <data key="e_DIRECT">NO</data>
      <data key="e_SCORE">0.1364</data>
      <data key="e_width">0.1364</data>
      <data key="e_color">#FF7F50</data>
      <data key="e_arrow.size">0.4</data>
      <data key="e_arrow.width">0.4</data>
      <data key="e_arrow.mode">0</data>
      <data key="e_curved">0.1</data>
    </edge>
    <edge source="n219" target="n481">
      <data key="e_TYPEA">protein</data>
      <data key="e_TYPEB">protein</data>
      <data key="e_MECHANISM">transcriptional regulation</data>
      <data key="e_EFFECT">up-regulates quantity by expression</data>
      <data key="e_DIRECT">NO</data>
      <data key="e_SCORE">0.1364</data>
      <data key="e_width">0.1364</data>
      <data key="e_color">#FF7F50</data>
      <data key="e_arrow.size">0.4</data>
      <data key="e_arrow.width">0.4</data>
      <data key="e_arrow.mode">0</data>
      <data key="e_curved">0.1</data>
    </edge>
    <edge source="n219" target="n482">
      <data key="e_TYPEA">protein</data>
      <data key="e_TYPEB">protein</data>
      <data key="e_MECHANISM">transcriptional regulation</data>
      <data key="e_EFFECT">up-regulates quantity by expression</data>
      <data key="e_DIRECT">NO</data>
      <data key="e_SCORE">0.1364</data>
      <data key="e_width">0.1364</data>
      <data key="e_color">#FF7F50</data>
      <data key="e_arrow.size">0.4</data>
      <data key="e_arrow.width">0.4</data>
      <data key="e_arrow.mode">0</data>
      <data key="e_curved">0.1</data>
    </edge>
    <edge source="n219" target="n421">
      <data key="e_TYPEA">protein</data>
      <data key="e_TYPEB">protein</data>
      <data key="e_MECHANISM">transcriptional regulation</data>
      <data key="e_EFFECT">up-regulates quantity by expression</data>
      <data key="e_DIRECT">NO</data>
      <data key="e_SCORE">0.1364</data>
      <data key="e_width">0.1364</data>
      <data key="e_color">#FF7F50</data>
      <data key="e_arrow.size">0.4</data>
      <data key="e_arrow.width">0.4</data>
      <data key="e_arrow.mode">0</data>
      <data key="e_curved">0.1</data>
    </edge>
    <edge source="n219" target="n319">
      <data key="e_TYPEA">protein</data>
      <data key="e_TYPEB">protein</data>
      <data key="e_MECHANISM">transcriptional regulation</data>
      <data key="e_EFFECT">up-regulates quantity by expression</data>
      <data key="e_DIRECT">NO</data>
      <data key="e_SCORE">0.1364</data>
      <data key="e_width">0.1364</data>
      <data key="e_color">#FF7F50</data>
      <data key="e_arrow.size">0.4</data>
      <data key="e_arrow.width">0.4</data>
      <data key="e_arrow.mode">0</data>
      <data key="e_curved">0.1</data>
    </edge>
    <edge source="n219" target="n422">
      <data key="e_TYPEA">protein</data>
      <data key="e_TYPEB">protein</data>
      <data key="e_MECHANISM">transcriptional regulation</data>
      <data key="e_EFFECT">up-regulates quantity by expression</data>
      <data key="e_DIRECT">NO</data>
      <data key="e_SCORE">0.1364</data>
      <data key="e_width">0.1364</data>
      <data key="e_color">#FF7F50</data>
      <data key="e_arrow.size">0.4</data>
      <data key="e_arrow.width">0.4</data>
      <data key="e_arrow.mode">0</data>
      <data key="e_curved">0.1</data>
    </edge>
    <edge source="n196" target="n220">
      <data key="e_TYPEA">protein</data>
      <data key="e_TYPEB">protein</data>
      <data key="e_MECHANISM">transcriptional regulation</data>
      <data key="e_EFFECT">up-regulates quantity by expression</data>
      <data key="e_DIRECT">YES</data>
      <data key="e_SCORE">0.2197</data>
      <data key="e_width">0.2197</data>
      <data key="e_color">#FF7F50</data>
      <data key="e_arrow.size">0.4</data>
      <data key="e_arrow.width">0.4</data>
      <data key="e_arrow.mode">2</data>
      <data key="e_curved">0.1</data>
    </edge>
    <edge source="n63" target="n220">
      <data key="e_TYPEA">protein</data>
      <data key="e_TYPEB">protein</data>
      <data key="e_MECHANISM">transcriptional regulation</data>
      <data key="e_EFFECT">down-regulates quantity by repression</data>
      <data key="e_DIRECT">NO</data>
      <data key="e_SCORE">0.1364</data>
      <data key="e_width">0.1364</data>
      <data key="e_color">#008B8B</data>
      <data key="e_arrow.size">0.4</data>
      <data key="e_arrow.width">0.4</data>
      <data key="e_arrow.mode">0</data>
      <data key="e_curved">0.1</data>
    </edge>
    <edge source="n63" target="n220">
      <data key="e_TYPEA">protein</data>
      <data key="e_TYPEB">protein</data>
      <data key="e_MECHANISM">transcriptional regulation</data>
      <data key="e_EFFECT">up-regulates quantity by expression</data>
      <data key="e_DIRECT">NO</data>
      <data key="e_SCORE">0.2197</data>
      <data key="e_width">0.2197</data>
      <data key="e_color">#FF7F50</data>
      <data key="e_arrow.size">0.4</data>
      <data key="e_arrow.width">0.4</data>
      <data key="e_arrow.mode">0</data>
      <data key="e_curved">0.1</data>
    </edge>
    <edge source="n221" target="n483">
      <data key="e_TYPEA">protein</data>
      <data key="e_TYPEB">protein</data>
      <data key="e_MECHANISM">transcriptional regulation</data>
      <data key="e_EFFECT">down-regulates quantity by repression</data>
      <data key="e_DIRECT">NO</data>
      <data key="e_SCORE">0.1364</data>
      <data key="e_width">0.1364</data>
      <data key="e_color">#008B8B</data>
      <data key="e_arrow.size">0.4</data>
      <data key="e_arrow.width">0.4</data>
      <data key="e_arrow.mode">0</data>
      <data key="e_curved">0.1</data>
    </edge>
    <edge source="n221" target="n484">
      <data key="e_TYPEA">protein</data>
      <data key="e_TYPEB">protein</data>
      <data key="e_MECHANISM">transcriptional regulation</data>
      <data key="e_EFFECT">up-regulates quantity by expression</data>
      <data key="e_DIRECT">NO</data>
      <data key="e_SCORE">0.1364</data>
      <data key="e_width">0.1364</data>
      <data key="e_color">#FF7F50</data>
      <data key="e_arrow.size">0.4</data>
      <data key="e_arrow.width">0.4</data>
      <data key="e_arrow.mode">0</data>
      <data key="e_curved">0.1</data>
    </edge>
    <edge source="n222" target="n485">
      <data key="e_TYPEA">protein</data>
      <data key="e_TYPEB">protein</data>
      <data key="e_MECHANISM">transcriptional regulation</data>
      <data key="e_EFFECT">down-regulates quantity by repression</data>
      <data key="e_DIRECT">NO</data>
      <data key="e_SCORE">0.1364</data>
      <data key="e_width">0.1364</data>
      <data key="e_color">#008B8B</data>
      <data key="e_arrow.size">0.4</data>
      <data key="e_arrow.width">0.4</data>
      <data key="e_arrow.mode">0</data>
      <data key="e_curved">0.1</data>
    </edge>
    <edge source="n222" target="n484">
      <data key="e_TYPEA">protein</data>
      <data key="e_TYPEB">protein</data>
      <data key="e_MECHANISM">transcriptional regulation</data>
      <data key="e_EFFECT">up-regulates quantity by expression</data>
      <data key="e_DIRECT">NO</data>
      <data key="e_SCORE">0.1364</data>
      <data key="e_width">0.1364</data>
      <data key="e_color">#FF7F50</data>
      <data key="e_arrow.size">0.4</data>
      <data key="e_arrow.width">0.4</data>
      <data key="e_arrow.mode">0</data>
      <data key="e_curved">0.1</data>
    </edge>
    <edge source="n222" target="n486">
      <data key="e_TYPEA">protein</data>
      <data key="e_TYPEB">protein</data>
      <data key="e_MECHANISM">transcriptional regulation</data>
      <data key="e_EFFECT">up-regulates quantity by expression</data>
      <data key="e_DIRECT">NO</data>
      <data key="e_SCORE">0.1364</data>
      <data key="e_width">0.1364</data>
      <data key="e_color">#FF7F50</data>
      <data key="e_arrow.size">0.4</data>
      <data key="e_arrow.width">0.4</data>
      <data key="e_arrow.mode">0</data>
      <data key="e_curved">0.1</data>
    </edge>
    <edge source="n223" target="n470">
      <data key="e_TYPEA">protein</data>
      <data key="e_TYPEB">protein</data>
      <data key="e_MECHANISM">transcriptional regulation</data>
      <data key="e_EFFECT">up-regulates quantity by expression</data>
      <data key="e_DIRECT">NO</data>
      <data key="e_SCORE">0.1364</data>
      <data key="e_width">0.1364</data>
      <data key="e_color">#FF7F50</data>
      <data key="e_arrow.size">0.4</data>
      <data key="e_arrow.width">0.4</data>
      <data key="e_arrow.mode">0</data>
      <data key="e_curved">0.1</data>
    </edge>
    <edge source="n223" target="n430">
      <data key="e_TYPEA">protein</data>
      <data key="e_TYPEB">protein</data>
      <data key="e_MECHANISM">transcriptional regulation</data>
      <data key="e_EFFECT">up-regulates quantity by expression</data>
      <data key="e_DIRECT">NO</data>
      <data key="e_SCORE">0.2197</data>
      <data key="e_width">0.2197</data>
      <data key="e_color">#FF7F50</data>
      <data key="e_arrow.size">0.4</data>
      <data key="e_arrow.width">0.4</data>
      <data key="e_arrow.mode">0</data>
      <data key="e_curved">0.1</data>
    </edge>
    <edge source="n224" target="n382">
      <data key="e_TYPEA">protein</data>
      <data key="e_TYPEB">protein</data>
      <data key="e_MECHANISM">transcriptional regulation</data>
      <data key="e_EFFECT">down-regulates quantity by repression</data>
      <data key="e_DIRECT">NO</data>
      <data key="e_SCORE">0.1364</data>
      <data key="e_width">0.1364</data>
      <data key="e_color">#008B8B</data>
      <data key="e_arrow.size">0.4</data>
      <data key="e_arrow.width">0.4</data>
      <data key="e_arrow.mode">0</data>
      <data key="e_curved">0.1</data>
    </edge>
    <edge source="n174" target="n225">
      <data key="e_TYPEA">protein</data>
      <data key="e_TYPEB">protein</data>
      <data key="e_MECHANISM">transcriptional regulation</data>
      <data key="e_EFFECT">up-regulates quantity by expression</data>
      <data key="e_DIRECT">NO</data>
      <data key="e_SCORE">0.1364</data>
      <data key="e_width">0.1364</data>
      <data key="e_color">#FF7F50</data>
      <data key="e_arrow.size">0.4</data>
      <data key="e_arrow.width">0.4</data>
      <data key="e_arrow.mode">0</data>
      <data key="e_curved">0.1</data>
    </edge>
    <edge source="n226" target="n487">
      <data key="e_TYPEA">protein</data>
      <data key="e_TYPEB">protein</data>
      <data key="e_MECHANISM">transcriptional regulation</data>
      <data key="e_EFFECT">up-regulates quantity by expression</data>
      <data key="e_DIRECT">NO</data>
      <data key="e_SCORE">0.1364</data>
      <data key="e_width">0.1364</data>
      <data key="e_color">#FF7F50</data>
      <data key="e_arrow.size">0.4</data>
      <data key="e_arrow.width">0.4</data>
      <data key="e_arrow.mode">0</data>
      <data key="e_curved">0.1</data>
    </edge>
    <edge source="n226" target="n470">
      <data key="e_TYPEA">protein</data>
      <data key="e_TYPEB">protein</data>
      <data key="e_MECHANISM">transcriptional regulation</data>
      <data key="e_EFFECT">down-regulates quantity by repression</data>
      <data key="e_DIRECT">NO</data>
      <data key="e_SCORE">0.1364</data>
      <data key="e_width">0.1364</data>
      <data key="e_color">#008B8B</data>
      <data key="e_arrow.size">0.4</data>
      <data key="e_arrow.width">0.4</data>
      <data key="e_arrow.mode">0</data>
      <data key="e_curved">0.1</data>
    </edge>
    <edge source="n226" target="n406">
      <data key="e_TYPEA">protein</data>
      <data key="e_TYPEB">protein</data>
      <data key="e_MECHANISM">transcriptional regulation</data>
      <data key="e_EFFECT">up-regulates quantity by expression</data>
      <data key="e_DIRECT">NO</data>
      <data key="e_SCORE">0.1364</data>
      <data key="e_width">0.1364</data>
      <data key="e_color">#FF7F50</data>
      <data key="e_arrow.size">0.4</data>
      <data key="e_arrow.width">0.4</data>
      <data key="e_arrow.mode">0</data>
      <data key="e_curved">0.1</data>
    </edge>
    <edge source="n226" target="n415">
      <data key="e_TYPEA">protein</data>
      <data key="e_TYPEB">protein</data>
      <data key="e_MECHANISM">transcriptional regulation</data>
      <data key="e_EFFECT">up-regulates quantity by expression</data>
      <data key="e_DIRECT">NO</data>
      <data key="e_SCORE">0.1364</data>
      <data key="e_width">0.1364</data>
      <data key="e_color">#FF7F50</data>
      <data key="e_arrow.size">0.4</data>
      <data key="e_arrow.width">0.4</data>
      <data key="e_arrow.mode">0</data>
      <data key="e_curved">0.1</data>
    </edge>
    <edge source="n226" target="n488">
      <data key="e_TYPEA">protein</data>
      <data key="e_TYPEB">protein</data>
      <data key="e_MECHANISM">transcriptional regulation</data>
      <data key="e_EFFECT">down-regulates quantity by repression</data>
      <data key="e_DIRECT">NO</data>
      <data key="e_SCORE">0.1364</data>
      <data key="e_width">0.1364</data>
      <data key="e_color">#008B8B</data>
      <data key="e_arrow.size">0.4</data>
      <data key="e_arrow.width">0.4</data>
      <data key="e_arrow.mode">0</data>
      <data key="e_curved">0.1</data>
    </edge>
    <edge source="n226" target="n489">
      <data key="e_TYPEA">protein</data>
      <data key="e_TYPEB">protein</data>
      <data key="e_MECHANISM">transcriptional regulation</data>
      <data key="e_EFFECT">up-regulates quantity by expression</data>
      <data key="e_DIRECT">NO</data>
      <data key="e_SCORE">0.1364</data>
      <data key="e_width">0.1364</data>
      <data key="e_color">#FF7F50</data>
      <data key="e_arrow.size">0.4</data>
      <data key="e_arrow.width">0.4</data>
      <data key="e_arrow.mode">0</data>
      <data key="e_curved">0.1</data>
    </edge>
    <edge source="n226" target="n226">
      <data key="e_TYPEA">protein</data>
      <data key="e_TYPEB">protein</data>
      <data key="e_MECHANISM">transcriptional regulation</data>
      <data key="e_EFFECT">up-regulates quantity by expression</data>
      <data key="e_DIRECT">NO</data>
      <data key="e_SCORE">0.1364</data>
      <data key="e_width">0.1364</data>
      <data key="e_color">#FF7F50</data>
      <data key="e_arrow.size">0.4</data>
      <data key="e_arrow.width">0.4</data>
      <data key="e_arrow.mode">0</data>
      <data key="e_curved">0.1</data>
    </edge>
    <edge source="n226" target="n233">
      <data key="e_TYPEA">protein</data>
      <data key="e_TYPEB">protein</data>
      <data key="e_MECHANISM">transcriptional regulation</data>
      <data key="e_EFFECT">up-regulates quantity by expression</data>
      <data key="e_DIRECT">NO</data>
      <data key="e_SCORE">0.1364</data>
      <data key="e_width">0.1364</data>
      <data key="e_color">#FF7F50</data>
      <data key="e_arrow.size">0.4</data>
      <data key="e_arrow.width">0.4</data>
      <data key="e_arrow.mode">0</data>
      <data key="e_curved">0.1</data>
    </edge>
    <edge source="n226" target="n448">
      <data key="e_TYPEA">protein</data>
      <data key="e_TYPEB">protein</data>
      <data key="e_MECHANISM">transcriptional regulation</data>
      <data key="e_EFFECT">down-regulates quantity by repression</data>
      <data key="e_DIRECT">NO</data>
      <data key="e_SCORE">0.1364</data>
      <data key="e_width">0.1364</data>
      <data key="e_color">#008B8B</data>
      <data key="e_arrow.size">0.4</data>
      <data key="e_arrow.width">0.4</data>
      <data key="e_arrow.mode">0</data>
      <data key="e_curved">0.1</data>
    </edge>
    <edge source="n226" target="n490">
      <data key="e_TYPEA">protein</data>
      <data key="e_TYPEB">protein</data>
      <data key="e_MECHANISM">transcriptional regulation</data>
      <data key="e_EFFECT">up-regulates quantity by expression</data>
      <data key="e_DIRECT">NO</data>
      <data key="e_SCORE">0.1364</data>
      <data key="e_width">0.1364</data>
      <data key="e_color">#FF7F50</data>
      <data key="e_arrow.size">0.4</data>
      <data key="e_arrow.width">0.4</data>
      <data key="e_arrow.mode">0</data>
      <data key="e_curved">0.1</data>
    </edge>
    <edge source="n59" target="n226">
      <data key="e_TYPEA">protein</data>
      <data key="e_TYPEB">protein</data>
      <data key="e_MECHANISM">transcriptional regulation</data>
      <data key="e_EFFECT">up-regulates quantity by expression</data>
      <data key="e_DIRECT">NO</data>
      <data key="e_SCORE">0.1364</data>
      <data key="e_width">0.1364</data>
      <data key="e_color">#FF7F50</data>
      <data key="e_arrow.size">0.4</data>
      <data key="e_arrow.width">0.4</data>
      <data key="e_arrow.mode">0</data>
      <data key="e_curved">0.1</data>
    </edge>
    <edge source="n74" target="n226">
      <data key="e_TYPEA">protein</data>
      <data key="e_TYPEB">protein</data>
      <data key="e_MECHANISM">transcriptional regulation</data>
      <data key="e_EFFECT">down-regulates quantity by repression</data>
      <data key="e_DIRECT">NO</data>
      <data key="e_SCORE">0.1364</data>
      <data key="e_width">0.1364</data>
      <data key="e_color">#008B8B</data>
      <data key="e_arrow.size">0.4</data>
      <data key="e_arrow.width">0.4</data>
      <data key="e_arrow.mode">0</data>
      <data key="e_curved">0.1</data>
    </edge>
    <edge source="n226" target="n437">
      <data key="e_TYPEA">protein</data>
      <data key="e_TYPEB">protein</data>
      <data key="e_MECHANISM">transcriptional regulation</data>
      <data key="e_EFFECT">up-regulates quantity by expression</data>
      <data key="e_DIRECT">NO</data>
      <data key="e_SCORE">0.1364</data>
      <data key="e_width">0.1364</data>
      <data key="e_color">#FF7F50</data>
      <data key="e_arrow.size">0.4</data>
      <data key="e_arrow.width">0.4</data>
      <data key="e_arrow.mode">0</data>
      <data key="e_curved">0.1</data>
    </edge>
    <edge source="n226" target="n385">
      <data key="e_TYPEA">protein</data>
      <data key="e_TYPEB">protein</data>
      <data key="e_MECHANISM">transcriptional regulation</data>
      <data key="e_EFFECT">up-regulates quantity by expression</data>
      <data key="e_DIRECT">NO</data>
      <data key="e_SCORE">0.1364</data>
      <data key="e_width">0.1364</data>
      <data key="e_color">#FF7F50</data>
      <data key="e_arrow.size">0.4</data>
      <data key="e_arrow.width">0.4</data>
      <data key="e_arrow.mode">0</data>
      <data key="e_curved">0.1</data>
    </edge>
    <edge source="n226" target="n491">
      <data key="e_TYPEA">protein</data>
      <data key="e_TYPEB">protein</data>
      <data key="e_MECHANISM">transcriptional regulation</data>
      <data key="e_EFFECT">up-regulates quantity by expression</data>
      <data key="e_DIRECT">NO</data>
      <data key="e_SCORE">0.3966</data>
      <data key="e_width">0.3966</data>
      <data key="e_color">#FF7F50</data>
      <data key="e_arrow.size">0.4</data>
      <data key="e_arrow.width">0.4</data>
      <data key="e_arrow.mode">0</data>
      <data key="e_curved">0.1</data>
    </edge>
    <edge source="n226" target="n492">
      <data key="e_TYPEA">protein</data>
      <data key="e_TYPEB">protein</data>
      <data key="e_MECHANISM">transcriptional regulation</data>
      <data key="e_EFFECT">up-regulates quantity by expression</data>
      <data key="e_DIRECT">NO</data>
      <data key="e_SCORE">0.1364</data>
      <data key="e_width">0.1364</data>
      <data key="e_color">#FF7F50</data>
      <data key="e_arrow.size">0.4</data>
      <data key="e_arrow.width">0.4</data>
      <data key="e_arrow.mode">0</data>
      <data key="e_curved">0.1</data>
    </edge>
    <edge source="n226" target="n456">
      <data key="e_TYPEA">protein</data>
      <data key="e_TYPEB">protein</data>
      <data key="e_MECHANISM">transcriptional regulation</data>
      <data key="e_EFFECT">up-regulates quantity by expression</data>
      <data key="e_DIRECT">NO</data>
      <data key="e_SCORE">0.1364</data>
      <data key="e_width">0.1364</data>
      <data key="e_color">#FF7F50</data>
      <data key="e_arrow.size">0.4</data>
      <data key="e_arrow.width">0.4</data>
      <data key="e_arrow.mode">0</data>
      <data key="e_curved">0.1</data>
    </edge>
    <edge source="n226" target="n493">
      <data key="e_TYPEA">protein</data>
      <data key="e_TYPEB">protein</data>
      <data key="e_MECHANISM">transcriptional regulation</data>
      <data key="e_EFFECT">up-regulates quantity by expression</data>
      <data key="e_DIRECT">NO</data>
      <data key="e_SCORE">0.1364</data>
      <data key="e_width">0.1364</data>
      <data key="e_color">#FF7F50</data>
      <data key="e_arrow.size">0.4</data>
      <data key="e_arrow.width">0.4</data>
      <data key="e_arrow.mode">0</data>
      <data key="e_curved">0.1</data>
    </edge>
    <edge source="n227" target="n494">
      <data key="e_TYPEA">protein</data>
      <data key="e_TYPEB">protein</data>
      <data key="e_MECHANISM">transcriptional activation</data>
      <data key="e_EFFECT">up-regulates quantity by expression</data>
      <data key="e_DIRECT">NO</data>
      <data key="e_SCORE">0.1364</data>
      <data key="e_width">0.1364</data>
      <data key="e_color">#FF7F50</data>
      <data key="e_arrow.size">0.4</data>
      <data key="e_arrow.width">0.4</data>
      <data key="e_arrow.mode">0</data>
      <data key="e_curved">0.1</data>
    </edge>
    <edge source="n174" target="n228">
      <data key="e_TYPEA">protein</data>
      <data key="e_TYPEB">protein</data>
      <data key="e_MECHANISM">transcriptional regulation</data>
      <data key="e_EFFECT">down-regulates quantity by repression</data>
      <data key="e_DIRECT">NO</data>
      <data key="e_SCORE">0.1364</data>
      <data key="e_width">0.1364</data>
      <data key="e_color">#008B8B</data>
      <data key="e_arrow.size">0.4</data>
      <data key="e_arrow.width">0.4</data>
      <data key="e_arrow.mode">0</data>
      <data key="e_curved">0.1</data>
    </edge>
    <edge source="n188" target="n228">
      <data key="e_TYPEA">protein</data>
      <data key="e_TYPEB">protein</data>
      <data key="e_MECHANISM">transcriptional regulation</data>
      <data key="e_EFFECT">up-regulates quantity by expression</data>
      <data key="e_DIRECT">YES</data>
      <data key="e_SCORE">0.1364</data>
      <data key="e_width">0.1364</data>
      <data key="e_color">#FF7F50</data>
      <data key="e_arrow.size">0.4</data>
      <data key="e_arrow.width">0.4</data>
      <data key="e_arrow.mode">2</data>
      <data key="e_curved">0.1</data>
    </edge>
    <edge source="n228" target="n300">
      <data key="e_TYPEA">protein</data>
      <data key="e_TYPEB">protein</data>
      <data key="e_MECHANISM">transcriptional regulation</data>
      <data key="e_EFFECT">up-regulates quantity by expression</data>
      <data key="e_DIRECT">NO</data>
      <data key="e_SCORE">0.1364</data>
      <data key="e_width">0.1364</data>
      <data key="e_color">#FF7F50</data>
      <data key="e_arrow.size">0.4</data>
      <data key="e_arrow.width">0.4</data>
      <data key="e_arrow.mode">0</data>
      <data key="e_curved">0.1</data>
    </edge>
    <edge source="n59" target="n228">
      <data key="e_TYPEA">protein</data>
      <data key="e_TYPEB">protein</data>
      <data key="e_MECHANISM">transcriptional regulation</data>
      <data key="e_EFFECT">unknown</data>
      <data key="e_DIRECT">NO</data>
      <data key="e_SCORE">0.1364</data>
      <data key="e_width">0.1364</data>
      <data key="e_color">#808080</data>
      <data key="e_arrow.size">0.4</data>
      <data key="e_arrow.width">0.4</data>
      <data key="e_arrow.mode">0</data>
      <data key="e_curved">0.1</data>
    </edge>
    <edge source="n78" target="n228">
      <data key="e_TYPEA">protein</data>
      <data key="e_TYPEB">protein</data>
      <data key="e_MECHANISM">transcriptional regulation</data>
      <data key="e_EFFECT">down-regulates quantity by repression</data>
      <data key="e_DIRECT">NO</data>
      <data key="e_SCORE">0.1364</data>
      <data key="e_width">0.1364</data>
      <data key="e_color">#008B8B</data>
      <data key="e_arrow.size">0.4</data>
      <data key="e_arrow.width">0.4</data>
      <data key="e_arrow.mode">0</data>
      <data key="e_curved">0.1</data>
    </edge>
    <edge source="n97" target="n228">
      <data key="e_TYPEA">protein</data>
      <data key="e_TYPEB">protein</data>
      <data key="e_MECHANISM">transcriptional regulation</data>
      <data key="e_EFFECT">down-regulates quantity by repression</data>
      <data key="e_DIRECT">YES</data>
      <data key="e_SCORE">0.1364</data>
      <data key="e_width">0.1364</data>
      <data key="e_color">#008B8B</data>
      <data key="e_arrow.size">0.4</data>
      <data key="e_arrow.width">0.4</data>
      <data key="e_arrow.mode">2</data>
      <data key="e_curved">0.1</data>
    </edge>
    <edge source="n228" target="n291">
      <data key="e_TYPEA">protein</data>
      <data key="e_TYPEB">protein</data>
      <data key="e_MECHANISM">transcriptional regulation</data>
      <data key="e_EFFECT">down-regulates quantity by repression</data>
      <data key="e_DIRECT">NO</data>
      <data key="e_SCORE">0.1364</data>
      <data key="e_width">0.1364</data>
      <data key="e_color">#008B8B</data>
      <data key="e_arrow.size">0.4</data>
      <data key="e_arrow.width">0.4</data>
      <data key="e_arrow.mode">0</data>
      <data key="e_curved">0.1</data>
    </edge>
    <edge source="n228" target="n292">
      <data key="e_TYPEA">protein</data>
      <data key="e_TYPEB">protein</data>
      <data key="e_MECHANISM">transcriptional regulation</data>
      <data key="e_EFFECT">down-regulates quantity by repression</data>
      <data key="e_DIRECT">NO</data>
      <data key="e_SCORE">0.1364</data>
      <data key="e_width">0.1364</data>
      <data key="e_color">#008B8B</data>
      <data key="e_arrow.size">0.4</data>
      <data key="e_arrow.width">0.4</data>
      <data key="e_arrow.mode">0</data>
      <data key="e_curved">0.1</data>
    </edge>
    <edge source="n228" target="n293">
      <data key="e_TYPEA">protein</data>
      <data key="e_TYPEB">protein</data>
      <data key="e_MECHANISM">transcriptional regulation</data>
      <data key="e_EFFECT">down-regulates quantity by repression</data>
      <data key="e_DIRECT">NO</data>
      <data key="e_SCORE">0.1364</data>
      <data key="e_width">0.1364</data>
      <data key="e_color">#008B8B</data>
      <data key="e_arrow.size">0.4</data>
      <data key="e_arrow.width">0.4</data>
      <data key="e_arrow.mode">0</data>
      <data key="e_curved">0.1</data>
    </edge>
    <edge source="n228" target="n294">
      <data key="e_TYPEA">protein</data>
      <data key="e_TYPEB">protein</data>
      <data key="e_MECHANISM">transcriptional regulation</data>
      <data key="e_EFFECT">down-regulates quantity by repression</data>
      <data key="e_DIRECT">NO</data>
      <data key="e_SCORE">0.1364</data>
      <data key="e_width">0.1364</data>
      <data key="e_color">#008B8B</data>
      <data key="e_arrow.size">0.4</data>
      <data key="e_arrow.width">0.4</data>
      <data key="e_arrow.mode">0</data>
      <data key="e_curved">0.1</data>
    </edge>
    <edge source="n116" target="n228">
      <data key="e_TYPEA">protein</data>
      <data key="e_TYPEB">protein</data>
      <data key="e_MECHANISM">transcriptional regulation</data>
      <data key="e_EFFECT">down-regulates quantity by repression</data>
      <data key="e_DIRECT">NO</data>
      <data key="e_SCORE">0.1364</data>
      <data key="e_width">0.1364</data>
      <data key="e_color">#008B8B</data>
      <data key="e_arrow.size">0.4</data>
      <data key="e_arrow.width">0.4</data>
      <data key="e_arrow.mode">0</data>
      <data key="e_curved">0.1</data>
    </edge>
    <edge source="n228" target="n328">
      <data key="e_TYPEA">protein</data>
      <data key="e_TYPEB">protein</data>
      <data key="e_MECHANISM">transcriptional regulation</data>
      <data key="e_EFFECT">up-regulates quantity by expression</data>
      <data key="e_DIRECT">NO</data>
      <data key="e_SCORE">0.1364</data>
      <data key="e_width">0.1364</data>
      <data key="e_color">#FF7F50</data>
      <data key="e_arrow.size">0.4</data>
      <data key="e_arrow.width">0.4</data>
      <data key="e_arrow.mode">0</data>
      <data key="e_curved">0.1</data>
    </edge>
    <edge source="n228" target="n495">
      <data key="e_TYPEA">protein</data>
      <data key="e_TYPEB">protein</data>
      <data key="e_MECHANISM">transcriptional regulation</data>
      <data key="e_EFFECT">up-regulates quantity by expression</data>
      <data key="e_DIRECT">NO</data>
      <data key="e_SCORE">0.1364</data>
      <data key="e_width">0.1364</data>
      <data key="e_color">#FF7F50</data>
      <data key="e_arrow.size">0.4</data>
      <data key="e_arrow.width">0.4</data>
      <data key="e_arrow.mode">0</data>
      <data key="e_curved">0.1</data>
    </edge>
    <edge source="n229" target="n300">
      <data key="e_TYPEA">protein</data>
      <data key="e_TYPEB">protein</data>
      <data key="e_MECHANISM">transcriptional regulation</data>
      <data key="e_EFFECT">up-regulates quantity by expression</data>
      <data key="e_DIRECT">NO</data>
      <data key="e_SCORE">0.1364</data>
      <data key="e_width">0.1364</data>
      <data key="e_color">#FF7F50</data>
      <data key="e_arrow.size">0.4</data>
      <data key="e_arrow.width">0.4</data>
      <data key="e_arrow.mode">0</data>
      <data key="e_curved">0.1</data>
    </edge>
    <edge source="n229" target="n291">
      <data key="e_TYPEA">protein</data>
      <data key="e_TYPEB">protein</data>
      <data key="e_MECHANISM">transcriptional regulation</data>
      <data key="e_EFFECT">down-regulates quantity by repression</data>
      <data key="e_DIRECT">NO</data>
      <data key="e_SCORE">0.1364</data>
      <data key="e_width">0.1364</data>
      <data key="e_color">#008B8B</data>
      <data key="e_arrow.size">0.4</data>
      <data key="e_arrow.width">0.4</data>
      <data key="e_arrow.mode">0</data>
      <data key="e_curved">0.1</data>
    </edge>
    <edge source="n229" target="n292">
      <data key="e_TYPEA">protein</data>
      <data key="e_TYPEB">protein</data>
      <data key="e_MECHANISM">transcriptional regulation</data>
      <data key="e_EFFECT">down-regulates quantity by repression</data>
      <data key="e_DIRECT">NO</data>
      <data key="e_SCORE">0.1364</data>
      <data key="e_width">0.1364</data>
      <data key="e_color">#008B8B</data>
      <data key="e_arrow.size">0.4</data>
      <data key="e_arrow.width">0.4</data>
      <data key="e_arrow.mode">0</data>
      <data key="e_curved">0.1</data>
    </edge>
    <edge source="n229" target="n293">
      <data key="e_TYPEA">protein</data>
      <data key="e_TYPEB">protein</data>
      <data key="e_MECHANISM">transcriptional regulation</data>
      <data key="e_EFFECT">down-regulates quantity by repression</data>
      <data key="e_DIRECT">NO</data>
      <data key="e_SCORE">0.1364</data>
      <data key="e_width">0.1364</data>
      <data key="e_color">#008B8B</data>
      <data key="e_arrow.size">0.4</data>
      <data key="e_arrow.width">0.4</data>
      <data key="e_arrow.mode">0</data>
      <data key="e_curved">0.1</data>
    </edge>
    <edge source="n229" target="n294">
      <data key="e_TYPEA">protein</data>
      <data key="e_TYPEB">protein</data>
      <data key="e_MECHANISM">transcriptional regulation</data>
      <data key="e_EFFECT">down-regulates quantity by repression</data>
      <data key="e_DIRECT">NO</data>
      <data key="e_SCORE">0.1364</data>
      <data key="e_width">0.1364</data>
      <data key="e_color">#008B8B</data>
      <data key="e_arrow.size">0.4</data>
      <data key="e_arrow.width">0.4</data>
      <data key="e_arrow.mode">0</data>
      <data key="e_curved">0.1</data>
    </edge>
    <edge source="n229" target="n328">
      <data key="e_TYPEA">protein</data>
      <data key="e_TYPEB">protein</data>
      <data key="e_MECHANISM">transcriptional regulation</data>
      <data key="e_EFFECT">up-regulates quantity by expression</data>
      <data key="e_DIRECT">NO</data>
      <data key="e_SCORE">0.1364</data>
      <data key="e_width">0.1364</data>
      <data key="e_color">#FF7F50</data>
      <data key="e_arrow.size">0.4</data>
      <data key="e_arrow.width">0.4</data>
      <data key="e_arrow.mode">0</data>
      <data key="e_curved">0.1</data>
    </edge>
    <edge source="n229" target="n495">
      <data key="e_TYPEA">protein</data>
      <data key="e_TYPEB">protein</data>
      <data key="e_MECHANISM">transcriptional regulation</data>
      <data key="e_EFFECT">up-regulates quantity by expression</data>
      <data key="e_DIRECT">NO</data>
      <data key="e_SCORE">0.1364</data>
      <data key="e_width">0.1364</data>
      <data key="e_color">#FF7F50</data>
      <data key="e_arrow.size">0.4</data>
      <data key="e_arrow.width">0.4</data>
      <data key="e_arrow.mode">0</data>
      <data key="e_curved">0.1</data>
    </edge>
    <edge source="n230" target="n306">
      <data key="e_TYPEA">protein</data>
      <data key="e_TYPEB">protein</data>
      <data key="e_MECHANISM">transcriptional regulation</data>
      <data key="e_EFFECT">up-regulates quantity by expression</data>
      <data key="e_DIRECT">NO</data>
      <data key="e_SCORE">0.1364</data>
      <data key="e_width">0.1364</data>
      <data key="e_color">#FF7F50</data>
      <data key="e_arrow.size">0.4</data>
      <data key="e_arrow.width">0.4</data>
      <data key="e_arrow.mode">0</data>
      <data key="e_curved">0.1</data>
    </edge>
    <edge source="n230" target="n449">
      <data key="e_TYPEA">protein</data>
      <data key="e_TYPEB">protein</data>
      <data key="e_MECHANISM">transcriptional regulation</data>
      <data key="e_EFFECT">down-regulates quantity by repression</data>
      <data key="e_DIRECT">NO</data>
      <data key="e_SCORE">0.1364</data>
      <data key="e_width">0.1364</data>
      <data key="e_color">#008B8B</data>
      <data key="e_arrow.size">0.4</data>
      <data key="e_arrow.width">0.4</data>
      <data key="e_arrow.mode">0</data>
      <data key="e_curved">0.1</data>
    </edge>
    <edge source="n115" target="n230">
      <data key="e_TYPEA">protein</data>
      <data key="e_TYPEB">protein</data>
      <data key="e_MECHANISM">transcriptional regulation</data>
      <data key="e_EFFECT">down-regulates quantity by repression</data>
      <data key="e_DIRECT">NO</data>
      <data key="e_SCORE">0.1364</data>
      <data key="e_width">0.1364</data>
      <data key="e_color">#008B8B</data>
      <data key="e_arrow.size">0.4</data>
      <data key="e_arrow.width">0.4</data>
      <data key="e_arrow.mode">0</data>
      <data key="e_curved">0.1</data>
    </edge>
    <edge source="n116" target="n230">
      <data key="e_TYPEA">protein</data>
      <data key="e_TYPEB">protein</data>
      <data key="e_MECHANISM">transcriptional regulation</data>
      <data key="e_EFFECT">down-regulates quantity by repression</data>
      <data key="e_DIRECT">NO</data>
      <data key="e_SCORE">0.1364</data>
      <data key="e_width">0.1364</data>
      <data key="e_color">#008B8B</data>
      <data key="e_arrow.size">0.4</data>
      <data key="e_arrow.width">0.4</data>
      <data key="e_arrow.mode">0</data>
      <data key="e_curved">0.1</data>
    </edge>
    <edge source="n231" target="n257">
      <data key="e_TYPEA">protein</data>
      <data key="e_TYPEB">protein</data>
      <data key="e_MECHANISM">transcriptional regulation</data>
      <data key="e_EFFECT">up-regulates quantity by expression</data>
      <data key="e_DIRECT">NO</data>
      <data key="e_SCORE">0.1364</data>
      <data key="e_width">0.1364</data>
      <data key="e_color">#FF7F50</data>
      <data key="e_arrow.size">0.4</data>
      <data key="e_arrow.width">0.4</data>
      <data key="e_arrow.mode">0</data>
      <data key="e_curved">0.1</data>
    </edge>
    <edge source="n231" target="n496">
      <data key="e_TYPEA">protein</data>
      <data key="e_TYPEB">protein</data>
      <data key="e_MECHANISM">transcriptional regulation</data>
      <data key="e_EFFECT">up-regulates quantity by expression</data>
      <data key="e_DIRECT">NO</data>
      <data key="e_SCORE">0.1364</data>
      <data key="e_width">0.1364</data>
      <data key="e_color">#FF7F50</data>
      <data key="e_arrow.size">0.4</data>
      <data key="e_arrow.width">0.4</data>
      <data key="e_arrow.mode">0</data>
      <data key="e_curved">0.1</data>
    </edge>
    <edge source="n231" target="n261">
      <data key="e_TYPEA">protein</data>
      <data key="e_TYPEB">protein</data>
      <data key="e_MECHANISM">transcriptional regulation</data>
      <data key="e_EFFECT">up-regulates quantity by expression</data>
      <data key="e_DIRECT">NO</data>
      <data key="e_SCORE">0.1364</data>
      <data key="e_width">0.1364</data>
      <data key="e_color">#FF7F50</data>
      <data key="e_arrow.size">0.4</data>
      <data key="e_arrow.width">0.4</data>
      <data key="e_arrow.mode">0</data>
      <data key="e_curved">0.1</data>
    </edge>
    <edge source="n231" target="n407">
      <data key="e_TYPEA">protein</data>
      <data key="e_TYPEB">protein</data>
      <data key="e_MECHANISM">transcriptional regulation</data>
      <data key="e_EFFECT">up-regulates quantity by expression</data>
      <data key="e_DIRECT">NO</data>
      <data key="e_SCORE">0.1364</data>
      <data key="e_width">0.1364</data>
      <data key="e_color">#FF7F50</data>
      <data key="e_arrow.size">0.4</data>
      <data key="e_arrow.width">0.4</data>
      <data key="e_arrow.mode">0</data>
      <data key="e_curved">0.1</data>
    </edge>
    <edge source="n231" target="n431">
      <data key="e_TYPEA">protein</data>
      <data key="e_TYPEB">protein</data>
      <data key="e_MECHANISM">transcriptional regulation</data>
      <data key="e_EFFECT">up-regulates quantity by expression</data>
      <data key="e_DIRECT">YES</data>
      <data key="e_SCORE">0.1364</data>
      <data key="e_width">0.1364</data>
      <data key="e_color">#FF7F50</data>
      <data key="e_arrow.size">0.4</data>
      <data key="e_arrow.width">0.4</data>
      <data key="e_arrow.mode">2</data>
      <data key="e_curved">0.1</data>
    </edge>
    <edge source="n231" target="n456">
      <data key="e_TYPEA">protein</data>
      <data key="e_TYPEB">protein</data>
      <data key="e_MECHANISM">transcriptional regulation</data>
      <data key="e_EFFECT">up-regulates quantity by expression</data>
      <data key="e_DIRECT">NO</data>
      <data key="e_SCORE">0.1364</data>
      <data key="e_width">0.1364</data>
      <data key="e_color">#FF7F50</data>
      <data key="e_arrow.size">0.4</data>
      <data key="e_arrow.width">0.4</data>
      <data key="e_arrow.mode">0</data>
      <data key="e_curved">0.1</data>
    </edge>
    <edge source="n95" target="n232">
      <data key="e_TYPEA">protein</data>
      <data key="e_TYPEB">protein</data>
      <data key="e_MECHANISM">transcriptional regulation</data>
      <data key="e_EFFECT">up-regulates quantity by expression</data>
      <data key="e_DIRECT">NO</data>
      <data key="e_SCORE">0.1364</data>
      <data key="e_width">0.1364</data>
      <data key="e_color">#FF7F50</data>
      <data key="e_arrow.size">0.4</data>
      <data key="e_arrow.width">0.4</data>
      <data key="e_arrow.mode">0</data>
      <data key="e_curved">0.1</data>
    </edge>
    <edge source="n232" target="n492">
      <data key="e_TYPEA">protein</data>
      <data key="e_TYPEB">protein</data>
      <data key="e_MECHANISM">transcriptional regulation</data>
      <data key="e_EFFECT">up-regulates quantity by expression</data>
      <data key="e_DIRECT">NO</data>
      <data key="e_SCORE">0.1364</data>
      <data key="e_width">0.1364</data>
      <data key="e_color">#FF7F50</data>
      <data key="e_arrow.size">0.4</data>
      <data key="e_arrow.width">0.4</data>
      <data key="e_arrow.mode">0</data>
      <data key="e_curved">0.1</data>
    </edge>
    <edge source="n12" target="n233">
      <data key="e_TYPEA">protein</data>
      <data key="e_TYPEB">protein</data>
      <data key="e_MECHANISM">transcriptional repression</data>
      <data key="e_EFFECT">down-regulates quantity by repression</data>
      <data key="e_DIRECT">YES</data>
      <data key="e_SCORE">0.303</data>
      <data key="e_width">0.303</data>
      <data key="e_color">#008B8B</data>
      <data key="e_arrow.size">0.4</data>
      <data key="e_arrow.width">0.4</data>
      <data key="e_arrow.mode">2</data>
      <data key="e_curved">0.1</data>
    </edge>
    <edge source="n116" target="n233">
      <data key="e_TYPEA">protein</data>
      <data key="e_TYPEB">protein</data>
      <data key="e_MECHANISM">transcriptional regulation</data>
      <data key="e_EFFECT">down-regulates quantity by repression</data>
      <data key="e_DIRECT">NO</data>
      <data key="e_SCORE">0.1364</data>
      <data key="e_width">0.1364</data>
      <data key="e_color">#008B8B</data>
      <data key="e_arrow.size">0.4</data>
      <data key="e_arrow.width">0.4</data>
      <data key="e_arrow.mode">0</data>
      <data key="e_curved">0.1</data>
    </edge>
    <edge source="n149" target="n233">
      <data key="e_TYPEA">protein</data>
      <data key="e_TYPEB">protein</data>
      <data key="e_MECHANISM">transcriptional regulation</data>
      <data key="e_EFFECT">down-regulates quantity by repression</data>
      <data key="e_DIRECT">NO</data>
      <data key="e_SCORE">0.1364</data>
      <data key="e_width">0.1364</data>
      <data key="e_color">#008B8B</data>
      <data key="e_arrow.size">0.4</data>
      <data key="e_arrow.width">0.4</data>
      <data key="e_arrow.mode">0</data>
      <data key="e_curved">0.1</data>
    </edge>
    <edge source="n235" target="n347">
      <data key="e_TYPEA">protein</data>
      <data key="e_TYPEB">protein</data>
      <data key="e_MECHANISM">transcriptional regulation</data>
      <data key="e_EFFECT">up-regulates quantity by expression</data>
      <data key="e_DIRECT">NO</data>
      <data key="e_SCORE">0.1364</data>
      <data key="e_width">0.1364</data>
      <data key="e_color">#FF7F50</data>
      <data key="e_arrow.size">0.4</data>
      <data key="e_arrow.width">0.4</data>
      <data key="e_arrow.mode">0</data>
      <data key="e_curved">0.1</data>
    </edge>
    <edge source="n235" target="n498">
      <data key="e_TYPEA">protein</data>
      <data key="e_TYPEB">protein</data>
      <data key="e_MECHANISM">transcriptional regulation</data>
      <data key="e_EFFECT">up-regulates quantity by expression</data>
      <data key="e_DIRECT">NO</data>
      <data key="e_SCORE">0.1364</data>
      <data key="e_width">0.1364</data>
      <data key="e_color">#FF7F50</data>
      <data key="e_arrow.size">0.4</data>
      <data key="e_arrow.width">0.4</data>
      <data key="e_arrow.mode">0</data>
      <data key="e_curved">0.1</data>
    </edge>
    <edge source="n234" target="n347">
      <data key="e_TYPEA">protein</data>
      <data key="e_TYPEB">protein</data>
      <data key="e_MECHANISM">transcriptional regulation</data>
      <data key="e_EFFECT">up-regulates quantity by expression</data>
      <data key="e_DIRECT">NO</data>
      <data key="e_SCORE">0.1364</data>
      <data key="e_width">0.1364</data>
      <data key="e_color">#FF7F50</data>
      <data key="e_arrow.size">0.4</data>
      <data key="e_arrow.width">0.4</data>
      <data key="e_arrow.mode">0</data>
      <data key="e_curved">0.1</data>
    </edge>
    <edge source="n234" target="n497">
      <data key="e_TYPEA">protein</data>
      <data key="e_TYPEB">protein</data>
      <data key="e_MECHANISM">transcriptional regulation</data>
      <data key="e_EFFECT">up-regulates quantity by expression</data>
      <data key="e_DIRECT">NO</data>
      <data key="e_SCORE">0.1364</data>
      <data key="e_width">0.1364</data>
      <data key="e_color">#FF7F50</data>
      <data key="e_arrow.size">0.4</data>
      <data key="e_arrow.width">0.4</data>
      <data key="e_arrow.mode">0</data>
      <data key="e_curved">0.1</data>
    </edge>
    <edge source="n234" target="n234">
      <data key="e_TYPEA">protein</data>
      <data key="e_TYPEB">protein</data>
      <data key="e_MECHANISM">transcriptional regulation</data>
      <data key="e_EFFECT">up-regulates quantity by expression</data>
      <data key="e_DIRECT">NO</data>
      <data key="e_SCORE">0.1364</data>
      <data key="e_width">0.1364</data>
      <data key="e_color">#FF7F50</data>
      <data key="e_arrow.size">0.4</data>
      <data key="e_arrow.width">0.4</data>
      <data key="e_arrow.mode">0</data>
      <data key="e_curved">0.1</data>
    </edge>
    <edge source="n234" target="n498">
      <data key="e_TYPEA">protein</data>
      <data key="e_TYPEB">protein</data>
      <data key="e_MECHANISM">transcriptional regulation</data>
      <data key="e_EFFECT">up-regulates quantity by expression</data>
      <data key="e_DIRECT">NO</data>
      <data key="e_SCORE">0.1364</data>
      <data key="e_width">0.1364</data>
      <data key="e_color">#FF7F50</data>
      <data key="e_arrow.size">0.4</data>
      <data key="e_arrow.width">0.4</data>
      <data key="e_arrow.mode">0</data>
      <data key="e_curved">0.1</data>
    </edge>
    <edge source="n236" target="n467">
      <data key="e_TYPEA">protein</data>
      <data key="e_TYPEB">protein</data>
      <data key="e_MECHANISM">transcriptional regulation</data>
      <data key="e_EFFECT">up-regulates quantity by expression</data>
      <data key="e_DIRECT">NO</data>
      <data key="e_SCORE">0.1364</data>
      <data key="e_width">0.1364</data>
      <data key="e_color">#FF7F50</data>
      <data key="e_arrow.size">0.4</data>
      <data key="e_arrow.width">0.4</data>
      <data key="e_arrow.mode">0</data>
      <data key="e_curved">0.1</data>
    </edge>
    <edge source="n97" target="n237">
      <data key="e_TYPEA">protein</data>
      <data key="e_TYPEB">protein</data>
      <data key="e_MECHANISM">transcriptional regulation</data>
      <data key="e_EFFECT">up-regulates quantity by expression</data>
      <data key="e_DIRECT">NO</data>
      <data key="e_SCORE">0.1364</data>
      <data key="e_width">0.1364</data>
      <data key="e_color">#FF7F50</data>
      <data key="e_arrow.size">0.4</data>
      <data key="e_arrow.width">0.4</data>
      <data key="e_arrow.mode">0</data>
      <data key="e_curved">0.1</data>
    </edge>
    <edge source="n238" target="n499">
      <data key="e_TYPEA">protein</data>
      <data key="e_TYPEB">protein</data>
      <data key="e_MECHANISM">transcriptional regulation</data>
      <data key="e_EFFECT">down-regulates quantity by repression</data>
      <data key="e_DIRECT">NO</data>
      <data key="e_SCORE">0.1364</data>
      <data key="e_width">0.1364</data>
      <data key="e_color">#008B8B</data>
      <data key="e_arrow.size">0.4</data>
      <data key="e_arrow.width">0.4</data>
      <data key="e_arrow.mode">0</data>
      <data key="e_curved">0.1</data>
    </edge>
    <edge source="n226" target="n239">
      <data key="e_TYPEA">protein</data>
      <data key="e_TYPEB">protein</data>
      <data key="e_MECHANISM">transcriptional regulation</data>
      <data key="e_EFFECT">up-regulates quantity by expression</data>
      <data key="e_DIRECT">NO</data>
      <data key="e_SCORE">0.1364</data>
      <data key="e_width">0.1364</data>
      <data key="e_color">#FF7F50</data>
      <data key="e_arrow.size">0.4</data>
      <data key="e_arrow.width">0.4</data>
      <data key="e_arrow.mode">0</data>
      <data key="e_curved">0.1</data>
    </edge>
    <edge source="n22" target="n239">
      <data key="e_TYPEA">protein</data>
      <data key="e_TYPEB">protein</data>
      <data key="e_MECHANISM">transcriptional regulation</data>
      <data key="e_EFFECT">up-regulates</data>
      <data key="e_DIRECT">NO</data>
      <data key="e_SCORE">0.1364</data>
      <data key="e_width">0.1364</data>
      <data key="e_color">#FF7F50</data>
      <data key="e_arrow.size">0.4</data>
      <data key="e_arrow.width">0.4</data>
      <data key="e_arrow.mode">0</data>
      <data key="e_curved">0.1</data>
    </edge>
    <edge source="n195" target="n240">
      <data key="e_TYPEA">protein</data>
      <data key="e_TYPEB">protein</data>
      <data key="e_MECHANISM">transcriptional regulation</data>
      <data key="e_EFFECT">down-regulates quantity by repression</data>
      <data key="e_DIRECT">YES</data>
      <data key="e_SCORE">0.2753</data>
      <data key="e_width">0.2753</data>
      <data key="e_color">#008B8B</data>
      <data key="e_arrow.size">0.4</data>
      <data key="e_arrow.width">0.4</data>
      <data key="e_arrow.mode">2</data>
      <data key="e_curved">0.1</data>
    </edge>
    <edge source="n196" target="n240">
      <data key="e_TYPEA">protein</data>
      <data key="e_TYPEB">protein</data>
      <data key="e_MECHANISM">transcriptional regulation</data>
      <data key="e_EFFECT">down-regulates quantity by repression</data>
      <data key="e_DIRECT">YES</data>
      <data key="e_SCORE">0.1364</data>
      <data key="e_width">0.1364</data>
      <data key="e_color">#008B8B</data>
      <data key="e_arrow.size">0.4</data>
      <data key="e_arrow.width">0.4</data>
      <data key="e_arrow.mode">2</data>
      <data key="e_curved">0.1</data>
    </edge>
    <edge source="n240" target="n417">
      <data key="e_TYPEA">protein</data>
      <data key="e_TYPEB">protein</data>
      <data key="e_MECHANISM">transcriptional activation</data>
      <data key="e_EFFECT">up-regulates quantity by expression</data>
      <data key="e_DIRECT">NO</data>
      <data key="e_SCORE">0.2197</data>
      <data key="e_width">0.2197</data>
      <data key="e_color">#FF7F50</data>
      <data key="e_arrow.size">0.4</data>
      <data key="e_arrow.width">0.4</data>
      <data key="e_arrow.mode">0</data>
      <data key="e_curved">0.1</data>
    </edge>
    <edge source="n125" target="n240">
      <data key="e_TYPEA">protein</data>
      <data key="e_TYPEB">protein</data>
      <data key="e_MECHANISM">transcriptional regulation</data>
      <data key="e_EFFECT">down-regulates quantity by repression</data>
      <data key="e_DIRECT">YES</data>
      <data key="e_SCORE">0.2197</data>
      <data key="e_width">0.2197</data>
      <data key="e_color">#008B8B</data>
      <data key="e_arrow.size">0.4</data>
      <data key="e_arrow.width">0.4</data>
      <data key="e_arrow.mode">2</data>
      <data key="e_curved">0.1</data>
    </edge>
    <edge source="n174" target="n241">
      <data key="e_TYPEA">protein</data>
      <data key="e_TYPEB">protein</data>
      <data key="e_MECHANISM">transcriptional regulation</data>
      <data key="e_EFFECT">down-regulates quantity by repression</data>
      <data key="e_DIRECT">YES</data>
      <data key="e_SCORE">0.2753</data>
      <data key="e_width">0.2753</data>
      <data key="e_color">#008B8B</data>
      <data key="e_arrow.size">0.4</data>
      <data key="e_arrow.width">0.4</data>
      <data key="e_arrow.mode">2</data>
      <data key="e_curved">0.1</data>
    </edge>
    <edge source="n241" target="n278">
      <data key="e_TYPEA">protein</data>
      <data key="e_TYPEB">protein</data>
      <data key="e_MECHANISM">transcriptional regulation</data>
      <data key="e_EFFECT">down-regulates quantity by repression</data>
      <data key="e_DIRECT">NO</data>
      <data key="e_SCORE">0.2197</data>
      <data key="e_width">0.2197</data>
      <data key="e_color">#008B8B</data>
      <data key="e_arrow.size">0.4</data>
      <data key="e_arrow.width">0.4</data>
      <data key="e_arrow.mode">0</data>
      <data key="e_curved">0.1</data>
    </edge>
    <edge source="n241" target="n286">
      <data key="e_TYPEA">protein</data>
      <data key="e_TYPEB">protein</data>
      <data key="e_MECHANISM">transcriptional regulation</data>
      <data key="e_EFFECT">up-regulates quantity by expression</data>
      <data key="e_DIRECT">NO</data>
      <data key="e_SCORE">0.1364</data>
      <data key="e_width">0.1364</data>
      <data key="e_color">#FF7F50</data>
      <data key="e_arrow.size">0.4</data>
      <data key="e_arrow.width">0.4</data>
      <data key="e_arrow.mode">0</data>
      <data key="e_curved">0.1</data>
    </edge>
    <edge source="n241" target="n287">
      <data key="e_TYPEA">protein</data>
      <data key="e_TYPEB">protein</data>
      <data key="e_MECHANISM">transcriptional regulation</data>
      <data key="e_EFFECT">up-regulates quantity by expression</data>
      <data key="e_DIRECT">NO</data>
      <data key="e_SCORE">0.1364</data>
      <data key="e_width">0.1364</data>
      <data key="e_color">#FF7F50</data>
      <data key="e_arrow.size">0.4</data>
      <data key="e_arrow.width">0.4</data>
      <data key="e_arrow.mode">0</data>
      <data key="e_curved">0.1</data>
    </edge>
    <edge source="n241" target="n500">
      <data key="e_TYPEA">protein</data>
      <data key="e_TYPEB">protein</data>
      <data key="e_MECHANISM">transcriptional regulation</data>
      <data key="e_EFFECT">up-regulates quantity by expression</data>
      <data key="e_DIRECT">NO</data>
      <data key="e_SCORE">0.1364</data>
      <data key="e_width">0.1364</data>
      <data key="e_color">#FF7F50</data>
      <data key="e_arrow.size">0.4</data>
      <data key="e_arrow.width">0.4</data>
      <data key="e_arrow.mode">0</data>
      <data key="e_curved">0.1</data>
    </edge>
    <edge source="n212" target="n242">
      <data key="e_TYPEA">protein</data>
      <data key="e_TYPEB">protein</data>
      <data key="e_MECHANISM">transcriptional regulation</data>
      <data key="e_EFFECT">up-regulates quantity by expression</data>
      <data key="e_DIRECT">YES</data>
      <data key="e_SCORE">0.2197</data>
      <data key="e_width">0.2197</data>
      <data key="e_color">#FF7F50</data>
      <data key="e_arrow.size">0.4</data>
      <data key="e_arrow.width">0.4</data>
      <data key="e_arrow.mode">2</data>
      <data key="e_curved">0.1</data>
    </edge>
    <edge source="n58" target="n243">
      <data key="e_TYPEA">protein</data>
      <data key="e_TYPEB">protein</data>
      <data key="e_MECHANISM">transcriptional regulation</data>
      <data key="e_EFFECT">up-regulates quantity by expression</data>
      <data key="e_DIRECT">NO</data>
      <data key="e_SCORE">0.1364</data>
      <data key="e_width">0.1364</data>
      <data key="e_color">#FF7F50</data>
      <data key="e_arrow.size">0.4</data>
      <data key="e_arrow.width">0.4</data>
      <data key="e_arrow.mode">0</data>
      <data key="e_curved">0.1</data>
    </edge>
    <edge source="n198" target="n244">
      <data key="e_TYPEA">protein</data>
      <data key="e_TYPEB">protein</data>
      <data key="e_MECHANISM">transcriptional regulation</data>
      <data key="e_EFFECT">up-regulates quantity by expression</data>
      <data key="e_DIRECT">NO</data>
      <data key="e_SCORE">0.1364</data>
      <data key="e_width">0.1364</data>
      <data key="e_color">#FF7F50</data>
      <data key="e_arrow.size">0.4</data>
      <data key="e_arrow.width">0.4</data>
      <data key="e_arrow.mode">0</data>
      <data key="e_curved">0.1</data>
    </edge>
    <edge source="n244" target="n435">
      <data key="e_TYPEA">protein</data>
      <data key="e_TYPEB">protein</data>
      <data key="e_MECHANISM">transcriptional regulation</data>
      <data key="e_EFFECT">up-regulates quantity by expression</data>
      <data key="e_DIRECT">NO</data>
      <data key="e_SCORE">0.5949</data>
      <data key="e_width">0.5949</data>
      <data key="e_color">#FF7F50</data>
      <data key="e_arrow.size">0.4</data>
      <data key="e_arrow.width">0.4</data>
      <data key="e_arrow.mode">0</data>
      <data key="e_curved">0.1</data>
    </edge>
    <edge source="n244" target="n244">
      <data key="e_TYPEA">protein</data>
      <data key="e_TYPEB">protein</data>
      <data key="e_MECHANISM">transcriptional regulation</data>
      <data key="e_EFFECT">up-regulates quantity</data>
      <data key="e_DIRECT">YES</data>
      <data key="e_SCORE">0.1364</data>
      <data key="e_width">0.1364</data>
      <data key="e_color">#FF7F50</data>
      <data key="e_arrow.size">0.4</data>
      <data key="e_arrow.width">0.4</data>
      <data key="e_arrow.mode">2</data>
      <data key="e_curved">0.1</data>
    </edge>
    <edge source="n244" target="n428">
      <data key="e_TYPEA">protein</data>
      <data key="e_TYPEB">protein</data>
      <data key="e_MECHANISM">transcriptional activation</data>
      <data key="e_EFFECT">up-regulates quantity by expression</data>
      <data key="e_DIRECT">YES</data>
      <data key="e_SCORE">0.2728</data>
      <data key="e_width">0.2728</data>
      <data key="e_color">#FF7F50</data>
      <data key="e_arrow.size">0.4</data>
      <data key="e_arrow.width">0.4</data>
      <data key="e_arrow.mode">2</data>
      <data key="e_curved">0.1</data>
    </edge>
    <edge source="n60" target="n244">
      <data key="e_TYPEA">protein</data>
      <data key="e_TYPEB">protein</data>
      <data key="e_MECHANISM">transcriptional regulation</data>
      <data key="e_EFFECT">up-regulates quantity by expression</data>
      <data key="e_DIRECT">NO</data>
      <data key="e_SCORE">0.1364</data>
      <data key="e_width">0.1364</data>
      <data key="e_color">#FF7F50</data>
      <data key="e_arrow.size">0.4</data>
      <data key="e_arrow.width">0.4</data>
      <data key="e_arrow.mode">0</data>
      <data key="e_curved">0.1</data>
    </edge>
    <edge source="n76" target="n244">
      <data key="e_TYPEA">protein</data>
      <data key="e_TYPEB">protein</data>
      <data key="e_MECHANISM">transcriptional regulation</data>
      <data key="e_EFFECT">down-regulates quantity</data>
      <data key="e_DIRECT">NO</data>
      <data key="e_SCORE">0.1364</data>
      <data key="e_width">0.1364</data>
      <data key="e_color">#008B8B</data>
      <data key="e_arrow.size">0.4</data>
      <data key="e_arrow.width">0.4</data>
      <data key="e_arrow.mode">0</data>
      <data key="e_curved">0.1</data>
    </edge>
    <edge source="n77" target="n244">
      <data key="e_TYPEA">protein</data>
      <data key="e_TYPEB">protein</data>
      <data key="e_MECHANISM">transcriptional regulation</data>
      <data key="e_EFFECT">down-regulates quantity</data>
      <data key="e_DIRECT">NO</data>
      <data key="e_SCORE">0.1364</data>
      <data key="e_width">0.1364</data>
      <data key="e_color">#008B8B</data>
      <data key="e_arrow.size">0.4</data>
      <data key="e_arrow.width">0.4</data>
      <data key="e_arrow.mode">0</data>
      <data key="e_curved">0.1</data>
    </edge>
    <edge source="n244" target="n355">
      <data key="e_TYPEA">protein</data>
      <data key="e_TYPEB">protein</data>
      <data key="e_MECHANISM">transcriptional regulation</data>
      <data key="e_EFFECT">up-regulates quantity by expression</data>
      <data key="e_DIRECT">NO</data>
      <data key="e_SCORE">0.1364</data>
      <data key="e_width">0.1364</data>
      <data key="e_color">#FF7F50</data>
      <data key="e_arrow.size">0.4</data>
      <data key="e_arrow.width">0.4</data>
      <data key="e_arrow.mode">0</data>
      <data key="e_curved">0.1</data>
    </edge>
    <edge source="n148" target="n244">
      <data key="e_TYPEA">protein</data>
      <data key="e_TYPEB">protein</data>
      <data key="e_MECHANISM">transcriptional activation</data>
      <data key="e_EFFECT">up-regulates activity</data>
      <data key="e_DIRECT">YES</data>
      <data key="e_SCORE">0.1983</data>
      <data key="e_width">0.1983</data>
      <data key="e_color">#FF7F50</data>
      <data key="e_arrow.size">0.4</data>
      <data key="e_arrow.width">0.4</data>
      <data key="e_arrow.mode">2</data>
      <data key="e_curved">0.1</data>
    </edge>
    <edge source="n148" target="n244">
      <data key="e_TYPEA">protein</data>
      <data key="e_TYPEB">protein</data>
      <data key="e_MECHANISM">transcriptional regulation</data>
      <data key="e_EFFECT">up-regulates quantity by expression</data>
      <data key="e_DIRECT">YES</data>
      <data key="e_SCORE">0.1983</data>
      <data key="e_width">0.1983</data>
      <data key="e_color">#FF7F50</data>
      <data key="e_arrow.size">0.4</data>
      <data key="e_arrow.width">0.4</data>
      <data key="e_arrow.mode">2</data>
      <data key="e_curved">0.1</data>
    </edge>
    <edge source="n245" target="n435">
      <data key="e_TYPEA">protein</data>
      <data key="e_TYPEB">protein</data>
      <data key="e_MECHANISM">transcriptional regulation</data>
      <data key="e_EFFECT">up-regulates quantity by expression</data>
      <data key="e_DIRECT">NO</data>
      <data key="e_SCORE">0.1364</data>
      <data key="e_width">0.1364</data>
      <data key="e_color">#FF7F50</data>
      <data key="e_arrow.size">0.4</data>
      <data key="e_arrow.width">0.4</data>
      <data key="e_arrow.mode">0</data>
      <data key="e_curved">0.1</data>
    </edge>
    <edge source="n245" target="n428">
      <data key="e_TYPEA">protein</data>
      <data key="e_TYPEB">protein</data>
      <data key="e_MECHANISM">transcriptional activation</data>
      <data key="e_EFFECT">up-regulates quantity by expression</data>
      <data key="e_DIRECT">YES</data>
      <data key="e_SCORE">0.2728</data>
      <data key="e_width">0.2728</data>
      <data key="e_color">#FF7F50</data>
      <data key="e_arrow.size">0.4</data>
      <data key="e_arrow.width">0.4</data>
      <data key="e_arrow.mode">2</data>
      <data key="e_curved">0.1</data>
    </edge>
    <edge source="n245" target="n355">
      <data key="e_TYPEA">protein</data>
      <data key="e_TYPEB">protein</data>
      <data key="e_MECHANISM">transcriptional regulation</data>
      <data key="e_EFFECT">up-regulates quantity by expression</data>
      <data key="e_DIRECT">NO</data>
      <data key="e_SCORE">0.1364</data>
      <data key="e_width">0.1364</data>
      <data key="e_color">#FF7F50</data>
      <data key="e_arrow.size">0.4</data>
      <data key="e_arrow.width">0.4</data>
      <data key="e_arrow.mode">0</data>
      <data key="e_curved">0.1</data>
    </edge>
    <edge source="n246" target="n501">
      <data key="e_TYPEA">protein</data>
      <data key="e_TYPEB">protein</data>
      <data key="e_MECHANISM">transcriptional regulation</data>
      <data key="e_EFFECT">down-regulates quantity by repression</data>
      <data key="e_DIRECT">NO</data>
      <data key="e_SCORE">0.1364</data>
      <data key="e_width">0.1364</data>
      <data key="e_color">#008B8B</data>
      <data key="e_arrow.size">0.4</data>
      <data key="e_arrow.width">0.4</data>
      <data key="e_arrow.mode">0</data>
      <data key="e_curved">0.1</data>
    </edge>
    <edge source="n247" target="n316">
      <data key="e_TYPEA">protein</data>
      <data key="e_TYPEB">protein</data>
      <data key="e_MECHANISM">transcriptional regulation</data>
      <data key="e_EFFECT">up-regulates quantity by expression</data>
      <data key="e_DIRECT">YES</data>
      <data key="e_SCORE">0.1364</data>
      <data key="e_width">0.1364</data>
      <data key="e_color">#FF7F50</data>
      <data key="e_arrow.size">0.4</data>
      <data key="e_arrow.width">0.4</data>
      <data key="e_arrow.mode">2</data>
      <data key="e_curved">0.1</data>
    </edge>
    <edge source="n248" target="n460">
      <data key="e_TYPEA">protein</data>
      <data key="e_TYPEB">protein</data>
      <data key="e_MECHANISM">transcriptional repression</data>
      <data key="e_EFFECT">down-regulates quantity by repression</data>
      <data key="e_DIRECT">NO</data>
      <data key="e_SCORE">0.1364</data>
      <data key="e_width">0.1364</data>
      <data key="e_color">#008B8B</data>
      <data key="e_arrow.size">0.4</data>
      <data key="e_arrow.width">0.4</data>
      <data key="e_arrow.mode">0</data>
      <data key="e_curved">0.1</data>
    </edge>
    <edge source="n248" target="n300">
      <data key="e_TYPEA">protein</data>
      <data key="e_TYPEB">protein</data>
      <data key="e_MECHANISM">transcriptional activation</data>
      <data key="e_EFFECT">up-regulates quantity by expression</data>
      <data key="e_DIRECT">NO</data>
      <data key="e_SCORE">0.1364</data>
      <data key="e_width">0.1364</data>
      <data key="e_color">#FF7F50</data>
      <data key="e_arrow.size">0.4</data>
      <data key="e_arrow.width">0.4</data>
      <data key="e_arrow.mode">0</data>
      <data key="e_curved">0.1</data>
    </edge>
    <edge source="n59" target="n248">
      <data key="e_TYPEA">protein</data>
      <data key="e_TYPEB">protein</data>
      <data key="e_MECHANISM">transcriptional activation</data>
      <data key="e_EFFECT">up-regulates quantity by expression</data>
      <data key="e_DIRECT">NO</data>
      <data key="e_SCORE">0.2753</data>
      <data key="e_width">0.2753</data>
      <data key="e_color">#FF7F50</data>
      <data key="e_arrow.size">0.4</data>
      <data key="e_arrow.width">0.4</data>
      <data key="e_arrow.mode">0</data>
      <data key="e_curved">0.1</data>
    </edge>
    <edge source="n144" target="n248">
      <data key="e_TYPEA">protein</data>
      <data key="e_TYPEB">protein</data>
      <data key="e_MECHANISM">transcriptional repression</data>
      <data key="e_EFFECT">down-regulates quantity by repression</data>
      <data key="e_DIRECT">NO</data>
      <data key="e_SCORE">0.1364</data>
      <data key="e_width">0.1364</data>
      <data key="e_color">#008B8B</data>
      <data key="e_arrow.size">0.4</data>
      <data key="e_arrow.width">0.4</data>
      <data key="e_arrow.mode">0</data>
      <data key="e_curved">0.1</data>
    </edge>
    <edge source="n248" target="n299">
      <data key="e_TYPEA">protein</data>
      <data key="e_TYPEB">protein</data>
      <data key="e_MECHANISM">transcriptional repression</data>
      <data key="e_EFFECT">down-regulates quantity by repression</data>
      <data key="e_DIRECT">NO</data>
      <data key="e_SCORE">0.1364</data>
      <data key="e_width">0.1364</data>
      <data key="e_color">#008B8B</data>
      <data key="e_arrow.size">0.4</data>
      <data key="e_arrow.width">0.4</data>
      <data key="e_arrow.mode">0</data>
      <data key="e_curved">0.1</data>
    </edge>
    <edge source="n127" target="n249">
      <data key="e_TYPEA">protein</data>
      <data key="e_TYPEB">protein</data>
      <data key="e_MECHANISM">transcriptional regulation</data>
      <data key="e_EFFECT">down-regulates quantity by repression</data>
      <data key="e_DIRECT">NO</data>
      <data key="e_SCORE">0.1364</data>
      <data key="e_width">0.1364</data>
      <data key="e_color">#008B8B</data>
      <data key="e_arrow.size">0.4</data>
      <data key="e_arrow.width">0.4</data>
      <data key="e_arrow.mode">0</data>
      <data key="e_curved">0.1</data>
    </edge>
    <edge source="n219" target="n250">
      <data key="e_TYPEA">protein</data>
      <data key="e_TYPEB">protein</data>
      <data key="e_MECHANISM">transcriptional regulation</data>
      <data key="e_EFFECT">up-regulates quantity by expression</data>
      <data key="e_DIRECT">NO</data>
      <data key="e_SCORE">0.1364</data>
      <data key="e_width">0.1364</data>
      <data key="e_color">#FF7F50</data>
      <data key="e_arrow.size">0.4</data>
      <data key="e_arrow.width">0.4</data>
      <data key="e_arrow.mode">0</data>
      <data key="e_curved">0.1</data>
    </edge>
    <edge source="n250" target="n482">
      <data key="e_TYPEA">protein</data>
      <data key="e_TYPEB">protein</data>
      <data key="e_MECHANISM">transcriptional regulation</data>
      <data key="e_EFFECT">up-regulates quantity by expression</data>
      <data key="e_DIRECT">NO</data>
      <data key="e_SCORE">0.1364</data>
      <data key="e_width">0.1364</data>
      <data key="e_color">#FF7F50</data>
      <data key="e_arrow.size">0.4</data>
      <data key="e_arrow.width">0.4</data>
      <data key="e_arrow.mode">0</data>
      <data key="e_curved">0.1</data>
    </edge>
    <edge source="n251" target="n496">
      <data key="e_TYPEA">protein</data>
      <data key="e_TYPEB">protein</data>
      <data key="e_MECHANISM">transcriptional regulation</data>
      <data key="e_EFFECT">up-regulates quantity by expression</data>
      <data key="e_DIRECT">NO</data>
      <data key="e_SCORE">0.1364</data>
      <data key="e_width">0.1364</data>
      <data key="e_color">#FF7F50</data>
      <data key="e_arrow.size">0.4</data>
      <data key="e_arrow.width">0.4</data>
      <data key="e_arrow.mode">0</data>
      <data key="e_curved">0.1</data>
    </edge>
    <edge source="n226" target="n251">
      <data key="e_TYPEA">protein</data>
      <data key="e_TYPEB">protein</data>
      <data key="e_MECHANISM">transcriptional regulation</data>
      <data key="e_EFFECT">up-regulates quantity by expression</data>
      <data key="e_DIRECT">NO</data>
      <data key="e_SCORE">0.1364</data>
      <data key="e_width">0.1364</data>
      <data key="e_color">#FF7F50</data>
      <data key="e_arrow.size">0.4</data>
      <data key="e_arrow.width">0.4</data>
      <data key="e_arrow.mode">0</data>
      <data key="e_curved">0.1</data>
    </edge>
    <edge source="n251" target="n303">
      <data key="e_TYPEA">protein</data>
      <data key="e_TYPEB">protein</data>
      <data key="e_MECHANISM">transcriptional regulation</data>
      <data key="e_EFFECT">up-regulates quantity by expression</data>
      <data key="e_DIRECT">NO</data>
      <data key="e_SCORE">0.1364</data>
      <data key="e_width">0.1364</data>
      <data key="e_color">#FF7F50</data>
      <data key="e_arrow.size">0.4</data>
      <data key="e_arrow.width">0.4</data>
      <data key="e_arrow.mode">0</data>
      <data key="e_curved">0.1</data>
    </edge>
    <edge source="n97" target="n251">
      <data key="e_TYPEA">protein</data>
      <data key="e_TYPEB">protein</data>
      <data key="e_MECHANISM">transcriptional regulation</data>
      <data key="e_EFFECT">down-regulates</data>
      <data key="e_DIRECT">NO</data>
      <data key="e_SCORE">0.1364</data>
      <data key="e_width">0.1364</data>
      <data key="e_color">#008B8B</data>
      <data key="e_arrow.size">0.4</data>
      <data key="e_arrow.width">0.4</data>
      <data key="e_arrow.mode">0</data>
      <data key="e_curved">0.1</data>
    </edge>
    <edge source="n97" target="n251">
      <data key="e_TYPEA">protein</data>
      <data key="e_TYPEB">protein</data>
      <data key="e_MECHANISM">transcriptional regulation</data>
      <data key="e_EFFECT">down-regulates quantity by repression</data>
      <data key="e_DIRECT">NO</data>
      <data key="e_SCORE">0.1364</data>
      <data key="e_width">0.1364</data>
      <data key="e_color">#008B8B</data>
      <data key="e_arrow.size">0.4</data>
      <data key="e_arrow.width">0.4</data>
      <data key="e_arrow.mode">0</data>
      <data key="e_curved">0.1</data>
    </edge>
    <edge source="n254" target="n503">
      <data key="e_TYPEA">protein</data>
      <data key="e_TYPEB">protein</data>
      <data key="e_MECHANISM">transcriptional regulation</data>
      <data key="e_EFFECT">up-regulates quantity by expression</data>
      <data key="e_DIRECT">NO</data>
      <data key="e_SCORE">0.1364</data>
      <data key="e_width">0.1364</data>
      <data key="e_color">#FF7F50</data>
      <data key="e_arrow.size">0.4</data>
      <data key="e_arrow.width">0.4</data>
      <data key="e_arrow.mode">0</data>
      <data key="e_curved">0.1</data>
    </edge>
    <edge source="n254" target="n504">
      <data key="e_TYPEA">protein</data>
      <data key="e_TYPEB">protein</data>
      <data key="e_MECHANISM">transcriptional regulation</data>
      <data key="e_EFFECT">up-regulates quantity by expression</data>
      <data key="e_DIRECT">NO</data>
      <data key="e_SCORE">0.1364</data>
      <data key="e_width">0.1364</data>
      <data key="e_color">#FF7F50</data>
      <data key="e_arrow.size">0.4</data>
      <data key="e_arrow.width">0.4</data>
      <data key="e_arrow.mode">0</data>
      <data key="e_curved">0.1</data>
    </edge>
    <edge source="n254" target="n505">
      <data key="e_TYPEA">protein</data>
      <data key="e_TYPEB">protein</data>
      <data key="e_MECHANISM">transcriptional regulation</data>
      <data key="e_EFFECT">up-regulates quantity by expression</data>
      <data key="e_DIRECT">NO</data>
      <data key="e_SCORE">0.1364</data>
      <data key="e_width">0.1364</data>
      <data key="e_color">#FF7F50</data>
      <data key="e_arrow.size">0.4</data>
      <data key="e_arrow.width">0.4</data>
      <data key="e_arrow.mode">0</data>
      <data key="e_curved">0.1</data>
    </edge>
    <edge source="n254" target="n506">
      <data key="e_TYPEA">protein</data>
      <data key="e_TYPEB">protein</data>
      <data key="e_MECHANISM">transcriptional regulation</data>
      <data key="e_EFFECT">down-regulates quantity by repression</data>
      <data key="e_DIRECT">NO</data>
      <data key="e_SCORE">0.1364</data>
      <data key="e_width">0.1364</data>
      <data key="e_color">#008B8B</data>
      <data key="e_arrow.size">0.4</data>
      <data key="e_arrow.width">0.4</data>
      <data key="e_arrow.mode">0</data>
      <data key="e_curved">0.1</data>
    </edge>
    <edge source="n254" target="n507">
      <data key="e_TYPEA">protein</data>
      <data key="e_TYPEB">protein</data>
      <data key="e_MECHANISM">transcriptional regulation</data>
      <data key="e_EFFECT">down-regulates quantity by repression</data>
      <data key="e_DIRECT">NO</data>
      <data key="e_SCORE">0.1364</data>
      <data key="e_width">0.1364</data>
      <data key="e_color">#008B8B</data>
      <data key="e_arrow.size">0.4</data>
      <data key="e_arrow.width">0.4</data>
      <data key="e_arrow.mode">0</data>
      <data key="e_curved">0.1</data>
    </edge>
    <edge source="n254" target="n323">
      <data key="e_TYPEA">protein</data>
      <data key="e_TYPEB">protein</data>
      <data key="e_MECHANISM">transcriptional regulation</data>
      <data key="e_EFFECT">up-regulates quantity by expression</data>
      <data key="e_DIRECT">NO</data>
      <data key="e_SCORE">0.1364</data>
      <data key="e_width">0.1364</data>
      <data key="e_color">#FF7F50</data>
      <data key="e_arrow.size">0.4</data>
      <data key="e_arrow.width">0.4</data>
      <data key="e_arrow.mode">0</data>
      <data key="e_curved">0.1</data>
    </edge>
    <edge source="n254" target="n417">
      <data key="e_TYPEA">protein</data>
      <data key="e_TYPEB">protein</data>
      <data key="e_MECHANISM">transcriptional regulation</data>
      <data key="e_EFFECT">up-regulates quantity by expression</data>
      <data key="e_DIRECT">NO</data>
      <data key="e_SCORE">0.1364</data>
      <data key="e_width">0.1364</data>
      <data key="e_color">#FF7F50</data>
      <data key="e_arrow.size">0.4</data>
      <data key="e_arrow.width">0.4</data>
      <data key="e_arrow.mode">0</data>
      <data key="e_curved">0.1</data>
    </edge>
    <edge source="n254" target="n366">
      <data key="e_TYPEA">protein</data>
      <data key="e_TYPEB">protein</data>
      <data key="e_MECHANISM">transcriptional regulation</data>
      <data key="e_EFFECT">up-regulates quantity by expression</data>
      <data key="e_DIRECT">NO</data>
      <data key="e_SCORE">0.1364</data>
      <data key="e_width">0.1364</data>
      <data key="e_color">#FF7F50</data>
      <data key="e_arrow.size">0.4</data>
      <data key="e_arrow.width">0.4</data>
      <data key="e_arrow.mode">0</data>
      <data key="e_curved">0.1</data>
    </edge>
    <edge source="n254" target="n502">
      <data key="e_TYPEA">protein</data>
      <data key="e_TYPEB">protein</data>
      <data key="e_MECHANISM">transcriptional regulation</data>
      <data key="e_EFFECT">up-regulates quantity by expression</data>
      <data key="e_DIRECT">NO</data>
      <data key="e_SCORE">0.1364</data>
      <data key="e_width">0.1364</data>
      <data key="e_color">#FF7F50</data>
      <data key="e_arrow.size">0.4</data>
      <data key="e_arrow.width">0.4</data>
      <data key="e_arrow.mode">0</data>
      <data key="e_curved">0.1</data>
    </edge>
    <edge source="n254" target="n508">
      <data key="e_TYPEA">protein</data>
      <data key="e_TYPEB">protein</data>
      <data key="e_MECHANISM">transcriptional regulation</data>
      <data key="e_EFFECT">up-regulates quantity by expression</data>
      <data key="e_DIRECT">NO</data>
      <data key="e_SCORE">0.1364</data>
      <data key="e_width">0.1364</data>
      <data key="e_color">#FF7F50</data>
      <data key="e_arrow.size">0.4</data>
      <data key="e_arrow.width">0.4</data>
      <data key="e_arrow.mode">0</data>
      <data key="e_curved">0.1</data>
    </edge>
    <edge source="n254" target="n509">
      <data key="e_TYPEA">protein</data>
      <data key="e_TYPEB">protein</data>
      <data key="e_MECHANISM">transcriptional regulation</data>
      <data key="e_EFFECT">up-regulates quantity by expression</data>
      <data key="e_DIRECT">NO</data>
      <data key="e_SCORE">0.1364</data>
      <data key="e_width">0.1364</data>
      <data key="e_color">#FF7F50</data>
      <data key="e_arrow.size">0.4</data>
      <data key="e_arrow.width">0.4</data>
      <data key="e_arrow.mode">0</data>
      <data key="e_curved">0.1</data>
    </edge>
    <edge source="n254" target="n510">
      <data key="e_TYPEA">protein</data>
      <data key="e_TYPEB">protein</data>
      <data key="e_MECHANISM">transcriptional regulation</data>
      <data key="e_EFFECT">up-regulates quantity by expression</data>
      <data key="e_DIRECT">NO</data>
      <data key="e_SCORE">0.1364</data>
      <data key="e_width">0.1364</data>
      <data key="e_color">#FF7F50</data>
      <data key="e_arrow.size">0.4</data>
      <data key="e_arrow.width">0.4</data>
      <data key="e_arrow.mode">0</data>
      <data key="e_curved">0.1</data>
    </edge>
    <edge source="n254" target="n511">
      <data key="e_TYPEA">protein</data>
      <data key="e_TYPEB">protein</data>
      <data key="e_MECHANISM">transcriptional regulation</data>
      <data key="e_EFFECT">up-regulates quantity by expression</data>
      <data key="e_DIRECT">NO</data>
      <data key="e_SCORE">0.1364</data>
      <data key="e_width">0.1364</data>
      <data key="e_color">#FF7F50</data>
      <data key="e_arrow.size">0.4</data>
      <data key="e_arrow.width">0.4</data>
      <data key="e_arrow.mode">0</data>
      <data key="e_curved">0.1</data>
    </edge>
    <edge source="n254" target="n512">
      <data key="e_TYPEA">protein</data>
      <data key="e_TYPEB">protein</data>
      <data key="e_MECHANISM">transcriptional regulation</data>
      <data key="e_EFFECT">down-regulates quantity by repression</data>
      <data key="e_DIRECT">NO</data>
      <data key="e_SCORE">0.1364</data>
      <data key="e_width">0.1364</data>
      <data key="e_color">#008B8B</data>
      <data key="e_arrow.size">0.4</data>
      <data key="e_arrow.width">0.4</data>
      <data key="e_arrow.mode">0</data>
      <data key="e_curved">0.1</data>
    </edge>
    <edge source="n254" target="n513">
      <data key="e_TYPEA">protein</data>
      <data key="e_TYPEB">protein</data>
      <data key="e_MECHANISM">transcriptional regulation</data>
      <data key="e_EFFECT">up-regulates quantity by expression</data>
      <data key="e_DIRECT">NO</data>
      <data key="e_SCORE">0.1364</data>
      <data key="e_width">0.1364</data>
      <data key="e_color">#FF7F50</data>
      <data key="e_arrow.size">0.4</data>
      <data key="e_arrow.width">0.4</data>
      <data key="e_arrow.mode">0</data>
      <data key="e_curved">0.1</data>
    </edge>
    <edge source="n254" target="n514">
      <data key="e_TYPEA">protein</data>
      <data key="e_TYPEB">protein</data>
      <data key="e_MECHANISM">transcriptional regulation</data>
      <data key="e_EFFECT">up-regulates quantity by expression</data>
      <data key="e_DIRECT">NO</data>
      <data key="e_SCORE">0.1364</data>
      <data key="e_width">0.1364</data>
      <data key="e_color">#FF7F50</data>
      <data key="e_arrow.size">0.4</data>
      <data key="e_arrow.width">0.4</data>
      <data key="e_arrow.mode">0</data>
      <data key="e_curved">0.1</data>
    </edge>
    <edge source="n254" target="n515">
      <data key="e_TYPEA">protein</data>
      <data key="e_TYPEB">protein</data>
      <data key="e_MECHANISM">transcriptional regulation</data>
      <data key="e_EFFECT">up-regulates quantity by expression</data>
      <data key="e_DIRECT">NO</data>
      <data key="e_SCORE">0.1364</data>
      <data key="e_width">0.1364</data>
      <data key="e_color">#FF7F50</data>
      <data key="e_arrow.size">0.4</data>
      <data key="e_arrow.width">0.4</data>
      <data key="e_arrow.mode">0</data>
      <data key="e_curved">0.1</data>
    </edge>
    <edge source="n254" target="n516">
      <data key="e_TYPEA">protein</data>
      <data key="e_TYPEB">protein</data>
      <data key="e_MECHANISM">transcriptional regulation</data>
      <data key="e_EFFECT">down-regulates quantity by repression</data>
      <data key="e_DIRECT">NO</data>
      <data key="e_SCORE">0.1364</data>
      <data key="e_width">0.1364</data>
      <data key="e_color">#008B8B</data>
      <data key="e_arrow.size">0.4</data>
      <data key="e_arrow.width">0.4</data>
      <data key="e_arrow.mode">0</data>
      <data key="e_curved">0.1</data>
    </edge>
    <edge source="n219" target="n255">
      <data key="e_TYPEA">protein</data>
      <data key="e_TYPEB">protein</data>
      <data key="e_MECHANISM">transcriptional regulation</data>
      <data key="e_EFFECT">up-regulates quantity by expression</data>
      <data key="e_DIRECT">NO</data>
      <data key="e_SCORE">0.1364</data>
      <data key="e_width">0.1364</data>
      <data key="e_color">#FF7F50</data>
      <data key="e_arrow.size">0.4</data>
      <data key="e_arrow.width">0.4</data>
      <data key="e_arrow.mode">0</data>
      <data key="e_curved">0.1</data>
    </edge>
    <edge source="n0" target="n256">
      <data key="e_TYPEA">protein</data>
      <data key="e_TYPEB">protein</data>
      <data key="e_MECHANISM">transcriptional regulation</data>
      <data key="e_EFFECT">up-regulates quantity by expression</data>
      <data key="e_DIRECT">NO</data>
      <data key="e_SCORE">0.1364</data>
      <data key="e_width">0.1364</data>
      <data key="e_color">#FF7F50</data>
      <data key="e_arrow.size">0.4</data>
      <data key="e_arrow.width">0.4</data>
      <data key="e_arrow.mode">0</data>
      <data key="e_curved">0.1</data>
    </edge>
    <edge source="n1" target="n257">
      <data key="e_TYPEA">protein</data>
      <data key="e_TYPEB">protein</data>
      <data key="e_MECHANISM">transcriptional regulation</data>
      <data key="e_EFFECT">down-regulates quantity by repression</data>
      <data key="e_DIRECT">NO</data>
      <data key="e_SCORE">0.1364</data>
      <data key="e_width">0.1364</data>
      <data key="e_color">#008B8B</data>
      <data key="e_arrow.size">0.4</data>
      <data key="e_arrow.width">0.4</data>
      <data key="e_arrow.mode">0</data>
      <data key="e_curved">0.1</data>
    </edge>
    <edge source="n1" target="n195">
      <data key="e_TYPEA">protein</data>
      <data key="e_TYPEB">protein</data>
      <data key="e_MECHANISM">transcriptional regulation</data>
      <data key="e_EFFECT">down-regulates</data>
      <data key="e_DIRECT">YES</data>
      <data key="e_SCORE">0.1364</data>
      <data key="e_width">0.1364</data>
      <data key="e_color">#008B8B</data>
      <data key="e_arrow.size">0.4</data>
      <data key="e_arrow.width">0.4</data>
      <data key="e_arrow.mode">2</data>
      <data key="e_curved">0.1</data>
    </edge>
    <edge source="n1" target="n195">
      <data key="e_TYPEA">protein</data>
      <data key="e_TYPEB">protein</data>
      <data key="e_MECHANISM">transcriptional regulation</data>
      <data key="e_EFFECT">down-regulates quantity by repression</data>
      <data key="e_DIRECT">NO</data>
      <data key="e_SCORE">0.1364</data>
      <data key="e_width">0.1364</data>
      <data key="e_color">#008B8B</data>
      <data key="e_arrow.size">0.4</data>
      <data key="e_arrow.width">0.4</data>
      <data key="e_arrow.mode">0</data>
      <data key="e_curved">0.1</data>
    </edge>
    <edge source="n1" target="n258">
      <data key="e_TYPEA">protein</data>
      <data key="e_TYPEB">protein</data>
      <data key="e_MECHANISM">transcriptional regulation</data>
      <data key="e_EFFECT">down-regulates quantity by repression</data>
      <data key="e_DIRECT">YES</data>
      <data key="e_SCORE">0.1364</data>
      <data key="e_width">0.1364</data>
      <data key="e_color">#008B8B</data>
      <data key="e_arrow.size">0.4</data>
      <data key="e_arrow.width">0.4</data>
      <data key="e_arrow.mode">2</data>
      <data key="e_curved">0.1</data>
    </edge>
    <edge source="n1" target="n214">
      <data key="e_TYPEA">protein</data>
      <data key="e_TYPEB">protein</data>
      <data key="e_MECHANISM">transcriptional regulation</data>
      <data key="e_EFFECT">down-regulates quantity by repression</data>
      <data key="e_DIRECT">NO</data>
      <data key="e_SCORE">0.1364</data>
      <data key="e_width">0.1364</data>
      <data key="e_color">#008B8B</data>
      <data key="e_arrow.size">0.4</data>
      <data key="e_arrow.width">0.4</data>
      <data key="e_arrow.mode">0</data>
      <data key="e_curved">0.1</data>
    </edge>
    <edge source="n1" target="n219">
      <data key="e_TYPEA">protein</data>
      <data key="e_TYPEB">protein</data>
      <data key="e_MECHANISM">transcriptional regulation</data>
      <data key="e_EFFECT">down-regulates quantity by repression</data>
      <data key="e_DIRECT">NO</data>
      <data key="e_SCORE">0.1364</data>
      <data key="e_width">0.1364</data>
      <data key="e_color">#008B8B</data>
      <data key="e_arrow.size">0.4</data>
      <data key="e_arrow.width">0.4</data>
      <data key="e_arrow.mode">0</data>
      <data key="e_curved">0.1</data>
    </edge>
    <edge source="n1" target="n228">
      <data key="e_TYPEA">protein</data>
      <data key="e_TYPEB">protein</data>
      <data key="e_MECHANISM">transcriptional regulation</data>
      <data key="e_EFFECT">down-regulates quantity by repression</data>
      <data key="e_DIRECT">NO</data>
      <data key="e_SCORE">0.1364</data>
      <data key="e_width">0.1364</data>
      <data key="e_color">#008B8B</data>
      <data key="e_arrow.size">0.4</data>
      <data key="e_arrow.width">0.4</data>
      <data key="e_arrow.mode">0</data>
      <data key="e_curved">0.1</data>
    </edge>
    <edge source="n1" target="n3">
      <data key="e_TYPEA">protein</data>
      <data key="e_TYPEB">protein</data>
      <data key="e_MECHANISM">transcriptional regulation</data>
      <data key="e_EFFECT">down-regulates quantity</data>
      <data key="e_DIRECT">NO</data>
      <data key="e_SCORE">0.1364</data>
      <data key="e_width">0.1364</data>
      <data key="e_color">#008B8B</data>
      <data key="e_arrow.size">0.4</data>
      <data key="e_arrow.width">0.4</data>
      <data key="e_arrow.mode">0</data>
      <data key="e_curved">0.1</data>
    </edge>
    <edge source="n1" target="n256">
      <data key="e_TYPEA">protein</data>
      <data key="e_TYPEB">protein</data>
      <data key="e_MECHANISM">transcriptional regulation</data>
      <data key="e_EFFECT">down-regulates quantity by repression</data>
      <data key="e_DIRECT">NO</data>
      <data key="e_SCORE">0.1364</data>
      <data key="e_width">0.1364</data>
      <data key="e_color">#008B8B</data>
      <data key="e_arrow.size">0.4</data>
      <data key="e_arrow.width">0.4</data>
      <data key="e_arrow.mode">0</data>
      <data key="e_curved">0.1</data>
    </edge>
    <edge source="n1" target="n116">
      <data key="e_TYPEA">protein</data>
      <data key="e_TYPEB">protein</data>
      <data key="e_MECHANISM">transcriptional regulation</data>
      <data key="e_EFFECT">down-regulates quantity by repression</data>
      <data key="e_DIRECT">NO</data>
      <data key="e_SCORE">0.1364</data>
      <data key="e_width">0.1364</data>
      <data key="e_color">#008B8B</data>
      <data key="e_arrow.size">0.4</data>
      <data key="e_arrow.width">0.4</data>
      <data key="e_arrow.mode">0</data>
      <data key="e_curved">0.1</data>
    </edge>
    <edge source="n1" target="n259">
      <data key="e_TYPEA">protein</data>
      <data key="e_TYPEB">protein</data>
      <data key="e_MECHANISM">transcriptional regulation</data>
      <data key="e_EFFECT">down-regulates quantity by repression</data>
      <data key="e_DIRECT">NO</data>
      <data key="e_SCORE">0.1364</data>
      <data key="e_width">0.1364</data>
      <data key="e_color">#008B8B</data>
      <data key="e_arrow.size">0.4</data>
      <data key="e_arrow.width">0.4</data>
      <data key="e_arrow.mode">0</data>
      <data key="e_curved">0.1</data>
    </edge>
    <edge source="n1" target="n152">
      <data key="e_TYPEA">protein</data>
      <data key="e_TYPEB">protein</data>
      <data key="e_MECHANISM">transcriptional regulation</data>
      <data key="e_EFFECT">down-regulates quantity by repression</data>
      <data key="e_DIRECT">NO</data>
      <data key="e_SCORE">0.1364</data>
      <data key="e_width">0.1364</data>
      <data key="e_color">#008B8B</data>
      <data key="e_arrow.size">0.4</data>
      <data key="e_arrow.width">0.4</data>
      <data key="e_arrow.mode">0</data>
      <data key="e_curved">0.1</data>
    </edge>
    <edge source="n2" target="n260">
      <data key="e_TYPEA">protein</data>
      <data key="e_TYPEB">protein</data>
      <data key="e_MECHANISM">transcriptional regulation</data>
      <data key="e_EFFECT">down-regulates quantity by repression</data>
      <data key="e_DIRECT">NO</data>
      <data key="e_SCORE">0.1364</data>
      <data key="e_width">0.1364</data>
      <data key="e_color">#008B8B</data>
      <data key="e_arrow.size">0.4</data>
      <data key="e_arrow.width">0.4</data>
      <data key="e_arrow.mode">0</data>
      <data key="e_curved">0.1</data>
    </edge>
    <edge source="n2" target="n116">
      <data key="e_TYPEA">protein</data>
      <data key="e_TYPEB">protein</data>
      <data key="e_MECHANISM">transcriptional regulation</data>
      <data key="e_EFFECT">down-regulates quantity by repression</data>
      <data key="e_DIRECT">NO</data>
      <data key="e_SCORE">0.1364</data>
      <data key="e_width">0.1364</data>
      <data key="e_color">#008B8B</data>
      <data key="e_arrow.size">0.4</data>
      <data key="e_arrow.width">0.4</data>
      <data key="e_arrow.mode">0</data>
      <data key="e_curved">0.1</data>
    </edge>
    <edge source="n2" target="n149">
      <data key="e_TYPEA">protein</data>
      <data key="e_TYPEB">protein</data>
      <data key="e_MECHANISM">transcriptional regulation</data>
      <data key="e_EFFECT">down-regulates quantity by repression</data>
      <data key="e_DIRECT">NO</data>
      <data key="e_SCORE">0.1364</data>
      <data key="e_width">0.1364</data>
      <data key="e_color">#008B8B</data>
      <data key="e_arrow.size">0.4</data>
      <data key="e_arrow.width">0.4</data>
      <data key="e_arrow.mode">0</data>
      <data key="e_curved">0.1</data>
    </edge>
    <edge source="n3" target="n175">
      <data key="e_TYPEA">protein</data>
      <data key="e_TYPEB">protein</data>
      <data key="e_MECHANISM">transcriptional regulation</data>
      <data key="e_EFFECT">down-regulates quantity by repression</data>
      <data key="e_DIRECT">NO</data>
      <data key="e_SCORE">0.1364</data>
      <data key="e_width">0.1364</data>
      <data key="e_color">#008B8B</data>
      <data key="e_arrow.size">0.4</data>
      <data key="e_arrow.width">0.4</data>
      <data key="e_arrow.mode">0</data>
      <data key="e_curved">0.1</data>
    </edge>
    <edge source="n3" target="n262">
      <data key="e_TYPEA">protein</data>
      <data key="e_TYPEB">protein</data>
      <data key="e_MECHANISM">transcriptional regulation</data>
      <data key="e_EFFECT">down-regulates quantity by repression</data>
      <data key="e_DIRECT">NO</data>
      <data key="e_SCORE">0.1364</data>
      <data key="e_width">0.1364</data>
      <data key="e_color">#008B8B</data>
      <data key="e_arrow.size">0.4</data>
      <data key="e_arrow.width">0.4</data>
      <data key="e_arrow.mode">0</data>
      <data key="e_curved">0.1</data>
    </edge>
    <edge source="n3" target="n216">
      <data key="e_TYPEA">protein</data>
      <data key="e_TYPEB">protein</data>
      <data key="e_MECHANISM">transcriptional regulation</data>
      <data key="e_EFFECT">down-regulates quantity by repression</data>
      <data key="e_DIRECT">NO</data>
      <data key="e_SCORE">0.1364</data>
      <data key="e_width">0.1364</data>
      <data key="e_color">#008B8B</data>
      <data key="e_arrow.size">0.4</data>
      <data key="e_arrow.width">0.4</data>
      <data key="e_arrow.mode">0</data>
      <data key="e_curved">0.1</data>
    </edge>
    <edge source="n3" target="n218">
      <data key="e_TYPEA">protein</data>
      <data key="e_TYPEB">protein</data>
      <data key="e_MECHANISM">transcriptional regulation</data>
      <data key="e_EFFECT">down-regulates quantity by repression</data>
      <data key="e_DIRECT">NO</data>
      <data key="e_SCORE">0.1364</data>
      <data key="e_width">0.1364</data>
      <data key="e_color">#008B8B</data>
      <data key="e_arrow.size">0.4</data>
      <data key="e_arrow.width">0.4</data>
      <data key="e_arrow.mode">0</data>
      <data key="e_curved">0.1</data>
    </edge>
    <edge source="n3" target="n60">
      <data key="e_TYPEA">protein</data>
      <data key="e_TYPEB">protein</data>
      <data key="e_MECHANISM">transcriptional regulation</data>
      <data key="e_EFFECT">down-regulates activity</data>
      <data key="e_DIRECT">YES</data>
      <data key="e_SCORE">0.2197</data>
      <data key="e_width">0.2197</data>
      <data key="e_color">#008B8B</data>
      <data key="e_arrow.size">0.4</data>
      <data key="e_arrow.width">0.4</data>
      <data key="e_arrow.mode">2</data>
      <data key="e_curved">0.1</data>
    </edge>
    <edge source="n3" target="n60">
      <data key="e_TYPEA">protein</data>
      <data key="e_TYPEB">protein</data>
      <data key="e_MECHANISM">transcriptional regulation</data>
      <data key="e_EFFECT">down-regulates quantity by repression</data>
      <data key="e_DIRECT">NO</data>
      <data key="e_SCORE">0.2197</data>
      <data key="e_width">0.2197</data>
      <data key="e_color">#008B8B</data>
      <data key="e_arrow.size">0.4</data>
      <data key="e_arrow.width">0.4</data>
      <data key="e_arrow.mode">0</data>
      <data key="e_curved">0.1</data>
    </edge>
    <edge source="n3" target="n263">
      <data key="e_TYPEA">protein</data>
      <data key="e_TYPEB">protein</data>
      <data key="e_MECHANISM">transcriptional regulation</data>
      <data key="e_EFFECT">down-regulates quantity</data>
      <data key="e_DIRECT">YES</data>
      <data key="e_SCORE">0.1364</data>
      <data key="e_width">0.1364</data>
      <data key="e_color">#008B8B</data>
      <data key="e_arrow.size">0.4</data>
      <data key="e_arrow.width">0.4</data>
      <data key="e_arrow.mode">2</data>
      <data key="e_curved">0.1</data>
    </edge>
    <edge source="n3" target="n81">
      <data key="e_TYPEA">protein</data>
      <data key="e_TYPEB">protein</data>
      <data key="e_MECHANISM">transcriptional regulation</data>
      <data key="e_EFFECT">down-regulates quantity by repression</data>
      <data key="e_DIRECT">YES</data>
      <data key="e_SCORE">0.1983</data>
      <data key="e_width">0.1983</data>
      <data key="e_color">#008B8B</data>
      <data key="e_arrow.size">0.4</data>
      <data key="e_arrow.width">0.4</data>
      <data key="e_arrow.mode">2</data>
      <data key="e_curved">0.1</data>
    </edge>
    <edge source="n3" target="n97">
      <data key="e_TYPEA">protein</data>
      <data key="e_TYPEB">protein</data>
      <data key="e_MECHANISM">transcriptional regulation</data>
      <data key="e_EFFECT">down-regulates quantity by repression</data>
      <data key="e_DIRECT">NO</data>
      <data key="e_SCORE">0.1364</data>
      <data key="e_width">0.1364</data>
      <data key="e_color">#008B8B</data>
      <data key="e_arrow.size">0.4</data>
      <data key="e_arrow.width">0.4</data>
      <data key="e_arrow.mode">0</data>
      <data key="e_curved">0.1</data>
    </edge>
    <edge source="n3" target="n97">
      <data key="e_TYPEA">protein</data>
      <data key="e_TYPEB">protein</data>
      <data key="e_MECHANISM">transcriptional regulation</data>
      <data key="e_EFFECT">down-regulates quantity by repression</data>
      <data key="e_DIRECT">YES</data>
      <data key="e_SCORE">0.1364</data>
      <data key="e_width">0.1364</data>
      <data key="e_color">#008B8B</data>
      <data key="e_arrow.size">0.4</data>
      <data key="e_arrow.width">0.4</data>
      <data key="e_arrow.mode">2</data>
      <data key="e_curved">0.1</data>
    </edge>
    <edge source="n3" target="n264">
      <data key="e_TYPEA">protein</data>
      <data key="e_TYPEB">protein</data>
      <data key="e_MECHANISM">transcriptional regulation</data>
      <data key="e_EFFECT">down-regulates quantity by repression</data>
      <data key="e_DIRECT">NO</data>
      <data key="e_SCORE">0.1364</data>
      <data key="e_width">0.1364</data>
      <data key="e_color">#008B8B</data>
      <data key="e_arrow.size">0.4</data>
      <data key="e_arrow.width">0.4</data>
      <data key="e_arrow.mode">0</data>
      <data key="e_curved">0.1</data>
    </edge>
    <edge source="n3" target="n265">
      <data key="e_TYPEA">protein</data>
      <data key="e_TYPEB">protein</data>
      <data key="e_MECHANISM">transcriptional regulation</data>
      <data key="e_EFFECT">down-regulates quantity by repression</data>
      <data key="e_DIRECT">YES</data>
      <data key="e_SCORE">0.1364</data>
      <data key="e_width">0.1364</data>
      <data key="e_color">#008B8B</data>
      <data key="e_arrow.size">0.4</data>
      <data key="e_arrow.width">0.4</data>
      <data key="e_arrow.mode">2</data>
      <data key="e_curved">0.1</data>
    </edge>
    <edge source="n4" target="n54">
      <data key="e_TYPEA">protein</data>
      <data key="e_TYPEB">protein</data>
[truncated: 330,371 more chars]
