# Supplementary material for: A synthetic lipopeptide targeting top-priority multidrug-resistant Gram-negative pathogens
Source: Nat Commun. 2022 Mar 25;13:1625. doi: 10.1038/s41467-022-29234-3 (PMC8956739; doi:10.1038/s41467-022-29234-3)
Supplement: Supplementary file 3 — Source Data [file 41467_2022_29234_MOESM3_ESM.zip › source data/ncomms-source-data.xlsx]

## Sheet: Table 1 
Experiment 1
	Log10 CFU/mL blood at 4 h
Lipopeptide	Mouse 1	Mouse 2	Mouse 3	Mouse 4		Mean	SD		* Each mouse only contributes to a data point.
Pre-treatment	5.82816	5.55344	5.52805			5.63655	0.166421		** Delta Log value = Log10 bacterial load in blood of the treated mouse - mean (7.4464) of bacterial load in blood of the 3 vehicle-treated control mice
Vehicle	7.43773	7.57643	7.35418	7.41724		7.44639	0.093701		*** One mouse had to be humanely euthanized before completion of the study as required by the ethics
Colistin	5.25414	4.88634	5.02373			5.05474	0.185854		n.d. = not determined
Polymyxin B	4.60183	4.84981	4.8197			4.75711	0.135318
F100	4.49836	4.28024	4.53489			4.43783	0.137695
F124	4.71005	4.6136	4.25888			4.52751	0.23759
F224	4.08045	4.03028	4.09597			4.0689	0.0343364
F225	4.21514	4.7769	4.77831			4.59012	0.324745
F226	4.01216	4.54634	4.04766			4.20206	0.298687
F251	6.11789	5.83386	5.66748			5.87308	0.227749
F252	5.29857	5.90787	5.18526			5.4639	0.388641
F271	5.01375	5.36813	5.1466			5.17616	0.179033
F287	5.21332	4.67795	5.17753			5.02293	0.299296
F319	3.87315	4.06435	4.09597			4.01115	0.12056
	**Delta Log10 CFU/mL blood at 4 h
Lipopeptide	Mouse 1	Mouse 2	Mouse 3			Mean	SD
Colistin	-2.19226	-2.56006	-2.42267			-2.39166	0.185854
Polymyxin B	-2.84457	-2.59659	-2.6267			-2.68929	0.135318
F100	-2.94804	-3.16616	-2.91151			-3.00857	0.137695
F124	-2.73635	-2.8328	-3.18752			-2.91889	0.23759
F224	-3.36595	-3.41612	-3.35043			-3.3775	0.0343364
F225	-3.23126	-2.6695	-2.66809			-2.85628	0.324745
F226	-3.43424	-2.90006	-3.39874			-3.24434	0.298687
F251	-1.32851	-1.61254	-1.77892			-1.57332	0.227749
F252	-2.14783	-1.53853	-2.26114			-1.9825	0.388641
F271	-2.43265	-2.07827	-2.2998			-2.27024	0.179033
F287	-2.23308	-2.76845	-2.26887			-2.42347	0.299296
F319	-3.57325	-3.38205	-3.35043			-3.43525	0.12056
Experiment 2
	Log10 CFU/mL blood at 4 h
Lipopeptide	Mouse 1	Mouse 2	Mouse 3			Mean	SD
Pre-treatment	5.35292	5.65732	5.43573			5.48199	0.157385
Vehicle	7.42966	7.44306	7.66946			7.51406	0.134746
F227	6.74409	5.56689	7.10012			6.47036	0.80243
F228	3.9933	4.11093	4.27736			4.1272	0.142724
	**Delta Log10 CFU/mL blood at 4 h
Lipopeptide	Mouse 1	Mouse 2	Mouse 3			Mean	SD
F227	-0.770011	-1.94721	-0.413985			-1.04374	0.80243
F228	-3.5208	-3.40317	-3.23674			-3.3869	0.142724
Experiment 3
	Log10 CFU/mL blood at 4 h
Lipopeptide	Mouse 1	Mouse 2	Mouse 3			Mean	SD
Pre-treatment	4.43188	4.40004	***			4.41596
Vehicle	5.09752	5.0584	5.21655			5.12416	0.0823701
F085	3.39445	3.29667	2.20412			2.96508	0.660821
	**Delta Log10 CFU/mL blood at 4 h
Lipopeptide	Mouse 1	Mouse 2	Mouse 3			Mean	SD
F085	-1.72971	-1.82749	-2.92004			-2.15908	0.660821
Experiment 4
	Log10 CFU/mL blood at 4 h
Lipopeptide	Mouse 1	Mouse 2	Mouse 3			Mean	SD
Pre-treatment	5.69852	5.74346	5.48287			5.64162	0.1393
Vehicle	7.58755	7.62671	6.22058			7.14495	0.800766
F314	4.51803	4.04417	4.42153			4.32791	0.250421
	**Delta Log10 CFU/mL blood at 4 h
Lipopeptide	Mouse 1	Mouse 2	Mouse 3			Mean	SD
F314	-2.62687	-3.10073	-2.72337			-2.81699	0.250421
Experiment 5
	Log10 CFU/mL blood at 4 h
Lipopeptide	Mouse 1	Mouse 2	Mouse 3			Mean	SD
Pre-treatment	5.61916	5.85925	5.11823			5.53221	0.378082
Vehicle	7.7609	7.02144	7.02204			7.26813	0.426757
F342	7.28596	7.59567	***			7.44082
	**Delta Log10 CFU/mL blood at 4 h
Lipopeptide	Mouse 1	Mouse 2	Mouse 3			Mean	SD
F342	0.0178622	0.327573	n.d.			0.172717
Experiment 6
	Log10 CFU/mL blood at 4 h
Lipopeptide	Mouse 1	Mouse 2	Mouse 3			Mean	SD
Pre-treatment	5.40014	5.78737	5.16658			5.45136	0.313549
Vehicle	6.87804	7.1298	7.32343			7.11042	0.223322
F360	7.26121	6.44659	7.41386			7.04055	0.520016
	**Delta Log10 CFU/mL blood at 4 h
Lipopeptide	Mouse 1	Mouse 2	Mouse 3			Mean	SD
F360	0.150808	-0.663808	0.303456			-0.0698481	0.520016
Experiment 7
	Log10 CFU/mL blood at 4 h
Lipopeptide	Mouse 1	Mouse 2	Mouse 3			Mean	SD
Pre-treatment	6.01383	5.36607	6.18751			5.8558	0.432925
Vehicle	7.93036	7.45607	8.00797			7.79814	0.298764
F365	5.03011	4.94842	3.10037			4.35963	1.09132
	**Delta Log10 CFU/mL blood at 4 h
Lipopeptide	Mouse 1	Mouse 2	Mouse 3			Mean	SD
F365	-2.76803	-2.84972	-4.69777			-3.4385	1.09132
Experiment 8
	Log10 CFU/mL blood at 4 h
Lipopeptide	Mouse 1	Mouse 2	Mouse 3			Mean	SD
Pre-treatment	5.61995	5.63762	5.82735			5.69497	0.11498
Vehicle	7.92082	8.14842	7.74473			7.93799	0.202392
F371	4.74109	4.85545	4.2236			4.60671	0.336678
F378	4.78236	4.64259	***			4.71247
F379	5.36173	5.16847	***			5.2651
F381	4.46937	4.87157	4.11722			4.48606	0.377452
F383	5.75896	4.39626	4.58755			4.91426	0.737762
	**Delta Log10 CFU/mL blood at 4 h
Lipopeptide	Mouse 1	Mouse 2	Mouse 3			Mean	SD
F371	-3.1969	-3.08254	-3.71439			-3.33128	0.336678
F378	-3.15563	-3.2954	n.d.			-3.22552
F379	-2.57626	-2.76952	n.d.			-2.67289
F381	-3.46862	-3.06642	-3.82077			-3.45193	0.377452
F383	-2.17902	-3.54173	-3.35044			-3.02373	0.737762
Experiment 9
	Log10 CFU/mL blood at 4 h
Lipopeptide	Mouse 1	Mouse 2	Mouse 3			Mean	SD
Pre-treatment	6.19089	6.0503	6.34991			6.19703	0.149897
Vehicle	7.48171	7.24915	8			7.57695	0.384379
F448	4.50831	4.31022	4.72319			4.51391	0.206546
F449	5.16947	5.17938	5.43573			5.26153	0.150949
	**Delta Log10 CFU/mL blood at 4 h
Lipopeptide	Mouse 1	Mouse 2	Mouse 3			Mean	SD
F448	-3.06865	-3.26674	-2.85376			-3.06305	0.206546
F449	-2.40748	-2.39758	-2.14122			-2.31543	0.150949
Experiment 10
	Log10 CFU/mL blood at 4 h
Lipopeptide	Mouse 1	Mouse 2	Mouse 3			Mean	SD
Pre-treatment	5.6455	5.20051	***			5.423
Vehicle	7.34642	7.49759	6.99107			7.27836	0.260031
F477	3.08636	3.93787	3.15229			3.39217	0.473735
	**Delta Log10 CFU/mL blood at 4 h
Lipopeptide	Mouse 1	Mouse 2	Mouse 3			Mean	SD
F477	-4.192	-3.34049	-4.12607			-3.88619	0.473735
Experiment 11
	Log10 CFU / mL blood at 4h
Lipopeptide	Mouse 1	Mouse 2	Mouse 3	Mouse 4		Mean	SD
Pre-treatment	5.68124	6.0569	5.22531	5.75891		5.68059	0.34401
Vehicle	7.55388	6.20412	7.02119	6.58433		6.84088	0.580851
F300	5.76343	5.8451	4.64345	4.99123		5.3108	0.588168
	**Delta Log10 CFU / mL blood at 4h
	Mouse 1	Mouse 2	Mouse 3	Mouse 4		Mean	SD
F300	-1.07745	-0.995783	-2.19743	-1.84965		-1.53008	0.588168

## Sheet: Fig. 2
Fig.2b				Fig.2c				Fig.2d			Fig.2e					Fig.2f					Fig.2g
	MIC (mg/mL)											Number of isolates					Number of isolates					Number of isolates
Lipopeptide	No Survanta®	10% Survanta®		Lipopeptide	Replicate	MTD (mg/kg)		Lipopeptide	MTD/MIC		MIC (mg/mL)	Polymyxin B	F287	F365		MIC (mg/mL)	Polymyxin B	F287	F365		MIC (mg/mL)	Polymyxin B	F287	F365
Polymyxin B	1	8		Colistin	1	6		Polymyxin B	2.5		0.05	0	0	1		0.05	0	0	1		0.05	0	0	0
Colistin	1	8		Colistin	2	5.8		Colistin	2.5		0.125	0	0	6		0.125	0	15	7		0.125	0	0	9
F183	4	8		Colistin	3	5		F287	3.2		0.25	1	7	28		0.25	0	126	99		0.25	0	17	68
F251	0.5	2		Colistin	4	5		F342	9.2		0.5	9	26	159		0.5	24	54	81		0.5	0	131	72
F287	1	2		F287	1	6		F365	22		1	99	168	13		1	120	8	8		1	77	5	5
F300	1	2		F287	2	6		F379	0.6875		2	95	9	1		2	47	2	9		2	76	2	1
F319	1	2		F287	3	6.6		F381	9		4	7	0	2		4	11	0	1		4	2	1	2
F342	1	0.5		F287	4	6.6		F477	10		8	0	1	0		8	5	1	0		8	2	2	0
F350	0.5	0.5		F342	1	20					16	2	0	1		16	2	0	1		16	6	5	5
F365	0.5	0.5		F342	2	18.4					32	0	2	0		32	0	0	2		32	3	7	2
F381	0.5	1		F342	3	18.4					64	0	0	0		64	0	1	1		64	6	3	4
F477	1	4		F342	4	18.4					>64	0	0	2		>64	0	0	0		>64	5	4	6
				F365	1	13
				F365	2	10.1
				F365	3	10.1
				F365	4	10.1
				F379	1	26
				F379	2	23
				F379	3	21.3
				F379	4	16
				F381	1	5
				F381	2	4.7
				F381	3	4
				F381	4	4
				F477	1	10
				F477	2	10.1
				F477	3	11.1
				F477	4	10.1
				Polymyxin B	1	7
				Polymyxin B	2	5
				Polymyxin B	3	4.6
				Polymyxin B	4	4.6

## Sheet: Fig. 3a-g
Figure 3a	Log10 CFU/lung								Statistics
	Mouse 1	Mouse 2	Mouse 3	Mouse 4	Mouse 5				One-way anova
Pre-treatment	6.57	6.37	6.37	6.44
Vehicle	9.38	9.44	9.2	9.36	9.4				Index	Panel	F	pval	Df
Polymyxin B (45mg/kg/d)	7.47	7.01	7.92	8.38					1	a	110.413	1.94634e-11	4
F365 (45mg/kg/d)	7.09	6.8	6.82	6.79					2	b	37.1737	3.39306e-08	5
F365 (90mg/kg/d)	5.12	5.34	5.83	5.44					3	c	26.9788	6.15541e-07	4
									4	d	90.1131	2.41468e-09	4
Figure 3b	Log10 CFU/lung								5	e	52.3333	6.8799e-08	4
	Mouse 1	Mouse 2	Mouse 3	Mouse 4	Mouse 5	Mouse 6			6	f	56.1102	7.61064e-09	4
Pre-treatment	6.81	6.88	6.78	6.5
Vehicle	8.79	8.54	8.65	9.02	8.67	8.72
Polymyxin B (45mg/kg/d)	8.4	8.27	8.53	8.1
F365 (45mg/kg/d)	7.89	8.25	7.87	7.93					Tukey HSD
F365 (90mg/kg/d)	3.25	3.88	6.08	2.55
Figure 3c	Log10 CFU/lung								Comparison	Fig.	diff	lwr	upr	p adj
	Mouse 1	Mouse 2	Mouse 3	Mouse 4	Mouse 5				1	a	F365 (90mg/kg/d)-F365 (45mg/kg/d)	-1.4425	-2.08939	-0.795612	3.48797e-05
Pre-treatment	6.59	6.63	6.79	6.65					2	a	Polymyxin B (45mg/kg/d)-F365 (45mg/kg/d)	0.82	0.173112	1.46689	0.00994842
Vehicle	8.82	8.98	8.01	8.73	8.19				3	a	Pre-treatment-F365 (45mg/kg/d)	-0.4375	-1.08439	0.209388	0.278611
Polymyxin B (45mg/kg/d)	7.24	7.26	7.84	7.07					4	a	Vehicle-F365 (45mg/kg/d)	2.481	1.86731	3.09469	1.17894e-08
F365 (45mg/kg/d)	4.76	7.31	6.4	7.13					5	a	Polymyxin B (45mg/kg/d)-F365 (90mg/kg/d)	2.2625	1.61561	2.90939	9.35741e-08
F365 (90mg/kg/d)	5.21	3.53	3.48	3.85					6	a	Pre-treatment-F365 (90mg/kg/d)	1.005	0.358112	1.65189	0.00171939
									7	a	Vehicle-F365 (90mg/kg/d)	3.9235	3.30981	4.53719	1.24188e-11
Figure 3d	Log10 CFU/lung								8	a	Pre-treatment-Polymyxin B (45mg/kg/d)	-1.2575	-1.90439	-0.610612	0.000170712
	Mouse 1	Mouse 2	Mouse 3	Mouse 4	Mouse 5				9	a	Vehicle-Polymyxin B (45mg/kg/d)	1.661	1.04731	2.27469	3.067e-06
Pre-treatment	7.12	7.16	7.28	7.32					10	a	Vehicle-Pre-treatment	2.9185	2.30481	3.53219	1.07918e-09
Vehicle	7.98	7.9	7.37	7.46	7.31				11	b	F365 (90mg/kg/d)-F365 (45mg/kg/d)	-4.045	-5.46495	-2.62505	1.08423e-06
Polymyxin B (90mg/kg/d)	7.28	7.23	7.74						12	b	Polymyxin B (45mg/kg/d)-F365 (45mg/kg/d)	0.34	-1.07995	1.75995	0.946843
F365 (120mg/kg/d)	6.56	6.03	7						13	b	Pre-treatment-F365 (45mg/kg/d)	-1.2425	-2.66245	0.177449	0.102522
F365 (240mg/kg/d)	4.07	3.82	3.85						14	b	Vehicle-F365 (45mg/kg/d)	0.746667	-0.549563	2.0429	0.430614
									15	b	Polymyxin B (45mg/kg/d)-F365 (90mg/kg/d)	4.385	2.96505	5.80495	3.46271e-07
Figure 3e	Log10 CFU/lung								16	b	Pre-treatment-F365 (90mg/kg/d)	2.8025	1.38255	4.22245	0.000122248
	Mouse 1	Mouse 2	Mouse 3	Mouse 4	Mouse 5				17	b	Vehicle-F365 (90mg/kg/d)	4.79167	3.49544	6.0879	2.45675e-08
Pre-treatment	6.71	6.73	7.01	5.72					18	b	Pre-treatment-Polymyxin B (45mg/kg/d)	-1.5825	-3.00245	-0.162551	0.0250452
Vehicle	8.6	8.51	8.16	7.1	7.31				19	b	Vehicle-Polymyxin B (45mg/kg/d)	0.406667	-0.889563	1.7029	0.871344
Polymyxin B (90mg/kg/d)	8.23	8.17	7.75						20	b	Vehicle-Pre-treatment	1.98917	0.692937	3.2854	0.00179304
F365 (120mg/kg/d)	4.13	5.08	3.12						21	c	F365 (90mg/kg/d)-F365 (45mg/kg/d)	-2.3825	-3.8256	-0.939403	0.000953955
F365 (240mg/kg/d)	1.94	2.42	2.64						22	c	Polymyxin B (45mg/kg/d)-F365 (45mg/kg/d)	0.9525	-0.490597	2.3956	0.299823
									23	c	Pre-treatment-F365 (45mg/kg/d)	0.265	-1.1781	1.7081	0.978675
Figure 3f	Log10 CFU/lung								24	c	Vehicle-F365 (45mg/kg/d)	2.146	0.776958	3.51504	0.00157979
	Mouse 1	Mouse 2	Mouse 3	Mouse 4					25	c	Polymyxin B (45mg/kg/d)-F365 (90mg/kg/d)	3.335	1.8919	4.7781	2.26304e-05
Pre-treatment	5.29	5.57	5.88	5.43					26	c	Pre-treatment-F365 (90mg/kg/d)	2.6475	1.2044	4.0906	0.000321128
Veichle	8.29	8.51	8.51	8.43					27	c	Vehicle-F365 (90mg/kg/d)	4.5285	3.15946	5.89754	2.04396e-07
Polymyxin B (90mg/kg/d)	7.88	8.02	6.98	6.57					28	c	Pre-treatment-Polymyxin B (45mg/kg/d)	-0.6875	-2.1306	0.755597	0.600924
F365 (120mg/kg/d)	4.02	5.39	2.64	2.94					29	c	Vehicle-Polymyxin B (45mg/kg/d)	1.1935	-0.175542	2.56254	0.10353
F365 (240mg/kg/d)	0	1.64	1.94	0					30	c	Vehicle-Pre-treatment	1.881	0.511958	3.25004	0.00516976
									31	d	F365 (240mg/kg/d)-F365 (120mg/kg/d)	-2.61667	-3.35948	-1.87386	4.55658e-07
* Each mouse only contributes to a data point.									32	d	Polymyxin B (90mg/kg/d)-F365 (120mg/kg/d)	0.886667	0.143858	1.62948	0.0168444
									33	d	Pre-treatment-F365 (120mg/kg/d)	0.69	-0.00483362	1.38483	0.051963
									34	d	Vehicle-F365 (120mg/kg/d)	1.074	0.409612	1.73839	0.00160766
									35	d	Polymyxin B (90mg/kg/d)-F365 (240mg/kg/d)	3.50333	2.76052	4.24614	1.31252e-08
									36	d	Pre-treatment-F365 (240mg/kg/d)	3.30667	2.61183	4.0015	1.17337e-08
									37	d	Vehicle-F365 (240mg/kg/d)	3.69067	3.02628	4.35505	1.81912e-09
									38	d	Pre-treatment-Polymyxin B (90mg/kg/d)	-0.196667	-0.8915	0.498167	0.895147
									39	d	Vehicle-Polymyxin B (90mg/kg/d)	0.187333	-0.477055	0.851721	0.896402
									40	d	Vehicle-Pre-treatment	0.384	-0.226279	0.994279	0.326662
									41	e	F365 (240mg/kg/d)-F365 (120mg/kg/d)	-1.77667	-3.40014	-0.153189	0.0295086
									42	e	Polymyxin B (90mg/kg/d)-F365 (120mg/kg/d)	3.94	2.31652	5.56348	3.04944e-05
									43	e	Pre-treatment-F365 (120mg/kg/d)	2.4325	0.913876	3.95112	0.00174059
									44	e	Vehicle-F365 (120mg/kg/d)	3.826	2.37392	5.27808	1.2516e-05
									45	e	Polymyxin B (90mg/kg/d)-F365 (240mg/kg/d)	5.71667	4.09319	7.34014	4.57825e-07
									46	e	Pre-treatment-F365 (240mg/kg/d)	4.20917	2.69054	5.72779	7.14735e-06
									47	e	Vehicle-F365 (240mg/kg/d)	5.60267	4.15058	7.05475	1.54596e-07
									48	e	Pre-treatment-Polymyxin B (90mg/kg/d)	-1.5075	-3.02612	0.0111243	0.0520691
									49	e	Vehicle-Polymyxin B (90mg/kg/d)	-0.114	-1.56608	1.33808	0.999059
									50	e	Vehicle-Pre-treatment	1.3935	0.059677	2.72732	0.0389779
									51	f	F365 (240mg/kg/d)-F365 (120mg/kg/d)	-2.8525	-4.59908	-1.10592	0.00117322
									52	f	Polymyxin B (90mg/kg/d) -F365 (120mg/kg/d)	3.615	1.86842	5.36158	0.000102246
									53	f	Pre-treatment-F365 (120mg/kg/d)	1.795	0.0484222	3.54158	0.0426017
									54	f	Veichle-F365 (120mg/kg/d)	4.6875	2.94092	6.43408	4.83398e-06
									55	f	Polymyxin B (90mg/kg/d) -F365 (240mg/kg/d)	6.4675	4.72092	8.21408	7.40814e-08
									56	f	Pre-treatment-F365 (240mg/kg/d)	4.6475	2.90092	6.39408	5.37404e-06
									57	f	Veichle-F365 (240mg/kg/d)	7.54	5.79342	9.28658	9.1178e-09
									58	f	Pre-treatment-Polymyxin B (90mg/kg/d)	-1.82	-3.56658	-0.0734222	0.0392016
									59	f	Veichle-Polymyxin B (90mg/kg/d)	1.0725	-0.674078	2.81908	0.360425
									60	f	Veichle-Pre-treatment	2.8925	1.14592	4.63908	0.00102708

## Sheet: Fig. 4a
Figure 4a Moue PK (Plamsa)
Time (h)	F365 5mg/kg IP
	Mouse 1	Mouse 2	Mouse 3
0.1	3.66	4.24	4.97
0.28	6.79	6.96	7.1
0.52	7.49	7.49	7.44
0.77	6.81	6.78	6.7
1.04	5.8	5.76	5.65
2	3	2.98	2.96
4	0.74	0.74	0.73
6	0.19	0.19	0.18
7.8	0.05	<LLOQ	<LLOQ
	Polymyxin B 5mg/kg IP
Time (h)	Mouse 1	Mouse 2	Mouse 3
0.28	8.21	8.26	8.3
0.56	12.4	12.47	12.5
0.81	10.32	10.27	10.22
1	9.08	9.03	8.95
1.7	6.65	6.59	6.55
2	5.54	5.51	5.49
4.4	1.73	1.72	1.71
5.95	0.81	0.81	0.8
7.57	0.37	0.36	0.36
<LLOQ: The concentration is below the lower limit of quantification (LLOQ).

## Sheet: Fig. 4b
	Figure 4b Rat PK (Plasma)
		Polymyxin B 1mg/kg IV
	Time (h)	Rat 1	Rat 2	Rat 3	Rat 4	Rat 5	Rat 6	Rat 7	Rat 8	Rat 9	Rat 10	Rat 11
	0.17	1.44	3.52	*	2.87	2.3	2.11	9.13	5.36	2.84	3.95	4.28
	0.33	1.33	2.1	4	2.43	1.56	1.59	5.11	3.79	2.32	2.62	2.57
	0.5	1.13	1.94	2.15	2.18	1.33	1.39	2.53	2.61	1.88	2.22	2.28
	1	0.81	1.39	1.58	1.72	0.77	1.1	1.81	1.74	1.41	1.38	1.54
	1.5	0.5	1.16	1.1	1.49	0.57	0.76	1.39	*	0.93	1.03	1.23
	2	0.64	1.1	0.81	0.84	0.5	0.61	0.95	0.91	0.69	0.78	1.03
	3	0.24	0.74	0.65	0.85	0.27	0.35	0.53	0.66	0.33	0.56	0.66
	4	0.26	0.55	0.49	0.62	0.13	0.23	0.29	0.47	0.16	0.42	0.49
	5	No sampling	No sampling	No sampling	No sampling	0.05	0.13	0.09	0.27	0.05	0.29	0.32
	6	0.08	0.32	0.2	0.22	<LLOQ	0.06	0.05	0.15	<LLOQ	0.19	0.23
		FADDI-365 1mg/kg IV
	Time (h)	Rat 1	Rat 2	Rat 3	Rat 4	Rat 5
	0.17	1.367	*	1.916	1.981	2.003
	0.33	1.123	*	1.741	1.642	1.449
	0.5	0.726	1.929	*	1.396	1.069
	1	0.428	0.765	0.726	0.851	0.478
	1.5	0.592	0.965	0.787	0.439	0.261
	2	0.169	0.615	0.312	0.274	0.145
	3	0.054	0.075	0.124	0.122	0.057
	4	0.039	0.093	0.046	0.075	0.033
	5	0.017	0.034	0.05	0.039	0.017
	6	0.013	0.01	0.019	<LLOQ	<LLOQ
	<LLOQ: The concentration is below the lower limit of quantification (LLOQ).
	* Blood sample was not available due to temporary blockage in the arterial cannula.

## Sheet: Fig. 4c
Figure 4c Moue PK (ELF)
	Polymyxin B 40mg/kg SC
Time (h)	Mouse 1	Mouse 2	Mouse 3	Mouse 4
0.25	0.1	0.248	<LLOQ	<LLOQ
0.5	0.319	0.703	0.189	0.49
1	2.207	0.953	1.165	2.104
2	0.92	0.837	2.841	2.636
4	3.545	2.937	2.977
6	3.75	3.625	2.794
8	3.505	3.641	No sampling
10	3.667	5.307	2.281
12	4.7	4.69	3.433
18	2.67	1.488	3.515
24	1.13	1.097	1.481
	FADDI-365 40mg/kg SC
Time (h)	Mouse 1	Mouse 2	Mouse 3
0.5	7.593	3.326	4.992
1	14.946	10.655	7.067
2	12.251	9.239	12.254
4	12.641	8.023	18.501
6	4.699	3.777	10.608
8	3.106	4.668	1.534
10	3.233	1.436	0.283
12	1.215	0.992	0.826
18	0.714	0.747	0.853
<LLOQ: The concentration is below the lower limit of quantification (LLOQ).

## Sheet: Fig. 5a
Sample	PC1	PC2
B_0h	-2.083	-23.2037
B_1h_1	25.3314	-3.08825
B_1h_2	9.78342	7.80247
B_1h_3	-28.551	-8.5623
B_1h_4	2.766	-0.520779
B_1h_5	-20.4568	-13.6332
B_1h_6	13.519	4.09219
B_1h_7	-23.669	-10.4273
B_1h_8	16.985	1.07129
B_1h_9	-27.5373	-10.3817
B_4h_1	25.6155	10.9629
B_4h_2	23.0811	18.8003
B_4h_3	-48.6065	5.62924
B_4h_4	31.4798	4.3558
B_4h_5	-49.6921	8.78854
B_4h_6	14.929	17.7865
B_4h_7	-50.6895	10.4689
B_4h_8	15.197	19.2649
B_4h_9	-54.5712	10.8811
C_0h	17.1087	-32.5421
C_1h_1	32.5702	-8.80522
C_1h_2	26.0477	0.346048
C_1h_3	-21.9587	-14.3331
C_1h_4	18.6578	-7.52776
C_1h_5	-16.0336	-15.9477
C_1h_6	26.7688	-0.00671027
C_1h_7	-21.8792	-13.0257
C_1h_8	35.1929	-4.54349
C_1h_9	-21.7657	-12.6654
C_4h_1	34.4497	8.75003
C_4h_2	22.4285	22.3992
C_4h_3	-51.0306	7.29575
C_4h_4	32.5929	13.2001
C_4h_5	-47.875	7.47769
C_4h_6	24.5007	19.3365
C_4h_7	-49.9227	8.53725
C_4h_8	28.6193	16.4824
C_4h_9	-50.4851	7.22454
D_0h	24.6995	-32.6316
D_1h_1	44.823	-15.1838
D_1h_2	44.3081	-7.7429
D_1h_3	-15.333	-17.4588
D_1h_4	31.9954	-12.2392
D_1h_5	-13.5412	-15.5584
D_1h_6	-19.7792	-15.2036
D_1h_7	-17.6622	-15.3444
D_1h_8	36.5179	-7.50145
D_1h_9	28.1267	0.401188
D_4h_1	24.0417	13.8393
D_4h_2	25.8031	18.0444
D_4h_3	-45.5989	5.18933
D_4h_4	33.905	7.98724
D_4h_5	-47.3531	7.7991
D_4h_6	23.9206	16.1684
D_4h_7	-47.3942	8.83953
D_4h_8	48.3786	0.477599
D_4h_9	-50.675	8.37871

## Sheet: Fig. 5b
mean FPKM						Gene label						Fold change																						Differential gene expression for all genes
Index	chr	start	end	abundance		Index	chr	start	end	Gene.Name		Index	chr	start	end	Col.L_Cont_1h.logFC	F287.L_Cont_1h.logFC	F319.L_Cont_1h.logFC	F365.L_Cont_1h.logFC	Col.L_Cont_4h.logFC	F287.L_Cont_4h.logFC	F319.L_Cont_4h.logFC	F365.L_Cont_4h.logFC	Col.H_Cont_1h.logFC	F287.H_Cont_1h.logFC	F319.H_Cont_1h.logFC	F365.H_Cont_1h.logFC	Col.H_Cont_4h.logFC	F287.H_Cont_4h.logFC	F319.H_Cont_4h.logFC	F365.H_Cont_4h.logFC			Col.L_Cont_1h.logFC	Col.L_Cont_1h.AveExpr	Col.L_Cont_1h.t	Col.L_Cont_1h.P.Value	Col.L_Cont_1h.adj.P.Val	Col.L_Cont_1h.B	Col.H_Cont_1h.logFC	Col.H_Cont_1h.AveExpr	Col.H_Cont_1h.t	Col.H_Cont_1h.P.Value	Col.H_Cont_1h.adj.P.Val	Col.H_Cont_1h.B	F287.L_Cont_1h.logFC	F287.L_Cont_1h.AveExpr	F287.L_Cont_1h.t	F287.L_Cont_1h.P.Value
1	NZ_CP008706.1	1590	2738	2.49024		1	NZ_CP008706.1	1590	2738	ABUW_RS00010		1	NZ_CP008706.1	1590	2738	-0.0502428	0.32353	0.149134	0.042059	0.105729	0.093639	0.135786	0.29956	0.444752	0.632869	0.543749	0.461073	1.06851	1.12398	1.17293	1.27145			-0.031719	8.33107	-0.182724	0.855827	0.977439	-7.40693	-0.14151	8.33107	-0.831887	0.409824	0.484736	-7.03504	0.0960068	8.33107	0.553604	0.582565
2	NZ_CP008706.1	2753	3835	2.00591		2	NZ_CP008706.1	2753	3835	recF		2	NZ_CP008706.1	2753	3835	-0.0902717	0.0662186	0.139618	0.0595595	-0.0871671	0.160826	-0.101369	-0.306845	-0.22942	0.000485704	-0.273604	-0.2583	-1.09564	-1.07681	-1.61221	-0.832452			-0.0502428	8.41391	-0.376688	0.708159	0.928147	-7.36981	0.444752	8.41391	3.35571	0.00160674	0.00422176	-2.26964	0.32353	8.41391	2.41213	0.0199582
3	NZ_CP008706.1	6870	7427	1.05853		3	NZ_CP008706.1	6870	7427	ABUW_RS00030		3	NZ_CP008706.1	6870	7427	-0.135119	-0.0175686	0.25117	0.507164	-0.463379	0.363618	0.0680552	0.401701	-0.492447	-0.758876	-0.566507	-0.638375	-0.534938	-1.15136	-1.88481	-1.90767			-0.0902717	6.67139	-0.46546	0.643826	0.92173	-7.37064	-0.22942	6.67139	-1.16005	0.25209	0.324054	-6.72664	0.0662186	6.67139	0.340524	0.735031
4	NZ_CP008706.1	7678	9609	1.78482		4	NZ_CP008706.1	7678	9609	ABUW_RS00035		4	NZ_CP008706.1	7678	9609	-0.0913633	0.285347	-0.15666	-0.0190667	0.0338396	0.216944	0.148423	0.125756	1.13515	1.17056	1.08341	1.28028	1.25571	1.23954	0.84981	1.36239			0.115681	10.331	0.764762	0.448368	0.846741	-7.04308	0.314786	10.331	2.1123	0.0401892	0.0688122	-5.12968	0.173149	10.331	1.14818	0.256905
5	NZ_CP008706.1	9866	10870	0.0390192		5	NZ_CP008706.1	9866	10870	ABUW_RS00040		5	NZ_CP008706.1	9866	10870	-0.847856	0.118056	0.280433	0.632592	-0.43212	0.168099	-0.526089	-0.135442	-1.42755	-2.16085	-2.20655	-2.19338	-3.41671	-3.33102	-2.4685	-2.14166			0.135179	6.98814	0.475383	0.636791	0.919522	-7.36561	0.710152	6.98814	2.49166	0.01643	0.0318547	-4.45621	0.0898315	6.98814	0.314488	0.75459
6	NZ_CP008706.1	11126	12133	1.91578		6	NZ_CP008706.1	11126	12133	ABUW_RS00045		6	NZ_CP008706.1	11126	12133	-0.481469	-0.735258	-0.635809	-0.648946	-0.830877	-1.1091	-1.08359	-1.27393	-1.65836	-1.07948	-1.76245	-1.09551	-3.55282	-2.65799	-3.10737	-2.56763			-0.135119	2.52301	-0.42074	0.675929	0.924637	-6.73348	-0.492447	2.52301	-1.2964	0.201382	0.266181	-5.77079	-0.0175686	2.52301	-0.0545542	0.956733
7	NZ_CP008706.1	12476	13480	0.413288		7	NZ_CP008706.1	12476	13480	ABUW_RS00050		7	NZ_CP008706.1	12476	13480	-0.14252	-0.165521	0.0434932	0.125961	-2.07263	-0.354884	-0.799149	-0.149902	0.770471	-0.842014	0.270861	-1.62393	0.161986	-0.309174	-1.28518	-1.01718			-0.0913633	6.75481	-0.495622	0.62255	0.913116	-7.33733	1.13515	6.75481	6.22006	1.41827e-07	1.18768e-06	6.81902	0.285347	6.75481	1.55401	0.127121
8	NZ_CP008706.1	13605	13940	2.17598		8	NZ_CP008706.1	13605	13940	erpA		8	NZ_CP008706.1	13605	13940	0.338261	-0.0777044	0.17002	0.326395	-0.0277505	0.0883348	-0.0812485	-0.0114539	-1.29377	-0.573063	-0.786709	-0.727545	-2.405	-1.14696	-1.03828	-1.90458			-0.847856	-0.258224	-1.49688	0.14134	0.522416	-5.20109	-1.42755	-0.258224	-2.26495	0.0283318	0.0509215	-3.75981	0.118056	-0.258224	0.222387	0.825009
9	NZ_CP008706.1	13998	14843	0.736515		9	NZ_CP008706.1	13998	14843	ABUW_RS00060		9	NZ_CP008706.1	13998	14843	-0.180822	-0.122401	0.220807	0.0640945	-0.450878	-0.138046	-0.454181	0.082392	-2.03348	-2.04859	-2.44468	-2.05834	-2.43969	-1.98445	-2.63041	-2.61802			-0.481469	6.01763	-2.23862	0.0301235	0.194947	-5.04007	-1.65836	6.01763	-6.53434	4.80975e-08	4.64901e-07	8.03569	-0.735258	6.01763	-3.34551	0.00165476
10	NZ_CP008706.1	16160	17392	2.14098		10	NZ_CP008706.1	16160	17392	ABUW_RS00070		10	NZ_CP008706.1	16160	17392	0.0385452	0.562312	0.261327	0.282884	0.106888	0.131892	0.416694	0.134255	1.12929	1.20189	1.16385	1.22336	1.319	1.40006	1.25567	1.25788			-0.14252	1.22455	-0.282549	0.778806	0.952827	-6.43362	0.770471	1.22455	1.5555	0.126767	0.180135	-5.25964	-0.165521	1.22455	-0.321726	0.749136
11	NZ_CP008706.1	18184	19769	1.93867		11	NZ_CP008706.1	18184	19769	ABUW_RS00075		11	NZ_CP008706.1	18184	19769	1.19619	0.459468	2.16224	1.30545	1.47361	2.68081	1.26498	3.79946	1.60878	0.816655	3.27298	3.16212	4.04131	5.36335	5.72788	4.20717			0.338261	5.43875	1.28208	0.206317	0.637576	-6.59571	-1.29377	5.43875	-3.81168	0.000413186	0.00128928	-0.714617	-0.0777044	5.43875	-0.284812	0.777083
12	NZ_CP008706.1	20369	23286	2.36415		12	NZ_CP008706.1	20369	23286	ABUW_RS00090		12	NZ_CP008706.1	20369	23286	1.04023	0.235572	1.78278	0.550773	0.447916	0.793672	0.096931	2.15419	1.29598	1.65916	2.68389	2.84126	4.58417	4.09102	4.91461	3.20835			-0.180822	1.80329	-0.439044	0.66271	0.924637	-6.71461	-2.03348	1.80329	-3.4663	0.00116421	0.00318127	-1.12185	-0.122401	1.80329	-0.290161	0.773013
13	NZ_CP008706.1	23453	23567	0.663042		13	NZ_CP008706.1	23453	23567	rrf		13	NZ_CP008706.1	23453	23567	-0.504632	-1.59371	-0.472058	-0.39509	-0.814761	-0.632408	-0.241594	-0.805841	-1.46351	-1.1165	-1.06859	-1.55446	1.55594	1.25292	3.20193	1.536			0.099772	7.3684	0.800496	0.42759	0.834755	-7.15717	0.451333	7.3684	3.60856	0.000763842	0.00221267	-1.59096	0.395848	7.3684	3.16701	0.00275153
14	NZ_CP008706.1	23706	24305	1.18508		14	NZ_CP008706.1	23706	24305	ABUW_RS00100		14	NZ_CP008706.1	23706	24305	-0.488129	-0.420204	-0.216822	-0.374589	-0.394515	0.17892	-0.107134	0.37647	-1.22055	-0.802351	-0.702066	-1.18774	-0.643437	0.158738	0.136133	-0.0848281			0.0385452	7.30538	0.189643	0.850434	0.975949	-7.46163	1.12929	7.30538	5.55911	1.36517e-06	8.56934e-06	4.57103	0.562312	7.30538	2.76184	0.0082657
15	NZ_CP008706.1	24363	25058	1.64278		15	NZ_CP008706.1	24363	25058	ABUW_RS00105		15	NZ_CP008706.1	24363	25058	-0.689697	-0.356202	-0.578326	-0.650195	0.0442774	-0.164007	-0.127279	-0.113775	-0.00099002	-0.219507	-0.282701	0.0110625	0.388303	1.05469	1.58973	1.61363			1.19619	5.41553	0.717053	0.477011	0.865558	-6.87398	1.60878	5.41553	0.942636	0.350853	0.425688	-6.60536	0.459468	5.41553	0.256141	0.798998
16	NZ_CP008706.1	27363	28667	2.22664		16	NZ_CP008706.1	27363	28667	rsmB		16	NZ_CP008706.1	27363	28667	-0.00297425	0.608626	0.398346	0.274424	-0.0356519	-0.0244551	0.0146285	-0.27331	1.36583	1.30644	1.38096	1.40077	1.42195	1.14127	1.07126	1.23787			0.530594	-0.316722	0.564536	0.575166	0.89932	-6.07526	-0.119478	-0.316722	-0.115521	0.908542	0.92804	-6.07642	-0.0128559	-0.316722	-0.0130462	0.989648
17	NZ_CP008706.1	28664	29626	2.14163		17	NZ_CP008706.1	28664	29626	fmt		17	NZ_CP008706.1	28664	29626	0.0634787	0.507923	0.160467	0.115797	0.0503395	-0.130574	-0.170532	-0.0604035	1.15488	1.19585	1.02693	1.16067	0.788552	0.781043	0.576569	0.787285			1.04023	7.39712	0.824618	0.413897	0.825198	-7.08271	1.29598	7.39712	1.01073	0.317498	0.392308	-6.83658	0.235572	7.39712	0.179743	0.858153
18	NZ_CP008706.1	29975	31804	2.78489		18	NZ_CP008706.1	29975	31804	ilvD		18	NZ_CP008706.1	29975	31804	0.350998	0.629442	0.424267	0.492574	0.0135377	-0.358765	-0.231194	-0.42232	1.06238	1.45379	1.34732	1.41106	0.983602	1.20946	0.982884	1.07345			-0.504632	-1.80074	-0.48854	0.627517	0.91574	-5.92402	-1.46351	-1.80074	-1.29509	0.201831	0.266369	-5.12041	-1.59371	-1.80074	-1.4416	0.156272
19	NZ_CP008706.1	32118	33407	1.71632		19	NZ_CP008706.1	32118	33407	ABUW_RS00135		19	NZ_CP008706.1	32118	33407	-0.0670108	-0.100601	-0.0891182	-0.0874539	-0.388177	-0.469749	-0.528933	-0.614291	-0.717982	-0.517736	-0.712583	-0.582703	-1.74318	-1.65891	-2.46363	-1.86052			-0.488129	3.05336	-1.31674	0.19453	0.615167	-6.11874	-1.22055	3.05336	-2.54225	0.0144906	0.0286611	-3.63077	-0.420204	3.05336	-1.115	0.270712
20	NZ_CP008706.1	33510	34217	0.861453		20	NZ_CP008706.1	33510	34217	ABUW_RS00140		20	NZ_CP008706.1	33510	34217	-0.288411	-0.178805	-0.048732	0.227759	-0.143263	-0.230946	-0.695009	-0.289701	-0.937631	-0.48718	-0.910414	-0.966999	-1.60799	-1.42577	-0.803883	-1.14283			-0.689697	4.81015	-2.97849	0.00463561	0.0500773	-3.16279	-0.00099002	4.81015	-0.00424249	0.996634	0.997429	-7.21579	-0.356202	4.81015	-1.56864	0.123672
21	NZ_CP008706.1	34226	35116	1.14015		21	NZ_CP008706.1	34226	35116	ABUW_RS00145		21	NZ_CP008706.1	34226	35116	0.00150631	0.204959	0.110319	0.189119	-0.325125	-0.028286	-0.410999	-0.131023	-0.834149	-0.211308	-0.59162	-0.371305	-1.21503	-0.812976	-0.75693	-1.42949			-0.137798	6.70734	-0.832564	0.409446	0.823104	-7.12283	0.0926406	6.70734	0.549593	0.58529	0.651864	-7.24231	-0.0434828	6.70734	-0.261652	0.794772
22	NZ_CP008706.1	36792	39476	2.44211		22	NZ_CP008706.1	36792	39476	ppc		22	NZ_CP008706.1	36792	39476	0.254123	0.83253	0.396809	0.286283	-0.823314	-0.830161	-0.605733	-0.946862	1.57518	2.10395	1.82251	2.00012	1.47063	1.88949	1.43389	1.77551			-0.00297425	7.65228	-0.019487	0.984538	0.998531	-7.48085	1.36583	7.65228	8.91107	1.55516e-11	4.00507e-10	15.9069	0.608626	7.65228	3.97214	0.000251828
23	NZ_CP008706.1	39647	40270	1.64975		23	NZ_CP008706.1	39647	40270	ABUW_RS00160		23	NZ_CP008706.1	39647	40270	0.579076	0.812729	1.00156	0.898648	1.30097	0.877043	1.18615	1.22477	-0.440173	0.174269	-0.275959	0.0115239	-0.815059	-0.316485	-1.19411	-1.11301			0.0634787	6.98519	0.400915	0.690362	0.925072	-7.3889	1.15488	6.98519	7.32923	3.1426e-09	4.16062e-08	10.6052	0.507923	6.98519	3.21505	0.00240285
24	NZ_CP008706.1	40420	41520	2.99948		24	NZ_CP008706.1	40420	41520	ABUW_RS00165		24	NZ_CP008706.1	40420	41520	0.334909	0.535708	0.271264	0.364483	0.163823	-0.0487646	0.104286	-0.189848	1.02128	1.27252	1.29761	1.25783	1.35493	1.5971	1.53523	1.36527			0.350998	9.98767	1.69794	0.0963593	0.416594	-5.95942	1.06238	9.98767	5.14709	5.5078e-06	2.95987e-05	3.28363	0.629442	9.98767	3.0368	0.00395187
25	NZ_CP008706.1	41523	44648	2.90658		25	NZ_CP008706.1	41523	44648	ABUW_RS00170		25	NZ_CP008706.1	41523	44648	0.392413	0.61312	0.444134	0.51861	0.311957	0.158909	0.282885	0.00712362	1.09035	0.983058	1.12237	0.998317	1.36559	1.18578	1.19251	1.08132			-0.0670108	5.94976	-0.413613	0.681104	0.924637	-7.3787	-0.717982	5.94976	-4.07396	0.000183174	0.000631115	-0.129425	-0.100601	5.94976	-0.615796	0.541102
26	NZ_CP008706.1	44788	45165	2.48457		26	NZ_CP008706.1	44788	45165	ABUW_RS00175		26	NZ_CP008706.1	44788	45165	0.136671	0.510937	0.361707	0.229861	-0.166864	0.035024	-0.0911898	-0.176795	0.894125	0.530374	0.629108	0.663771	1.07804	1.06484	1.22907	1.02881			-0.288411	2.26002	-0.788407	0.434553	0.840402	-6.43853	-0.937631	2.26002	-2.09905	0.0413993	0.0703714	-4.39631	-0.178805	2.26002	-0.484845	0.630116
27	NZ_CP008706.1	45270	46382	2.77872		27	NZ_CP008706.1	45270	46382	dnaJ		27	NZ_CP008706.1	45270	46382	0.0583511	0.326897	0.168935	0.120734	0.237796	0.343114	0.561409	0.398079	1.10295	1.39993	1.2471	1.37947	2.04406	2.27403	1.99371	2.05527			0.00150631	3.53981	0.00551292	0.995625	0.999094	-7.09209	-0.834149	3.53981	-2.34161	0.0236435	0.0434929	-4.16109	0.204959	3.53981	0.751616	0.456158
28	NZ_CP008706.1	46497	46847	0.71872		28	NZ_CP008706.1	46497	46847	ABUW_RS00185		28	NZ_CP008706.1	46497	46847	0.200695	0.388222	0.653436	0.567361	-0.120282	-0.18687	-0.443032	-0.625556	-0.560786	-0.477699	-0.444545	-1.01903	-1.88598	-1.52142	-2.92896	-2.1599			0.0330513	5.65777	0.158512	0.874756	0.983872	-7.33088	0.57376	5.65777	2.70338	0.00962228	0.0201671	-3.82152	0.233773	5.65777	1.12536	0.266347
29	NZ_CP008706.1	47032	47853	2.00938		29	NZ_CP008706.1	47032	47853	dapB		29	NZ_CP008706.1	47032	47853	0.0518793	0.328589	-0.045258	0.176419	-0.04992	-0.159749	-0.277484	-0.0338465	1.06351	1.28504	1.29307	1.28016	0.811679	1.2359	1.12095	0.977267			0.254123	9.2078	1.29805	0.200823	0.626634	-6.58333	1.57518	9.2078	7.925	4.15166e-10	7.65209e-09	12.6739	0.83253	9.2078	4.20626	0.000120592
30	NZ_CP008706.1	48599	49789	1.78063		30	NZ_CP008706.1	48599	49789	ABUW_RS00200		30	NZ_CP008706.1	48599	49789	-0.194776	0.0331011	0.144278	-0.229723	-0.861016	-1.02112	-0.884765	-1.47785	1.32413	1.03206	1.4506	1.26405	0.933916	0.43763	0.516762	0.639157			0.579076	4.58733	2.30181	0.0259832	0.173838	-4.7375	-0.440173	4.58733	-1.40971	0.165435	0.225212	-6.02607	0.812729	4.58733	3.24568	0.00220282
31	NZ_CP008706.1	49794	50597	1.41712		31	NZ_CP008706.1	49794	50597	dkgB		31	NZ_CP008706.1	49794	50597	-0.632853	-0.45514	-0.327005	-0.378119	-0.754435	-0.997068	-0.986953	-1.1673	0.443543	0.310134	0.42271	0.323064	-0.85679	-0.891245	-0.94503	-0.824431			0.334909	9.95465	1.48094	0.145525	0.52867	-6.28353	1.02128	9.95465	4.52584	4.3128e-05	0.000179979	1.27824	0.535708	9.95465	2.36744	0.0222282
32	NZ_CP008706.1	50718	51620	0.745543		32	NZ_CP008706.1	50718	51620	ABUW_RS00210		32	NZ_CP008706.1	50718	51620	0.251826	0.618744	0.296262	0.453363	0.234048	0.305089	0.0553046	0.543219	0.119083	0.887967	0.561496	0.793317	-0.625408	-1.29932	-2.35891	-1.60055			0.392413	11.2228	2.47795	0.0169946	0.131211	-4.36761	1.09035	11.2228	6.89939	1.37071e-08	1.48956e-07	9.27838	0.61312	11.2228	3.86549	0.000350285
33	NZ_CP008706.1	53496	54524	2.07015		33	NZ_CP008706.1	53496	54524	ABUW_RS00225		33	NZ_CP008706.1	53496	54524	0.302961	0.716461	0.495847	0.430167	-0.170047	-0.090467	0.112528	-0.284504	0.785987	1.40624	1.35666	1.48431	1.0744	1.69729	1.48561	1.55583			0.136671	6.76971	0.684033	0.497428	0.869581	-7.23355	0.894125	6.76971	4.47314	5.11822e-05	0.000210783	1.02492	0.510937	6.76971	2.55995	0.0138629
34	NZ_CP008706.1	57168	57530	2.17651		34	NZ_CP008706.1	57168	57530	ABUW_RS00250		34	NZ_CP008706.1	57168	57530	-1.05031	-0.561498	-0.886204	-0.733013	-0.478636	0.0135362	-0.398935	-0.63708	-0.259696	-0.300263	-0.273153	-0.320556	1.02789	1.23677	1.02936	0.83293			0.0583511	9.15042	0.291062	0.772328	0.952733	-7.38824	1.10295	9.15042	5.46043	1.9097e-06	1.14339e-05	4.29009	0.326897	9.15042	1.62655	0.110749
35	NZ_CP008706.1	57715	58452	2.25057		35	NZ_CP008706.1	57715	58452	ABUW_RS00255		35	NZ_CP008706.1	57715	58452	-1.6881	-1.73525	-2.00212	-1.91336	-1.65253	-0.387744	-1.30858	-1.22298	-1.35767	-1.31894	-1.4798	-1.3363	-0.657402	-0.760182	-0.672533	-0.733673			0.200695	0.677153	0.382515	0.703863	0.928147	-6.32351	-0.560786	0.677153	-0.943596	0.350367	0.425368	-5.78501	0.388222	0.677153	0.740775	0.462642
36	NZ_CP008706.1	58624	58782	1.48435		36	NZ_CP008706.1	58624	58782	ABUW_RS00260		36	NZ_CP008706.1	58624	58782	-1.94492	-2.83114	-2.95007	-2.54131	-2.32062	-1.52693	-2.10311	-1.31966	-4.17537	-3.68641	-3.68836	-4.57441	-2.323	-3.98197	-3.88842	-3.84198			0.0518793	6.25511	0.192626	0.84811	0.975949	-7.39034	1.06351	6.25511	3.99533	0.000234283	0.000779562	-0.403198	0.328589	6.25511	1.22676	0.226232
37	NZ_CP008706.1	58977	59435	0.954544		37	NZ_CP008706.1	58977	59435	ABUW_RS00265		37	NZ_CP008706.1	58977	59435	0.63481	0.496963	0.527626	0.908047	0.393433	0.763866	0.680214	1.04829	-0.546108	-0.327198	-0.859479	-0.889484	-2.9649	-2.74661	-3.12769	-2.58983			-0.303498	3.78342	-0.937804	0.353304	0.795969	-6.63562	-0.116368	3.78342	-0.327058	0.745126	0.795026	-6.87035	-0.228961	3.78342	-0.698617	0.488352
38	NZ_CP008706.1	59596	60717	1.57852		38	NZ_CP008706.1	59596	60717	ABUW_RS00270		38	NZ_CP008706.1	59596	60717	-1.22428	-1.98552	-1.5122	-1.8922	-1.03938	-0.996266	-0.797866	-0.941871	-3.19505	-2.82244	-2.86317	-2.93719	-2.59687	-2.15488	-2.05354	-2.06749			-0.194776	5.86662	-0.461085	0.646938	0.923628	-7.21732	1.32413	5.86662	3.30179	0.0018766	0.00481968	-2.34836	0.0331011	5.86662	0.079164	0.93725
39	NZ_CP008706.1	60823	62088	1.86653		39	NZ_CP008706.1	60823	62088	ABUW_RS00275		39	NZ_CP008706.1	60823	62088	-0.489434	-0.678265	-0.754071	-0.81885	-0.494632	-0.613622	-0.587287	-0.665409	-0.772102	-0.333964	-0.530288	-0.34099	-1.47679	-1.01469	-1.17733	-0.84369			-0.632853	4.30613	-1.88635	0.0656493	0.326078	-5.38082	0.443543	4.30613	1.38342	0.173297	0.234387	-6.15407	-0.45514	4.30613	-1.37322	0.176424
40	NZ_CP008706.1	62104	62943	1.23915		40	NZ_CP008706.1	62104	62943	ABUW_RS00280		40	NZ_CP008706.1	62104	62943	-0.7082	-1.10044	-0.876054	-0.807938	-1.25992	-0.488701	-1.09896	-0.948904	-1.72006	-1.7242	-1.69518	-1.95933	-1.94369	-2.09024	-3.62596	-2.18789			0.251826	2.15034	0.770805	0.444813	0.845122	-6.40148	0.119083	2.15034	0.325405	0.746369	0.796127	-6.47565	0.618744	2.15034	1.94477	0.0580076
41	NZ_CP008706.1	63229	63432	0.976051		41	NZ_CP008706.1	63229	63432	ABUW_RS00285		41	NZ_CP008706.1	63229	63432	-0.424354	-0.869726	-1.16726	0.274256	-0.166801	0.0950542	-0.509773	-0.665359	-3.20874	-1.67641	-1.43802	-1.70789	-4.01381	-3.92813	-2.83926	-3.78957			1.03064	-1.68469	1.30044	0.20001	0.625971	-5.30626	-0.00550227	-1.68469	-0.00621791	0.995066	0.996126	-5.95299	1.19708	-1.68469	1.51421	0.136899
42	NZ_CP008706.1	63622	64341	2.51104		42	NZ_CP008706.1	63622	64341	purC		42	NZ_CP008706.1	63622	64341	0.111168	0.478843	0.235902	0.004809	-0.262939	0.0125396	-0.0942907	-0.46797	1.22093	1.2232	1.20263	1.14741	1.76484	1.79752	1.63073	1.81394			0.0437755	4.13544	0.209636	0.834889	0.972184	-7.07975	0.342543	4.13544	1.542	0.130011	0.184121	-5.80739	0.321889	4.13544	1.55999	0.125703
43	NZ_CP008706.1	66219	66863	1.94127		43	NZ_CP008706.1	66219	66863	pncA		43	NZ_CP008706.1	66219	66863	0.106066	0.678759	0.28322	0.571318	0.284805	-0.254903	0.0271976	-0.0644136	0.692966	0.984161	0.771934	0.840595	-0.275689	-0.620123	-1.07788	-0.967466			0.302961	6.7447	1.23434	0.223423	0.669914	-6.68164	0.785987	6.7447	3.16651	0.00275544	0.00673858	-2.7641	0.716461	6.7447	2.93502	0.00521568
44	NZ_CP008706.1	66918	67856	1.56474		44	NZ_CP008706.1	66918	67856	ABUW_RS00310		44	NZ_CP008706.1	66918	67856	0.0372064	0.766499	0.29275	0.308895	-0.192663	-0.691731	-0.35463	-0.613078	1.27367	1.6947	1.6829	1.54331	0.455639	1.02978	0.979102	0.881928			0.0241077	4.21861	0.0864986	0.93145	0.992444	-7.16909	0.22507	4.21861	0.749579	0.457372	0.532092	-6.75642	0.402766	4.21861	1.4773	0.146493
45	NZ_CP008706.1	68034	69377	0.246273		45	NZ_CP008706.1	68034	69377	ABUW_RS00315		45	NZ_CP008706.1	68034	69377	0.18576	0.43665	0.00426628	0.597148	0.317039	0.554427	0.486453	1.07264	-0.615921	0.311873	0.150433	-0.470956	-1.20206	0.266827	-1.2519	-2.16691			0.00784809	3.72399	0.0281805	0.977642	0.998531	-7.08094	0.274222	3.72399	0.915152	0.364943	0.439522	-6.52931	0.555866	3.72399	2.0869	0.0425374
46	NZ_CP008706.1	69387	69860	0.53778		46	NZ_CP008706.1	69387	69860	ABUW_RS00320		46	NZ_CP008706.1	69387	69860	-0.814157	-0.246399	-0.159563	-0.46409	0.0823386	0.267787	-0.349619	0.153251	-1.67122	-1.6616	-1.47062	-1.01799	-1.90756	-2.29679	-0.857863	-1.47986			-0.294827	4.19296	-1.47553	0.146967	0.530822	-6.06911	0.191285	4.19296	0.920932	0.36195	0.436968	-6.62513	0.161751	4.19296	0.837115	0.40691
47	NZ_CP008706.1	70383	71438	2.13486		47	NZ_CP008706.1	70383	71438	hppD		47	NZ_CP008706.1	70383	71438	0.515352	1.09746	0.512031	1.44238	0.0135842	-0.294865	-0.430507	-0.0522546	-0.497797	-0.5164	-0.832834	-0.79144	-2.70716	-3.00042	-3.42749	-2.81793			-0.341569	5.7682	-1.83885	0.0724787	0.348853	-5.77107	-0.0445139	5.7682	-0.232631	0.817093	0.852934	-7.31521	-0.0532102	5.7682	-0.287772	0.77483
48	NZ_CP008706.1	71503	72282	1.72833		48	NZ_CP008706.1	71503	72282	ABUW_RS00330		48	NZ_CP008706.1	71503	72282	0.293196	0.797368	0.381471	0.846535	-0.0226394	0.060006	-0.196083	-0.178364	0.0291863	0.310489	0.21014	0.213658	-0.973401	-0.599719	-0.719423	-1.05674			-1.05031	5.66695	-6.56998	4.25467e-08	2.02501e-06	8.0274	-0.259696	5.66695	-1.62803	0.110434	0.160925	-6.02907	-0.561498	5.66695	-3.591	0.000804962
49	NZ_CP008706.1	72582	73130	2.36243		49	NZ_CP008706.1	72582	73130	ABUW_RS00335		49	NZ_CP008706.1	72582	73130	0.872305	1.72101	0.938825	2.26358	0.19756	-0.449377	-0.263104	-0.142223	-0.10308	-0.314741	-0.631679	-0.831031	-3.02655	-3.49012	-3.15095	-3.27846			-1.6881	6.91163	-9.38779	3.29561e-12	3.26092e-10	17.4389	-1.35767	6.91163	-7.50145	1.74636e-09	2.53526e-08	11.2187	-1.73525	6.91163	-9.60938	1.61657e-12
50	NZ_CP008706.1	73148	73780	2.3516		50	NZ_CP008706.1	73148	73780	maiA		50	NZ_CP008706.1	73148	73780	0.705301	1.5408	0.785887	1.94969	0.223028	-0.351024	-0.315125	-0.202639	-0.20743	-0.0497842	-0.554878	-0.902956	-2.67201	-2.33026	-2.94598	-2.49728			-1.94492	1.55061	-5.39545	2.38088e-06	7.4601e-05	4.45712	-4.17537	1.55061	-7.39698	2.49358e-09	3.4094e-08	11.2004	-2.83114	1.55061	-6.57262	4.21621e-08
51	NZ_CP008706.1	73767	75074	2.64071		51	NZ_CP008706.1	73767	75074	fahA		51	NZ_CP008706.1	73767	75074	0.90487	1.46631	0.905226	1.95202	0.152748	-0.572738	-0.317406	-0.405281	-0.547745	-0.0703353	-0.429183	-0.520472	-3.14194	-2.86678	-3.36727	-3.22663			0.63481	1.54371	1.50346	0.139641	0.519104	-5.61601	-0.546108	1.54371	-1.01681	0.314629	0.389146	-5.92351	0.496963	1.54371	1.12889	0.264869
52	NZ_CP008706.1	75433	76821	1.8553		52	NZ_CP008706.1	75433	76821	ABUW_RS00350		52	NZ_CP008706.1	75433	76821	0.790686	1.61843	0.921294	1.94769	0.0290783	-0.864133	-0.411388	-0.546731	0.452708	0.283785	0.239697	0.155587	-2.51193	-2.41723	-2.4605	-2.57279			-1.22428	5.08058	-4.8306	1.58461e-05	0.000374726	2.12853	-3.19505	5.08058	-9.14463	7.24858e-12	2.00402e-10	16.865	-1.98552	5.08058	-7.37298	2.70652e-09
53	NZ_CP008706.1	76984	77667	1.48501		53	NZ_CP008706.1	76984	77667	ABUW_RS00355		53	NZ_CP008706.1	76984	77667	2.40393	2.86861	3.96786	2.94137	2.47354	1.96197	3.16807	2.29082	2.80221	1.34884	1.98654	0.553269	1.61665	-0.130204	0.446206	-0.575518			-0.489434	6.49041	-2.82998	0.00690835	0.0669469	-3.72074	-0.772102	6.49041	-4.29291	9.14788e-05	0.00035098	0.490254	-0.678265	6.49041	-3.8828	0.000332098
54	NZ_CP008706.1	77810	79075	1.70133		54	NZ_CP008706.1	77810	79075	ABUW_RS00360		54	NZ_CP008706.1	77810	79075	3.61306	5.55795	7.19063	5.31117	5.6613	5.45532	7.23117	6.08592	2.47797	1.49642	1.87159	1.10744	2.78537	1.24449	1.24051	1.29858			-0.7082	3.60362	-2.42915	0.0191502	0.141319	-4.43811	-1.72006	3.60362	-4.3447	7.74797e-05	0.000304096	1.0749	-1.10044	3.60362	-3.46125	0.0011816
55	NZ_CP008706.1	79110	80222	1.11732		55	NZ_CP008706.1	79110	80222	ABUW_RS00365		55	NZ_CP008706.1	79110	80222	0.0445914	0.361717	0.303014	0.511706	-0.11349	0.3856	0.423302	0.487714	1.20004	0.666838	1.01931	0.70769	1.32455	0.188277	1.54273	0.72971			-0.424354	0.420207	-1.03837	0.304595	0.751566	-6.00563	-3.20874	0.420207	-5.55258	1.39587e-06	8.68986e-06	5.18124	-0.869726	0.420207	-1.96715	0.0552905
56	NZ_CP008706.1	80575	81327	1.69587		56	NZ_CP008706.1	80575	81327	hutC		56	NZ_CP008706.1	80575	81327	-0.675634	-0.787766	-1.46218	-0.519871	0.334084	0.735291	0.350724	0.461686	-1.58499	-1.23896	-1.32825	-1.69567	-0.115443	-0.527668	-0.701223	-0.875872			0.111168	7.66251	0.53964	0.59208	0.901669	-7.33176	1.22093	7.66251	5.89966	4.2624e-07	3.14865e-06	5.72628	0.478843	7.66251	2.31506	0.0251819
57	NZ_CP008706.1	81360	81899	1.35697		57	NZ_CP008706.1	81360	81899	ABUW_RS00375		57	NZ_CP008706.1	81360	81899	-0.471024	-0.709242	-1.33822	-0.276277	0.534218	1.10871	0.628577	0.795425	-0.966034	-0.423741	-0.676091	-0.912948	0.983547	0.664643	1.38706	0.743707			0.0107627	9.2883	0.0446887	0.964551	0.99659	-7.39149	0.843574	9.2883	3.4967	0.00106464	0.00294558	-1.82457	0.263544	9.2883	1.09212	0.280539
58	NZ_CP008706.1	82160	83827	2.32889		58	NZ_CP008706.1	82160	83827	hutU		58	NZ_CP008706.1	82160	83827	-0.930075	-0.87574	-1.88487	-0.299435	0.899567	0.0755229	0.344237	-0.134202	-1.73037	-0.839759	-1.26491	-1.61655	-0.553638	0.32909	-0.157634	-0.338089			0.0321242	9.09632	0.179044	0.858699	0.977804	-7.38306	0.443281	9.09632	2.494	0.0163351	0.0317089	-4.38328	0.166249	9.09632	0.9276	0.358517
59	NZ_CP008706.1	83915	85453	2.01722		59	NZ_CP008706.1	83915	85453	hutH		59	NZ_CP008706.1	83915	85453	-1.0534	-0.534344	-1.66889	-0.366977	0.32121	0.0774426	0.134797	-0.478725	-0.690016	-0.402813	-0.429723	-0.548208	0.0887775	0.190665	-0.00912673	0.325194			0.106066	5.73447	0.510602	0.612102	0.910347	-7.26418	0.692966	5.73447	3.29945	0.00188923	0.00484551	-2.36284	0.678759	5.73447	3.32919	0.0017345
60	NZ_CP008706.1	85518	86930	1.76573		60	NZ_CP008706.1	85518	86930	ABUW_RS00390		60	NZ_CP008706.1	85518	86930	-0.679856	-0.240595	-1.14792	-0.170974	0.260485	0.0598268	0.0892956	-0.198623	0.476012	-0.0468101	0.428999	0.353649	1.40507	1.04175	1.28949	1.4767			0.0372064	4.95168	0.154708	0.877737	0.98575	-7.18757	1.27367	4.95168	5.53817	1.46602e-06	9.02167e-06	4.70373	0.766499	4.95168	3.35817	0.00159534
61	NZ_CP008706.1	86982	88187	1.53429		61	NZ_CP008706.1	86982	88187	ABUW_RS00395		61	NZ_CP008706.1	86982	88187	-0.472818	-0.00775406	-0.809475	0.00627111	-0.0233542	0.115987	0.0175527	-0.384765	0.722451	0.249914	0.435816	0.472473	1.09177	0.712744	0.799401	0.97133			0.18576	1.06202	0.405001	0.687377	0.924637	-6.39612	-0.615921	1.06202	-1.16208	0.251273	0.323225	-5.62314	0.43665	1.06202	0.964713	0.339796
62	NZ_CP008706.1	89373	91199	0.776273		62	NZ_CP008706.1	89373	91199	ABUW_RS00405		62	NZ_CP008706.1	89373	91199	-0.524372	-0.367816	-0.561057	-0.432676	-0.0242388	0.428352	-0.211574	0.18455	-1.91018	-2.22484	-1.85187	-2.42537	-2.81009	-3.17194	-1.83512	-2.81985			-0.814157	0.40427	-1.19147	0.239656	0.686097	-5.70812	-1.67122	0.40427	-2.12169	0.0393505	0.0674882	-4.10566	-0.246399	0.40427	-0.378998	0.706455
63	NZ_CP008706.1	91299	91937	0.914875		63	NZ_CP008706.1	91299	91937	ABUW_RS00410		63	NZ_CP008706.1	91299	91937	-0.647846	-0.194993	-0.827032	-1.26407	-0.521506	-0.335803	-0.520692	-0.0456797	-0.666014	-0.696726	-1.5387	-0.632772	-1.48342	-1.02391	-1.3177	-0.841147			0.515352	6.63451	1.26737	0.211481	0.648369	-6.666	-0.497797	6.63451	-1.12195	0.267778	0.341304	-6.69192	1.09746	6.63451	2.69658	0.00979275
64	NZ_CP008706.1	91961	92761	1.36778		64	NZ_CP008706.1	91961	92761	murI		64	NZ_CP008706.1	91961	92761	-0.678069	-0.391642	-1.10776	-0.480684	-0.63647	0.555192	-0.43496	0.189965	-0.393458	-0.291183	-0.490707	-0.276033	0.0499795	0.164288	-0.162406	-0.0280394			0.293196	5.33343	1.64321	0.107243	0.444432	-6.01388	0.0291863	5.33343	0.148519	0.882591	0.906953	-7.18193	0.797368	5.33343	4.54975	3.98966e-05
65				0.330868		65	NZ_CP008706.1	94238	95305	ABUW_RS00425		65	NZ_CP008706.1	94238	95305	-0.123602	0.10754	-0.44261	-0.203911	0.113278	0.513027	-0.273193	0.612201	0.32871	0.361778	0.219069	0.0147878	-0.896936	-0.630886	-0.234874	-2.93054			0.872305	6.32904	2.88527	0.00596236	0.0610857	-3.54484	-0.10308	6.32904	-0.307558	0.759824	0.806761	-7.22641	1.72101	6.32904	5.71993	7.88616e-07
66	NZ_CP008706.1	94238	95305	0.919669		66	NZ_CP008706.1	95292	98285	ABUW_RS00430		66	NZ_CP008706.1	95292	98285	-0.513652	0.163903	-0.192542	-0.1236	-0.370495	0.568413	0.247462	0.903081	0.441315	-0.24834	-0.312322	-0.469098	-1.23514	-1.58015	-1.04643	-0.94503			0.705301	6.65504	1.71606	0.092964	0.410746	-6.01295	-0.20743	6.65504	-0.468679	0.64154	0.704084	-7.22149	1.5408	6.65504	3.73494	0.000522032
67	NZ_CP008706.1	95292	98285	0.659903		67	NZ_CP008706.1	100659	102497	glmS		67	NZ_CP008706.1	100659	102497	0.04332	0.605282	0.350804	0.150412	-0.200957	0.0733564	0.339977	0.0680232	1.55429	0.962651	1.27451	1.21866	2.8278	2.27015	2.49278	2.41492			0.90487	8.59312	2.76226	0.00825647	0.076276	-3.83955	-0.547745	8.59312	-1.72562	0.091213	0.137625	-5.93396	1.46631	8.59312	4.4254	5.97385e-05
68				1.49618		68	NZ_CP008706.1	102510	103874	glmU		68	NZ_CP008706.1	102510	103874	-0.0296263	0.546324	0.150666	0.140148	-0.332409	0.171581	0.194542	0.0184627	1.59538	1.09307	1.31618	1.14694	2.66217	1.98585	2.06669	2.05697			0.790686	6.25142	2.69682	0.00978671	0.0859717	-3.96756	0.452708	6.25142	1.44503	0.155311	0.213673	-6.23768	1.61843	6.25142	5.60461	1.16909e-06
69	NZ_CP008706.1	100659	102497	2.93407		69	NZ_CP008706.1	103891	104406	ABUW_RS00450		69	NZ_CP008706.1	103891	104406	-0.0838904	0.596064	0.289558	-0.458167	-0.689483	-0.319179	-0.0737349	-0.888722	1.77621	1.06494	1.67702	1.25797	1.86787	1.72277	2.28644	2.02415			2.40393	3.83153	4.01565	0.000219883	0.003758	0.120105	2.80221	3.83153	4.58683	3.53496e-05	0.000150868	1.93336	2.86861	3.83153	4.87578	1.36404e-05
70	NZ_CP008706.1	102510	103874	2.76947		70	NZ_CP008706.1	105317	105766	nusB		70	NZ_CP008706.1	105317	105766	0.0809821	0.732939	0.323843	0.126168	-0.204932	0.0721392	0.0926507	-0.146709	1.80339	1.73884	1.70077	1.74035	2.40818	2.51726	2.36408	2.59352			3.61306	4.03103	2.98138	0.00459928	0.0499822	-2.56601	2.47797	4.03103	1.82088	0.0752139	0.116813	-4.87094	5.55795	4.03103	4.73331	2.18565e-05
71	NZ_CP008706.1	103891	104406	2.43379		71	NZ_CP008706.1	105770	106240	ribE		71	NZ_CP008706.1	105770	106240	0.0332765	0.672307	0.211849	0.190056	-0.310238	-0.0184447	0.0146187	0.00392923	1.60171	1.66289	1.64994	1.62993	2.47817	2.92577	3.24111	2.93409			0.0445914	3.75538	0.146668	0.884043	0.986154	-6.99271	1.20004	3.75538	4.13659	0.00015038	0.000540047	0.357476	0.361717	3.75538	1.21855	0.229305
72	NZ_CP008706.1	105317	105766	2.69871		72	NZ_CP008706.1	106252	107373	ABUW_RS00470		72	NZ_CP008706.1	106252	107373	0.0129151	0.44422	0.125637	0.108087	-0.126584	-0.148683	-0.0449181	-0.293521	1.21307	1.30323	1.24318	1.37249	1.87162	1.83649	1.57241	1.77477			-0.675634	5.04804	-2.71718	0.00928472	0.0831203	-3.95691	-1.58499	5.04804	-5.40662	2.29239e-06	1.35312e-05	4.23778	-0.787766	5.04804	-3.10494	0.00327304
73	NZ_CP008706.1	105770	106240	2.63442		73	NZ_CP008706.1	108980	110203	serB		73	NZ_CP008706.1	108980	110203	0.161709	0.535524	0.2557	0.304557	0.00857797	-0.154933	-0.179349	-0.141486	1.28924	1.48263	1.42723	1.48176	1.49144	1.65285	1.58595	1.61047			-0.471024	3.50607	-1.51756	0.136053	0.513301	-6.0163	-0.966034	3.50607	-2.51462	0.0155225	0.0303824	-3.89424	-0.709242	3.50607	-2.14769	0.0371073
74	NZ_CP008706.1	106252	107373	3.00771		74	NZ_CP008706.1	110613	110948	ABUW_RS00485		74	NZ_CP008706.1	110613	110948	-0.315969	0.184126	0.353324	0.280768	0.130761	0.242393	-0.183472	0.276495	-0.101099	0.0976352	-0.0541859	0.00944708	-1.1484	-0.746783	-0.545473	-0.911033			-0.930075	8.31998	-2.40986	0.0200682	0.146233	-4.62362	-1.73037	8.31998	-4.57384	3.68821e-05	0.000157052	1.38537	-0.87574	8.31998	-2.27417	0.0277272
75	NZ_CP008706.1	108980	110203	2.36821		75	NZ_CP008706.1	119213	119884	ABUW_RS00530		75	NZ_CP008706.1	119213	119884	0.257672	0.280967	0.379505	0.35013	0.0245426	0.220695	0.236506	-0.010168	0.124448	0.331181	0.411159	0.213907	-1.43747	-0.633246	-0.473684	-1.25465			-1.0534	7.243	-3.48549	0.00110037	0.0153237	-1.98132	-0.690016	7.243	-2.2727	0.027823	0.0501027	-4.90859	-0.534344	7.243	-1.76191	0.0848127
76	NZ_CP008706.1	110613	110948	2.95388		76	NZ_CP008706.1	120081	120914	ABUW_RS00535		76	NZ_CP008706.1	120081	120914	0.666567	1.4442	1.15535	1.28502	0.270021	0.281119	0.667895	0.242156	2.51913	2.38504	2.66457	1.99588	3.06948	2.94625	3.53392	2.41607			-0.679856	6.22573	-2.244	0.0297493	0.193525	-5.00181	0.476012	6.22573	1.60166	0.116162	0.16728	-6.12266	-0.240595	6.22573	-0.804439	0.425333
77	NZ_CP008706.1	119213	119884	1.47749		77	NZ_CP008706.1	120971	122356	ABUW_RS00540		77	NZ_CP008706.1	120971	122356	0.183855	0.35992	0.675914	0.318461	0.824605	0.618911	1.19129	0.555073	0.615944	0.187281	0.533848	0.0423324	0.967763	0.754092	0.741074	0.431322			-0.472818	5.27547	-1.93627	0.0590705	0.309338	-5.48761	0.722451	5.27547	3.07	0.00360614	0.00854385	-2.94282	-0.00775406	5.27547	-0.0326571	0.974091
78	NZ_CP008706.1	120081	120914	1.91352		78	NZ_CP008706.1	123627	124937	ABUW_RS00550		78	NZ_CP008706.1	123627	124937	-0.0824582	0.0518228	0.020952	-0.0358004	0.188066	0.17287	0.329551	0.0985454	0.273105	0.314919	0.388347	0.25158	1.00666	0.925852	0.702575	0.66685			-0.499631	3.31566	-1.79437	0.07941	0.369532	-5.38717	0.00664213	3.31566	0.0230086	0.981744	0.985679	-6.86724	0.110637	3.31566	0.426998	0.671398
79	NZ_CP008706.1	120971	122356	2.10364		79	NZ_CP008706.1	124951	125514	ABUW_RS00555		79	NZ_CP008706.1	124951	125514	-0.0820944	0.0161955	-0.0672048	0.0527426	0.228006	0.339986	0.405924	-0.0316257	0.271894	0.244643	0.34879	0.00820059	1.0013	0.681377	0.582337	0.345555			-0.524372	2.97537	-1.60878	0.114592	0.462265	-5.88289	-1.91018	2.97537	-3.9788	0.000246659	0.000815687	0.106504	-0.367816	2.97537	-1.11572	0.270407
80	NZ_CP008706.1	123627	124937	2.19882		80	NZ_CP008706.1	125574	126113	ABUW_RS00560		80	NZ_CP008706.1	125574	126113	-0.148094	0.147594	-0.138725	-0.0175784	0.181432	0.400905	0.286954	0.627801	0.335656	0.321514	0.270103	0.000589764	1.44791	1.02401	0.868224	0.434538			-0.647846	2.19935	-1.89077	0.0650417	0.325155	-5.09917	-0.666014	2.19935	-1.71433	0.0932838	0.140019	-5.22353	-0.194993	2.19935	-0.600327	0.551272
81	NZ_CP008706.1	124951	125514	2.45166		81	NZ_CP008706.1	127874	128389	ABUW_RS00570		81	NZ_CP008706.1	127874	128389	-0.196685	-0.058444	-0.340144	-0.0778315	0.0451413	0.304425	0.272372	0.361138	0.812674	0.764103	0.990505	0.992878	1.65928	1.61125	1.97451	1.61874			-0.678069	4.08832	-2.49883	0.0161415	0.126475	-4.24406	-0.393458	4.08832	-1.34492	0.185326	0.247805	-6.18291	-0.391642	4.08832	-1.44892	0.154227
82	NZ_CP008706.1	125574	126113	1.7552		82	NZ_CP008706.1	128519	131860	ABUW_RS00575		82	NZ_CP008706.1	128519	131860	-0.318656	0.130941	-0.476755	-0.136647	-0.0422664	0.653218	0.395091	0.678184	1.21675	1.02796	1.1793	1.51169	1.27714	1.31702	1.03311	1.50996			-1.34013	-0.963891	-1.60119	0.116265	0.466051	-4.91382	-1.88073	-0.963891	-2.04951	0.0462119	0.0771909	-4.06392	-1.28319	-0.963891	-1.52624	0.133882
83	NZ_CP008706.1	127874	128389	1.93794		83	NZ_CP008706.1	131872	133620	ABUW_RS19650		83	NZ_CP008706.1	131872	133620	-0.387094	-0.24489	-0.404764	-0.339173	-0.277986	-0.351827	-0.26872	-0.156692	-1.73028	-1.11827	-1.49073	-1.0174	-4.0651	-2.29003	-0.81432	-1.65651			-0.123602	2.87314	-0.374904	0.709477	0.928571	-6.88387	0.32871	2.87314	0.950284	0.346996	0.422196	-6.3965	0.10754	2.87314	0.330549	0.742505
84	NZ_CP008706.1	128519	131860	1.33176		84	NZ_CP008706.1	136197	137540	ABUW_RS00605		84	NZ_CP008706.1	136197	137540	1.81789	2.20015	2.78131	2.23788	2.11549	1.73704	2.57096	1.79895	0.694006	0.428946	0.458401	0.25619	-0.0216253	-0.176787	0.118048	-0.469417			-0.513652	3.4029	-1.51839	0.135845	0.513301	-5.94318	0.441315	3.4029	1.33381	0.188913	0.252242	-6.16204	0.163903	3.4029	0.516151	0.608252
85	NZ_CP008706.1	131872	133620	0.90681		85	NZ_CP008706.1	138348	140231	parE		85	NZ_CP008706.1	138348	140231	0.126933	0.671042	0.542053	0.391397	0.0985855	-0.261869	0.202214	0.0217738	1.22364	1.41047	1.46502	1.52528	1.63332	1.8811	1.92607	1.95209			-0.212445	5.1831	-0.873848	0.386796	0.813646	-6.9495	0.873035	5.1831	3.6761	0.000623689	0.00185235	-1.28421	0.606361	5.1831	2.60324	0.012431
86	NZ_CP008706.1	136197	137540	2.01333		86	NZ_CP008706.1	140353	140877	ABUW_RS00620		86	NZ_CP008706.1	140353	140877	-0.202579	0.317234	0.0703805	0.39311	0.174228	0.108205	0.20729	0.224659	1.06167	1.28535	1.02189	1.29903	1.98295	2.37282	1.97952	1.90329			-0.120474	0.910974	-0.182452	0.856039	0.977439	-6.53463	-1.09899	0.910974	-1.38893	0.171626	0.232379	-5.38291	0.419659	0.910974	0.66589	0.508849
87	NZ_CP008706.1	138348	140231	2.32681		87	NZ_CP008706.1	143273	143998	ABUW_RS00635		87	NZ_CP008706.1	143273	143998	-0.0379811	0.369866	-0.165148	-0.171517	0.44903	0.667794	0.489998	0.89145	1.37831	1.60966	1.30583	1.58031	2.38391	1.76159	1.91686	1.95861			0.04332	10.3287	0.258288	0.797351	0.958663	-7.31751	1.55429	10.3287	9.07638	9.05414e-12	2.44918e-10	16.544	0.605282	10.3287	3.57067	0.000855206
88	NZ_CP008706.1	140353	140877	1.4401		88	NZ_CP008706.1	144121	145488	ABUW_RS00640		88	NZ_CP008706.1	144121	145488	0.380278	0.296808	0.205538	0.415959	-0.6171	-0.529205	-0.416282	-0.67905	-0.244322	0.268392	0.236456	0.043289	-1.33819	0.584304	0.0765469	0.179467			-0.0296263	9.38168	-0.23246	0.817224	0.96725	-7.36794	1.59538	9.38168	12.2325	5.62612e-16	5.28855e-14	26.1855	0.546324	9.38168	4.24126	0.000107883
89	NZ_CP008706.1	143273	143998	1.51466		89	NZ_CP008706.1	145833	146336	uraD		89	NZ_CP008706.1	145833	146336	-0.327327	-0.330936	-0.371777	-0.0290169	0.161588	-0.428048	-0.370268	-0.767035	-1.96501	-3.26995	-2.54422	-2.37637	-3.61292	-2.47692	-2.16959	-2.35429			-0.0838904	6.78712	-0.285664	0.776434	0.952804	-7.41903	1.77621	6.78712	6.11961	2.00325e-07	1.6026e-06	6.47656	0.596064	6.78712	2.04847	0.0463176
90	NZ_CP008706.1	144121	145488	0.985863		90	NZ_CP008706.1	146436	147455	puuE		90	NZ_CP008706.1	146436	147455	0.772931	1.07188	0.990104	1.09293	0.735348	0.653178	0.919055	0.740672	0.77496	1.04004	1.02916	0.886945	1.43926	1.22332	0.345025	1.15452			-0.0666425	7.25509	-0.413699	0.681041	0.924637	-7.39395	0.782683	7.25509	4.85775	1.44821e-05	6.91023e-05	2.2482	0.430401	7.25509	2.66317	0.0106713
91	NZ_CP008706.1	145833	146336	0.469907		91	NZ_CP008706.1	147645	148004	ABUW_RS00660		91	NZ_CP008706.1	147645	148004	-0.260074	-0.0973274	-1.19002	-0.396837	-0.455734	0.237008	-0.775531	0.270641	0.446249	1.15172	0.749932	0.5019	1.74106	2.85945	3.06147	2.35605			0.0809821	7.45809	0.346649	0.730455	0.936395	-7.41654	1.80339	7.45809	7.68324	9.41178e-10	1.51232e-08	11.8097	0.732939	7.45809	3.13545	0.00300606
92	NZ_CP008706.1	146436	147455	0.895259		92	NZ_CP008706.1	151323	152405	ABUW_RS00680		92	NZ_CP008706.1	151323	152405	-0.354425	0.0449926	0.0459245	0.178194	-0.447178	-0.0873764	-0.31698	0.00368688	-1.42798	-1.93923	-2.06537	-2.23589	-5.41044	-5.01407	-4.96794	-4.89945			0.0332765	7.17613	0.119346	0.905527	0.988367	-7.45431	1.60171	7.17613	5.80723	5.85034e-07	4.11051e-06	5.41535	0.672307	7.17613	2.42908	0.0191533
93	NZ_CP008706.1	147645	148004	2.62817		93	NZ_CP008706.1	152692	153603	ABUW_RS00685		93	NZ_CP008706.1	152692	153603	-0.226754	0.110495	0.192398	0.201654	-0.13328	-0.0114625	-0.0991887	0.168163	-0.36958	-0.667684	-0.837773	-0.891499	-0.66979	-1.04148	-1.15427	-1.35207			0.0129151	9.93799	0.0670246	0.946856	0.994631	-7.37973	1.21307	9.93799	6.2241	1.39873e-07	1.17694e-06	6.91835	0.44422	9.93799	2.29015	0.0267064
94	NZ_CP008706.1	151323	152405	1.0463		94	NZ_CP008706.1	153753	154190	ABUW_RS00690		94	NZ_CP008706.1	153753	154190	0.338169	0.277301	0.233688	0.878956	0.665507	-0.180849	0.164196	0.460486	0.0145205	-0.346304	-0.0658208	-0.504856	-0.809715	-0.947791	-0.87994	-1.50301			0.0433531	8.57549	0.245887	0.806878	0.962214	-7.39535	0.428198	8.57549	2.45259	0.0180857	0.0344361	-4.50159	0.260141	8.57549	1.47343	0.147531
95	NZ_CP008706.1	152692	153603	1.22018		95	NZ_CP008706.1	154228	154578	ABUW_RS00695		95	NZ_CP008706.1	154228	154578	0.570429	0.213971	0.769264	0.624437	0.193961	-0.523795	-0.700333	-0.2251	-0.000947954	0.213291	0.345249	0.167538	-1.39101	-0.204777	0.02204	-0.148942			0.161709	7.97331	1.39146	0.170861	0.573094	-6.51346	1.28924	7.97331	11.035	1.9122e-14	1.08354e-12	22.616	0.535524	7.97331	4.58817	3.51951e-05
96	NZ_CP008706.1	153753	154190	2.3301		96	NZ_CP008706.1	155034	155858	xth		96	NZ_CP008706.1	155034	155858	-0.00968802	0.414648	0.240589	0.138909	-0.242787	-0.411986	-0.306955	-0.582487	1.0183	0.996427	1.13316	1.23279	1.07009	0.887413	0.787671	1.08974			-0.315969	8.11632	-1.57011	0.123329	0.48304	-6.24621	-0.101099	8.11632	-0.502831	0.617512	0.68332	-7.28201	0.184126	8.11632	0.90864	0.368335
97	NZ_CP008706.1	154228	154578	1.29219		97	NZ_CP008706.1	155897	156547	pyrE		97	NZ_CP008706.1	155897	156547	0.0602227	0.488345	0.00881524	0.146255	-0.250075	-0.0434082	-0.340916	-0.585193	1.36124	1.24758	1.33109	1.39675	1.47763	1.07409	0.941496	1.03964			-0.0490802	8.714	-0.278545	0.781858	0.953882	-7.37725	-0.0971741	8.714	-0.562627	0.576455	0.644889	-7.21662	-0.0123228	8.714	-0.0701867	0.944353
98	NZ_CP008706.1	155034	155858	2.2234		98	NZ_CP008706.1	156598	158757	ABUW_RS00710		98	NZ_CP008706.1	156598	158757	-0.228677	-0.0468787	0.0252333	-0.133923	-0.120781	0.314752	-0.179849	0.11537	-0.645959	-0.646687	-0.760845	-0.44358	-1.54912	-1.87789	-2.74013	-1.68498			-0.031764	2.84506	-0.112147	0.911201	0.988395	-6.82024	0.0269233	2.84506	0.0856778	0.932099	0.945681	-6.66159	0.348767	2.84506	1.27339	0.209356
99	NZ_CP008706.1	155897	156547	1.91163		99	NZ_CP008706.1	159390	160334	gshB		99	NZ_CP008706.1	159390	160334	0.0332551	0.415728	0.132468	0.300906	0.156441	0.227976	0.170428	0.183436	0.830145	0.694781	0.841594	0.747011	0.912193	1.00427	0.922105	0.785705			0.230389	6.3119	1.5744	0.122335	0.481149	-6.23483	0.164136	6.3119	1.08361	0.284255	0.358417	-6.78014	0.281592	6.3119	1.91422	0.0619027
100	NZ_CP008706.1	156598	158757	0.630154		100	NZ_CP008706.1	161681	163129	murC		100	NZ_CP008706.1	161681	163129	0.0632145	0.578916	0.502453	0.257654	-0.373477	-0.12716	-0.0335965	-0.26097	1.08966	0.710919	0.968815	0.858032	0.292487	-0.0752918	-0.0827417	0.189712			0.187798	6.35457	1.06629	0.291925	0.739009	-6.88247	0.593913	6.35457	3.32397	0.00176079	0.00455647	-2.34836	0.416261	6.35457	2.36291	0.0224707
101	NZ_CP008706.1	159390	160334	1.84805		101	NZ_CP008706.1	163167	164093	ABUW_RS00735		101	NZ_CP008706.1	163167	164093	0.0942157	0.705828	0.464038	0.347885	-0.334851	-0.0538482	0.0482999	-0.199092	1.23004	0.896636	1.12231	1.00803	1.36102	1.11879	1.06607	1.07151			-0.0351774	7.01675	-0.255694	0.799341	0.958689	-7.44339	0.606282	7.01675	4.39446	6.60127e-05	0.000264332	0.773986	0.231518	7.01675	1.68136	0.099556
102	NZ_CP008706.1	161681	163129	2.51814		102	NZ_CP008706.1	164096	164950	ABUW_RS00740		102	NZ_CP008706.1	164096	164950	0.0565339	0.62251	0.513155	0.235531	-0.453669	0.02491	0.0656763	-0.460903	1.22219	0.884026	1.01726	1.09735	1.50345	1.17526	1.15757	1.37523			-0.329331	6.829	-1.92078	0.0610479	0.314371	-5.67099	0.123847	6.829	0.716737	0.477205	0.551072	-7.15046	-0.282158	6.829	-1.63845	0.108236
103	NZ_CP008706.1	163167	164093	2.54317		103	NZ_CP008706.1	166438	167613	ftsZ		103	NZ_CP008706.1	166438	167613	0.29988	0.838058	0.686541	0.326004	-0.22407	-0.516436	-0.0328539	-0.361728	1.49854	1.37173	1.55457	1.4753	1.51463	1.58922	1.81448	1.60479			0.109119	6.54218	0.614498	0.541951	0.886529	-7.27291	0.324936	6.54218	1.79256	0.0797036	0.122621	-5.80414	0.519925	6.54218	2.93713	0.00518609
104	NZ_CP008706.1	164096	164950	2.29993		104	NZ_CP008706.1	167724	168626	ABUW_RS00755		104	NZ_CP008706.1	167724	168626	-0.276409	-0.157736	-0.186522	-0.199071	0.332185	0.253948	0.184159	0.250581	-0.747036	-0.47804	-0.536646	-0.521894	-2.08463	-1.61243	-1.76239	-1.86097			0.382166	6.18469	2.10513	0.0408405	0.244134	-5.29324	0.124991	6.18469	0.652347	0.517464	0.589953	-7.11777	0.708438	6.18469	3.91228	0.00030321
105	NZ_CP008706.1	166438	167613	3.14285		105	NZ_CP008706.1	168724	169164	ABUW_RS00760		105	NZ_CP008706.1	168724	169164	0.408353	1.11626	1.75792	0.995572	1.76753	0.836962	1.75682	1.15544	-0.401592	-0.486101	-0.243022	-0.0680119	-0.793696	-0.428531	-0.556453	-0.432685			0.257672	4.23676	1.27782	0.207804	0.641496	-6.42589	0.124448	4.23676	0.556141	0.580843	0.647926	-6.92224	0.280967	4.23676	1.3783	0.174861
106	NZ_CP008706.1	167724	168626	1.81809		106	NZ_CP008706.1	169272	169964	ABUW_RS00765		106	NZ_CP008706.1	169272	169964	0.711222	1.14616	1.8456	1.17358	1.32881	0.911356	1.27714	0.889576	-0.417037	-0.372118	-0.247293	-0.351723	-0.866909	-0.608838	-0.792686	-0.728091			0.666567	5.6374	2.60892	0.0122535	0.102767	-4.02012	2.51913	5.6374	10.4388	1.18538e-13	5.18259e-12	20.8818	1.4442	5.6374	5.86765	4.75672e-07
107	NZ_CP008706.1	168724	169164	2.46778		107	NZ_CP008706.1	172935	174914	ABUW_RS00775		107	NZ_CP008706.1	172935	174914	-0.379079	-0.216854	-0.260838	-0.657356	-0.642149	-0.991175	-0.716597	-1.08892	0.676316	0.668675	0.772335	0.83048	0.62514	0.858489	0.948027	0.964533			0.183855	7.38912	0.924087	0.360323	0.796689	-7.04105	0.615944	7.38912	3.10792	0.00324598	0.00778869	-2.95846	0.35992	7.38912	1.80545	0.077633
108	NZ_CP008706.1	169272	169964	2.30846		108	NZ_CP008706.1	175063	175335	ABUW_RS00780		108	NZ_CP008706.1	175063	175335	-0.597982	-0.741068	-0.738411	-1.09269	0.00965672	-0.244752	-0.186927	-0.307139	-1.95223	-1.88459	-1.54162	-1.48054	-4.02507	-3.93939	-3.58032	-2.98698			-0.731855	7.66127	-3.46513	0.0011682	0.0159725	-2.01903	-0.592377	7.66127	-2.82512	0.00699783	0.0152887	-3.64841	-0.779675	7.66127	-3.69897	0.000582093
109	NZ_CP008706.1	172935	174914	3.34319		109	NZ_CP008706.1	175584	176159	ABUW_RS00785		109	NZ_CP008706.1	175584	176159	-0.0669342	-0.25468	-0.156675	-0.390026	-0.553146	0.152005	-0.255292	-0.254703	-1.23221	-1.52713	-1.56987	-1.55385	-1.49407	-1.89196	-2.07144	-1.39115			-0.0824582	7.64331	-0.408374	0.684917	0.924637	-7.3864	0.273105	7.64331	1.35644	0.181663	0.243774	-6.49627	0.0518228	7.64331	0.256269	0.7989
110	NZ_CP008706.1	175063	175335	0.909039		110	NZ_CP008706.1	178603	179400	ABUW_RS00795		110	NZ_CP008706.1	178603	179400	-0.460045	0.0192069	-0.676811	-0.474984	-0.777625	-0.264962	-0.911539	-0.525841	1.05887	1.54751	1.3024	1.45258	0.535696	0.356195	0.605882	-0.0634496			-0.0820944	7.26192	-0.332484	0.741053	0.941638	-7.42099	0.271894	7.26192	1.10086	0.276756	0.351081	-6.80851	0.0161955	7.26192	0.0654655	0.948091
111	NZ_CP008706.1	175584	176159	1.65927		111	NZ_CP008706.1	179492	179857	ABUW_RS00800		111	NZ_CP008706.1	179492	179857	-0.0371243	0.364878	0.287662	0.328126	0.39697	0.0787684	0.238653	0.0782607	0.838294	1.33509	1.1884	1.35034	-1.09776	0.169636	-0.303707	0.845083			-0.148094	4.88799	-0.742501	0.461605	0.854993	-7.03558	0.335656	4.88799	1.63603	0.108744	0.159058	-5.905	0.147594	4.88799	0.746636	0.45913
112	NZ_CP008706.1	178603	179400	1.2074		112	NZ_CP008706.1	179993	181459	guaB		112	NZ_CP008706.1	179993	181459	0.0119311	0.69228	0.219212	0.160912	-0.192192	0.0241592	-0.012086	-0.149142	1.69636	1.72837	1.79613	1.85055	2.28526	2.37935	2.36865	2.40216			-0.130545	6.97408	-0.880973	0.382969	0.80954	-7.08821	0.641735	6.97408	4.32923	8.1428e-05	0.00031663	0.564424	0.101558	6.97408	0.684041	0.497424
113	NZ_CP008706.1	179492	179857	1.13805		113	NZ_CP008706.1	181609	182946	glmM		113	NZ_CP008706.1	181609	182946	0.0857018	0.616102	0.370318	0.287151	-0.200413	-0.28275	-0.112761	-0.221472	1.13951	1.03415	1.12783	1.09678	1.12306	1.00828	1.04622	0.976087			-0.196685	5.32675	-1.13306	0.263133	0.710206	-6.69074	0.812674	5.32675	4.76976	1.93794e-05	8.91881e-05	2.07847	-0.058444	5.32675	-0.335681	0.738656
114	NZ_CP008706.1	179993	181459	3.16045		114	NZ_CP008706.1	182948	183613	pdxH		114	NZ_CP008706.1	182948	183613	0.205064	0.851712	0.466822	0.666449	-0.199365	-0.157155	-0.107841	-0.306463	1.86422	1.65682	1.77538	1.81364	3.06124	2.53228	2.44022	2.44285			-0.318656	5.97784	-1.23975	0.221434	0.665009	-6.62924	1.21675	5.97784	4.91442	1.19961e-05	5.86545e-05	2.47337	0.130941	5.97784	0.517664	0.607204
115	NZ_CP008706.1	181609	182946	2.65666		115	NZ_CP008706.1	183614	185314	recJ		115	NZ_CP008706.1	183614	185314	0.0558944	0.547387	0.579604	0.371298	-0.0320255	0.105694	0.0250056	-0.0862668	0.857356	0.56595	0.689578	0.826841	1.24393	0.844936	0.797322	1.14176			-0.387094	3.42681	-1.0936	0.279895	0.729116	-6.52366	-1.73028	3.42681	-3.37819	0.0015055	0.00398358	-1.58226	-0.24489	3.42681	-0.691514	0.492761
116	NZ_CP008706.1	182948	183613	2.95246		116	NZ_CP008706.1	185359	186126	ABUW_RS00825		116	NZ_CP008706.1	185359	186126	1.15439	1.47674	1.21898	1.40197	1.2105	0.268475	0.87105	0.450552	2.51896	1.67226	2.21167	1.47991	3.0036	2.35855	2.79863	2.04087			-0.654585	-1.01928	-0.637857	0.526769	0.881685	-5.91084	-0.156245	-1.01928	-0.149797	0.881588	0.90617	-6.02495	0.819021	-1.01928	0.872304	0.387629
117	NZ_CP008706.1	183614	185314	2.00009		117	NZ_CP008706.1	186519	187614	prfB		117	NZ_CP008706.1	186519	187614	-0.00842966	0.598673	0.127617	-0.0898727	0.0881346	-0.0559395	-0.018826	-0.239158	1.21583	1.36163	1.38371	1.28905	0.802433	1.40044	1.2715	1.52168			-0.418415	-1.90427	-0.410323	0.683498	0.924637	-5.96482	0.031138	-1.90427	0.029852	0.976316	0.981012	-5.96813	-1.10864	-1.90427	-1.02946	0.308713
118	NZ_CP008706.1	185359	186126	3.99358		118	NZ_CP008706.1	187814	188116	ABUW_RS00835		118	NZ_CP008706.1	187814	188116	0.10472	0.505148	0.426496	0.322114	0.139596	0.150439	0.173786	0.145509	0.769592	1.15546	1.14692	1.07327	0.437163	0.65508	0.651924	0.733641			1.81789	6.67767	6.12172	1.98884e-07	8.1283e-06	6.45976	0.694006	6.67767	2.22986	0.0307409	0.0546763	-4.93357	2.20015	6.67767	7.37636	2.67545e-09
119	NZ_CP008706.1	186519	187614	2.31427		119	NZ_CP008706.1	188145	189203	ABUW_RS00840		119	NZ_CP008706.1	188145	189203	0.0929715	0.569512	0.290509	0.177896	-0.0206103	0.307916	0.202151	0.243029	0.991583	0.899044	1.04035	0.97944	0.903809	0.868496	0.912495	0.865709			0.226434	4.29475	1.14553	0.257987	0.705057	-6.5187	0.556821	4.29475	2.67417	0.0103744	0.021575	-3.69738	0.59765	4.29475	3.08684	0.00344172
120	NZ_CP008706.1	187814	188116	2.25144		120	NZ_CP008706.1	189372	190664	ABUW_RS00845		120	NZ_CP008706.1	189372	190664	0.151216	0.647602	0.497654	0.626614	0.728686	0.743164	0.846135	0.958166	0.768794	0.365162	0.610632	0.476849	1.2059	0.399876	0.533916	0.448067			0.126933	8.42743	0.613493	0.54261	0.886529	-7.27612	1.22364	8.42743	5.86942	4.72781e-07	3.44507e-06	5.63734	0.671042	8.42743	3.21358	0.00241287
121	NZ_CP008706.1	188145	189203	2.06143		121	NZ_CP008706.1	192441	193016	ABUW_RS00860		121	NZ_CP008706.1	192441	193016	-0.663252	-0.685087	-0.807389	-0.799617	-0.599466	-0.311728	-0.46875	-0.213693	-0.390919	-0.594451	-0.455877	-0.712116	-0.966896	-0.923582	-1.39308	-1.09643			-0.202579	3.62669	-0.747767	0.458454	0.85344	-6.55806	1.06167	3.62669	4.18909	0.000127351	0.000468074	0.637522	0.317234	3.62669	1.23449	0.223367
122	NZ_CP008706.1	189372	190664	1.75186		122	NZ_CP008706.1	193311	195260	acs		122	NZ_CP008706.1	193311	195260	-0.149413	-0.100851	-0.0279011	0.0766295	-0.916103	-1.44313	-1.26179	-1.26362	-0.154815	-0.0759458	-0.218841	-0.109246	-1.83542	-1.65166	-2.08003	-1.99265			0.0944647	3.92101	0.381087	0.704915	0.928147	-6.98291	0.044297	3.92101	0.158198	0.875002	0.900631	-6.86387	0.496891	3.92101	2.06463	0.0446938
123	NZ_CP008706.1	192441	193016	1.76901		123	NZ_CP008706.1	195307	195849	ABUW_RS00870		123	NZ_CP008706.1	195307	195849	-0.154993	-0.52589	0.468947	-0.117409	-1.26963	-1.06516	-1.06133	-0.374533	-0.773688	-1.64776	-2.21041	-0.872785	-1.4986	-2.01703	-1.6561	-1.69283			-0.168461	0.350921	-0.262099	0.79443	0.957679	-6.36771	-1.50297	0.350921	-1.94909	0.0574748	0.0933096	-4.38735	-0.149607	0.350921	-0.228108	0.820586
124	NZ_CP008706.1	193311	195260	1.97464		124	NZ_CP008706.1	195955	196368	ABUW_RS00875		124	NZ_CP008706.1	195955	196368	-0.293078	-0.79995	-0.366738	-0.950618	0.97243	-0.399789	-0.31721	-0.0988985	-1.65726	-2.08541	-3.0813	-0.791276	-2.00886	-0.757133	-0.256223	-1.78462			-0.0379811	4.36148	-0.139814	0.889425	0.986154	-7.03971	1.37831	4.36148	5.46131	1.904e-06	1.14179e-05	4.54469	0.369866	4.36148	1.40901	0.16564
125	NZ_CP008706.1	195307	195849	0.388888		125	NZ_CP008706.1	196462	197574	sfnG		125	NZ_CP008706.1	196462	197574	0.648034	0.415334	0.906909	0.581914	0.216724	-0.196319	-0.225743	-0.0780566	2.55717	0.454386	1.06345	0.193728	1.44447	-0.500981	0.452169	-0.899784			0.380278	3.65683	1.5612	0.125415	0.487026	-5.85445	-0.244322	3.65683	-0.813513	0.420167	0.494469	-6.46057	0.296808	3.65683	1.19487	0.238337
126	NZ_CP008706.1	195955	196368	0.159176		126	NZ_CP008706.1	197620	198357	msuE		126	NZ_CP008706.1	197620	198357	-0.0563938	0.560498	-0.0520527	0.195113	0.436199	0.100092	-0.158297	-0.499671	3.53184	1.28173	1.90076	0.785486	3.42454	1.34867	1.59928	0.887186			-0.151801	0.0725068	-0.214857	0.83084	0.970575	-6.31688	-1.19318	0.0725068	-1.45794	0.151734	0.209442	-5.12858	0.465906	0.0725068	0.688788	0.494459
127	NZ_CP008706.1	196462	197574	0.919495		127	NZ_CP008706.1	199427	200194	ABUW_RS00895		127	NZ_CP008706.1	199427	200194	-0.485462	-1.06896	-0.390224	-0.789048	-1.50214	-0.830259	-0.869899	-1.07166	-4.09874	-3.45086	-3.96101	-3.34133	-4.67202	-3.78686	-4.38826	-3.72869			-0.327327	0.0970519	-0.528591	0.599662	0.9055	-6.30147	-1.96501	0.0970519	-2.56116	0.0138208	0.0275245	-3.18602	-0.330936	0.0970519	-0.527337	0.600526
128	NZ_CP008706.1	197620	198357	1.05698		128	NZ_CP008706.1	204270	204602	ABUW_RS00905		128	NZ_CP008706.1	204270	204602	0.740811	0.527106	0.17148	1.20537	-0.792415	-1.38871	-2.08032	-1.54273	0.370627	-0.61559	0.470525	-0.12201	-3.06119	-2.80006	-3.92873	-6.13081			0.772931	2.91015	2.31302	0.0253042	0.170278	-4.2577	0.77496	2.91015	2.1094	0.0404517	0.0691357	-4.52495	1.07188	2.91015	3.26887	0.002062
129	NZ_CP008706.1	199427	200194	2.55384		129	NZ_CP008706.1	204604	206319	ABUW_RS00910		129	NZ_CP008706.1	204604	206319	0.781189	0.558656	0.773007	0.982667	-0.592378	-1.48994	-1.45158	-1.61697	0.682717	-0.0429772	0.109235	0.16615	-2.76238	-3.40921	-3.39929	-3.08493			-0.260074	6.79875	-0.571763	0.570301	0.89932	-7.31233	0.446249	6.79875	0.979636	0.332454	0.407706	-6.93379	-0.0973274	6.79875	-0.213395	0.831974
130	NZ_CP008706.1	204270	204602	1.21797		130	NZ_CP008706.1	206501	207181	ABUW_RS00915		130	NZ_CP008706.1	206501	207181	-0.646946	-0.918584	-0.796149	-0.767156	-0.830637	-0.424179	-0.773145	-0.524663	-1.31949	-1.3445	-1.52408	-1.33926	-2.66661	-4.39231	-1.92956	-3.27998			-0.190495	6.34659	-1.06616	0.291985	0.739009	-6.90087	-0.183893	6.34659	-0.997808	0.323657	0.398608	-6.88107	-0.150611	6.34659	-0.838294	0.406254
131	NZ_CP008706.1	204604	206319	2.01697		131	NZ_CP008706.1	207347	209314	ABUW_RS00920		131	NZ_CP008706.1	207347	209314	-1.53601	-0.924008	-1.80989	-1.4456	-0.855994	-0.341346	-0.778074	-0.269442	0.152099	0.226541	0.267563	0.354126	1.35185	1.35319	1.41596	1.31608			-0.139531	8.28227	-0.711573	0.480367	0.865558	-7.17958	0.0364422	8.28227	0.188269	0.851504	0.880785	-7.37143	-0.00635383	8.28227	-0.0324169	0.974282
132	NZ_CP008706.1	206501	207181	1.00819		132	NZ_CP008706.1	209373	210254	carO		132	NZ_CP008706.1	209373	210254	-0.127691	2.10405	0.283007	0.836953	0.208099	0.00422435	0.422036	0.126813	4.12551	3.68859	3.76857	3.52255	4.90485	4.51537	4.73648	4.68309			-0.106795	8.08053	-0.604752	0.548352	0.888517	-7.26609	0.44017	8.08053	2.50397	0.0159375	0.0310654	-4.40721	0.194715	8.08053	1.09834	0.277843
133	NZ_CP008706.1	207347	209314	2.4573		133	NZ_CP008706.1	211247	212953	ABUW_RS00930		133	NZ_CP008706.1	211247	212953	-0.107018	-0.0594538	-0.205098	-0.00651355	-0.173409	-0.0899888	-0.350408	-0.00293046	-1.4657	-0.948555	-1.24382	-1.24127	-2.78332	-1.46679	-1.37381	-1.63955			-0.354425	2.69588	-0.977271	0.33361	0.779115	-6.67954	-1.42798	2.69588	-2.8504	0.00654393	0.0144736	-3.01311	0.0449926	2.69588	0.126801	0.899658
134	NZ_CP008706.1	209373	210254	3.52787		134	NZ_CP008706.1	212987	215821	uvrA		134	NZ_CP008706.1	212987	215821	-0.55839	-0.954092	-0.826879	-0.954371	-1.03516	-0.771903	-0.689384	-0.995396	-0.785741	-0.613788	-0.622586	-0.611791	-0.371739	-0.401919	-0.536966	-0.358771			-0.226754	3.80226	-0.843287	0.403486	0.822591	-6.82488	-0.36958	3.80226	-1.19881	0.236816	0.30641	-6.27149	0.110495	3.80226	0.418081	0.677858
135	NZ_CP008706.1	211247	212953	0.58391		135	NZ_CP008706.1	216724	217701	ABUW_RS00945		135	NZ_CP008706.1	216724	217701	-0.226257	-0.155822	-0.156227	-0.335333	-0.0412924	-0.170994	0.311507	-0.0944637	0.655814	0.522297	0.629052	0.439043	1.76322	1.50542	1.68164	1.39717			0.338169	6.39574	1.48792	0.143681	0.525864	-6.36396	0.0145205	6.39574	0.0609497	0.951667	0.960608	-7.35667	0.277301	6.39574	1.21059	0.232314
136	NZ_CP008706.1	212987	215821	2.48482		136	NZ_CP008706.1	217766	218119	ABUW_RS00950		136	NZ_CP008706.1	217766	218119	-0.668176	-0.0800532	-0.530351	-0.763817	0.165994	-0.0998952	-0.0514969	-0.163798	0.0226563	0.115846	-0.364493	-0.663343	1.28497	0.776008	1.01501	0.366825			0.570429	2.7039	1.52984	0.13299	0.505604	-5.61687	-0.000947954	2.7039	-0.00214211	0.9983	0.998832	-6.54038	0.213971	2.7039	0.541909	0.590529
137	NZ_CP008706.1	216724	217701	1.79406		137	NZ_CP008706.1	218172	218513	ABUW_RS00955		137	NZ_CP008706.1	218172	218513	-0.0401817	0.363174	-0.0391648	0.233014	0.785512	1.04546	0.512039	1.54589	0.377498	-0.323829	0.280143	0.412024	1.67857	2.02554	2.55991	2.56218			-0.00968802	6.99003	-0.053144	0.95785	0.995549	-7.46675	1.0183	6.99003	5.61444	1.13054e-06	7.27883e-06	4.76359	0.414648	6.99003	2.28184	0.0272328
138	NZ_CP008706.1	217766	218119	1.31611		138	NZ_CP008706.1	219500	220582	ABUW_RS00965		138	NZ_CP008706.1	219500	220582	0.1462	0.29723	0.0129729	0.0296879	0.213902	0.1841	0.0608436	0.0162406	1.30906	1.29087	1.34881	1.36733	0.665996	0.875399	0.832607	1.10219			0.0602227	5.57444	0.31043	0.757654	0.948219	-7.295	1.36124	5.57444	7.24836	4.14349e-09	5.2812e-08	10.4079	0.488345	5.57444	2.56246	0.013776
139	NZ_CP008706.1	218172	218513	1.09755		139	NZ_CP008706.1	222145	222726	ssb		139	NZ_CP008706.1	222145	222726	-0.0844675	0.5886	0.109114	0.241321	-0.360477	-0.264378	-0.410888	-0.397872	1.63358	1.71836	1.80891	1.86385	2.21503	2.33198	2.40486	2.32554			-0.228677	2.91744	-0.706375	0.483562	0.865558	-6.77081	-0.645959	2.91744	-1.63983	0.107948	0.158178	-5.4519	-0.0468787	2.91744	-0.144239	0.885949
140	NZ_CP008706.1	219500	220582	1.94506		140	NZ_CP008706.1	222767	223090	ABUW_RS00980		140	NZ_CP008706.1	222767	223090	-0.248017	-0.00784591	0.103387	0.0326973	-0.248666	0.130303	-0.274704	-0.740035	0.976255	-0.354765	0.224331	-0.229501	1.04295	-0.515103	-0.398658	0.0118996			-0.388638	0.13985	-0.563188	0.576076	0.89932	-6.19945	-0.962467	0.13985	-1.25105	0.21732	0.283921	-5.44002	-0.18963	0.13985	-0.276352	0.783531
141	NZ_CP008706.1	222145	222726	3.20341		141	NZ_CP008706.1	223087	223782	ABUW_RS00985		141	NZ_CP008706.1	223087	223782	-0.147989	0.320606	0.191501	0.151811	-0.292271	-0.167273	-0.298332	-0.401906	1.28032	0.071418	0.822196	-0.043075	1.52363	-0.165159	0.825433	-0.228831			0.0332551	6.00507	0.180115	0.857863	0.97774	-7.39641	0.830145	6.00507	4.50173	4.66459e-05	0.000194229	1.16698	0.415728	6.00507	2.27291	0.0278087
142	NZ_CP008706.1	222767	223090	1.37836		142	NZ_CP008706.1	224705	226147	ABUW_RS00995		142	NZ_CP008706.1	224705	226147	-0.132433	-0.154488	0.0014463	-0.0228098	-0.0921053	-0.520864	-0.556624	-0.274656	-0.886439	-0.781583	-0.460459	-0.737717	-1.816	-1.77102	-2.03257	-1.19262			0.0501444	8.49165	0.241242	0.810453	0.964531	-7.40356	0.773474	8.49165	3.72514	0.000537775	0.00162282	-1.2141	0.472831	8.49165	2.2595	0.0286944
143	NZ_CP008706.1	223087	223782	1.57547		143	NZ_CP008706.1	227864	229156	gabT		143	NZ_CP008706.1	227864	229156	-0.286158	-0.470654	-0.370331	-0.499656	-0.524654	-0.447166	-0.580517	-0.992395	-0.732167	-0.370978	-0.59431	-0.27655	-1.60394	-1.11188	-1.91194	-1.46627			0.0632145	8.82358	0.404626	0.687651	0.924637	-7.33114	1.08966	8.82358	6.926	1.25098e-08	1.37134e-07	9.28442	0.578916	8.82358	3.67176	0.0006319
144	NZ_CP008706.1	224705	226147	0.950172		144	NZ_CP008706.1	229153	230601	ABUW_RS01010		144	NZ_CP008706.1	229153	230601	0.511401	0.597498	1.11651	0.409975	0.547245	0.0207587	1.29185	0.406061	-0.0297379	-0.200777	0.0548557	-0.148816	0.750426	0.839246	0.886318	0.906375			0.0942157	8.22254	0.612665	0.543152	0.886529	-7.26457	1.23004	8.22254	7.92296	4.18041e-10	7.66749e-09	12.6409	0.705828	8.22254	4.53721	4.15608e-05
145	NZ_CP008706.1	227864	229156	0.876158		145	NZ_CP008706.1	230706	231680	ABUW_RS01015		145	NZ_CP008706.1	230706	231680	-0.283025	-0.144133	0.0466907	0.112327	0.0406653	-0.249052	-0.119797	-0.084183	-1.27136	-1.12223	-1.41197	-1.58702	-2.40502	-1.69786	-1.67001	-2.3804			0.0565339	7.26352	0.315369	0.753925	0.946813	-7.43073	1.22219	7.26352	6.79872	1.93717e-08	2.00654e-07	8.79125	0.62251	7.26352	3.45656	0.00119795
146	NZ_CP008706.1	229153	230601	2.55778		146	NZ_CP008706.1	231701	232327	ABUW_RS01020		146	NZ_CP008706.1	231701	232327	-0.724868	-1.10429	-0.975069	-0.747758	0.0616476	-0.0565459	-0.147904	-0.0230564	-1.32988	-1.38861	-1.54402	-1.48676	-0.0586845	-0.239311	0.0229897	-0.224047			0.304624	9.81632	2.35608	0.0228412	0.162256	-4.70991	0.757241	9.81632	5.9056	4.17642e-07	3.10089e-06	5.82526	0.591805	9.81632	4.56351	3.81468e-05
147	NZ_CP008706.1	230706	231680	1.69364		147	NZ_CP008706.1	232604	233476	ABUW_RS01025		147	NZ_CP008706.1	232604	233476	0.0503721	0.075237	-0.00265003	0.0199518	-0.344965	-0.759514	-0.458508	-0.554846	0.275724	1.0902	0.775894	0.799608	-0.163327	0.549636	0.110991	0.153992			0.29988	10.4291	1.12725	0.265556	0.711777	-6.72696	1.49854	10.4291	5.56726	1.32775e-06	8.36238e-06	4.70968	0.838058	10.4291	3.11969	0.00314126
148	NZ_CP008706.1	231701	232327	2.53525		148	NZ_CP008706.1	233877	235214	ABUW_RS01030		148	NZ_CP008706.1	233877	235214	-0.338172	0.040313	-0.587372	-0.445395	-1.19896	-0.662237	-1.09649	-1.20372	-0.00895491	1.0781	0.503651	1.24054	0.296958	1.43431	0.907822	1.77096			-0.276409	5.71006	-1.72266	0.0917518	0.406345	-5.98795	-0.747036	5.71006	-4.26988	9.84682e-05	0.000375497	0.485725	-0.157736	5.71006	-0.979513	0.332514
149	NZ_CP008706.1	232604	233476	1.62406		149	NZ_CP008706.1	235219	236046	ABUW_RS01035		149	NZ_CP008706.1	235219	236046	-0.481084	-0.138209	-0.523355	-0.49522	-1.38421	-0.930873	-1.62217	-1.21172	-0.899054	0.565083	0.00503746	0.766251	-0.70743	0.189734	-0.542208	0.613458			0.408353	6.68659	1.35161	0.183192	0.59482	-6.55289	-0.401592	6.68659	-1.22567	0.226639	0.294968	-6.5729	1.11626	6.68659	3.70247	0.000575979
150	NZ_CP008706.1	233877	235214	2.35782		150	NZ_CP008706.1	236094	236477	ABUW_RS01040		150	NZ_CP008706.1	236094	236477	-0.52418	-0.744141	-0.823734	-0.484797	-1.00984	-0.857438	-1.04689	-0.984459	-1.58594	-1.00867	-1.31137	-0.822147	-4.33133	-3.52922	-4.42072	-3.98537			0.711222	6.87903	3.67954	0.000617258	0.00935843	-1.44234	-0.417037	6.87903	-2.01575	0.0497632	0.0820655	-5.36858	1.14616	6.87903	5.90556	4.1771e-07
151	NZ_CP008706.1	235219	236046	1.64789		151	NZ_CP008706.1	237120	237195	ABUW_RS01045		151	NZ_CP008706.1	237120	237195	0.566085	0.526715	0.234098	0.172396	-0.202337	0.734071	0.117621	0.767561	1.48566	1.07084	1.55287	1.851	2.91526	2.71759	2.70333	3.11784			-0.533255	11.2883	-3.01635	0.00418008	0.0463629	-3.07249	0.310391	11.2883	1.75189	0.0865399	0.131418	-5.71806	-0.251449	11.2883	-1.41786	0.163055
152	NZ_CP008706.1	236094	236477	1.99031		152	NZ_CP008706.1	237320	238564	ABUW_RS01050		152	NZ_CP008706.1	237320	238564	-0.506549	-1.76464	-0.594098	-1.19238	0.110447	0.0951192	-0.0937877	0.0365521	-2.99687	-2.36221	-2.61689	-2.44503	-1.67627	-1.00209	-1.53615	-1.24246			-0.379079	11.8561	-1.36608	0.178637	0.586851	-6.34277	0.676316	11.8561	2.41676	0.0197354	0.0372329	-4.41341	-0.216854	11.8561	-0.781773	0.438403
153	NZ_CP008706.1	237120	237195	1.68167		153	NZ_CP008706.1	238703	239623	ABUW_RS01055		153	NZ_CP008706.1	238703	239623	-0.180061	-0.216396	-0.353749	-0.317719	-0.661854	-0.12324	-0.0978914	-0.361997	-0.490601	-0.257657	-0.466768	-0.311747	0.0480796	-2.39563	-1.00525	-1.49528			-0.597982	0.66431	-1.49861	0.14089	0.521405	-5.51783	-1.95223	0.66431	-3.85155	0.000365632	0.00115334	-0.00278613	-0.741068	0.66431	-1.76859	0.0836763
154	NZ_CP008706.1	237320	238564	1.57242		154	NZ_CP008706.1	239620	240507	ABUW_RS01060		154	NZ_CP008706.1	239620	240507	-0.120763	-0.00533034	-0.531575	-0.291633	-0.379301	-0.123186	-0.418478	0.204378	0.700838	0.598678	0.563638	0.829782	0.0248185	0.460124	1.34122	0.639857			-0.0669342	4.47589	-0.180752	0.857366	0.977471	-7.35466	-1.23221	4.47589	-2.62123	0.0118766	0.0240994	-3.82965	-0.25468	4.47589	-0.665777	0.50892
155	NZ_CP008706.1	238703	239623	0.711198		155	NZ_CP008706.1	240736	241479	ABUW_RS01065		155	NZ_CP008706.1	240736	241479	-0.480397	-0.480044	-0.607912	-0.366844	-0.623129	-0.440547	-0.547182	-0.826138	-0.336573	-0.527704	-0.414241	-0.532147	-1.17414	-1.34601	-2.36576	-2.16563			-0.559718	3.7346	-1.51321	0.137151	0.514659	-5.88182	-0.331045	3.7346	-0.812649	0.420657	0.494891	-6.52801	-0.472797	3.7346	-1.25273	0.216713
156	NZ_CP008706.1	239620	240507	0.864935		156	NZ_CP008706.1	241504	241896	ABUW_RS01070		156	NZ_CP008706.1	241504	241896	-0.63431	-0.15234	-0.634028	-0.409209	-1.00207	-0.432328	-0.834575	-0.829436	0.374687	0.354811	0.376157	0.211605	0.541869	-0.0722846	0.0305318	-0.183757			-0.460045	3.35489	-1.78663	0.08067	0.373546	-5.36253	1.05887	3.35489	4.57306	3.69752e-05	0.00015727	1.72884	0.0192069	3.35489	0.0784151	0.937842
157	NZ_CP008706.1	240736	241479	1.47555		157	NZ_CP008706.1	241942	242943	ABUW_RS01075		157	NZ_CP008706.1	241942	242943	0.204884	0.254924	0.0134327	0.0393627	0.0379582	-0.0787927	-0.0517032	-0.213023	0.0415648	0.353901	0.175595	0.05147	0.889202	1.01818	0.338927	0.852804			-0.0371243	2.1032	-0.0767294	0.939176	0.994053	-6.57362	0.838294	2.1032	1.76076	0.0850087	0.129406	-5.03412	0.364878	2.1032	0.784112	0.437044
158	NZ_CP008706.1	241504	241896	1.4968		158	NZ_CP008706.1	243055	243957	ABUW_RS01080		158	NZ_CP008706.1	243055	243957	-0.109089	-0.220653	-0.138155	0.11767	0.37395	0.246758	0.218056	0.275494	-2.13807	-1.03923	-2.29093	-1.5503	-4.75303	-1.96923	-4.68792	-2.20758			0.0119311	10.6924	0.0508139	0.959697	0.995549	-7.3552	1.69636	10.6924	7.0412	8.42452e-09	9.83732e-08	9.73714	0.69228	10.6924	2.90829	0.00560529
159	NZ_CP008706.1	241942	242943	1.46459		159	NZ_CP008706.1	245520	245936	ABUW_RS01090		159	NZ_CP008706.1	245520	245936	0.318572	0.331122	0.964206	0.863806	1.28646	0.826139	0.516139	1.66629	0.916353	1.23754	1.4772	1.1843	0.48869	0.973389	2.27842	2.98563			0.0857018	9.14316	0.453951	0.652026	0.924637	-7.31067	1.13951	9.14316	5.98916	3.13564e-07	2.40613e-06	6.08825	0.616102	9.14316	3.23269	0.00228567
160	NZ_CP008706.1	243055	243957	1.15921		160	NZ_CP008706.1	247400	247735	ABUW_RS01110		160	NZ_CP008706.1	247400	247735	0.51457	1.07671	0.150798	1.21803	0.907036	1.00973	0.962285	1.32564	-2.29512	-1.68601	-0.751995	-1.63215	-1.24538	-1.21871	-1.80561	-1.21227			0.205064	8.80915	1.09175	0.280701	0.729149	-6.8506	1.86422	8.80915	9.68499	1.26949e-12	4.5031e-11	18.4474	0.851712	8.80915	4.47662	5.06085e-05
161	NZ_CP008706.1	245520	245936	0.333093		161	NZ_CP008706.1	247853	248410	ABUW_RS01115		161	NZ_CP008706.1	247853	248410	0.170451	0.0717415	-0.182207	0.663273	0.105691	0.205498	0.81266	-0.689305	-2.0098	-2.42365	-1.94722	-2.01729	-2.8789	-2.26953	-1.32573	-2.65465			0.0558944	7.34128	0.324469	0.747072	0.944442	-7.42774	0.857356	7.34128	4.97508	9.80027e-06	4.91976e-05	2.63081	0.547387	7.34128	3.16487	0.00276812
162	NZ_CP008706.1	247400	247735	0.50203		162	NZ_CP008706.1	248441	249274	ABUW_RS01120		162	NZ_CP008706.1	248441	249274	0.692717	-0.0174765	-0.0585612	-0.326404	-0.474913	0.020415	0.334206	0.721104	-1.13709	-2.21905	-1.69924	-1.12961	-1.99875	-1.91307	-1.554	-1.77451			1.15439	12.5257	4.39311	6.63002e-05	0.00131899	0.930231	2.51896	12.5257	9.39102	3.26143e-12	1.03924e-10	17.6211	1.47674	12.5257	5.59119	1.22382e-06
163	NZ_CP008706.1	247853	248410	0.337502		163	NZ_CP008706.1	252271	252714	ABUW_RS01140		163	NZ_CP008706.1	252271	252714	0.27597	1.26794	1.3246	1.00044	-0.192616	-0.29078	0.787034	0.0479912	2.0835	0.742027	1.51175	0.923765	2.47332	1.03663	1.57571	0.893157			-0.00842966	7.65332	-0.0332835	0.973594	0.998531	-7.48003	1.21583	7.65332	4.79622	1.77568e-05	8.25664e-05	2.04962	0.598673	7.65332	2.35767	0.0227546
164	NZ_CP008706.1	248441	249274	-0.120853		164	NZ_CP008706.1	252946	254049	ABUW_RS01145		164	NZ_CP008706.1	252946	254049	-0.354956	0.193332	-0.368313	-0.403374	-0.658788	-0.232777	-0.0433613	-0.376441	1.00354	0.930166	0.834868	0.98917	0.916921	0.555704	0.189408	0.458071			0.10472	5.70422	0.494747	0.623163	0.913341	-7.22495	0.769592	5.70422	3.61067	0.000759042	0.00220046	-1.45674	0.505148	5.70422	2.42376	0.0194029
165	NZ_CP008706.1	252271	252714	3.26483		165	NZ_CP008706.1	254158	254745	ABUW_RS01150		165	NZ_CP008706.1	254158	254745	-0.658036	-0.0903608	-0.434993	-0.692317	-0.449246	0.251923	-0.148075	0.315851	-0.551077	-0.378637	-0.226687	0.0465384	-0.984944	-1.01854	-0.957259	-2.19667			0.0929715	6.86809	0.576851	0.566887	0.898229	-7.30112	0.991583	6.86809	6.16745	1.69951e-07	1.38615e-06	6.63937	0.569512	6.86809	3.54267	0.000929376
166	NZ_CP008706.1	252946	254049	1.76151		166	NZ_CP008706.1	255242	255931	aqpZ		166	NZ_CP008706.1	255242	255931	0.991652	1.37414	0.992285	1.00772	0.91686	0.155807	0.667852	0.313623	2.43135	2.36607	2.48261	2.24102	2.6406	2.69457	2.73308	2.14251			0.151216	6.13069	0.934706	0.354882	0.796689	-7.00542	0.768794	6.13069	4.72206	2.26822e-05	0.000102138	1.84672	0.647602	6.13069	4.03475	0.000207137
167	NZ_CP008706.1	254158	254745	0.909096		167	NZ_CP008706.1	256064	257068	ABUW_RS01165		167	NZ_CP008706.1	256064	257068	-0.11449	-0.00110827	0.278986	0.711769	0.271824	-0.0419921	-0.0516152	-0.0439971	-1.04544	-1.10456	-1.52206	-1.79836	-3.13599	-1.59611	-2.29654	-3.26763			0.0671714	4.68082	0.307675	0.759735	0.948219	-7.20994	0.980109	4.68082	4.55295	3.94827e-05	0.000165686	1.45747	0.75242	4.68082	3.59015	0.000806992
168				0.931477		168	NZ_CP008706.1	257178	257816	ABUW_RS01170		168	NZ_CP008706.1	257178	257816	-0.558687	0.494949	0.594459	0.580057	-0.0429213	-0.733037	-0.441315	-0.925398	-1.38305	-0.73151	-1.37746	-0.468947	-2.9892	-2.15819	-2.65418	-2.55363			-0.567585	6.46822	-3.89075	0.000324059	0.00529767	-0.817532	0.238853	6.46822	1.63866	0.108191	0.158411	-6.08255	-0.423409	6.46822	-2.89493	0.00581003
169	NZ_CP008706.1	255242	255931	2.3872		169	NZ_CP008706.1	257858	258616	hisF		169	NZ_CP008706.1	257858	258616	0.308261	0.477579	0.454997	0.435773	0.0481773	-0.0671943	0.0377731	-0.0808864	0.840076	1.15158	1.19413	1.42176	0.666733	1.22787	1.06363	1.08018			-0.663252	5.00276	-4.00152	0.000229797	0.00390967	-0.419148	-0.390919	5.00276	-2.25924	0.0287122	0.0514821	-4.836	-0.685087	5.00276	-4.06873	0.000186206
170	NZ_CP008706.1	256064	257068	0.578398		170	NZ_CP008706.1	258729	259679	ABUW_RS01180		170	NZ_CP008706.1	258729	259679	0.0545928	0.56289	0.0959182	0.257541	-0.166158	-0.457871	-0.410574	-0.486193	1.73799	1.64398	1.59256	1.61177	0.972774	0.855273	0.56591	1.11519			-0.149413	7.33016	-0.607546	0.546513	0.88846	-7.29321	-0.154815	7.33016	-0.619372	0.538765	0.609617	-7.21033	-0.100851	7.33016	-0.408714	0.68467
171	NZ_CP008706.1	257178	257816	0.633575		171	NZ_CP008706.1	259692	260321	ABUW_RS01185		171	NZ_CP008706.1	259692	260321	-0.0308045	0.731806	0.0424837	0.0600119	-0.272368	-0.288801	-0.376457	-0.68277	2.14218	1.96577	1.95425	1.95531	1.66976	1.76259	1.67989	1.84119			-0.154993	0.16647	-0.225069	0.822935	0.96725	-6.37333	-0.773688	0.16647	-0.99784	0.323642	0.398608	-5.74219	-0.52589	0.16647	-0.72558	0.471817
172	NZ_CP008706.1	257858	258616	2.27981		172	NZ_CP008706.1	260358	260753	ABUW_RS01190		172	NZ_CP008706.1	260358	260753	0.622403	0.983134	0.701658	0.726081	-0.0907239	0.140008	0.230209	0.52613	1.86229	1.19313	1.66359	1.55222	1.84937	1.94094	2.57509	1.9995			-0.293078	-0.910402	-0.483807	0.630846	0.916313	-6.11832	-1.65726	-0.910402	-2.34787	0.0232933	0.0428906	-3.53081	-0.79995	-0.910402	-1.25674	0.215271
173	NZ_CP008706.1	258729	259679	1.97601		173	NZ_CP008706.1	261788	262339	ABUW_RS01200		173	NZ_CP008706.1	261788	262339	-0.451427	-0.445398	-0.735238	-0.369418	-0.169435	0.51821	0.115267	0.885783	-1.93244	-1.19857	-2.08788	-0.62574	-2.57404	-2.90243	-2.00035	-2.22211			0.648034	3.02859	2.25867	0.0287499	0.188986	-4.31994	2.55717	3.02859	9.90601	6.28822e-13	2.38825e-11	19.3099	0.415334	3.02859	1.38393	0.173142
174	NZ_CP008706.1	259692	260321	1.9594		174	NZ_CP008706.1	263233	263874	ABUW_RS01210		174	NZ_CP008706.1	263233	263874	-0.184972	-0.0862822	-0.22492	-0.0511314	-0.0581207	0.179947	-0.293901	0.0734318	-0.749807	-0.536423	-1.04013	-1.05174	-1.21497	-1.89573	-0.85048	-1.57076			-0.0563938	2.48931	-0.127973	0.898735	0.987578	-6.4905	3.53184	2.48931	10.2794	1.94567e-13	8.12859e-12	20.4021	0.560498	2.48931	1.34846	0.184193
175	NZ_CP008706.1	260358	260753	1.53317		175	NZ_CP008706.1	263961	264509	ABUW_RS01215		175	NZ_CP008706.1	263961	264509	-0.77149	-0.199602	-0.750609	-0.549207	-0.706451	-0.202516	-0.96949	-0.531125	0.969785	0.801315	0.738123	0.632846	0.786111	1.33349	1.23368	0.991418			0.00529954	6.755	0.0307188	0.975628	0.998531	-7.48043	-0.342536	6.755	-1.92285	0.0607806	0.0979996	-5.58014	-0.0879535	6.755	-0.507207	0.614463
176	NZ_CP008706.1	261788	262339	0.73961		176	NZ_CP008706.1	264663	265280	hisH		176	NZ_CP008706.1	264663	265280	0.117828	0.423334	0.233416	0.184362	-0.195931	-0.366318	-0.173299	-0.0361904	0.936277	1.2973	1.26636	1.45538	1.23237	1.5721	1.74257	1.65698			-0.485462	7.25409	-1.66607	0.102581	0.43131	-6.03741	-4.09874	7.25409	-12.1393	7.35412e-16	6.43058e-14	25.949	-1.06896	7.25409	-3.73104	0.000528243
177	NZ_CP008706.1	263233	263874	1.12865		177	NZ_CP008706.1	265976	266359	ABUW_RS01230		177	NZ_CP008706.1	265976	266359	0.185023	0.395708	0.213614	0.595275	0.218638	-0.0227227	0.0848038	0.0154766	0.910886	1.33706	1.08227	1.30228	0.905215	1.04285	0.475943	0.720605			0.227055	8.06276	1.52411	0.134412	0.50998	-6.31085	0.501011	8.06276	3.38899	0.00145903	0.00386879	-2.20135	0.235231	8.06276	1.58164	0.120669
178	NZ_CP008706.1	263961	264509	1.79001		178	NZ_CP008706.1	266667	266742	ABUW_RS01240		178	NZ_CP008706.1	266667	266742	-0.348471	-1.1842	-0.899508	-0.559619	-0.267583	0.151594	0.567341	-0.00855531	-2.80189	-1.57678	-1.5267	-1.32404	0.372928	-0.653061	-1.22187	1.20595			0.740811	1.8485	1.35933	0.180752	0.589953	-5.63232	0.370627	1.8485	0.605355	0.547955	0.618898	-6.18566	0.527106	1.8485	0.935554	0.354449
179	NZ_CP008706.1	264663	265280	2.50782		179	NZ_CP008706.1	266914	267345	ABUW_RS01245		179	NZ_CP008706.1	266914	267345	0.231634	0.0167039	-0.053112	0.150521	-0.672206	-0.157805	-0.520452	-0.0730635	0.0536772	0.35794	0.756671	0.549433	0.4104	1.05587	0.504361	-2.72958			0.781189	6.9957	2.81049	0.00727385	0.0690891	-3.75623	0.682717	6.9957	2.40112	0.020497	0.0385151	-4.62018	0.558656	6.9957	1.99252	0.0523423
180	NZ_CP008706.1	265976	266359	2.37426		180	NZ_CP008706.1	267476	268990	ABUW_RS01250		180	NZ_CP008706.1	267476	268990	0.758747	0.965378	0.665599	0.732454	-0.366776	-0.673998	-0.571994	-0.673139	2.0309	1.30966	1.57457	1.30663	-0.0335889	-0.777216	-0.613836	-0.499224			-0.646946	2.44557	-2.16522	0.0356592	0.219083	-4.78381	-1.31949	2.44557	-3.39784	0.00142199	0.00378659	-1.55335	-0.918584	2.44557	-2.87813	0.00607736
181	NZ_CP008706.1	266667	266742	1.25162		181	NZ_CP008706.1	269182	270639	ABUW_RS01255		181	NZ_CP008706.1	269182	270639	-0.121443	0.0342541	0.0411745	-0.194052	-0.433966	-0.579301	-0.283455	-0.621258	-0.289084	0.10838	-0.148843	-0.0171586	-0.859193	-0.420885	-1.01496	-0.585583			-1.53601	8.88744	-9.65896	1.37954e-12	1.40191e-10	18.3316	0.152099	8.88744	0.935426	0.354514	0.429576	-6.89376	-0.924008	8.88744	-5.75029	7.10866e-07
182	NZ_CP008706.1	266914	267345	0.805891		182	NZ_CP008706.1	272077	274425	ABUW_RS01265		182	NZ_CP008706.1	272077	274425	-0.226525	0.358564	-0.0746914	-0.120281	-0.179747	-0.105898	0.143995	0.0545533	1.54137	1.14724	1.35233	1.39054	2.4191	1.91862	2.05716	2.1178			-0.127691	10.4235	-0.422989	0.674299	0.924637	-7.34012	4.12551	10.4235	12.2943	4.71426e-16	4.54503e-14	26.376	2.10405	10.4235	6.581	4.09627e-08
183	NZ_CP008706.1	267476	268990	2.84832		183	NZ_CP008706.1	274727	276916	ABUW_RS01270		183	NZ_CP008706.1	274727	276916	-0.293931	-0.425051	-0.155658	-0.227989	-0.160627	0.267253	1.05085	0.745674	-0.101975	-0.677209	-0.503225	-0.952241	0.906329	0.0119317	0.57701	0.56051			-0.107018	2.5118	-0.348891	0.728783	0.935647	-6.89218	-1.4657	2.5118	-3.40573	0.00138973	0.00370858	-1.39801	-0.0594538	2.5118	-0.191147	0.849262
184	NZ_CP008706.1	269182	270639	2.49667		184	NZ_CP008706.1	276984	277874	ABUW_RS01275		184	NZ_CP008706.1	276984	277874	-0.0750475	0.516005	0.404043	0.357709	-0.24938	-0.0931571	-0.211233	-0.110446	1.42301	0.776883	1.32966	0.461335	1.8893	1.27677	1.27431	0.646922			-0.55839	9.70294	-3.05328	0.00377655	0.0426371	-3.02473	-0.785741	9.70294	-4.40349	6.41182e-05	0.000257844	0.90472	-0.954092	9.70294	-5.29183	3.38126e-06
185	NZ_CP008706.1	272077	274425	2.59113		185	NZ_CP008706.1	278148	279425	ABUW_RS01280		185	NZ_CP008706.1	278148	279425	-0.153107	-0.0411272	0.136457	0.0324719	0.0476531	0.159579	0.0795936	-0.140904	1.45887	0.455293	0.612006	0.327263	1.89742	0.835364	0.755934	0.685563			-0.538381	4.38735	-2.31168	0.0253843	0.170438	-4.68763	0.322712	4.38735	1.40218	0.167656	0.227988	-6.2303	-0.278696	4.38735	-1.21037	0.232395
186	NZ_CP008706.1	274727	276916	0.916918		186	NZ_CP008706.1	279723	281384	ettA		186	NZ_CP008706.1	279723	281384	0.0431151	0.533175	0.279887	0.0925278	-0.106212	-0.0791355	-0.0269951	-0.202428	1.43765	1.28086	1.26767	1.38689	1.35922	1.33396	1.29365	1.55419			-0.226257	5.78134	-1.17435	0.246373	0.692865	-6.72136	0.655814	5.78134	3.42605	0.00130978	0.00351771	-2.04862	-0.155822	5.78134	-0.803901	0.42564
187	NZ_CP008706.1	276984	277874	1.74086		187	NZ_CP008706.1	281563	282156	ABUW_RS01290		187	NZ_CP008706.1	281563	282156	0.0223898	0.908976	0.167604	0.477998	-0.87016	-0.832742	-1.45046	-0.479596	2.95172	2.95333	2.92112	3.04449	3.16474	3.3214	3.54207	3.13966			-0.668176	2.67683	-1.83322	0.073327	0.350893	-5.2943	0.0226563	2.67683	0.0613859	0.951321	0.960518	-6.86177	-0.0800532	2.67683	-0.235652	0.814762
188	NZ_CP008706.1	278148	279425	1.71101		188	NZ_CP008706.1	282256	282948	ABUW_RS01295		188	NZ_CP008706.1	282256	282948	-0.293706	0.0711243	-0.240057	-0.187355	-0.413215	-0.121146	-0.600782	-0.226257	0.122956	-0.831318	-0.405069	-0.380931	-0.149449	-1.31954	-0.245045	-1.46443			-0.0401817	1.96299	-0.106194	0.915896	0.989873	-6.57436	0.377498	1.96299	0.961233	0.341523	0.416384	-6.02852	0.363174	1.96299	0.992008	0.326448
189	NZ_CP008706.1	279723	281384	3.03569		189	NZ_CP008706.1	283097	283495	ABUW_RS01300		189	NZ_CP008706.1	283097	283495	-1.47354	-0.827354	-2.41409	-1.01721	-1.04824	0.083478	-1.09551	-0.401686	-1.91514	-1.19239	-1.77034	-1.2158	-1.31605	-1.47471	-3.27083	-0.54741			-0.00234943	4.19724	-0.00954514	0.992426	0.999094	-7.14465	0.460036	4.19724	1.80042	0.0784356	0.121166	-5.46055	0.133042	4.19724	0.540357	0.59159
190	NZ_CP008706.1	281563	282156	1.55547		190	NZ_CP008706.1	283550	284965	ABUW_RS01305		190	NZ_CP008706.1	283550	284965	-0.769596	-0.393439	-1.00867	-0.366952	-0.535891	0.199493	-0.563788	-0.192401	0.0240328	0.149722	0.139614	0.724173	-0.50395	-0.48662	-0.348639	0.127808			0.1462	6.47685	0.705828	0.483899	0.865558	-7.18062	1.30906	6.47685	6.40707	7.45308e-08	6.86853e-07	7.47908	0.29723	6.47685	1.43275	0.158774
191	NZ_CP008706.1	282256	282948	0.900567		191	NZ_CP008706.1	284968	286185	ABUW_RS01310		191	NZ_CP008706.1	284968	286185	-0.625782	-0.37867	-0.355241	-0.225104	-0.141737	-0.447781	0.0682561	-0.170071	-0.410146	-0.228864	-0.22504	0.183464	-1.75119	-0.770458	-0.327232	-0.25957			-0.00186398	7.40054	-0.012987	0.989695	0.999094	-7.48014	0.131553	7.40054	0.910677	0.367272	0.442184	-6.99586	-0.0218182	7.40054	-0.151612	0.880164
192	NZ_CP008706.1	283097	283495	1.43804		192	NZ_CP008706.1	291053	292000	ABUW_RS01330		192	NZ_CP008706.1	291053	292000	-0.0698632	-0.20507	-0.0633006	0.0448287	-0.388881	-0.689082	-0.819984	-0.536007	-1.598	-1.32377	-1.37722	-1.38554	-3.40573	-3.16059	-2.95568	-3.08436			-0.0844675	9.44369	-0.599926	0.551536	0.890415	-7.24741	1.63358	9.44369	11.3062	8.46684e-15	5.58514e-13	23.4668	0.5886	9.44369	4.12453	0.000156216
193	NZ_CP008706.1	283550	284965	0.970453		193	NZ_CP008706.1	292093	292168	ABUW_RS01335		193	NZ_CP008706.1	292093	292168	0.0436896	0.273059	-0.0531127	0.552516	-0.599715	-0.279575	-0.643711	-0.947277	0.698699	1.34667	1.39875	2.14827	1.75756	1.82294	2.15287	1.88667			-0.248017	2.80609	-0.777171	0.441086	0.843154	-6.60007	0.976255	2.80609	3.2628	0.00209802	0.00529433	-2.07403	-0.00784591	2.80609	-0.0248901	0.980252
194	NZ_CP008706.1	284968	286185	0.90339		194	NZ_CP008706.1	292197	292272	ABUW_RS01340		194	NZ_CP008706.1	292197	292272	-0.14419	0.778945	0.422177	0.632636	-0.635828	-0.0555876	-0.7012	-1.29994	1.34084	1.95002	1.76969	2.01416	1.96838	2.64008	1.73705	2.89872			-0.147989	4.49315	-0.406202	0.686501	0.924637	-7.1798	1.28032	4.49315	3.70867	0.000565283	0.00169901	-1.15195	0.320606	4.49315	0.900456	0.372626
195	NZ_CP008706.1	291053	292000	1.4689		195	NZ_CP008706.1	292407	293291	ABUW_RS01345		195	NZ_CP008706.1	292407	293291	-1.14136	-0.327858	-1.04479	-0.725643	0.522902	0.462465	-0.141134	1.46782	-1.30145	-1.66335	-1.83948	-1.62392	0.289343	-0.284477	1.83562	-1.54564			-0.0340863	4.40895	-0.14221	0.887543	0.986154	-7.18013	0.610328	4.40895	2.51349	0.0155661	0.030436	-4.11622	0.328768	4.40895	1.40057	0.168134
196	NZ_CP008706.1	292093	292168	1.8657		196	NZ_CP008706.1	293410	294828	ABUW_RS01350		196	NZ_CP008706.1	293410	294828	-0.460784	0.10075	-0.194931	-0.533259	-0.0185753	0.0303891	0.151058	-0.0766969	0.759483	0.560396	0.83931	0.710675	1.38563	1.1215	1.16968	1.34131			-0.132433	3.54307	-0.473105	0.638403	0.920441	-6.97783	-0.886439	3.54307	-2.46019	0.0177522	0.0338996	-3.9174	-0.154488	3.54307	-0.534785	0.595406
197	NZ_CP008706.1	292197	292272	1.22351		197	NZ_CP008706.1	294959	295034	ABUW_RS01355		197	NZ_CP008706.1	294959	295034	-0.286023	-0.0451577	-0.439168	-0.65741	-0.396672	-0.0396423	-0.11287	-0.494923	-2.79742	-2.52668	-1.99163	-1.94798	-2.23674	-1.04684	-1.12331	-1.16612			0.0580848	5.4408	0.341707	0.734147	0.937799	-7.30856	-0.00999792	5.4408	-0.0546213	0.95668	0.964891	-7.23334	0.0455639	5.4408	0.265122	0.792115
198	NZ_CP008706.1	292407	293291	0.559195		198	NZ_CP008706.1	295060	295135	ABUW_RS01360		198	NZ_CP008706.1	295060	295135	-0.112933	0.519854	1.0767	0.632551	-0.26611	-0.0029331	-0.197522	-0.345942	0.58174	0.831053	1.23975	1.21681	0.944552	1.50228	0.752518	1.991			-0.286158	3.06065	-0.864826	0.391678	0.816229	-6.47205	-0.732167	3.06065	-1.83865	0.0725087	0.113032	-4.97022	-0.470654	3.06065	-1.35368	0.182534
199	NZ_CP008706.1	293410	294828	2.07868		199	NZ_CP008706.1	295193	296701	ABUW_RS01365		199	NZ_CP008706.1	295193	296701	0.366192	0.653051	0.475211	0.456281	0.330052	0.249902	0.33642	0.148401	1.34938	1.24939	1.28878	1.29173	1.22608	0.979422	0.981489	1.11238			0.511401	8.86994	1.39413	0.170059	0.570911	-6.4391	-0.0297379	8.86994	-0.0838106	0.933575	0.946667	-7.37818	0.597498	8.86994	1.63338	0.109302
200	NZ_CP008706.1	294959	295034	2.0185		200	NZ_CP008706.1	296818	297117	ABUW_RS01370		200	NZ_CP008706.1	296818	297117	1.09393	1.06162	1.03248	1.00262	1.09105	0.252997	0.525578	0.524657	1.30762	1.27404	1.17788	0.98664	0.643368	1.21754	1.37183	1.0444			-0.283025	5.36448	-1.64679	0.106502	0.442972	-6.10069	-1.27136	5.36448	-6.29112	1.11073e-07	9.64516e-07	7.21928	-0.144133	5.36448	-0.836171	0.407435
201	NZ_CP008706.1	295060	295135	1.63462		201	NZ_CP008706.1	297550	298515	ABUW_RS01375		201	NZ_CP008706.1	297550	298515	0.224803	0.495621	0.308643	0.3949	-0.511693	-0.223537	-0.598722	-0.675202	4.59381	2.40519	3.54274	2.3202	3.76794	1.57315	2.40631	1.3322			-0.724868	7.66566	-2.86264	0.00633404	0.0631724	-3.59423	-1.32988	7.66566	-5.30441	3.2405e-06	1.84101e-05	3.75542	-1.10429	7.66566	-4.39882	6.50913e-05
202	NZ_CP008706.1	295193	296701	2.454		202	NZ_CP008706.1	301841	303340	ABUW_RS01395		202	NZ_CP008706.1	301841	303340	-0.0776916	0.3208	0.227191	0.0897289	0.0974761	0.35791	0.529872	0.342116	0.809113	0.336995	0.386209	0.403479	1.63869	0.929124	0.820171	1.16477			0.0503721	5.03624	0.189809	0.850304	0.975949	-7.1895	0.275724	5.03624	0.973222	0.335596	0.410622	-6.60785	0.075237	5.03624	0.280264	0.780548
203	NZ_CP008706.1	296818	297117	3.02671		203	NZ_CP008706.1	303349	304749	murF		203	NZ_CP008706.1	303349	304749	0.155518	0.718306	0.565799	0.301666	-0.0112544	0.320565	0.555208	0.0142101	1.44128	1.1697	1.27432	1.39869	2.31211	2.21044	2.01983	2.34259			-0.338172	7.95172	-1.42495	0.161005	0.556325	-6.44233	-0.00895491	7.95172	-0.0379695	0.969878	0.975848	-7.40002	0.040313	7.95172	0.168944	0.866591
204	NZ_CP008706.1	297550	298515	1.53269		204	NZ_CP008706.1	304750	305868	ABUW_RS01405		204	NZ_CP008706.1	304750	305868	0.316381	1.10301	0.818616	0.462717	-0.138073	-0.102375	0.374553	-0.075252	1.69704	1.41417	1.57218	1.74165	2.52335	2.40147	2.42301	2.65357			-0.481084	4.94592	-2.51196	0.0156253	0.124209	-4.35649	-0.899054	4.94592	-4.07376	0.000183292	0.000631115	0.0161301	-0.138209	4.94592	-0.732739	0.467481
205	NZ_CP008706.1	301841	303340	2.13434		205	NZ_CP008706.1	305929	306261	ABUW_RS01410		205	NZ_CP008706.1	305929	306261	0.0935941	0.500591	0.686627	0.347129	0.271872	0.447038	0.518575	0.747197	0.779598	0.75925	1.10386	1.14197	1.49221	1.31969	1.83301	1.75072			-0.52418	4.76792	-2.46523	0.0175343	0.134275	-4.5291	-1.58594	4.76792	-6.13365	1.9089e-07	1.53693e-06	6.71736	-0.744141	4.76792	-3.41362	0.00135814
206	NZ_CP008706.1	303349	304749	2.2199		206	NZ_CP008706.1	306264	307088	ABUW_RS01415		206	NZ_CP008706.1	306264	307088	-0.0333812	0.479904	0.00527518	0.20297	-0.00506483	-0.0337728	0.0434453	0.0948885	1.1954	1.45683	1.36483	1.59285	1.79135	1.98283	1.86113	1.9252			0.566085	1.45789	1.10879	0.273356	0.719761	-5.79224	1.48566	1.45789	2.96263	0.00483982	0.0110773	-2.38624	0.526715	1.45789	1.0213	0.312519
207	NZ_CP008706.1	304750	305868	2.53705		207	NZ_CP008706.1	309859	310881	ABUW_RS01425		207	NZ_CP008706.1	309859	310881	-0.511804	0.204883	-0.685495	-0.084051	-0.405964	0.11901	-0.369699	-0.0407914	0.625945	1.9236	1.18441	1.92438	0.546255	1.49956	0.413655	1.39284			-0.506549	5.25416	-2.58311	0.013079	0.107845	-4.30077	-2.99687	5.25416	-10.6429	6.31595e-14	3.00607e-12	21.5661	-1.76464	5.25416	-8.25734	1.35831e-10
208	NZ_CP008706.1	305929	306261	1.0954		208	NZ_CP008706.1	310881	311522	ABUW_RS01430		208	NZ_CP008706.1	310881	311522	-1.47759	0.458057	-0.68128	-0.222715	0.0520109	0.76384	-0.220173	0.616469	1.883	2.98378	2.32337	2.89778	1.01305	1.78721	0.467191	2.17703			-0.180061	2.08726	-0.498824	0.62031	0.91113	-6.62488	-0.490601	2.08726	-1.16658	0.249466	0.321011	-5.87006	-0.216396	2.08726	-0.58186	0.563537
209	NZ_CP008706.1	306264	307088	1.90422		209	NZ_CP008706.1	311519	312259	ABUW_RS01435		209	NZ_CP008706.1	311519	312259	-0.444878	0.353348	-0.562659	-0.0596657	0.397426	0.832768	0.596664	1.2159	1.41117	2.15024	1.59507	2.24019	1.22743	1.29206	0.667821	1.51989			-0.120763	2.55379	-0.361267	0.719574	0.931711	-6.66485	0.700838	2.55379	2.10428	0.0409182	0.0696795	-4.55148	-0.00533034	2.55379	-0.0158958	0.987387
210	NZ_CP008706.1	309859	310881	1.4278		210	NZ_CP008706.1	312270	312797	ABUW_RS01440		210	NZ_CP008706.1	312270	312797	-0.310568	1.09677	0.13477	0.589221	-0.778819	-0.0609176	-0.289971	0.0349044	2.40765	3.31405	2.66527	3.43664	1.6291	2.03413	1.28667	2.063			-0.480397	4.23283	-2.21361	0.0319173	0.203405	-4.97085	-0.336573	4.23283	-1.44964	0.154028	0.212141	-6.16779	-0.480044	4.23283	-2.17158	0.0351467
211	NZ_CP008706.1	310881	311522	0.959706		211	NZ_CP008706.1	312860	315025	ABUW_RS01445		211	NZ_CP008706.1	312860	315025	-0.363529	0.597294	-0.0784927	0.066695	-0.0628814	0.395851	0.135053	0.0596205	1.48533	2.00951	1.56041	1.88274	0.83059	1.67607	1.07247	1.49575			-0.63431	3.48973	-2.51062	0.015677	0.124358	-4.05123	0.374687	3.48973	1.54344	0.129661	0.183763	-5.84685	-0.15234	3.48973	-0.636579	0.527594
212	NZ_CP008706.1	311519	312259	0.812185		212	NZ_CP008706.1	315635	316717	aroB		212	NZ_CP008706.1	315635	316717	-0.0494875	0.24775	0.00734732	-0.0316684	-0.22577	-0.104786	-0.103456	-0.209765	0.651712	1.05216	0.891737	0.916537	-0.327086	0.384567	0.149268	0.369717			0.204884	4.80311	0.837711	0.406578	0.822954	-6.94249	0.0415648	4.80311	0.15378	0.878464	0.9037	-7.12596	0.254924	4.80311	1.03435	0.306449
213	NZ_CP008706.1	312270	312797	1.20892		213	NZ_CP008706.1	325229	325819	ABUW_RS01480		213	NZ_CP008706.1	325229	325819	0.0828312	-0.13623	-0.375644	0.0621076	-0.0188709	-0.0989352	-0.363863	-0.0558182	0.275958	0.100467	0.198275	-0.216274	-0.296034	-0.782294	-0.891921	-1.04669			-0.109089	3.13901	-0.395694	0.694183	0.926218	-7.122	-2.13807	3.13901	-4.82094	1.63616e-05	7.68034e-05	2.73417	-0.220653	3.13901	-0.770084	0.445236
214	NZ_CP008706.1	312860	315025	1.08088		214	NZ_CP008706.1	325841	326923	ABUW_RS01485		214	NZ_CP008706.1	325841	326923	-0.0943023	0.0163915	-0.215299	-0.169998	-0.149637	-0.381103	-0.269338	-0.395219	0.150519	-0.10586	0.0331489	-0.481751	-0.972603	-0.908169	-1.27668	-1.05425			0.318572	-0.489321	0.34276	0.73336	0.937799	-6.01649	0.916353	-0.489321	0.975321	0.334566	0.409495	-5.55455	0.331122	-0.489321	0.351335	0.726961
215	NZ_CP008706.1	315635	316717	1.98922		215	NZ_CP008706.1	326917	327477	ABUW_RS01490		215	NZ_CP008706.1	326917	327477	-0.057735	-0.183642	-0.2988	0.0455443	-0.264066	0.273481	-0.476193	0.207341	-1.06399	-1.17805	-0.65142	-1.2129	-3.44648	-3.39091	-4.3291	-3.41024			1.34208	-1.73888	1.7403	0.0885763	0.397906	-4.67318	-0.50009	-1.73888	-0.556239	0.580777	0.647926	-5.74857	-0.376243	-1.73888	-0.438659	0.662988
216	NZ_CP008706.1	325229	325819	2.49844		216	NZ_CP008706.1	327823	328296	ABUW_RS01495		216	NZ_CP008706.1	327823	328296	-0.0350685	-0.11299	0.147994	0.630144	0.433206	0.728036	0.0887284	0.491038	-0.803487	-0.436625	-1.10173	-0.0487477	-1.2464	-0.489503	-0.847176	-0.66509			0.51457	-0.321189	0.810915	0.421642	0.830474	-5.953	-2.29512	-0.321189	-2.79923	0.00749298	0.016229	-2.53267	1.07671	-0.321189	1.75513	0.0859784
217	NZ_CP008706.1	325841	326923	2.1104		217	NZ_CP008706.1	330212	330676	bfr		217	NZ_CP008706.1	330212	330676	0.226864	0.421671	0.551004	0.221248	-0.0280656	-0.668061	-0.476964	-0.585782	-0.481829	-0.463178	-0.634461	-0.998897	-2.27434	-1.62518	-1.52374	-2.09876			0.170451	-0.196019	0.25598	0.799122	0.958689	-6.36006	-2.0098	-0.196019	-2.36526	0.0223445	0.0414952	-3.54483	0.0717415	-0.196019	0.105561	0.916395
218	NZ_CP008706.1	326917	327477	1.49831		218	NZ_CP008706.1	330921	331103	ABUW_RS01510		218	NZ_CP008706.1	330921	331103	0.104708	-0.00613886	-0.343198	0.184457	-0.168167	0.502289	0.282592	1.04138	-1.45994	-2.89915	-2.25713	-2.75987	-1.42896	-1.01717	-1.71148	-1.93199			0.692717	-0.853423	1.07185	0.289448	0.739009	-5.72512	-1.13709	-0.853423	-1.46584	0.14958	0.207153	-5.03974	-0.0174765	-0.853423	-0.0254246	0.979828
219	NZ_CP008706.1	327823	328296	1.59869		219	NZ_CP008706.1	331829	333934	ABUW_RS01520		219	NZ_CP008706.1	331829	333934	-0.0880908	-0.154188	-0.131661	-0.16174	-0.192625	-0.296047	-0.245835	-0.260431	-0.599923	0.075916	-0.29853	-0.225235	-1.95781	-1.43692	-2.18811	-1.57025			0.396909	-0.772871	0.528534	0.599701	0.9055	-6.11489	-1.77127	-0.772871	-1.91413	0.0619141	0.0995284	-4.30898	-0.631449	-0.772871	-0.778921	0.440065
220	NZ_CP008706.1	330212	330676	2.90186		220	NZ_CP008706.1	334494	335123	gmk		220	NZ_CP008706.1	334494	335123	0.0660926	0.388169	0.0458393	0.0949078	-0.205555	-0.133765	-0.270779	-0.0900399	1.16145	1.17581	1.21172	1.16967	1.0301	0.846637	0.727905	0.949312			-0.0752579	8.14889	-0.427438	0.67108	0.924637	-7.36554	0.526467	8.14889	2.99937	0.00437893	0.0101384	-3.22442	0.116997	8.14889	0.663383	0.510438
221	NZ_CP008706.1	330921	331103	0.649318		221	NZ_CP008706.1	336366	336839	ABUW_RS01540		221	NZ_CP008706.1	336366	336839	-0.49636	-0.808286	-0.153054	-0.892381	0.133608	0.733339	0.303448	0.888051	-2.5876	-3.19129	-2.93509	-2.75867	-2.3447	-2.25901	-1.08124	-2.12045			0.27597	9.40593	1.11584	0.270358	0.71714	-6.78806	2.0835	9.40593	8.18774	1.71504e-10	3.5238e-09	13.5743	1.26794	9.40593	5.01415	8.60127e-06
222	NZ_CP008706.1	331829	333934	2.12032		222	NZ_CP008706.1	336833	337393	pilV		222	NZ_CP008706.1	336833	337393	-0.723563	0.0570505	-0.397569	-0.528674	-0.589157	0.696214	-0.0108263	0.404111	-0.668388	0.128824	-0.345902	0.156646	-2.64532	-0.2992	0.0279076	-1.79444			-0.354956	5.81514	-2.33661	0.0239266	0.165375	-4.79212	1.00354	5.81514	6.79078	1.99083e-08	2.05646e-07	8.79237	0.193332	5.81514	1.29646	0.201364
223				1.59035		223	NZ_CP008706.1	337394	338395	ABUW_RS01550		223	NZ_CP008706.1	337394	338395	0.0132349	-0.226713	0.298641	-0.210157	0.00694026	0.605354	-0.124055	0.0734584	-0.587869	0.0529586	-0.315469	0.451577	-3.5645	-1.51753	-1.87876	0.181964			-0.658036	2.06641	-1.81449	0.0762076	0.359976	-5.13609	-0.551077	2.06641	-1.37847	0.174809	0.236092	-5.64958	-0.0903608	2.06641	-0.264439	0.792637
224	NZ_CP008706.1	334494	335123	2.44116		224	NZ_CP008706.1	338452	339210	ABUW_RS01555		224	NZ_CP008706.1	338452	339210	-0.0974822	0.155614	-0.0840135	0.116331	0.0894471	0.194733	-0.2878	0.100771	-0.954274	0.532224	0.0701407	0.50561	-1.89498	-1.0386	-1.63085	-0.371113			-0.173207	0.938769	-0.299385	0.766011	0.950876	-6.36824	-0.360336	0.938769	-0.573571	0.569086	0.638714	-6.11338	-0.12738	0.938769	-0.217472	0.828815
225	NZ_CP008706.1	336366	336839	0.390476		225	NZ_CP008706.1	344138	344389	rpsP		225	NZ_CP008706.1	344138	344389	0.0399596	0.319236	0.332905	-0.120402	0.265304	0.0472571	0.461995	-0.0256192	1.09988	0.855999	1.02703	1.1384	1.44772	1.49097	1.45498	1.71477			0.572972	0.0103523	0.947587	0.348353	0.793048	-5.97034	-1.83178	0.0103523	-2.33636	0.0239408	0.0439537	-3.60651	0.674069	0.0103523	1.111	0.272415
226	NZ_CP008706.1	336833	337393	0.526817		226	NZ_CP008706.1	344409	344957	rimM		226	NZ_CP008706.1	344409	344957	0.0160981	0.215698	0.425664	-0.00492757	0.27789	0.200941	0.515442	0.290449	1.01221	0.442172	0.878209	0.932475	1.8616	1.36101	1.45337	1.74835			0.991652	7.07926	3.9219	0.000294316	0.00483244	-0.695729	2.43135	7.07926	9.65511	1.39663e-12	4.9078e-11	18.3409	1.37414	7.07926	5.44079	2.0414e-06
227	NZ_CP008706.1	337394	338395	0.527069		227	NZ_CP008706.1	345003	345743	trmD		227	NZ_CP008706.1	345003	345743	-0.0163785	0.202959	0.319994	-0.324407	0.189747	0.302258	0.518006	0.0790247	0.868623	0.301362	0.64004	0.744351	1.41316	1.17519	1.50715	1.61776			-0.11449	1.56582	-0.305254	0.761567	0.948219	-6.66951	-1.04544	1.56582	-2.22918	0.0307897	0.0547372	-4.09242	-0.00110827	1.56582	-0.00293421	0.997672
228	NZ_CP008706.1	338452	339210	0.822514		228	NZ_CP008706.1	345951	346319	rplS		228	NZ_CP008706.1	345951	346319	0.0527395	0.528664	0.46947	0.000468704	0.160664	0.239995	0.52356	0.257909	1.35274	1.01175	1.14372	1.24228	2.05537	2.02866	1.99761	2.28025			-0.558687	1.16355	-1.09152	0.2808	0.729149	-5.86573	-1.38305	1.16355	-2.3349	0.0240243	0.0440006	-3.72236	0.494949	1.16355	1.07156	0.289579
229	NZ_CP008706.1	344138	344389	3.85399		229	NZ_CP008706.1	346371	347312	ABUW_RS01595		229	NZ_CP008706.1	346371	347312	0.12623	-0.054188	0.582589	0.204524	0.131628	0.545636	0.492588	0.315738	-0.757164	-1.10791	-0.741106	-0.857689	-0.620112	-1.04569	-1.17356	-1.74929			0.308261	7.03605	1.05079	0.298912	0.744445	-6.90668	0.840076	7.03605	2.84432	0.00665052	0.0146775	-3.60677	0.477579	7.03605	1.62516	0.111046
230	NZ_CP008706.1	344409	344957	3.76328		230	NZ_CP008706.1	347427	348458	ABUW_RS01600		230	NZ_CP008706.1	347427	348458	0.529065	0.410018	0.575203	0.617901	0.2965	0.859397	0.879372	-0.198895	-3.53765	-1.49947	-2.62992	-3.09299	-2.03662	-1.67733	-2.08548	-2.30598			0.0545928	6.32046	0.318719	0.7514	0.94553	-7.36383	1.73799	6.32046	10.4611	1.10612e-13	4.89296e-12	20.8756	0.56289	6.32046	3.33351	0.00171304
231	NZ_CP008706.1	345003	345743	3.4101		231	NZ_CP008706.1	350523	350966	ABUW_RS01615		231	NZ_CP008706.1	350523	350966	-0.153863	-0.613855	-0.478569	-0.0757648	0.470129	0.956283	0.255532	1.44921	-3.10998	-4.02577	-3.07531	-4.03788	-2.28002	-1.21659	-1.03989	-3.23782			-0.0308045	5.51914	-0.136864	0.891743	0.986744	-7.2602	2.14218	5.51914	10.3843	1.40372e-13	5.99773e-12	20.6864	0.731806	5.51914	3.41633	0.00134746
232	NZ_CP008706.1	345951	346319	3.394		232	NZ_CP008706.1	350974	351834	ABUW_RS01620		232	NZ_CP008706.1	350974	351834	-0.147513	-0.296586	-0.0553182	0.0136458	0.0759061	0.186287	-0.143814	-0.134994	-1.54772	-1.33538	-1.26423	-1.49956	-1.49782	-1.47655	-1.95918	-1.64786			0.622403	3.48319	1.64716	0.106426	0.442972	-5.4701	1.86229	3.48319	5.19071	4.75609e-06	2.61446e-05	3.84906	0.983134	3.48319	2.66436	0.0106388
233	NZ_CP008706.1	346371	347312	1.44445		233	NZ_CP008706.1	351925	352809	ABUW_RS01625		233	NZ_CP008706.1	351925	352809	-0.337265	-0.306305	-0.18592	-0.364148	-0.290255	-0.128815	-0.39235	-0.118424	-0.742788	-0.760011	-0.863644	-0.856406	-1.50203	-1.72395	-1.90124	-1.72724			0.299437	2.16901	0.879665	0.38367	0.80954	-6.2725	-0.0773222	2.16901	-0.197145	0.844593	0.875323	-6.44148	0.948397	2.16901	2.95164	0.00498629
234	NZ_CP008706.1	347427	348458	0.0462568		234	NZ_CP008706.1	352908	354140	serA		234	NZ_CP008706.1	352908	354140	-0.00119517	0.495102	0.131475	-0.149893	0.0612165	-0.0471243	0.118023	-0.10652	1.40776	1.46443	1.37421	1.47409	2.10158	2.07299	1.92963	2.20119			-0.451427	1.17292	-1.11191	0.272028	0.71878	-6.07438	-1.93244	1.17292	-3.60311	0.000776387	0.0022421	-0.71675	-0.445398	1.17292	-1.07354	0.288698
235	NZ_CP008706.1	350523	350966	1.4114		235	NZ_CP008706.1	356034	356402	ABUW_RS01640		235	NZ_CP008706.1	356034	356402	-0.0791241	-0.106846	0.268123	-0.049229	0.908564	0.485393	0.619982	0.104234	-0.880195	-0.960298	-1.20521	-1.16108	-1.20055	-1.13603	-0.861768	-1.53836			-0.0600756	6.50423	-0.237572	0.813281	0.965693	-7.4358	0.400725	6.50423	1.56718	0.124011	0.176489	-6.17634	0.197743	6.50423	0.78259	0.437928
236	NZ_CP008706.1	350974	351834	1.64248		236	NZ_CP008706.1	357587	357952	ABUW_RS01655		236	NZ_CP008706.1	357587	357952	-0.239747	-0.0695914	0.202798	-0.163333	1.54149	0.772699	1.32881	0.922113	-1.82935	-2.12152	-1.82953	-2.57647	-1.93472	-1.41221	-2.68336	-3.15928			-0.184972	2.91039	-0.54497	0.58844	0.900424	-6.88832	-0.749807	2.91039	-1.76201	0.0847943	0.129184	-5.24197	-0.0862822	2.91039	-0.252165	0.802051
237	NZ_CP008706.1	351925	352809	1.47105		237	NZ_CP008706.1	358322	359551	ABUW_RS01660		237	NZ_CP008706.1	358322	359551	0.00757838	0.0915369	0.31805	-0.229794	0.473469	0.363863	0.579307	0.248573	-0.829414	-0.594353	-0.769517	-0.514271	-1.08775	-0.877721	-1.10751	-1.09314			-0.77149	4.8825	-3.53638	0.00094685	0.013536	-1.58088	0.969785	4.8825	4.94697	1.07634e-05	5.31107e-05	2.7034	-0.199602	4.8825	-0.961864	0.341209
238	NZ_CP008706.1	352908	354140	2.99867		238	NZ_CP008706.1	359589	361739	yccS		238	NZ_CP008706.1	359589	361739	-0.702083	-0.59964	-0.851927	-0.503189	-1.07425	-0.434543	-0.815569	-0.301433	-1.1352	-1.24346	-0.95138	-1.30473	-1.98125	-2.02763	-2.50142	-2.82589			0.117828	7.40565	0.53208	0.597263	0.9055	-7.33226	0.936277	7.40565	4.22956	0.000111979	0.0004202	0.258549	0.423334	7.40565	1.91026	0.0624235
239	NZ_CP008706.1	356034	356402	1.95096		239	NZ_CP008706.1	361932	362507	ABUW_RS01670		239	NZ_CP008706.1	361932	362507	-0.575218	-0.862818	-0.72861	-0.807995	-1.26864	-1.26645	-1.12832	-1.38974	-0.703114	-0.773838	-0.840296	-0.923311	-1.27358	-1.55886	-1.38642	-1.60475			0.126733	6.98963	0.704233	0.484882	0.865558	-7.22793	0.25048	6.98963	1.37111	0.177076	0.238811	-6.46692	0.123634	6.98963	0.683876	0.497527
240	NZ_CP008706.1	357587	357952	1.06268		240	NZ_CP008706.1	363864	364508	ABUW_RS01680		240	NZ_CP008706.1	363864	364508	0.153241	0.0259862	0.0942795	0.239655	-0.0951853	-0.149251	-0.209652	-0.131182	-0.949554	-0.476634	-0.581517	-0.777394	-2.07417	-1.63775	-2.20509	-2.01191			0.185023	6.42505	0.927404	0.358618	0.796689	-6.9944	0.910886	6.42505	4.55766	3.88812e-05	0.000163894	1.33298	0.395708	6.42505	1.98538	0.0531581
241	NZ_CP008706.1	358322	359551	1.65943		241	NZ_CP008706.1	365274	365837	ABUW_RS01690		241	NZ_CP008706.1	365274	365837	3.91261	3.53277	4.19383	3.9917	4.23329	3.47161	3.9281	3.61163	1.94519	1.73234	1.7074	1.45129	-0.067298	-0.425896	0.0139025	-0.680695			-0.0645881	1.60855	-0.0984879	0.921978	0.990898	-6.46914	-0.393125	1.60855	-0.540827	0.591269	0.657904	-6.17165	-0.380529	1.60855	-0.553817	0.58242
242	NZ_CP008706.1	359589	361739	1.04083		242	NZ_CP008706.1	366436	367230	ABUW_RS01700		242	NZ_CP008706.1	366436	367230	-0.425704	-0.429159	-0.421979	-0.376202	-0.620928	-0.405533	-0.576764	-0.536862	-0.550869	-0.338164	-0.668094	-0.809019	-0.897749	-1.19228	-1.22032	-1.1245			-0.348471	0.111351	-0.533903	0.596011	0.904724	-6.19614	-2.80189	0.111351	-3.33977	0.00168242	0.0043778	-1.25742	-1.1842	0.111351	-1.68464	0.0989157
243	NZ_CP008706.1	361932	362507	2.47397		243	NZ_CP008706.1	367358	368635	ABUW_RS01705		243	NZ_CP008706.1	367358	368635	-0.586403	-0.252227	-0.69865	-0.438011	-1.09788	-0.500674	-1.28445	-0.63616	-0.898419	0.756157	-0.344207	0.902455	-0.419955	1.37501	0.917322	1.73096			0.231634	1.28284	0.436362	0.664641	0.924637	-6.35775	0.0536772	1.28284	0.0922688	0.92689	0.941669	-6.3013	0.0167039	1.28284	0.0304502	0.975841
244	NZ_CP008706.1	363864	364508	2.31005		244	NZ_CP008706.1	369049	370482	ABUW_RS01710		244	NZ_CP008706.1	369049	370482	-0.145872	0.58511	0.0165777	0.0757897	-0.63311	-0.226252	-0.512877	-0.516441	1.14168	0.917387	1.20782	0.990992	0.478702	0.261799	0.264112	-0.114152			0.758747	9.96237	2.46345	0.017611	0.134315	-4.48925	2.0309	9.96237	6.50286	5.36002e-08	5.08931e-07	7.86584	0.965378	9.96237	3.13199	0.0030352
245	NZ_CP008706.1	365274	365837	2.86721		245	NZ_CP008706.1	371518	372789	ABUW_RS01715		245	NZ_CP008706.1	371518	372789	1.35307	2.42418	2.1031	1.76069	-0.609082	-0.338747	0.173079	-0.438375	3.14357	2.90359	3.03867	3.056	2.56678	2.36511	2.39706	2.40347			-0.121443	8.79746	-0.559062	0.578865	0.900424	-7.23824	-0.289084	8.79746	-1.36286	0.179645	0.241755	-6.43462	0.0342541	8.79746	0.157785	0.875325
246	NZ_CP008706.1	366436	367230	1.62352		246	NZ_CP008706.1	372934	374148	ABUW_RS01720		246	NZ_CP008706.1	372934	374148	1.10891	2.03358	1.86233	1.70243	-0.295781	0.287994	0.345315	-0.259408	2.20832	2.00563	2.15596	2.0126	0.950228	0.6465	0.630068	0.687784			-0.0368979	9.85828	-0.196597	0.84502	0.975949	-7.33339	-0.181013	9.85828	-0.987223	0.328762	0.404141	-6.82626	0.0243335	9.85828	0.130028	0.897118
247	NZ_CP008706.1	367358	368635	1.69536		247	NZ_CP008706.1	374167	375198	astA		247	NZ_CP008706.1	374167	375198	0.82081	1.79751	1.62318	1.23801	-0.419392	-0.0246198	0.205187	-0.331976	2.16416	1.6777	1.9117	1.82542	0.792539	0.0594368	0.171456	0.232993			-0.226525	9.55619	-1.33213	0.18946	0.605123	-6.51911	1.54137	9.55619	8.82544	2.06051e-11	5.19969e-10	15.6932	0.358564	9.55619	2.08628	0.0425957
248	NZ_CP008706.1	369049	370482	1.37983		248	NZ_CP008706.1	375198	376667	astD		248	NZ_CP008706.1	375198	376667	1.18585	1.80259	1.70735	1.47562	-0.370202	-0.030864	0.370994	-0.0764701	2.19905	2.02855	2.15383	2.19821	1.67113	1.47825	1.26097	1.76483			-0.293931	4.10772	-1.24832	0.218308	0.659192	-6.43941	-0.101975	4.10772	-0.400694	0.690524	0.747587	-7.00027	-0.425051	4.10772	-1.74133	0.0883943
249	NZ_CP008706.1	371518	372789	3.34661		249	NZ_CP008706.1	376685	378028	astB		249	NZ_CP008706.1	376685	378028	1.19429	1.76725	1.58111	1.28705	-0.380206	-0.0900128	0.275418	-0.613879	2.19605	2.02812	2.12833	2.21804	1.67596	1.57908	1.30547	1.76451			-0.0750475	5.43253	-0.217644	0.828681	0.969441	-7.3103	1.42301	5.43253	4.3245	8.26727e-05	0.000320794	0.641212	0.516005	5.43253	1.54336	0.12968
250	NZ_CP008706.1	372934	374148	2.29257		250	NZ_CP008706.1	378041	379015	astE		250	NZ_CP008706.1	378041	379015	1.1755	1.56207	1.52293	1.17942	-0.0540947	-0.284029	0.387902	-0.389491	1.51847	1.51772	1.399	1.57386	0.935988	1.22466	0.837034	1.62177			-0.153107	5.90761	-0.790374	0.433416	0.84	-7.10015	1.45887	5.90761	7.77822	6.82024e-10	1.14483e-08	12.1503	-0.0411272	5.90761	-0.211191	0.833683
251	NZ_CP008706.1	374167	375198	1.99842		251	NZ_CP008706.1	379077	379838	ABUW_RS01745		251	NZ_CP008706.1	379077	379838	3.89735	4.22783	4.01126	4.25584	3.55817	2.63149	3.82758	3.14981	5.02578	4.29923	4.60144	3.93565	4.89638	3.93242	4.23676	3.60309			0.0431151	10.6538	0.210105	0.834525	0.972184	-7.32621	1.43765	10.6538	6.88466	1.44184e-08	1.55785e-07	9.20318	0.533175	10.6538	2.57622	0.0133079
252	NZ_CP008706.1	375198	376667	2.17395		252	NZ_CP008706.1	380432	380740	ABUW_RS01750		252	NZ_CP008706.1	380432	380740	-0.849166	-0.849198	-1.52997	-0.825252	-0.249693	0.636509	-0.27972	0.706629	-2.11121	-4.03454	-3.85826	-2.36327	-2.37136	-3.29067	-2.2018	-2.66291			0.0223898	3.53903	0.0539575	0.957206	0.995549	-6.68665	2.95172	3.53903	8.7669	2.49875e-11	6.10084e-10	15.7123	0.908976	3.53903	2.4119	0.0199694
253	NZ_CP008706.1	376685	378028	2.15105		253	NZ_CP008706.1	380776	382131	ABUW_RS01755		253	NZ_CP008706.1	380776	382131	-0.591569	-0.933337	-0.646828	-0.366553	0.0985819	0.45331	0.223681	0.615055	-1.65727	-1.91962	-1.44716	-1.4484	-0.295637	-0.409273	-0.104881	-0.832574			-0.293706	2.35318	-0.923168	0.360796	0.796689	-6.40043	0.122956	2.35318	0.367643	0.714846	0.768388	-6.6507	0.0711243	2.35318	0.230394	0.81882
254	NZ_CP008706.1	378041	379015	1.95564		254	NZ_CP008706.1	382756	383175	ABUW_RS01765		254	NZ_CP008706.1	382756	383175	0.0203673	0.155337	0.0477838	0.036794	-0.351497	-0.578713	-0.809609	-0.0235476	-0.165329	-0.325768	-0.678634	-0.617957	-1.39068	-1.81491	-0.905725	-1.14477			-1.47354	3.15539	-3.71762	0.000550174	0.00840916	-0.941621	-1.91514	3.15539	-3.82069	0.000401947	0.00125839	-0.39338	-0.827354	3.15539	-2.24021	0.0300123
255	NZ_CP008706.1	379077	379838	3.03665		255	NZ_CP008706.1	384299	385201	ABUW_RS01775		255	NZ_CP008706.1	384299	385201	-1.79147	-0.825678	-0.670826	-0.820183	-0.134294	-0.341948	-1.00411	-0.220883	-0.835988	-0.890037	-1.11752	-2.00474	-4.83022	-3.69729	-4.38547	-2.36686			-0.769596	3.61652	-2.23199	0.03059	0.197287	-4.53659	0.0240328	3.61652	0.0701869	0.944353	0.955102	-6.87355	-0.393439	3.61652	-1.18347	0.242778
256	NZ_CP008706.1	380432	380740	0.769059		256	NZ_CP008706.1	385237	385521	ABUW_RS01780		256	NZ_CP008706.1	385237	385521	-0.506023	-1.129	-0.546933	-0.14479	-0.918943	-1.17584	-0.657608	0.794062	-1.95076	-2.45582	-2.61364	-3.62182	-1.67929	-2.32087	-1.45835	-2.18231			-0.625782	3.21041	-2.07751	0.0434347	0.253201	-4.81142	-0.410146	3.21041	-1.24147	0.220802	0.28777	-5.98215	-0.37867	3.21041	-1.27247	0.209679
257	NZ_CP008706.1	380776	382131	1.24815		257	NZ_CP008706.1	385595	386662	ABUW_RS01785		257	NZ_CP008706.1	385595	386662	-0.0155524	0.286835	-0.0826967	0.169351	-0.436232	-0.448221	-0.256778	-0.162174	-0.0955114	-0.713886	-1.14769	-0.552076	-3.40205	-0.615126	0.582588	0.0548834			-0.27265	5.32108	-1.34778	0.184412	0.595697	-6.3938	0.416502	5.32108	2.04588	0.0465821	0.0777402	-5.19903	0.164729	5.32108	0.833937	0.408679
258	NZ_CP008706.1	382756	383175	1.09081		258	NZ_CP008706.1	387343	389412	ABUW_RS01795		258	NZ_CP008706.1	387343	389412	0.0236925	0.39024	0.177724	-0.170689	-0.0894881	-0.196801	0.145775	-0.292457	1.20071	0.760885	0.984893	1.00842	0.913441	0.60674	0.588178	0.92937			0.141025	6.03302	0.683872	0.497529	0.869581	-7.18948	0.283417	6.03302	1.32589	0.191502	0.255156	-6.45358	0.106035	6.03302	0.508651	0.613458
259	NZ_CP008706.1	384299	385201	0.404506		259	NZ_CP008706.1	389412	390389	glyQ		259	NZ_CP008706.1	389412	390389	-0.0229212	0.477133	0.0958479	-0.0645992	-0.100079	-0.142354	0.0484339	-0.152952	1.56589	1.32461	1.53508	1.5352	1.60511	1.57032	1.55602	1.69671			0.129183	3.62053	0.511127	0.611737	0.910347	-6.95996	-0.290765	3.62053	-0.962483	0.340902	0.415808	-6.39271	0.341912	3.62053	1.36117	0.180174
260	NZ_CP008706.1	385237	385521	0.436338		260	NZ_CP008706.1	390759	391943	ABUW_RS01805		260	NZ_CP008706.1	390759	391943	-0.119167	-0.285205	0.00245461	-0.204248	-0.5536	-0.431992	-0.447329	-0.17181	-1.99119	-1.5967	-1.94199	-1.70598	-2.45241	-2.26892	-3.04878	-2.48989			-0.0698632	4.44824	-0.314343	0.7547	0.947153	-7.29861	-1.598	4.44824	-5.18139	4.90768e-06	2.68601e-05	3.6958	-0.20507	4.44824	-0.89765	0.374105
261	NZ_CP008706.1	385595	386662	0.726361		261	NZ_CP008706.1	392116	393378	ABUW_RS01810		261	NZ_CP008706.1	392116	393378	-0.526404	-0.436285	-0.558288	-0.304805	-0.363484	-0.521851	-0.480912	-0.551916	-0.346119	-0.0454623	0.0797888	0.0323543	-1.69096	-1.36758	-1.13471	-1.27612			0.0436896	2.10729	0.100754	0.920189	0.990898	-6.4854	0.698699	2.10729	1.59906	0.116738	0.167917	-5.18724	0.273059	2.10729	0.636713	0.527507
262	NZ_CP008706.1	387343	389412	2.37088		262	NZ_CP008706.1	393381	394178	ABUW_RS01815		262	NZ_CP008706.1	393381	394178	-0.488761	-0.0558297	-0.113804	-0.231623	-0.972863	-0.637932	-0.928319	-0.465365	-0.915407	-0.62237	-0.496076	-0.532075	-4.33602	-4.99155	-2.14786	-3.23659			-0.14419	-0.149022	-0.171324	0.864729	0.980541	-6.094	1.34084	-0.149022	1.67138	0.101521	0.150342	-4.78245	0.778945	-0.149022	0.975472	0.334492
263	NZ_CP008706.1	389412	390389	2.53952		263	NZ_CP008706.1	394311	395411	ABUW_RS01820		263	NZ_CP008706.1	394311	395411	0.106863	-0.0310062	0.402333	0.514889	-0.462195	-0.417316	-0.487937	-0.0225576	-2.62742	-2.45354	-2.23753	-2.51275	-4.22237	-4.68381	-3.80938	-3.66276			-1.14136	1.30036	-1.87368	0.0674148	0.330482	-4.90086	-1.30145	1.30036	-1.89512	0.0644498	0.102901	-4.7018	-0.327858	1.30036	-0.579359	0.565209
264	NZ_CP008706.1	390759	391943	0.9504		264	NZ_CP008706.1	395481	395735	ABUW_RS01825		264	NZ_CP008706.1	395481	395735	0.469272	-0.0443984	0.0370069	0.525897	-0.232709	-0.661393	-0.403067	-0.0296334	-0.78991	-0.35533	-0.490543	-0.396035	-2.09146	-1.84184	-1.63965	-2.13634			-0.460784	7.27934	-2.08984	0.0422591	0.24866	-5.35368	0.759483	7.27934	3.45146	0.00121597	0.00329636	-2.03541	0.10075	7.27934	0.456937	0.649894
265	NZ_CP008706.1	392116	393378	1.17314		265	NZ_CP008706.1	396708	398531	ABUW_RS01835		265	NZ_CP008706.1	396708	398531	0.263393	0.611542	0.593527	0.60158	1.48279	-0.200044	0.994273	0.780442	1.73132	1.27001	1.62587	1.06321	1.68123	1.61016	1.60363	1.51184			-0.286023	2.49812	-0.573739	0.568974	0.89932	-6.87054	-2.79742	2.49812	-3.34563	0.00165422	0.00431936	-1.48979	-0.0451577	2.49812	-0.0920339	0.927076
266	NZ_CP008706.1	393381	394178	0.737947		266	NZ_CP008706.1	398789	401092	ABUW_RS01840		266	NZ_CP008706.1	398789	401092	-0.417968	-0.287514	-0.507633	-0.63839	-0.450275	0.0603134	-0.179278	-0.165786	0.69291	0.565107	0.562583	0.619315	1.07062	0.986582	1.03413	1.19996			-0.112933	1.49617	-0.210724	0.834045	0.972104	-6.32699	0.58174	1.49617	1.0814	0.285224	0.359398	-5.7178	0.519854	1.49617	1.01524	0.315368
267	NZ_CP008706.1	394311	395411	1.41109		267	NZ_CP008706.1	403178	403780	ribA		267	NZ_CP008706.1	403178	403780	-0.000718412	0.268531	-0.00588084	0.183232	0.318228	0.18351	0.167155	0.216387	0.217714	0.558698	0.396333	0.556809	0.875091	1.10657	0.7466	0.952688			0.366192	8.66948	2.34138	0.0236567	0.165106	-4.80868	1.34938	8.66948	8.57728	4.67763e-11	1.07901e-09	14.8335	0.653051	8.66948	4.16194	0.000138795
268	NZ_CP008706.1	395481	395735	2.28693		268	NZ_CP008706.1	404084	405988	dxs		268	NZ_CP008706.1	404084	405988	0.100624	0.175211	0.0877463	-0.123142	0.0675172	-0.0353732	0.0914282	-0.173583	0.374959	0.597437	0.588176	0.636386	0.809995	1.02237	0.86637	0.96547			1.09393	8.24497	5.45966	1.9147e-06	6.20626e-05	4.2035	1.30762	8.24497	6.61513	3.64245e-08	3.59465e-07	8.16864	1.06162	8.24497	5.32278	3.0453e-06
269	NZ_CP008706.1	396708	398531	2.26266		269	NZ_CP008706.1	406111	406941	ABUW_RS01865		269	NZ_CP008706.1	406111	406941	0.200037	0.292652	0.495978	0.232448	0.147444	0.14109	0.17477	0.218034	0.70949	-0.193705	0.205473	0.529287	1.47038	0.575944	0.936498	1.12633			0.224803	4.13503	0.610196	0.544772	0.887907	-6.66188	4.59381	4.13503	15.4045	1.175e-19	3.39845e-17	34.478	0.495621	4.13503	1.36358	0.179417
270	NZ_CP008706.1	398789	401092	1.65454		270	NZ_CP008706.1	407351	409198	ABUW_RS01870		270	NZ_CP008706.1	407351	409198	-0.0791857	-0.29126	0.251097	-0.320367	0.156953	0.401399	0.503635	0.427048	-1.10506	-1.80887	-1.5681	-1.03361	-0.379738	-1.14496	-1.04234	-0.513893			-0.154321	6.48319	-0.590016	0.558103	0.894453	-7.30319	0.00583187	6.48319	0.0219674	0.98257	0.985679	-7.4053	-0.0165248	6.48319	-0.0630002	0.950043
271	NZ_CP008706.1	403178	403780	2.26564		271	NZ_CP008706.1	409290	409475	ABUW_RS20105		271	NZ_CP008706.1	409290	409475	1.44734	1.70915	1.7762	2.02089	1.8041	1.17283	1.38205	1.80528	0.77349	0.197777	0.119734	-0.171118	-1.33579	-1.64962	-1.67179	-2.19848			-0.222441	4.95354	-0.842866	0.403719	0.822591	-7.01219	0.0989484	4.95354	0.360302	0.720291	0.773357	-7.20604	0.0669356	4.95354	0.255397	0.799569
272	NZ_CP008706.1	404084	405988	2.47457		272	NZ_CP008706.1	409602	410420	ABUW_RS01880		272	NZ_CP008706.1	409602	410420	0.850182	1.20124	1.31601	1.13929	1.00329	0.797513	1.20268	0.787792	1.50658	1.28083	1.41451	1.28725	1.45185	1.15294	1.23089	1.19702			-0.101225	8.35915	-0.691583	0.492718	0.868291	-7.19123	0.785652	8.35915	5.3508	2.76976e-06	1.59484e-05	3.91812	0.302566	8.35915	2.05431	0.0457244
273	NZ_CP008706.1	406111	406941	2.64535		273	NZ_CP008706.1	410417	411196	mlaE		273	NZ_CP008706.1	410417	411196	0.965179	1.47733	1.49566	1.0798	0.943271	0.478645	1.20053	0.654843	2.01916	1.70497	1.92733	1.71833	1.95836	1.89776	2.05767	1.9802			-0.0776916	7.56561	-0.448586	0.655863	0.924637	-7.36405	0.809113	7.56561	4.65997	2.78199e-05	0.0001222	1.62531	0.3208	7.56561	1.84139	0.072099
274	NZ_CP008706.1	407351	409198	3.22865		274	NZ_CP008706.1	411196	411876	ABUW_RS01890		274	NZ_CP008706.1	411196	411876	2.19812	2.22776	2.57033	2.34332	2.65959	2.03541	2.81079	2.30072	2.15738	1.71196	1.96136	1.78853	2.26025	1.85825	2.26805	1.91432			0.155518	7.60392	0.851441	0.39899	0.821173	-7.11031	1.44128	7.60392	7.81155	6.09237e-10	1.046e-08	12.2488	0.718306	7.60392	3.9002	0.000314741
275	NZ_CP008706.1	409290	409475	2.64301		275	NZ_CP008706.1	411951	412544	ABUW_RS01895		275	NZ_CP008706.1	411951	412544	4.11538	3.80123	4.26125	4.06993	4.46357	3.68658	4.48373	3.97544	2.93601	2.37453	2.58938	2.14469	2.72295	2.01979	2.16628	1.87991			0.316381	8.27125	1.10562	0.274711	0.721981	-6.85071	1.69704	8.27125	5.83735	5.27696e-07	3.76497e-06	5.5375	1.10301	8.27125	3.79403	0.00043609
276	NZ_CP008706.1	409602	410420	2.77102		276	NZ_CP008706.1	412556	412843	ABUW_RS01900		276	NZ_CP008706.1	412556	412843	4.22742	3.82909	4.24551	3.39727	4.59446	3.53494	4.47918	3.45381	3.10431	2.50347	2.58497	1.90923	2.74889	2.70584	3.24205	2.74112			0.0935941	1.91743	0.215187	0.830585	0.970575	-6.49972	0.779598	1.91743	1.77059	0.0833386	0.127276	-4.94244	0.500591	1.91743	1.1836	0.242727
277	NZ_CP008706.1	410417	411196	2.90868		277	NZ_CP008706.1	414084	414665	ABUW_RS01910		277	NZ_CP008706.1	414084	414665	0.209532	0.565553	0.472194	0.463178	-0.152352	-0.626745	-0.0969257	-0.336554	0.951864	0.840805	0.908424	1.13073	0.752396	0.778041	0.94627	0.845368			-0.0333812	5.82869	-0.185455	0.853698	0.977068	-7.33157	1.1954	5.82869	6.84029	1.6793e-08	1.78367e-07	9.01481	0.479904	5.82869	2.72619	0.00907007
278	NZ_CP008706.1	411196	411876	3.16008		278	NZ_CP008706.1	414680	415081	ABUW_RS01915		278	NZ_CP008706.1	414680	415081	0.276107	0.439138	0.323367	0.435714	-0.182079	0.106349	0.109994	0.0252702	0.802802	0.609991	0.502305	0.577525	0.748155	1.04197	0.843424	0.591387			0.0275541	9.42397	0.192923	0.847879	0.975949	-7.35723	0.347509	9.42397	2.46158	0.0176917	0.0338099	-4.43481	0.171949	9.42397	1.20475	0.234538
279	NZ_CP008706.1	411951	412544	3.63014		279	NZ_CP008706.1	415712	417757	recG		279	NZ_CP008706.1	415712	417757	-0.11595	0.114839	0.153389	0.145045	-0.121598	-0.0225677	-0.212191	-0.355606	-0.188708	0.331617	0.0522037	0.263084	-0.537945	-0.440858	-1.13168	-0.274953			-0.511804	4.46272	-1.96636	0.0553836	0.294543	-5.1549	0.625945	4.46272	2.54249	0.0144818	0.0286588	-3.96898	0.204883	4.46272	0.85198	0.398694
280	NZ_CP008706.1	412556	412843	3.32846		280	NZ_CP008706.1	417778	418593	ABUW_RS01930		280	NZ_CP008706.1	417778	418593	0.0120958	-0.0189126	0.0544167	0.0454946	-0.205824	-0.359561	-0.146537	-0.331738	-1.09063	-0.875918	-1.02176	-1.24932	-2.52487	-2.21632	-3.0422	-2.55095			-1.47759	1.86361	-2.71175	0.00941614	0.0840967	-2.92622	1.883	1.86361	4.3675	7.20041e-05	0.000284985	1.45132	0.458057	1.86361	0.981919	0.33134
281	NZ_CP008706.1	414084	414665	2.57246		281	NZ_CP008706.1	418673	419659	adeT2		281	NZ_CP008706.1	418673	419659	-0.66291	-0.379752	-0.46025	-0.430441	-0.327642	-0.401852	-0.405612	-0.295898	-0.513997	-0.883344	-0.463314	-0.882377	-1.83667	-1.57533	-2.00025	-1.80591			-0.444878	1.75366	-0.724207	0.472651	0.865558	-6.12034	1.41117	1.75366	2.55245	0.0141259	0.0280577	-3.39836	0.353348	1.75366	0.615032	0.541602
282	NZ_CP008706.1	414680	415081	1.95336		282	NZ_CP008706.1	419703	422276	plsB		282	NZ_CP008706.1	419703	422276	0.00892272	0.399904	0.121065	-0.00449918	-0.227642	-0.136762	-0.0166303	-0.275241	1.38151	0.973363	1.17717	0.860585	1.81388	1.31226	1.37303	1.22743			-0.310568	2.54279	-0.663301	0.51049	0.872197	-6.15767	2.40765	2.54279	6.18049	1.62499e-07	1.33964e-06	7.23847	1.09677	2.54279	2.65443	0.0109127
283	NZ_CP008706.1	415712	417757	1.53813		283	NZ_CP008706.1	423531	424796	ABUW_RS01950		283	NZ_CP008706.1	423531	424796	-0.0551517	-0.0327698	-0.0211838	-0.103015	-0.1818	-0.369968	-0.539877	-0.440443	-0.270543	-0.426332	-0.192375	-0.46422	-0.952795	-1.10368	-1.0252	-1.17747			-0.363529	4.38041	-1.20964	0.232672	0.679266	-6.29754	1.48533	4.38041	5.6034	1.17392e-06	7.51951e-06	4.99592	0.597294	4.38041	2.1942	0.0333744
284	NZ_CP008706.1	417778	418593	1.72296		284	NZ_CP008706.1	426798	427235	ABUW_RS01965		284	NZ_CP008706.1	426798	427235	-0.0705122	0.207595	0.191543	0.293547	-0.234345	-0.532027	-0.454649	-0.465897	0.0766552	0.441563	0.392423	0.413435	0.616267	1.26795	1.18955	0.860641			-0.354498	5.74287	-1.97052	0.0548904	0.293698	-5.5201	0.161433	5.74287	0.882158	0.382335	0.457973	-6.94795	0.00955301	5.74287	0.0536014	0.957488
285	NZ_CP008706.1	418673	419659	1.33098		285	NZ_CP008706.1	427321	428085	ABUW_RS01970		285	NZ_CP008706.1	427321	428085	-0.0290738	0.161846	-0.197768	-0.0691121	-0.495145	-0.2596	-0.576305	-0.634749	0.954609	1.07175	1.05011	1.10829	1.81013	1.94024	1.76849	1.78948			-0.0494875	6.66476	-0.26788	0.790004	0.956964	-7.42863	0.651712	6.66476	3.52006	0.000993703	0.00278207	-1.82757	0.24775	6.66476	1.34314	0.185897
286	NZ_CP008706.1	419703	422276	2.48966		286	NZ_CP008706.1	431180	431908	ABUW_RS01985		286	NZ_CP008706.1	431180	431908	-0.824624	-0.771206	-0.630829	-0.371091	0.23585	-0.532488	-0.135012	-0.114928	-0.919029	-0.287356	-0.988384	-1.22685	-2.45686	-1.86288	-2.85678	-2.65857			-0.165183	6.18568	-1.41193	0.164783	0.559696	-6.47607	-0.223033	6.18568	-1.83869	0.072502	0.113032	-5.71464	-0.000988004	6.18568	-0.00842493	0.993315
287	NZ_CP008706.1	423531	424796	1.90223		287	NZ_CP008706.1	432529	433167	rplC		287	NZ_CP008706.1	432529	433167	-0.0673908	-0.0129479	0.285851	-0.389758	0.269714	0.139173	0.566889	0.0797622	0.254144	-0.0329688	0.0876354	0.301615	1.26478	1.21924	1.13658	1.51208			0.0493779	10.0117	0.21304	0.832249	0.971153	-7.30959	-0.907545	10.0117	-4.09062	0.000173831	0.000605188	-0.073711	-0.377735	10.0117	-1.65592	0.104631
288	NZ_CP008706.1	426798	427235	1.8829		288	NZ_CP008706.1	433179	433781	rplD		288	NZ_CP008706.1	433179	433781	-0.0330554	0.0234455	0.314286	-0.381862	0.227705	0.159057	0.599224	-0.0907857	0.189984	0.0777851	0.107157	0.376792	1.24852	1.38787	1.18288	1.56251			0.0923605	8.35967	0.400638	0.690564	0.925072	-7.35277	-0.0468217	8.35967	-0.207101	0.836857	0.868981	-7.37252	-0.136805	8.35967	-0.598978	0.552163
289	NZ_CP008706.1	427321	428085	1.94249		289	NZ_CP008706.1	433778	434098	rplW		289	NZ_CP008706.1	433778	434098	-0.195073	-0.140821	-0.109939	-0.634322	0.386873	0.506872	0.593078	0.236418	-0.302192	-0.297474	-0.681826	-0.454979	1.07073	1.13215	0.796131	1.1749			0.106346	1.02407	0.205671	0.837967	0.973958	-6.52986	-1.13048	1.02407	-1.78306	0.0812583	0.124656	-4.7783	-0.0374403	1.02407	-0.0693904	0.944983
290	NZ_CP008706.1	431180	431908	0.620909		290	NZ_CP008706.1	434110	434934	rplB		290	NZ_CP008706.1	434110	434934	0.036802	0.247862	0.378247	-0.18142	0.198616	0.12487	0.577932	-0.0224086	0.643332	0.828594	0.740843	1.01188	1.86489	2.2688	2.02913	2.32588			0.0828312	7.45176	0.384506	0.702398	0.928147	-7.37901	0.275958	7.45176	1.29454	0.20202	0.266525	-6.56737	-0.13623	7.45176	-0.636365	0.527732
291	NZ_CP008706.1	432529	433167	4.04079		291	NZ_CP008706.1	434948	435223	rpsS		291	NZ_CP008706.1	434948	435223	0.0746246	0.331356	0.419861	-0.168849	-0.0462754	-0.0367233	0.510481	-0.355546	0.710813	0.944672	0.758509	1.07628	1.45472	1.99832	1.46947	1.99568			-0.0943023	7.03754	-0.520954	0.604929	0.908723	-7.33301	0.150519	7.03754	0.833778	0.408768	0.484085	-7.0628	0.0163915	7.03754	0.0904382	0.928337
292	NZ_CP008706.1	433179	433781	3.786		292	NZ_CP008706.1	435235	435564	rplV		292	NZ_CP008706.1	435235	435564	0.062584	0.353275	0.420264	-0.258278	0.0980273	-0.0510452	0.575465	-0.122569	0.800464	1.0508	0.828579	1.12893	1.58151	2.19156	1.74475	2.30329			-0.057735	3.60945	-0.225685	0.822458	0.96725	-7.28831	-1.06399	3.60945	-3.22719	0.00232162	0.00580019	-2.25417	-0.183642	3.60945	-0.696014	0.489965
293	NZ_CP008706.1	433778	434098	3.46536		293	NZ_CP008706.1	435566	436318	rpsC		293	NZ_CP008706.1	435566	436318	0.0894214	0.526001	0.438935	-0.107036	0.0539547	0.0570826	0.527059	-0.0604491	1.07566	1.49125	1.31004	1.56563	2.252	3.02899	2.64562	2.96665			-0.0350685	4.06215	-0.0973298	0.922893	0.990898	-7.21307	-0.803487	4.06215	-1.76258	0.0846974	0.129129	-5.40452	-0.11299	4.06215	-0.302509	0.763644
294	NZ_CP008706.1	434110	434934	3.97358		294	NZ_CP008706.1	436322	436735	rplP		294	NZ_CP008706.1	436322	436735	0.131909	0.578053	0.571663	0.106522	-0.00986865	-0.0195354	0.489795	0.146525	1.1573	1.62444	1.38866	1.76632	2.38777	3.04257	2.66444	2.9127			-0.261333	5.36694	-1.16301	0.250899	0.698284	-6.6966	0.12355	5.36694	0.531958	0.597347	0.663718	-7.13922	-0.256387	5.36694	-1.12447	0.266722
295	NZ_CP008706.1	434948	435223	3.97454		295	NZ_CP008706.1	436735	436932	rpmC		295	NZ_CP008706.1	436735	436932	0.034216	0.476422	0.361815	0.307337	0.218226	0.366521	0.599897	0.486346	0.996685	1.53059	1.04477	1.44021	2.81137	3.16884	2.86658	2.99616			0.226864	8.24904	0.696115	0.489903	0.867248	-7.18731	-0.481829	8.24904	-1.51528	0.136627	0.192044	-6.25753	0.421671	8.24904	1.29268	0.202658
296	NZ_CP008706.1	435235	435564	3.82511		296	NZ_CP008706.1	436929	437186	rpsQ		296	NZ_CP008706.1	436929	437186	-0.0432055	0.23565	0.079368	-0.0228963	0.154046	0.229915	0.39129	-0.192439	0.631683	1.04629	0.668808	1.01153	2.27382	2.64496	1.96967	2.35757			0.104708	-0.637201	0.164973	0.869697	0.982591	-6.28587	-1.45994	-0.637201	-1.92589	0.0603896	0.0975626	-4.34866	-0.00613886	-0.637201	-0.00949863	0.992463
297	NZ_CP008706.1	435566	436318	3.89451		297	NZ_CP008706.1	437279	437647	rplN		297	NZ_CP008706.1	437279	437647	0.0297021	0.335977	0.268586	-0.197914	0.0257126	0.118355	0.4267	-0.149951	0.625458	0.703318	0.55678	0.714983	1.09387	1.27576	0.84567	1.37786			0.0565107	5.79902	0.26484	0.792331	0.957589	-7.38066	0.402118	5.79902	1.83666	0.0728069	0.113383	-5.67573	0.48261	5.79902	2.28707	0.0269005
298	NZ_CP008706.1	436322	436735	4.00308		298	NZ_CP008706.1	437657	437974	rplX		298	NZ_CP008706.1	437657	437974	0.106909	0.328216	0.170926	0.178156	0.215368	0.545825	0.548679	0.192025	0.532098	0.711005	0.513656	0.816082	1.55382	1.54138	0.873191	1.31102			-0.0880908	7.99717	-0.466392	0.643163	0.921567	-7.32157	-0.599923	7.99717	-3.24265	0.00222191	0.00558822	-2.57997	-0.154188	7.99717	-0.820803	0.416044
299	NZ_CP008706.1	436735	436932	3.94997		299	NZ_CP008706.1	437990	438526	rplE		299	NZ_CP008706.1	437990	438526	0.0242867	0.445701	0.430725	-0.0356927	0.105849	-0.0284772	0.476495	-0.217154	0.992015	1.00779	0.961552	1.0564	1.37263	1.42907	1.14824	1.6578			-0.292127	2.07642	-0.480477	0.633194	0.917047	-6.64126	-0.418839	2.07642	-0.604994	0.548193	0.61898	-6.3882	0.0695292	2.07642	0.118337	0.906322
300	NZ_CP008706.1	436929	437186	4.36195		300	NZ_CP008706.1	438536	438841	rpsN		300	NZ_CP008706.1	438536	438841	0.0855641	0.537777	0.473609	-0.0979176	0.0134005	-0.0585391	0.455866	0.0648162	1.06111	1.05671	1.07049	1.24298	1.4837	1.90546	1.83977	2.09481			-0.0576217	6.82957	-0.200698	0.841831	0.975735	-7.44884	0.221149	6.82957	0.756986	0.452966	0.528109	-7.10266	0.0152698	6.82957	0.0529447	0.958008
301	NZ_CP008706.1	437279	437647	3.65955		301	NZ_CP008706.1	438853	439248	rpsH		301	NZ_CP008706.1	438853	439248	0.123719	0.613786	0.505447	0.227108	0.0766246	0.166871	0.502273	0.0763877	1.18356	1.15839	1.14842	1.34341	1.93597	1.92668	1.56071	1.86485			0.0660926	7.33257	0.318343	0.751683	0.94553	-7.4293	1.16145	7.33257	5.59085	1.22522e-06	7.80817e-06	4.678	0.388169	7.33257	1.86572	0.0685448
302	NZ_CP008706.1	437657	437974	3.63939		302	NZ_CP008706.1	439262	439795	rplF		302	NZ_CP008706.1	439262	439795	0.201259	0.624404	0.548437	0.0875648	0.152155	0.139093	0.508132	0.173413	1.1851	1.1399	1.1302	1.32199	1.81119	1.87652	1.72413	1.92902			0.17031	6.4612	0.930123	0.357223	0.796689	-7.02674	-0.234035	6.4612	-1.2049	0.234479	0.303804	-6.61777	0.0830254	6.4612	0.449	0.655566
303	NZ_CP008706.1	437990	438526	3.72411		303	NZ_CP008706.1	439810	440160	rplR		303	NZ_CP008706.1	439810	440160	0.148401	0.685748	0.628165	0.0683767	-0.0686648	-0.153429	0.413115	-0.191816	1.38879	1.23856	1.26503	1.40949	1.57193	1.73784	1.47944	1.89215			-0.49636	-0.306641	-0.821132	0.415859	0.825583	-6.09149	-2.5876	-0.306641	-3.34176	0.00167278	0.00435874	-1.29015	-0.808286	-0.306641	-1.27992	0.207071
304	NZ_CP008706.1	438536	438841	3.7225		304	NZ_CP008706.1	440163	440660	rpsE		304	NZ_CP008706.1	440163	440660	0.243389	0.882243	0.669737	0.148073	-0.0744702	-0.110729	0.40265	-0.358279	1.75273	1.60612	1.7583	1.8573	1.97707	2.27698	2.12323	2.41162			-0.723563	0.691023	-1.14097	0.259863	0.706048	-5.73044	-0.668388	0.691023	-0.990953	0.326957	0.402277	-5.77162	0.0570505	0.691023	0.0951982	0.924576
305	NZ_CP008706.1	438853	439248	3.81506		305	NZ_CP008706.1	440667	440843	rpmD		305	NZ_CP008706.1	440667	440843	0.020417	0.710762	0.38885	0.0528072	-0.0286438	-0.0338514	0.473477	-0.295583	1.49012	1.40593	1.20517	1.31413	2.23695	2.41113	2.52042	2.79872			0.0132349	1.46779	0.0269756	0.978597	0.998531	-6.56952	-0.587869	1.46779	-1.03001	0.308457	0.382519	-5.84385	-0.226713	1.46779	-0.441621	0.660858
306	NZ_CP008706.1	439262	439795	3.81025		306	NZ_CP008706.1	440847	441287	rplO		306	NZ_CP008706.1	440847	441287	0.219584	0.96602	0.800751	-0.0486713	-0.0875322	-0.283354	0.378881	-0.262718	1.92341	1.72227	1.95104	1.96967	2.09871	2.68017	2.59052	2.89541			-0.0974822	2.1587	-0.223751	0.823954	0.967843	-6.65518	-0.954274	2.1587	-1.7819	0.0814494	0.124796	-4.89353	0.155614	2.1587	0.360732	0.719972
307	NZ_CP008706.1	439810	440160	3.76621		307	NZ_CP008706.1	441333	442652	secY		307	NZ_CP008706.1	441333	442652	0.159208	0.884602	0.750959	0.258298	-0.042518	-0.216482	0.282823	-0.125955	1.63328	1.43104	1.55795	1.68073	2.04581	2.11069	2.02609	2.27391			0.0651811	5.58257	0.286992	0.775423	0.952733	-7.35077	-0.0640555	5.58257	-0.261548	0.794852	0.834351	-7.2234	0.302632	5.58257	1.33465	0.18864
308	NZ_CP008706.1	440163	440660	3.76498		308	NZ_CP008706.1	442673	442789	rpmJ		308	NZ_CP008706.1	442673	442789	0.341882	0.997503	0.672711	0.460624	0.0722545	0.324133	0.448985	0.161671	1.78707	1.75617	1.65334	1.80881	2.82817	2.90417	2.80787	2.90498			-0.185351	3.6744	-0.731438	0.468267	0.863317	-6.78126	-0.118604	3.6744	-0.418704	0.677405	0.736992	-6.793	0.216901	3.6744	0.878528	0.38428
309	NZ_CP008706.1	440667	440843	3.46679		309	NZ_CP008706.1	442897	443253	rpsM		309	NZ_CP008706.1	442897	443253	0.0968645	0.593321	0.362129	-0.0356363	0.103294	0.113909	0.516806	0.0898175	1.31232	1.29065	1.43378	1.46901	2.13236	2.49524	2.37382	2.70919			0.0434642	3.15049	0.126163	0.900159	0.987895	-6.88932	0.289146	3.15049	0.779557	0.439694	0.51375	-6.46095	0.431916	3.15049	1.28607	0.204934
310	NZ_CP008706.1	440847	441287	3.7878		310	NZ_CP008706.1	443273	443659	rpsK		310	NZ_CP008706.1	443273	443659	0.156682	0.717968	0.498019	0.257554	0.262624	0.289847	0.716679	0.167419	1.39338	1.43759	1.58102	1.72084	2.56457	2.71715	2.5604	2.89649			0.0399596	10.6488	0.1236	0.902177	0.988367	-7.33519	1.09988	10.6488	3.37522	0.00151849	0.00401231	-2.10852	0.319236	10.6488	0.984862	0.329908
311	NZ_CP008706.1	441333	442652	3.78931		311	NZ_CP008706.1	443672	444298	rpsD		311	NZ_CP008706.1	443672	444298	0.120034	0.70319	0.474285	0.0337707	0.0502208	0.021817	0.524069	-0.0287145	1.34735	1.36724	1.34432	1.53305	2.17559	2.44041	2.23444	2.56574			0.0160981	11.4708	0.0494436	0.960783	0.995549	-7.2905	1.01221	11.4708	3.08817	0.00342906	0.00816121	-2.82719	0.215698	11.4708	0.66226	0.51115
312	NZ_CP008706.1	442673	442789	3.45067		312	NZ_CP008706.1	444316	445323	rpoA		312	NZ_CP008706.1	444316	445323	0.134281	0.810789	0.511115	0.0509215	0.0270811	0.0409584	0.520155	0.0756553	1.70751	1.6936	1.73217	1.8382	2.85156	3.11614	2.94861	3.25866			-0.0163785	10.7636	-0.0472486	0.962522	0.995549	-7.32109	0.868623	10.7636	2.49771	0.0161861	0.0314684	-4.28782	0.202959	10.7636	0.584903	0.561507
313	NZ_CP008706.1	442897	443253	4.15639		313	NZ_CP008706.1	445342	445719	rplQ		313	NZ_CP008706.1	445342	445719	0.296438	0.912795	0.740627	0.508581	-0.0661923	0.0332555	0.488562	0.19574	2.07659	2.0771	2.11286	2.31564	3.5184	3.54328	3.40183	3.47459			0.0527395	9.61068	0.170325	0.865511	0.980541	-7.38402	1.35274	9.61068	4.30733	8.73498e-05	0.000336512	0.584443	0.528664	9.61068	1.69431	0.0970525
314	NZ_CP008706.1	443273	443659	3.9503		314	NZ_CP008706.1	445900	447390	ABUW_RS02130		314	NZ_CP008706.1	445900	447390	0.0677668	0.448149	0.464389	0.422134	-0.0165954	-0.39966	-0.181115	-0.244874	1.13746	0.975114	1.21734	0.438312	0.190575	0.244788	0.468491	-0.294632			0.12623	4.53052	0.50148	0.618455	0.91069	-7.20572	-0.757164	4.53052	-2.45697	0.0178928	0.0341161	-4.19811	-0.054188	4.53052	-0.209781	0.834776
315	NZ_CP008706.1	443672	444298	4.0842		315	NZ_CP008706.1	447440	448612	ABUW_RS02135		315	NZ_CP008706.1	447440	448612	-0.53259	-0.327225	-0.762342	-0.0244227	-0.325146	-0.587672	-0.695336	-0.62089	-0.740785	-0.35286	-0.406858	-0.380099	-2.04955	-0.3817	-0.959822	-0.664367			0.529065	-0.351217	0.958984	0.342642	0.788176	-5.93281	-3.53765	-0.351217	-4.47977	5.00943e-05	0.000206529	1.88045	0.410018	-0.351217	0.726055	0.471529
316	NZ_CP008706.1	444316	445323	3.89911		316	NZ_CP008706.1	448812	449057	ABUW_RS02140		316	NZ_CP008706.1	448812	449057	-0.482089	-0.345687	-0.609648	0.130193	0.411247	0.893405	0.340728	0.466121	0.282451	0.471068	-0.00586413	0.20362	1.28998	0.994151	0.679927	1.37276			-0.380672	3.96238	-1.69126	0.0976362	0.419367	-5.71397	0.392139	3.96238	1.74188	0.0882963	0.133653	-5.57295	-0.232236	3.96238	-1.03605	0.30566
317	NZ_CP008706.1	445342	445719	3.76933		317	NZ_CP008706.1	449064	449453	ABUW_RS02145		317	NZ_CP008706.1	449064	449453	-1.48821	-0.980553	-0.405941	-0.754434	-0.109978	0.0998441	-0.887562	0.236457	-3.18267	-2.3528	-1.73147	-2.27012	-2.55954	-2.47386	-1.37317	-2.3353			-0.185872	4.01848	-0.883099	0.381832	0.809225	-6.73974	0.382237	4.01848	1.77133	0.0832136	0.127137	-5.50982	-0.0884223	4.01848	-0.417522	0.678263
318	NZ_CP008706.1	445900	447390	1.72608		318	NZ_CP008706.1	450223	451308	ABUW_RS02150		318	NZ_CP008706.1	450223	451308	-0.310219	-0.452885	-0.243684	-0.350353	-0.272822	-0.8633	-0.720844	-0.939944	-0.824385	-0.87638	-1.25315	-0.75997	-2.52706	-2.90586	-3.31274	-2.66417			-0.153863	2.65835	-0.473777	0.637928	0.920441	-7.20648	-3.10998	2.65835	-5.09416	6.5794e-06	3.49414e-05	3.6312	-0.613855	2.65835	-1.75825	0.0854392
319	NZ_CP008706.1	447440	448612	0.862605		319	NZ_CP008706.1	451386	451952	rrtA		319	NZ_CP008706.1	451386	451952	-0.255539	-0.228121	-0.318231	-0.198098	-0.170967	-0.545164	-0.329889	-0.287013	-0.955039	-1.07733	-1.65373	-0.818134	-3.69256	-2.4847	-3.33024	-3.09581			-0.147513	5.02798	-0.904641	0.370427	0.802771	-7.03036	-1.54772	5.02798	-7.63721	1.1004e-09	1.72397e-08	11.8326	-0.296586	5.02798	-1.7853	0.0808894
320	NZ_CP008706.1	448812	449057	0.991092		320	NZ_CP008706.1	452140	454335	ABUW_RS02160		320	NZ_CP008706.1	452140	454335	-0.00249939	-0.0329526	0.0743177	0.146621	0.253857	-0.625504	-0.223879	-0.482556	0.188207	0.0221931	-0.104897	-0.19506	-1.44493	-0.861864	-0.740876	-0.82575			-0.337265	4.59259	-2.01606	0.0497294	0.277011	-5.36917	-0.742788	4.59259	-3.86883	0.000346707	0.00110289	-0.588171	-0.306305	4.59259	-1.80852	0.0771468
321	NZ_CP008706.1	449064	449453	0.410334		321	NZ_CP008706.1	454483	454914	ABUW_RS02165		321	NZ_CP008706.1	454483	454914	-0.256063	-0.0968775	-0.544927	-0.469864	-1.07776	-0.551057	-0.893047	-1.38101	0.711096	1.0737	0.658304	0.957929	0.314762	0.764454	0.158952	0.76889			-0.00119517	9.98333	-0.00618932	0.995089	0.999094	-7.3872	1.40776	9.98333	7.16676	5.4785e-09	6.73171e-08	10.1348	0.495102	9.98333	2.5426	0.0144781
322	NZ_CP008706.1	450223	451308	1.51841		322	NZ_CP008706.1	455176	457230	ABUW_RS02175		322	NZ_CP008706.1	455176	457230	-0.0206716	-0.150807	-0.603578	-0.427029	-0.941631	-1.22674	-0.879333	-1.22563	0.0403762	0.679334	0.367345	0.477091	-1.25987	-0.686495	-1.15057	-0.828631			0.0813504	8.7346	0.50193	0.618141	0.91069	-7.29146	0.137744	8.7346	0.86526	0.391442	0.467198	-6.99983	0.0010303	8.7346	0.00639788	0.994923
323	NZ_CP008706.1	451386	451952	0.913259		323	NZ_CP008706.1	460043	460133	ABUW_RS02185		323	NZ_CP008706.1	460043	460133	0.334167	0.325794	0.166675	1.67235	-0.261303	-0.88186	-0.50036	0.198583	2.13126	2.12209	3.03082	2.97916	3.09794	1.93074	3.58351	2.53218			-0.0791241	4.84222	-0.411736	0.682469	0.924637	-7.29056	-0.880195	4.84222	-3.83702	0.000382322	0.00120195	-0.670498	-0.106846	4.84222	-0.547685	0.586589
324	NZ_CP008706.1	452140	454335	1.19691		324	NZ_CP008706.1	460144	460220	ABUW_RS02190		324	NZ_CP008706.1	460144	460220	0.0745435	0.268124	0.1662	0.0216736	-0.207484	-0.110495	0.10125	-0.189738	0.786157	0.399798	0.939541	1.04412	0.985583	0.775425	1.12584	1.40042			0.223978	3.37943	0.782249	0.438126	0.840916	-6.6938	0.111959	3.37943	0.343734	0.732632	0.783921	-6.75559	0.236841	3.37943	0.816265	0.418608
325	NZ_CP008706.1	454483	454914	2.14907		325	NZ_CP008706.1	460260	460336	ABUW_RS02195		325	NZ_CP008706.1	460260	460336	-0.398537	-0.271607	-0.232179	-0.248833	-0.729835	-0.467828	-0.13035	-0.927775	0.410359	0.695912	0.732308	1.30464	1.09906	0.135681	0.234256	0.96569			-0.352989	3.83097	-1.03351	0.306835	0.752803	-6.44325	0.0954706	3.83097	0.266729	0.790885	0.831347	-6.83665	0.0459114	3.83097	0.139866	0.889384
326	NZ_CP008706.1	455176	457230	2.80605		326	NZ_CP008706.1	460444	461037	ABUW_RS02200		326	NZ_CP008706.1	460444	461037	-1.79296	-1.00621	-2.00767	-2.04785	-0.576788	0.311353	-0.570626	0.11803	-0.304389	-0.371551	-0.458656	-0.301099	0.164248	-0.523969	0.29115	-0.0297861			-0.239747	1.51017	-0.633181	0.52979	0.883212	-6.53442	-1.82935	1.51017	-3.57438	0.000845817	0.00241295	-0.811125	-0.0695914	1.51017	-0.185388	0.85375
327	NZ_CP008706.1	460043	460133	1.20167		327	NZ_CP008706.1	461097	463400	ABUW_RS02205		327	NZ_CP008706.1	461097	463400	-0.301686	-0.323827	-0.740699	-0.56242	-1.21773	-0.645787	-1.17649	-1.0583	0.871999	1.35635	1.27476	1.40431	1.74524	2.19618	2.05814	2.11078			0.00757838	5.66067	0.0315345	0.974981	0.998531	-7.42514	-0.829414	5.66067	-3.00146	0.00435405	0.0100958	-3.0513	0.0915369	5.66067	0.379036	0.706427
328	NZ_CP008706.1	460144	460220	3.67546		328	NZ_CP008706.1	464311	465003	ABUW_RS02215		328	NZ_CP008706.1	464311	465003	-0.785722	-0.503382	-0.905779	-0.923886	-0.878331	0.29024	0.0190007	-0.0689241	-1.32413	-1.07242	-0.893987	-1.64391	-1.13756	-1.28434	-2.42581	-0.784857			-0.702083	4.27194	-2.33046	0.0242791	0.166421	-4.74513	-1.1352	4.27194	-3.22656	0.00232575	0.00580281	-2.38447	-0.59964	4.27194	-1.96719	0.0552857
329	NZ_CP008706.1	460260	460336	2.0608		329	NZ_CP008706.1	465765	466406	ABUW_RS02225		329	NZ_CP008706.1	465765	466406	-0.217593	0.49576	-0.142552	0.420207	-0.292267	0.183155	0.0101382	0.716679	1.10493	1.29987	1.39536	1.46967	2.2266	1.97085	1.99245	1.95407			-0.575218	7.34042	-2.55885	0.0139012	0.112891	-4.34335	-0.703114	7.34042	-3.12582	0.003088	0.00743333	-2.89404	-0.862818	7.34042	-3.84232	0.000376144
330	NZ_CP008706.1	460444	461037	1.17375		330	NZ_CP008706.1	466483	467277	ABUW_RS02230		330	NZ_CP008706.1	466483	467277	-0.215306	0.0831595	-0.34044	0.106086	-0.320335	0.437888	-0.184911	0.549776	-1.2903	-0.933551	-1.40043	-1.84513	-2.7809	-3.19613	-2.29946	-2.01158			-0.00390373	7.15114	-0.0234107	0.981425	0.998531	-7.48013	0.300496	7.15114	1.79588	0.0791659	0.122082	-5.83113	0.232908	7.15114	1.39302	0.170392
331	NZ_CP008706.1	461097	463400	2.54584		331	NZ_CP008706.1	467383	468297	ABUW_RS02235		331	NZ_CP008706.1	467383	468297	-0.599565	-0.673865	-0.842784	-0.859734	-0.896232	-0.448468	-1.03287	-0.929112	-1.18674	-0.617601	-1.10173	-0.964683	-1.72224	-0.970175	-1.05539	-1.12296			0.153241	6.87004	0.992932	0.326002	0.771893	-6.97628	-0.949554	6.87004	-5.94475	3.65172e-07	2.7373e-06	5.91075	0.0259862	6.87004	0.168601	0.866859
332	NZ_CP008706.1	464311	465003	0.444608		332	NZ_CP008706.1	469823	470446	wrbA		332	NZ_CP008706.1	469823	470446	-0.305568	0.0689165	-0.162848	-0.0507084	-0.263909	-0.81702	-0.777704	-0.975967	0.886055	1.15951	0.967478	0.910334	0.49259	1.13843	0.741084	0.961693			-0.0903873	1.28683	-0.160918	0.872871	0.982877	-6.51495	-0.312613	1.28683	-0.500482	0.619152	0.684196	-6.24221	0.274632	1.28683	0.50539	0.615728
333	NZ_CP008706.1	465765	466406	1.68967		333	NZ_CP008706.1	470499	471074	ABUW_RS02250		333	NZ_CP008706.1	470499	471074	2.45207	2.48676	2.74453	2.62588	2.18507	1.72454	2.25589	1.78124	1.78231	1.45521	1.45548	1.24787	2.20886	1.39914	1.59882	1.46771			3.91261	7.62645	17.8954	3.33519e-22	1.25403e-19	40.4247	1.94519	7.62645	9.24196	5.28294e-12	1.5623e-10	17.0233	3.53277	7.62645	16.3888	1.07261e-20
334	NZ_CP008706.1	466483	467277	0.706171		334	NZ_CP008706.1	471147	471860	ABUW_RS02255		334	NZ_CP008706.1	471147	471860	4.12239	4.01103	4.37533	4.15864	4.57501	3.63343	4.56525	3.85819	3.04986	2.60009	2.78302	2.37133	3.18586	2.44518	2.60654	2.16505			0.356274	5.5098	1.69033	0.097815	0.419367	-5.98267	0.541259	5.5098	2.47018	0.0173226	0.0332397	-4.38352	0.420504	5.5098	1.97869	0.0539317
335	NZ_CP008706.1	467383	468297	0.769287		335	NZ_CP008706.1	472018	472689	ABUW_RS02260		335	NZ_CP008706.1	472018	472689	0.177284	0.263943	0.184897	0.00762718	0.191323	0.187592	0.173949	0.338698	-0.645883	-0.527766	-0.849227	-1.16091	-0.97622	-1.22126	-0.584475	-0.981749			-0.425704	5.01476	-2.49566	0.0162685	0.127171	-4.41456	-0.550869	5.01476	-2.95198	0.00498176	0.0113731	-3.18524	-0.429159	5.01476	-2.47829	0.0169807
336	NZ_CP008706.1	469823	470446	2.04467		336	NZ_CP008706.1	472920	473804	ABUW_RS02265		336	NZ_CP008706.1	472920	473804	-0.00403827	0.39736	0.354141	0.195922	-0.596929	0.209295	-0.498255	-0.196058	-0.071679	-0.0434083	0.21922	0.374933	-0.433515	-0.626322	-1.79912	-0.9221			-0.586403	5.66777	-2.78003	0.00788103	0.0734749	-3.78814	-0.898419	5.66777	-3.86014	0.000356099	0.00112701	-0.715267	-0.252227	5.66777	-1.2049	0.234479
337	NZ_CP008706.1	470499	471074	2.78882		337	NZ_CP008706.1	474380	475423	ABUW_RS02275		337	NZ_CP008706.1	474380	475423	0.0754896	0.0098893	0.100934	-0.191821	-0.740848	-0.886251	-0.792448	-1.0668	-0.0620012	0.371338	0.13903	0.130166	-0.660924	-0.160564	-0.530483	-0.265232			-0.145872	5.01891	-0.588567	0.559066	0.895268	-7.04302	1.14168	5.01891	4.84376	1.51697e-05	7.1887e-05	2.39283	0.58511	5.01891	2.49218	0.0164091
338	NZ_CP008706.1	471147	471860	3.36128		338	NZ_CP008706.1	477246	479189	ABUW_RS02285		338	NZ_CP008706.1	477246	479189	1.31466	1.30834	1.59505	1.47991	1.58175	1.0751	1.77361	1.2226	1.32767	0.842368	1.06874	0.793805	1.08234	0.448744	0.509234	0.343005			1.35307	11.0269	6.2081	1.47785e-07	6.17414e-06	6.81375	3.14357	11.0269	13.9668	4.70933e-18	7.08283e-16	30.9512	2.42418	11.0269	10.8171	3.70505e-14
339	NZ_CP008706.1	472018	472689	1.3446		339	NZ_CP008706.1	479247	479909	ABUW_RS02290		339	NZ_CP008706.1	479247	479909	1.13917	1.10363	1.48017	1.16793	0.705771	0.72904	1.16612	0.577894	0.203077	-0.424795	-0.0641063	-0.27644	-0.778736	-0.933599	-0.708968	-0.959949			1.10891	7.76925	5.04431	7.77572e-06	0.000214976	2.81168	2.20832	7.76925	9.98033	4.97183e-13	1.9678e-11	19.3597	2.03358	7.76925	9.09115	8.6283e-12
340	NZ_CP008706.1	472920	473804	1.06755		340	NZ_CP008706.1	480121	481107	ABUW_RS02295		340	NZ_CP008706.1	480121	481107	-0.00482773	0.843893	0.278507	-0.0398686	-0.38929	-0.357564	-0.0983581	-0.500099	2.18626	2.14484	2.05509	2.15478	2.46394	2.72764	2.51286	2.8368			0.82081	6.53581	3.75779	0.000487025	0.00763006	-1.16817	2.16416	6.53581	10.0106	4.51954e-13	1.80782e-11	19.4731	1.79751	6.53581	8.30411	1.1616e-10
341	NZ_CP008706.1	474380	475423	2.91725		341	NZ_CP008706.1	481565	482092	ABUW_RS02305		341	NZ_CP008706.1	481565	482092	0.0998217	0.186899	-0.251312	-0.163721	-0.589909	-1.27663	-0.682645	-1.25151	0.189221	1.15735	0.521338	0.601874	-1.52132	-0.310858	-0.94818	-0.51162			1.18585	7.60192	5.73948	7.37641e-07	2.59208e-05	5.1381	2.19905	7.60192	10.6083	7.02419e-14	3.30137e-12	21.3195	1.80259	7.60192	8.65299	3.63996e-11
342	NZ_CP008706.1	477246	479189	2.37554		342	NZ_CP008706.1	482883	483740	ABUW_RS02315		342	NZ_CP008706.1	482883	483740	-0.0352157	-0.035411	-0.0419243	-0.169347	-0.145446	-0.270825	-0.32569	-0.430273	-0.0435879	0.16614	0.0404068	0.106602	-0.85457	-0.804258	-1.07527	-0.892116			1.19429	7.3663	5.66157	9.62596e-07	3.29033e-05	4.87875	2.19605	7.3663	10.3884	1.38591e-13	5.9897e-12	20.6412	1.76725	7.3663	8.32658	1.07755e-10
343	NZ_CP008706.1	479247	479909	1.98239		343	NZ_CP008706.1	484634	485701	ABUW_RS02325		343	NZ_CP008706.1	484634	485701	-0.128088	-0.584879	-0.276427	-0.106265	-0.118789	0.174465	-0.272753	0.231954	-2.40027	-1.20269	-1.97055	-2.26375	-2.60522	-2.3751	-3.2815	-2.62152			1.1755	6.34347	5.01217	8.6584e-06	0.000230891	2.7727	1.51847	6.34347	6.37352	8.36532e-08	7.54665e-07	7.4172	1.56207	6.34347	6.6843	2.87109e-08
344	NZ_CP008706.1	480121	481107	3.22608		344	NZ_CP008706.1	486115	487700	ABUW_RS02330		344	NZ_CP008706.1	486115	487700	1.16191	2.63016	3.56974	3.23915	1.27271	2.08304	-0.21683	2.65214	2.01787	2.92232	3.99601	4.37823	4.1326	4.01769	5.66911	1.62173			3.89735	9.14297	15.8762	3.68214e-20	9.22989e-18	35.7608	5.02578	9.14297	20.261	2.19264e-24	4.12216e-21	45.3411	4.22783	9.14297	17.1478	1.8147e-21
345	NZ_CP008706.1	481565	482092	2.63178		345	NZ_CP008706.1	487759	487835	ABUW_RS02335		345	NZ_CP008706.1	487759	487835	-0.398171	-0.235832	1.2274	0.0841037	0.119361	-0.0706144	0.230261	0.0981786	0.367862	0.181036	0.216744	0.276917	1.24271	1.32839	1.68746	1.46695			-0.849166	0.261299	-1.63965	0.107985	0.446179	-5.29141	-2.11121	0.261299	-3.24743	0.0021919	0.00551642	-1.64519	-0.849198	0.261299	-1.59784	0.117011
346	NZ_CP008706.1	482883	483740	2.63711		346	NZ_CP008706.1	488300	491217	ABUW_RS02345		346	NZ_CP008706.1	488300	491217	0.0863993	-0.334714	1.63559	1.23083	-0.129296	0.0405859	-1.19904	2.77513	0.67932	1.00516	2.52001	2.42638	5.29795	3.83764	4.83311	2.03569			-0.591569	4.47003	-3.01302	0.00421849	0.0465147	-3.13359	-1.65727	4.47003	-6.42562	6.99212e-08	6.50752e-07	7.82853	-0.933337	4.47003	-4.48814	4.87516e-05
347	NZ_CP008706.1	484634	485701	1.36716		347	NZ_CP008706.1	491384	491498	rrf		347	NZ_CP008706.1	491384	491498	-0.984684	0.39552	-0.35279	-0.811229	0.714454	0.620561	1.68864	0.817171	-2.39798	-2.58481	-1.64664	-2.48893	-0.530896	-0.445213	1.84687	0.970162			-0.0141052	4.90913	-0.0536811	0.957425	0.995549	-7.38117	0.298118	4.90913	1.09516	0.279219	0.353727	-6.6859	0.224924	4.90913	0.858546	0.395098
348	NZ_CP008706.1	486115	487700	1.71694		348	NZ_CP008706.1	491708	492058	ABUW_RS02355		348	NZ_CP008706.1	491708	492058	-0.402457	-1.30164	-0.139468	-0.554653	-0.932073	-0.2833	-0.412216	0.00278938	-4.11865	-4.955	-3.75764	-4.20004	-5.17182	-5.08614	-4.72707	-4.94758			0.0203673	2.24606	0.0600036	0.952416	0.994631	-6.84282	-0.165329	2.24606	-0.422139	0.674915	0.734707	-6.55529	0.155337	2.24606	0.455616	0.650836
349	NZ_CP008706.1	487759	487835	-0.197345		349	NZ_CP008706.1	492078	492641	ABUW_RS02360		349	NZ_CP008706.1	492078	492641	-0.0488425	-0.102712	0.183828	0.177614	-0.0542894	0.294206	0.259375	0.0070603	-2.35126	-1.93807	-2.91379	-1.70123	-3.6117	-3.0947	-3.94848	-3.736			0.202614	2.40866	0.57779	0.566259	0.898229	-6.56365	-0.178946	2.40866	-0.43771	0.66367	0.724986	-6.42621	0.57843	2.40866	1.68971	0.097935
350	NZ_CP008706.1	488300	491217	2.02684		350	NZ_CP008706.1	492778	493941	ABUW_RS02365		350	NZ_CP008706.1	492778	493941	-0.398225	-0.550763	0.187542	-0.470484	0.138475	0.782231	0.247196	0.757879	-2.44229	-2.0659	-1.79164	-1.70169	-1.8238	-1.81139	-1.57684	-1.96225			-1.79147	0.642095	-2.87805	0.00607863	0.0618533	-2.58388	-0.835988	0.642095	-1.36696	0.178364	0.240118	-5.39932	-0.825678	0.642095	-1.42749	0.160275
351	NZ_CP008706.1	491384	491498	0.673607		351	NZ_CP008706.1	493973	494572	ABUW_RS02370		351	NZ_CP008706.1	493973	494572	-0.535898	0.0490842	0.394222	0.0458147	0.0872199	0.0202484	-0.0399559	0.520526	-1.57276	-1.50151	-1.75268	-2.10969	-1.94439	-0.373411	-2.40417	-0.947815			-0.506023	-0.775903	-0.791328	0.432864	0.84	-5.99391	-1.95076	-0.775903	-2.56905	0.0135498	0.0270582	-3.10288	-1.129	-0.775903	-1.6701	0.101776
352	NZ_CP008706.1	491708	492058	1.00445		352	NZ_CP008706.1	500331	501164	ABUW_RS02395		352	NZ_CP008706.1	500331	501164	0.245909	0.695594	0.243918	0.430491	0.319203	-0.42814	0.436718	0.150711	0.675224	0.810666	0.301077	0.40782	0.137784	1.0429	1.07024	0.795104			-0.0155524	2.22473	-0.0320504	0.974572	0.998531	-6.75076	-0.0955114	2.22473	-0.174802	0.862012	0.889208	-6.56048	0.286835	2.22473	0.604198	0.548717
353	NZ_CP008706.1	492078	492641	1.24117		353	NZ_CP008706.1	503901	504329	ABUW_RS02410		353	NZ_CP008706.1	503901	504329	-0.174801	-0.154458	-0.303681	-0.13225	-0.307014	0.106697	-0.26451	-0.242319	-0.840699	-0.588134	-0.76694	-1.00171	-2.26447	-1.571	-2.31539	-3.2451			-0.307122	2.06148	-0.574889	0.568202	0.898797	-6.59777	0.318474	2.06148	0.580609	0.564373	0.633824	-6.51005	0.451752	2.06148	0.917511	0.36372
354	NZ_CP008706.1	492778	493941	0.862504		354	NZ_CP008706.1	504336	504989	ABUW_RS02415		354	NZ_CP008706.1	504336	504989	-0.444122	-0.386694	-0.368871	-0.0178256	-0.0266141	-0.092112	-0.433887	0.370579	-0.69655	0.00622578	-0.369079	-0.574006	-0.682613	-1.69138	-1.22003	-1.55234			0.0236925	8.83244	0.0991415	0.921462	0.990898	-7.42437	1.20071	8.83244	4.96929	9.99135e-06	4.98904e-05	2.6685	0.39024	8.83244	1.62473	0.111138
355	NZ_CP008706.1	493973	494572	0.97473		355	NZ_CP008706.1	505160	505546	rpsI		355	NZ_CP008706.1	505160	505546	0.145424	0.458985	0.440047	-0.170198	0.0878239	0.0567229	0.524788	-0.0854254	1.52438	1.26947	1.39943	1.49119	2.73097	3.01545	3.08653	3.20393			-0.0229212	8.19599	-0.117486	0.906993	0.988367	-7.46733	1.56589	8.19599	7.88543	4.74535e-10	8.41628e-09	12.5058	0.477133	8.19599	2.42863	0.0191746
356	NZ_CP008706.1	500331	501164	0.973128		356	NZ_CP008706.1	505559	505987	rplM		356	NZ_CP008706.1	505559	505987	-0.00647723	0.172136	0.124935	-0.0761353	0.346494	0.393319	0.472118	0.266771	0.67487	0.52353	0.373147	0.520857	1.77951	1.45399	1.06501	1.48257			-0.119167	3.05282	-0.378508	0.706816	0.928147	-7.04406	-1.99119	3.05282	-4.04396	0.000201251	0.000683552	0.375936	-0.285205	3.05282	-0.864901	0.391637
357	NZ_CP008706.1	503901	504329	1.95088		357	NZ_CP008706.1	507980	508819	ABUW_RS02440		357	NZ_CP008706.1	507980	508819	-0.0676445	0.282895	0.215053	0.096428	-0.0722552	-0.00179947	-0.049572	-0.0189386	0.764409	0.805147	0.819003	0.957019	0.917027	1.03254	1.2354	1.05579			-0.526404	4.14461	-2.78741	0.00772977	0.0724786	-3.58924	-0.346119	4.14461	-1.68913	0.0980467	0.146118	-5.68955	-0.436285	4.14461	-2.28635	0.0269459
358	NZ_CP008706.1	504336	504989	1.27105		358	NZ_CP008706.1	508862	509305	ABUW_RS02445		358	NZ_CP008706.1	508862	509305	-0.646251	0.333344	0.0725763	0.191001	-0.281717	0.626304	-0.607723	0.174842	-1.08741	-0.570801	-0.556833	-0.602116	-0.645239	-0.763834	-0.695359	-0.045135			-0.488761	1.68874	-1.39697	0.169208	0.568564	-5.79474	-0.915407	1.68874	-2.19571	0.0332592	0.058192	-4.23714	-0.0558297	1.68874	-0.167967	0.867355
359	NZ_CP008706.1	505160	505546	3.61409		359	NZ_CP008706.1	509390	510064	ABUW_RS02450		359	NZ_CP008706.1	509390	510064	-0.196234	-0.0856657	-0.128803	-0.249966	-0.0981091	-0.105439	-0.214718	-0.133877	-0.469114	0.0775221	-0.234902	-0.498341	-1.55325	-0.638757	-1.20032	-0.749257			0.106863	4.0608	0.346339	0.730687	0.936395	-7.27819	-2.62742	4.0608	-4.848	1.49582e-05	7.11033e-05	2.78837	-0.0310062	4.0608	-0.0980901	0.922292
360	NZ_CP008706.1	505559	505987	3.78214		360	NZ_CP008706.1	512837	514462	ABUW_RS02470		360	NZ_CP008706.1	512837	514462	0.0332682	-0.174739	-0.265047	0.000527339	-0.111364	0.250048	-0.225497	0.416233	-0.519031	-0.569922	-0.911553	-0.800771	-1.33276	-2.05691	-2.70797	-2.60695			0.469272	5.33986	1.49114	0.142835	0.524432	-6.28051	-0.78991	5.33986	-2.03892	0.0473014	0.0786614	-5.10026	-0.0443984	5.33986	-0.135123	0.893112
361	NZ_CP008706.1	507980	508819	2.26233		361	NZ_CP008706.1	516121	517221	ABUW_RS02485		361	NZ_CP008706.1	516121	517221	-0.393923	-0.216171	-0.00355384	-0.261407	-0.439272	-0.446314	-0.667801	0.0179597	-0.666543	-0.925956	-1.0045	-0.789716	-2.95367	-1.99579	-2.19623	-1.47036			0.18437	4.90204	0.851643	0.398879	0.821173	-6.93336	0.765711	4.90204	3.4785	0.00112322	0.00308272	-1.77378	0.390707	4.90204	1.80882	0.0770997
362	NZ_CP008706.1	508862	509305	1.09953		362	NZ_CP008706.1	517350	517853	ABUW_RS02490		362	NZ_CP008706.1	517350	517853	-0.400051	-0.3763	-0.459911	-0.219413	-0.248046	-0.134853	-0.702834	0.0716763	-1.58191	-0.891756	-1.2051	-1.03634	-2.47237	-1.53476	-1.7368	-1.66136			0.263393	8.19857	0.765395	0.447994	0.84665	-7.17884	1.73132	8.19857	4.9523	1.05741e-05	5.23828e-05	2.57567	0.611542	8.19857	1.76866	0.083664
363	NZ_CP008706.1	509390	510064	1.55349		363	NZ_CP008706.1	518347	519932	ABUW_RS02495		363	NZ_CP008706.1	518347	519932	0.716934	0.226827	1.61158	1.04898	1.51537	1.89902	0.633261	2.91235	2.05795	1.09659	2.9958	2.56362	2.81542	3.96871	4.99111	3.13929			-0.417968	6.56985	-3.09942	0.00332362	0.0385128	-3.03312	0.69291	6.56985	5.17553	5.00542e-06	2.72759e-05	3.29339	-0.287514	6.56985	-2.12553	0.0390115
364	NZ_CP008706.1	512837	514462	1.17987		364	NZ_CP008706.1	520532	523449	ABUW_RS02510		364	NZ_CP008706.1	520532	523449	0.753833	1.47234	1.68029	1.26438	-0.701965	2.36438	-0.482169	3.49846	1.64731	1.33374	3.2364	2.528	6.15544	4.96049	5.6789	4.56494			-0.169588	6.51977	-0.812297	0.420857	0.829797	-7.14592	-0.282264	6.51977	-1.31643	0.194634	0.258778	-6.52778	0.0994481	6.51977	0.475644	0.636607
365	NZ_CP008706.1	516121	517221	1.36187		365	NZ_CP008706.1	525402	526595	ABUW_RS02525		365	NZ_CP008706.1	525402	526595	-0.43089	-0.0621954	-0.364567	-0.00362799	-0.520045	0.187514	-0.393676	0.0456756	0.235675	0.575369	0.356783	0.665087	-1.28982	-0.76354	-0.750226	-0.848721			0.101231	9.40464	0.329469	0.743315	0.942189	-7.30077	-0.622184	9.40464	-2.10342	0.0409969	0.0697503	-5.18637	-0.0156209	9.40464	-0.0512248	0.959371
366	NZ_CP008706.1	517350	517853	1.88612		366	NZ_CP008706.1	526947	527282	ABUW_RS02530		366	NZ_CP008706.1	526947	527282	-0.00904973	-0.0122687	-0.485389	-0.149968	-0.741176	-0.192743	-0.130002	-0.812523	0.468552	0.504078	0.362201	0.490271	0.60876	1.03233	0.646928	0.561028			-0.000718412	6.75682	-0.00465847	0.996303	0.999227	-7.47297	0.217714	6.75682	1.38673	0.17229	0.233194	-6.43689	0.268531	6.75682	1.74086	0.0884765
367	NZ_CP008706.1	518347	519932	1.99613		367	NZ_CP008706.1	527475	528371	ABUW_RS02535		367	NZ_CP008706.1	527475	528371	-0.348209	-0.706622	-0.348702	-0.145885	0.181023	0.0063173	-0.412026	0.419703	-0.682702	-0.433193	-0.845803	-0.481361	-1.50106	-0.755209	-2.07161	-1.14218			0.100624	9.08914	0.558399	0.579313	0.900424	-7.24631	0.374959	9.08914	2.10824	0.0405569	0.0692831	-5.20028	0.175211	9.08914	0.974976	0.334735
368	NZ_CP008706.1	520532	523449	2.06584		368	NZ_CP008706.1	528811	529233	ABUW_RS02545		368	NZ_CP008706.1	528811	529233	0.283893	0.475916	0.205905	-0.0862013	-0.179421	-0.45282	-0.318301	-0.90021	1.4185	1.41324	1.56993	1.46196	0.658893	1.26276	1.19433	1.30264			0.200037	8.39297	0.710071	0.481289	0.865558	-7.19699	0.70949	8.39297	2.5336	0.0148066	0.029194	-4.34269	0.292652	8.39297	1.04003	0.303827
369	NZ_CP008706.1	525402	526595	1.4455		369	NZ_CP008706.1	529273	529767	ABUW_RS02550		369	NZ_CP008706.1	529273	529767	0.431805	0.770533	0.526524	0.170957	0.196742	0.0176636	0.323523	-0.125738	1.62887	1.33434	1.44429	1.28421	2.22162	1.81738	1.97666	2.03102			-0.0791857	11.4067	-0.181754	0.856585	0.977471	-7.22167	-1.10506	11.4067	-2.6642	0.010643	0.0219878	-3.87651	-0.29126	11.4067	-0.676345	0.502251
370	NZ_CP008706.1	526947	527282	2.01098		370	NZ_CP008706.1	529803	530291	ABUW_RS02555		370	NZ_CP008706.1	529803	530291	0.194561	0.319694	0.169441	0.332962	-0.111832	0.00990296	0.186661	0.725425	0.669879	0.64085	0.523241	0.469403	0.976352	0.981966	1.17637	1.08976			1.44734	5.7998	4.05512	0.000194331	0.00336679	-0.29361	0.77349	5.7998	2.06498	0.0446588	0.0749295	-5.25579	1.70915	5.7998	4.77898	1.87981e-05
371	NZ_CP008706.1	527475	528371	1.26201		371	NZ_CP008706.1	534124	534975	ABUW_RS02585		371	NZ_CP008706.1	534124	534975	-0.185583	-0.267041	-0.140048	0.0109069	-0.125578	-0.102013	-0.389025	-0.375981	-1.47027	-0.823871	-1.12804	-0.944559	-1.81536	-1.75375	-2.06734	-2.28443			0.850182	8.84934	5.58727	1.24028e-06	4.16379e-05	4.65865	1.50658	8.84934	9.93156	5.80004e-13	2.24807e-11	19.2265	1.20124	8.84934	7.85591	5.2434e-10
372	NZ_CP008706.1	528811	529233	2.23141		372	NZ_CP008706.1	534983	535894	ABUW_RS02590		372	NZ_CP008706.1	534983	535894	-0.137528	0.167645	-0.423411	-0.239747	-0.682186	-0.304993	-1.0948	-0.494849	0.331427	0.784078	0.377264	0.310427	-0.70573	-0.342983	-0.0825368	-0.902596			0.965179	9.15073	3.60404	0.000774232	0.0115064	-1.61256	2.01916	9.15073	7.4798	1.88006e-09	2.70711e-08	11.1614	1.47733	9.15073	5.46582	1.87505e-06
373	NZ_CP008706.1	529273	529767	1.91332		373	NZ_CP008706.1	536776	538029	coaBC		373	NZ_CP008706.1	536776	538029	-0.170665	0.0992217	-0.110741	-0.24717	0.0198854	-0.0946601	-0.0657623	-0.0346712	0.544805	1.07171	0.861029	0.969887	1.15347	1.64232	1.38175	1.42017			2.19812	9.75971	8.3942	8.59857e-11	7.0284e-09	14.2139	2.15738	9.75971	8.43328	7.54861e-11	1.64062e-09	14.3702	2.22776	9.75971	8.54414	5.22128e-11
374	NZ_CP008706.1	529803	530291	2.01734		374	NZ_CP008706.1	538095	539060	secF		374	NZ_CP008706.1	538095	539060	0.206919	1.01293	0.657966	0.297561	0.065708	0.00570523	0.5159	-0.33069	2.15371	1.995	2.05336	2.04788	3.26303	3.46362	3.48892	3.56986			4.11538	10.7412	16.6577	5.67717e-21	1.52473e-18	37.6114	2.93601	10.7412	12.7113	1.44702e-16	1.67127e-14	27.5316	3.80123	10.7412	15.6733	6.04793e-20
375	NZ_CP008706.1	534124	534975	1.59949		375	NZ_CP008706.1	539069	540970	secD		375	NZ_CP008706.1	539069	540970	0.16517	0.820644	0.560085	0.196336	0.0604957	-0.257898	0.412178	-0.175211	1.74193	1.55686	1.65993	1.63402	2.34987	2.37448	2.14899	2.42942			4.22742	8.63651	8.45722	6.97037e-11	6.38656e-09	14.4316	3.10431	8.63651	6.52757	4.92313e-08	4.73426e-07	7.90204	3.82909	8.63651	7.78305	6.70948e-10
376	NZ_CP008706.1	534983	535894	1.37527		376	NZ_CP008706.1	541022	541351	yajC		376	NZ_CP008706.1	541022	541351	-0.0839327	0.300802	0.156999	0.0884354	0.140746	0.14769	0.266474	0.0539136	0.875461	0.8504	0.741062	0.913774	1.65659	1.51439	1.13537	1.17347			0.114038	4.45543	0.669218	0.506743	0.872197	-7.0493	-0.400799	4.45543	-1.9948	0.0520839	0.0855151	-5.11855	0.203534	4.45543	1.18565	0.241923
377	NZ_CP008706.1	536776	538029	2.15328		377	NZ_CP008706.1	541450	542583	tgt		377	NZ_CP008706.1	541450	542583	-0.222699	0.31345	0.207193	0.139551	0.0827228	0.124323	0.381393	0.238588	1.13931	0.729123	0.988256	0.923548	1.08053	0.433033	0.576185	0.667387			0.209532	7.66895	0.774455	0.442673	0.844484	-7.17627	0.951864	7.66895	3.51791	0.00100003	0.00279561	-1.8496	0.565553	7.66895	2.08203	0.0430006
378	NZ_CP008706.1	538095	539060	2.72332		378	NZ_CP008706.1	542759	543328	ABUW_RS02625		378	NZ_CP008706.1	542759	543328	-0.950838	0.354196	-0.981501	-0.603617	-0.608087	-0.356023	-1.19827	-0.956642	1.38956	1.74412	1.27181	1.51264	0.477593	1.0986	0.796453	0.663272			0.276107	5.12099	1.45123	0.153587	0.545	-6.281	0.802802	5.12099	4.13904	0.00014922	0.000537421	0.135271	0.439138	5.12099	2.30579	0.0257401
379	NZ_CP008706.1	539069	540970	2.85245		379	NZ_CP008706.1	543415	544443	ABUW_RS02630		379	NZ_CP008706.1	543415	544443	-0.694154	-0.00936213	-0.482029	-0.347374	-0.801507	-0.217131	-0.970981	0.203754	0.352229	0.958984	0.116499	0.821165	-0.901882	-0.158859	-1.69949	-0.661152			-0.0136985	3.79453	-0.0545067	0.95677	0.995549	-7.15183	0.0309022	3.79453	0.110978	0.912123	0.931445	-6.98605	0.315875	3.79453	1.27626	0.208349
380	NZ_CP008706.1	541022	541351	2.48043		380	NZ_CP008706.1	544597	545634	queA		380	NZ_CP008706.1	544597	545634	-0.106468	0.266903	-0.0212244	0.0654254	0.0129217	0.125157	0.0330719	-0.058432	1.54317	1.22994	1.37961	1.47491	1.78541	1.40154	1.43824	1.69203			-0.11595	6.10456	-0.653641	0.516638	0.874558	-7.23658	-0.188708	6.10456	-1.0149	0.315527	0.390128	-6.82852	0.114839	6.10456	0.647589	0.52051
381	NZ_CP008706.1	541450	542583	2.34398		381	NZ_CP008706.1	545816	545902	ABUW_RS02640		381	NZ_CP008706.1	545816	545902	0.111404	-0.611767	-0.204291	-1.0511	-0.211875	-0.132659	-0.670883	-1.28603	1.00596	1.15422	1.64618	1.70193	0.609805	0.876454	1.84105	2.2449			0.0120958	5.16416	0.0679648	0.946112	0.994631	-7.43431	-1.09063	5.16416	-5.17171	5.0701e-06	2.75485e-05	3.46577	-0.0189126	5.16416	-0.105125	0.916739
382	NZ_CP008706.1	542759	543328	1.52186		382	NZ_CP008706.1	546080	547147	ABUW_RS02645		382	NZ_CP008706.1	546080	547147	-0.306059	0.146282	-0.285603	-0.0673921	0.0265255	0.483026	-0.141753	0.409709	0.546434	0.804618	0.558102	1.10283	0.98263	1.52887	1.65306	1.66838			-0.66291	4.26085	-2.68755	0.0100233	0.0874419	-3.86991	-0.513997	4.26085	-1.92066	0.0610638	0.0983711	-5.33683	-0.379752	4.26085	-1.5562	0.1266
383	NZ_CP008706.1	543415	544443	0.816968		383	NZ_CP008706.1	547175	547471	ABUW_RS02650		383	NZ_CP008706.1	547175	547471	0.375745	0.923373	0.78784	0.538555	0.0302939	-0.362446	-0.132349	-0.470251	1.02485	1.37354	0.697566	0.708373	-0.109809	0.748704	1.00803	0.822126			0.00892272	9.47305	0.0609239	0.951687	0.994631	-7.38961	1.38151	9.47305	9.28216	4.63745e-12	1.38388e-10	17.1841	0.399904	9.47305	2.71522	0.00933184
384	NZ_CP008706.1	544597	545634	1.87215		384	NZ_CP008706.1	548446	548799	ssb		384	NZ_CP008706.1	548446	548799	-0.629371	0.382974	0.436346	1.17214	0.484132	-0.543913	-0.0100198	0.350306	-1.59098	-0.793551	-2.65936	-0.856918	-3.0497	-1.29146	-3.10796	-2.07693			0.489494	7.26642	2.73946	0.0087627	0.079584	-3.94203	0.350419	7.26642	1.9512	0.0572158	0.0929694	-5.55342	0.39404	7.26642	2.20392	0.0326373
385	NZ_CP008706.1	545816	545902	1.57941		385	NZ_CP008706.1	549257	549808	ABUW_RS02675		385	NZ_CP008706.1	549257	549808	-0.411249	0.370963	-0.327991	0.17686	-0.498421	0.0922598	-0.0197723	-0.0280881	-0.44403	-0.628247	-0.176142	-0.407129	-2.68728	-0.356241	-0.00531532	-0.00309396			-0.0551517	6.61805	-0.410196	0.68359	0.924637	-7.39454	-0.270543	6.61805	-1.95279	0.0570204	0.0927347	-5.52685	-0.0327698	6.61805	-0.242679	0.809347
386	NZ_CP008706.1	546080	547147	0.887155		386	NZ_CP008706.1	549874	550206	ABUW_RS02680		386	NZ_CP008706.1	549874	550206	0.118668	0.0912199	0.405844	0.130578	0.0248365	0.203288	-0.0835842	-0.0986675	-2.09833	-1.69676	-1.54771	-1.99413	-4.04523	-1.92336	-2.23178	-2.15648			-0.221925	4.31352	-1.05887	0.295258	0.741155	-6.6204	-0.107551	4.31352	-0.468315	0.641798	0.704162	-6.92209	-0.198175	4.31352	-0.931861	0.356334
387	NZ_CP008706.1	547175	547471	1.3508		387	NZ_CP008706.1	553035	553226	ABUW_RS02690		387	NZ_CP008706.1	553035	553226	1.61196	1.74619	0.927331	-0.0734972	1.26739	1.37156	1.28877	2.07062	2.78223	2.75505	2.04999	1.65729	2.50264	1.58865	3.48438	2.28362			-0.0597915	7.42365	-0.405778	0.68681	0.924637	-7.39468	0.243978	7.42365	1.65305	0.105215	0.154776	-6.06626	0.0106594	7.42365	0.0721878	0.942769
388	NZ_CP008706.1	548446	548799	0.712777		388	NZ_CP008706.1	553705	553920	ABUW_RS02700		388	NZ_CP008706.1	553705	553920	-0.366827	0.57972	-0.0686966	-0.332939	0.362643	0.512339	0.218084	0.0431859	-1.03516	-0.331074	-0.417567	-1.34643	-1.36756	-1.55917	-1.07189	-1.92694			-0.0705122	4.91496	-0.226018	0.822201	0.96725	-7.20911	0.0766552	4.91496	0.228641	0.820174	0.855322	-7.07765	0.207595	4.91496	0.673808	0.503847
389	NZ_CP008706.1	549257	549808	0.614328		389	NZ_CP008706.1	554045	554860	ABUW_RS02705		389	NZ_CP008706.1	554045	554860	0.0487667	0.102341	-0.103375	0.52995	-0.350104	-0.117451	-0.392916	-0.381506	0.357257	0.444815	0.206032	0.211729	-1.10894	-0.194685	-0.263345	-1.43084			-0.0290738	5.81033	-0.125887	0.900377	0.987895	-7.39006	0.954609	5.81033	4.18146	0.00013047	0.000478136	0.172688	0.161846	5.81033	0.701116	0.486806
390	NZ_CP008706.1	549874	550206	1.07055		390	NZ_CP008706.1	554968	555162	ABUW_RS02710		390	NZ_CP008706.1	554968	555162	-0.0107997	0.914527	0.232678	1.18184	0.572707	0.536357	0.481546	0.676928	-0.658662	-0.472184	-0.140514	-1.21451	-1.87304	-0.481213	-1.05412	-1.11501			-0.205809	6.80416	-1.41527	0.163808	0.558638	-6.48076	0.217385	6.80416	1.48403	0.144706	0.201773	-6.3175	-0.00414495	6.80416	-0.028446	0.977431
391	NZ_CP008706.1	553035	553226	0.491892		391	NZ_CP008706.1	555472	556350	ABUW_RS02715		391	NZ_CP008706.1	555472	556350	-0.886983	-0.623874	-1.25343	-0.896071	-0.792873	0.0275585	-0.895046	-0.254214	-0.168267	-0.129459	-0.373518	-0.244618	-1.0477	-0.908608	-0.947109	-0.803177			-0.0468694	5.82238	-0.281978	0.77924	0.952827	-7.37951	0.288848	5.82238	1.69203	0.0974892	0.145448	-5.92132	0.198907	5.82238	1.19936	0.236606
392	NZ_CP008706.1	553705	553920	0.789511		392	NZ_CP008706.1	556350	556631	ABUW_RS02720		392	NZ_CP008706.1	556350	556631	-0.483484	0.441915	-0.191195	0.152385	0.219208	0.2196	-0.0952767	0.70313	0.709219	1.11291	0.787752	0.517656	0.518777	1.52591	2.41831	1.54297			-0.824624	1.33301	-1.69959	0.0960458	0.416594	-5.20948	-0.919029	1.33301	-1.69913	0.0961331	0.143722	-5.05554	-0.771206	1.33301	-1.56448	0.124644
393	NZ_CP008706.1	554045	554860	0.94543		393	NZ_CP008706.1	556947	557147	ABUW_RS02730		393	NZ_CP008706.1	556947	557147	-0.394101	-0.123319	-1.00373	-0.13408	-0.0861699	-0.530785	-0.434567	-0.641567	-1.46515	0.363028	-0.220704	-0.73077	-1.25479	-1.01282	-2.12705	-1.43253			-0.0578246	11.5168	-0.203684	0.83951	0.974694	-7.23883	-0.0600198	11.5168	-0.216174	0.82982	0.862627	-7.19896	-0.129126	11.5168	-0.458317	0.64891
394	NZ_CP008706.1	554968	555162	1.06415		394	NZ_CP008706.1	558827	559267	ABUW_RS02745		394	NZ_CP008706.1	558827	559267	0.104303	0.118189	-0.408712	0.157772	-0.146513	0.482156	0.312602	-0.335277	-0.254082	0.471312	-0.311706	0.39535	-0.745194	-0.791414	-2.20723	-1.04696			-0.0673908	12.6565	-0.186897	0.852574	0.976448	-7.17839	0.254144	12.6565	0.71469	0.478457	0.552178	-6.89266	-0.0129479	12.6565	-0.0360687	0.971386
395	NZ_CP008706.1	555472	556350	1.28533		395	NZ_CP008706.1	559273	561723	ABUW_RS02750		395	NZ_CP008706.1	559273	561723	-0.174115	0.212914	-0.184321	0.150255	-0.117091	-0.339624	-0.308619	-0.316911	-0.0381096	0.835494	0.372491	0.862713	0.216396	1.08651	0.641251	1.04339			-0.0330554	11.7087	-0.08608	0.931781	0.992444	-7.25391	0.189984	11.7087	0.502801	0.617533	0.68332	-7.08626	0.0234455	11.7087	0.0613096	0.951382
396	NZ_CP008706.1	556350	556631	1.28894		396	NZ_CP008706.1	562998	563819	ABUW_RS02765		396	NZ_CP008706.1	562998	563819	-0.103467	0.209361	-0.302462	-0.0291599	-0.468751	-0.0542237	-0.330027	0.261429	1.33622	1.48834	1.32868	1.39004	1.83967	2.00331	1.88488	1.76614			-0.195073	9.7878	-0.52516	0.602025	0.906239	-7.20248	-0.302192	9.7878	-0.831746	0.409903	0.484736	-6.95575	-0.140821	9.7878	-0.380411	0.705413
397	NZ_CP008706.1	556947	557147	0.739417		397	NZ_CP008706.1	564679	565020	ABUW_RS02775		397	NZ_CP008706.1	564679	565020	0.124108	0.070728	0.515612	0.0960784	-0.0530276	-0.225333	-0.265343	-0.54557	-3.00727	-2.71853	-2.99139	-3.08597	-3.40988	-3.76342	-4.48014	-3.84364			0.036802	12.6632	0.0985246	0.921949	0.990898	-7.21281	0.643332	12.6632	1.73126	0.0901919	0.136139	-5.68936	0.247862	12.6632	0.66328	0.510503
398	NZ_CP008706.1	558827	559267	0.655112		398	NZ_CP008706.1	565087	565605	ABUW_RS02780		398	NZ_CP008706.1	565087	565605	-0.108767	-0.138625	0.299531	0.237124	-0.267347	0.275373	-0.550013	-0.139817	-3.35022	-2.44536	-2.9884	-2.72917	-2.74062	-2.37884	-3.91823	-2.62589			0.0746246	11.1129	0.167635	0.867614	0.981122	-7.29474	0.710813	11.1129	1.60292	0.115883	0.167007	-5.98276	0.331356	11.1129	0.742961	0.46133
399	NZ_CP008706.1	559273	561723	1.30918		399	NZ_CP008706.1	565618	566793	ABUW_RS02785		399	NZ_CP008706.1	565618	566793	0.0498643	0.159812	0.748026	0.314817	-0.222427	-0.18815	-0.360098	-0.406256	-2.51734	-1.98809	-2.36811	-2.33063	-2.79616	-2.9811	-3.10211	-2.53896			0.062584	10.8378	0.141995	0.887712	0.986154	-7.31969	0.800464	10.8378	1.81784	0.075686	0.117449	-5.64942	0.353275	10.8378	0.79932	0.428264
400	NZ_CP008706.1	562998	563819	2.6212		400	NZ_CP008706.1	566943	568895	ABUW_RS02790		400	NZ_CP008706.1	566943	568895	-0.0326896	0.194702	-0.0303233	0.0833602	-0.284188	-0.253854	-0.474904	-0.303051	-1.04694	-0.781443	-1.07723	-0.885192	-0.905322	-2.90774	-2.04969	-1.44222			0.0894214	12.0953	0.223754	0.823951	0.967843	-7.24422	1.07566	12.0953	2.67376	0.0103851	0.0215855	-3.83075	0.526001	12.0953	1.30643	0.197982
401	NZ_CP008706.1	564679	565020	2.87529		401	NZ_CP008706.1	568907	569512	ABUW_RS02795		401	NZ_CP008706.1	568907	569512	-1.01865	-1.17368	0.317781	-0.241768	-0.652092	-2.21785	-0.326867	-0.952001	-1.69695	-2.20101	-3.13275	-1.62012	-2.64444	-2.52626	-2.14518	-2.4253			0.131909	11.579	0.305208	0.761602	0.948219	-7.25972	1.1573	11.579	2.6578	0.0108191	0.0222904	-3.90329	0.578053	11.579	1.32753	0.190966
402	NZ_CP008706.1	565087	565605	2.05092		402	NZ_CP008706.1	569512	570414	ABUW_RS02800		402	NZ_CP008706.1	569512	570414	-0.396677	-1.24143	-0.677336	-1.11729	-0.500117	-0.263894	-1.05844	0.341271	-2.34192	-3.07243	-3.31911	-2.02401	-2.70555	-2.83446	-1.91182	-2.73332			0.034216	10.3849	0.0938306	0.925656	0.991028	-7.3622	0.996685	10.3849	2.71917	0.00923677	0.0195333	-3.81833	0.476422	10.3849	1.29757	0.200985
403	NZ_CP008706.1	565618	566793	1.54495		403	NZ_CP008706.1	570755	571387	ABUW_RS02810		403	NZ_CP008706.1	570755	571387	0.210008	0.228799	0.159247	0.713623	0.893446	0.160258	1.26082	0.470817	-2.90892	-2.06151	-1.18	-2.4855	-1.66574	0.249476	-0.666031	-0.159526			-0.0432055	12.2515	-0.13907	0.890009	0.986276	-7.23045	0.631683	12.2515	2.03915	0.047277	0.0786555	-5.16265	0.23565	12.2515	0.75631	0.453367
404	NZ_CP008706.1	566943	568895	0.64665		404	NZ_CP008706.1	571460	571909	ABUW_RS02815		404	NZ_CP008706.1	571460	571909	0.355467	-0.449213	-0.321923	-0.802744	-1.1867	-0.641923	-0.786015	-0.90672	-3.0974	-2.73931	-3.13455	-3.07451	-2.22978	-3.37163	-3.01255	-3.23306			0.0297021	10.6175	0.10207	0.91915	0.990898	-7.32615	0.625458	10.6175	2.15943	0.0361324	0.0626651	-5.0195	0.335977	10.6175	1.15058	0.255927
405	NZ_CP008706.1	568907	569512	0.230834		405	NZ_CP008706.1	571906	572433	ABUW_RS02820		405	NZ_CP008706.1	571906	572433	-0.0871329	0.176953	-0.239915	-0.0936887	-0.266287	-0.528752	-1.43998	0.143499	-1.17466	-1.0262	-1.85112	-1.78016	-2.55164	-3.48071	-1.78797	-2.62223			0.106909	10.3461	0.374848	0.709518	0.928571	-7.26969	0.532098	10.3461	1.88258	0.0661705	0.105024	-5.55503	0.328216	10.3461	1.14944	0.256389
406	NZ_CP008706.1	569512	570414	0.154087		406	NZ_CP008706.1	572430	573260	ABUW_RS02825		406	NZ_CP008706.1	572430	573260	0.263132	-0.00702042	0.31343	0.057221	-0.211756	-0.173625	-0.226473	-0.320553	-1.4486	-0.194055	-1.03608	-1.24814	-2.24792	-1.94505	-1.75768	-2.58014			0.0242867	11.3071	0.0630225	0.950025	0.994631	-7.30414	0.992015	11.3071	2.5596	0.0138752	0.0276183	-4.13051	0.445701	11.3071	1.14875	0.256673
407	NZ_CP008706.1	570755	571387	0.0910979		407	NZ_CP008706.1	573523	573873	ABUW_RS02835		407	NZ_CP008706.1	573523	573873	0.458967	0.302051	-0.452566	-0.357847	0.024037	-0.923601	-1.10391	-0.215826	-1.05168	0.165735	-0.131009	-0.599864	-1.66546	-0.526561	-2.46284	-2.68334			0.0855641	10.4271	0.243523	0.808697	0.963544	-7.33024	1.06111	10.4271	3.00362	0.0043284	0.0100586	-3.11115	0.537777	10.4271	1.51977	0.135498
408	NZ_CP008706.1	571460	571909	0.3608		408	NZ_CP008706.1	573882	574091	ABUW_RS02840		408	NZ_CP008706.1	573882	574091	0.173509	-0.369956	-0.378116	1.03634	-0.26867	-0.370443	0.43798	-0.496511	-1.74819	-0.32874	-1.08614	-0.242218	-2.02203	-1.10079	-1.31992	-1.72515			0.123719	11.1488	0.412132	0.68218	0.924637	-7.23279	1.18356	11.1488	3.90966	0.000305676	0.000985712	-0.556776	0.613786	11.1488	2.02658	0.0485985
409	NZ_CP008706.1	571906	572433	0.501891		409	NZ_CP008706.1	574092	574544	ABUW_RS02845		409	NZ_CP008706.1	574092	574544	0.53613	-0.319846	-0.0459305	-0.322609	0.0550961	-0.690966	-0.248769	-0.749343	-0.974115	-0.404892	-0.680618	-1.15628	-2.14714	-0.661638	-1.13626	-0.125566			0.201259	11.567	0.646786	0.521025	0.876927	-7.08137	1.1851	11.567	3.78387	0.000449822	0.00138407	-0.905171	0.624404	11.567	1.99239	0.0523572
410	NZ_CP008706.1	572430	573260	0.460795		410	NZ_CP008706.1	574648	575394	ABUW_RS02850		410	NZ_CP008706.1	574648	575394	0.208057	0.335181	0.354743	0.227283	-0.872933	-0.713473	-0.211979	0.00171056	-0.281428	0.60301	-0.688743	0.0977162	-0.720558	-2.65059	-0.736922	-1.18372			0.148401	10.7856	0.402802	0.688983	0.924962	-7.26056	1.38879	10.7856	3.7202	0.000545896	0.00164469	-1.13041	0.685748	10.7856	1.84313	0.0718397
411	NZ_CP008706.1	573523	573873	0.471268		411	NZ_CP008706.1	575405	576394	ABUW_RS02855		411	NZ_CP008706.1	575405	576394	-0.0146779	-0.310485	0.122239	-0.327417	-0.3326	-0.808771	-0.341802	-0.726234	-0.107235	-0.0879722	0.229613	-0.101256	-0.434762	-0.725825	-1.14731	-0.210213			0.243389	11.1639	0.592401	0.556519	0.894453	-7.15123	1.75273	11.1639	4.17317	0.000133942	0.00048943	0.241517	0.882243	11.1639	2.11928	0.0395639
412	NZ_CP008706.1	573882	574091	0.693732		412	NZ_CP008706.1	576447	577274	ABUW_RS02860		412	NZ_CP008706.1	576447	577274	0.159013	-0.140795	0.884963	0.701406	-1.01023	-0.238241	0.146799	-1.50902	-2.96433	-1.69681	-1.10845	-0.958149	-3.01597	-2.93028	-2.57121	-2.24027			0.020417	8.6539	0.0519106	0.958828	0.995549	-7.45485	1.49012	8.6539	3.71989	0.000546409	0.00164491	-1.23286	0.710762	8.6539	1.78371	0.0811511
413	NZ_CP008706.1	574092	574544	0.643853		413	NZ_CP008706.1	577412	579220	ABUW_RS02865		413	NZ_CP008706.1	577412	579220	0.496434	0.389425	-0.047764	0.38809	-0.0855672	-0.359058	0.082652	-0.557659	-1.60353	-1.32998	-2.22934	-1.49746	-3.44718	-2.52384	-2.88466	-2.97409			0.219584	10.9144	0.482838	0.631529	0.916313	-7.23664	1.92341	10.9144	4.11775	0.000159593	0.000566105	0.0529116	0.96602	10.9144	2.09159	0.0420952
414	NZ_CP008706.1	574648	575394	0.500467		414	NZ_CP008706.1	579220	580218	ABUW_RS02870		414	NZ_CP008706.1	579220	580218	0.263566	-0.38993	0.174195	0.275589	-0.366882	-0.388289	-0.307352	-0.716345	-1.9628	-1.0968	-0.58353	-0.865583	-3.53635	-2.20646	-2.17739	-2.02125			0.159208	12.6727	0.435591	0.665196	0.924637	-7.14983	1.63328	12.6727	4.36823	7.18346e-05	0.000284614	0.91957	0.884602	12.6727	2.37923	0.021608
415	NZ_CP008706.1	575405	576394	0.840549		415	NZ_CP008706.1	581551	582819	ABUW_RS02875		415	NZ_CP008706.1	581551	582819	-1.14632	-2.42133	-1.69853	-1.81071	-1.52803	-0.764141	-1.91782	-0.952425	-5.14015	-3.88065	-4.73218	-4.29708	-6.59743	-5.16927	-6.26131	-5.35114			0.341882	7.96761	1.10413	0.275351	0.721981	-6.86815	1.78707	7.96761	5.71372	8.05539e-07	5.39898e-06	5.10044	0.997503	7.96761	3.19769	0.00252375
416	NZ_CP008706.1	576447	577274	0.0192744		416	NZ_CP008706.1	585663	586589	ABUW_RS02885		416	NZ_CP008706.1	585663	586589	0.121418	0.527541	0.275716	0.171777	-0.30108	-0.570702	-0.436877	-0.600839	1.0635	1.07207	1.09957	1.07279	1.41317	1.39597	1.41527	1.50543			0.0968645	11.9951	0.321328	0.749436	0.944939	-7.22158	1.31232	11.9951	4.29319	9.13958e-05	0.00035098	0.653672	0.593321	11.9951	1.94955	0.0574183
417	NZ_CP008706.1	577412	579220	0.120727		417	NZ_CP008706.1	586657	587547	ABUW_RS02890		417	NZ_CP008706.1	586657	587547	-0.28682	-0.0164672	-0.0782882	-0.0857737	-0.314798	-0.373698	-0.550354	-0.408282	-0.486307	-0.223392	-0.566953	-0.379385	-1.79254	-1.578	-1.21953	-2.1637			0.156682	11.4114	0.541926	0.590518	0.900424	-7.16424	1.39338	11.4114	4.75244	2.05199e-05	9.39552e-05	2.0709	0.717968	11.4114	2.45576	0.0179459
418	NZ_CP008706.1	579220	580218	0.749106		418	NZ_CP008706.1	591154	592047	ABUW_RS02915		418	NZ_CP008706.1	591154	592047	-0.263366	-0.0158988	0.0334021	0.0675166	-0.259142	0.203234	-0.192495	0.0925103	-0.128531	-0.263469	-0.0718727	-0.276915	-0.449048	-1.05995	-0.592421	-1.36314			0.120034	12.5782	0.363634	0.717818	0.931711	-7.17368	1.34735	12.5782	4.02238	0.000215306	0.000724106	-0.142731	0.70319	12.5782	2.10376	0.0409653
419	NZ_CP008706.1	581551	582819	2.08676		419	NZ_CP008706.1	592066	592881	ABUW_RS02920		419	NZ_CP008706.1	592066	592881	-0.300088	0.000354268	-0.355575	-0.0325702	-0.352395	0.193151	-0.179501	0.57414	0.151214	0.254973	0.0939277	0.192703	-2.2305	-1.21624	-1.16442	-1.62833			0.134281	12.4639	0.379051	0.706416	0.928147	-7.18656	1.70751	12.4639	4.69698	2.46343e-05	0.000109615	1.95016	0.810789	12.4639	2.25387	0.0290737
420	NZ_CP008706.1	585663	586589	2.88908		420	NZ_CP008706.1	593061	594188	wecB		420	NZ_CP008706.1	593061	594188	-0.221202	0.278871	0.144076	0.219618	-0.207497	0.156535	-0.0191606	0.646741	-1.19011	-1.06664	-1.5998	-0.640751	-3.64591	-2.57143	-3.13689	-2.36011			0.296438	10.4739	0.983923	0.330364	0.775871	-6.89772	2.07659	10.4739	6.70234	2.69834e-08	2.73471e-07	8.56053	0.912795	10.4739	2.99483	0.00443362
421	NZ_CP008706.1	586657	587547	1.50356		421	NZ_CP008706.1	594190	594963	ABUW_RS02930		421	NZ_CP008706.1	594190	594963	-0.372027	0.0820189	-0.254756	-0.119628	-0.425864	0.382671	-0.0309244	0.323709	-1.20894	-1.08054	-1.30238	-1.30735	-2.3407	-2.71345	-4.36304	-2.19993			0.0677668	6.23898	0.285676	0.776425	0.952804	-7.38503	1.13746	6.23898	4.85627	1.45531e-05	6.93531e-05	2.28132	0.448149	6.23898	1.90434	0.0632096
422	NZ_CP008706.1	591154	592047	1.62438		422	NZ_CP008706.1	595024	595239	ABUW_RS02935		422	NZ_CP008706.1	595024	595239	-0.226008	-0.189728	-0.220223	-0.104943	0.343095	0.758382	0.00119161	0.902597	-1.32296	-1.02078	-1.19061	-1.18568	-0.285728	-0.69066	-1.23241	-1.49765			-0.53259	3.0118	-1.76196	0.0848041	0.386033	-5.37325	-0.740785	3.0118	-2.07848	0.0433419	0.0731442	-4.59614	-0.327225	3.0118	-1.09544	0.279096
423	NZ_CP008706.1	592066	592881	1.31545		423	NZ_CP008706.1	595379	597157	aspS		423	NZ_CP008706.1	595379	597157	0.232121	0.860698	0.511455	0.319642	0.056394	-0.100603	0.339207	-0.0772279	1.78785	1.76456	1.77173	1.77549	2.96459	2.98968	2.85991	2.97867			-0.482089	1.20891	-1.01406	0.315925	0.761459	-5.92768	0.282451	1.20891	0.594617	0.555049	0.625595	-6.2019	-0.345687	1.20891	-0.726222	0.471427
424	NZ_CP008706.1	593061	594188	0.609237		424	NZ_CP008706.1	597328	598092	ABUW_RS02945		424	NZ_CP008706.1	597328	598092	0.454431	1.23229	1.33823	1.05922	0.311837	0.393644	0.917661	0.435016	1.63316	0.672213	1.02651	0.723618	1.10939	0.752823	0.948309	0.781132			-1.48821	-0.392239	-2.18286	0.0342528	0.213938	-4.09265	-3.18267	-0.392239	-3.78355	0.000450271	0.00138432	-0.0918215	-0.980553	-0.392239	-1.48022	0.145716
425	NZ_CP008706.1	594190	594963	0.924739		425	NZ_CP008706.1	598228	600303	ABUW_RS02950		425	NZ_CP008706.1	598228	600303	3.71609	4.46852	5.366	4.27847	4.07228	3.27397	4.49574	3.64546	3.81045	2.87302	2.96155	2.42537	4.08543	3.2372	3.29047	2.76447			-0.310219	4.89085	-1.41737	0.163196	0.558638	-6.3604	-0.824385	4.89085	-3.25272	0.00215915	0.0054413	-2.32747	-0.452885	4.89085	-2.01168	0.0502064
426	NZ_CP008706.1	595024	595239	2.01347		426	NZ_CP008706.1	600379	601842	ABUW_RS02955		426	NZ_CP008706.1	600379	601842	-0.096993	-0.0727229	-0.0801032	-0.15675	0.249624	0.208384	0.275922	0.230715	0.152807	0.534403	0.264704	0.0562373	0.531024	1.09019	0.555242	0.670673			-0.255539	1.84056	-0.564355	0.575288	0.89932	-6.55475	-0.955039	1.84056	-1.73573	0.0893907	0.135201	-5.01074	-0.228121	1.84056	-0.4954	0.622705
427	NZ_CP008706.1	595379	597157	3.11405		427	NZ_CP008706.1	602037	602483	ABUW_RS02960		427	NZ_CP008706.1	602037	602483	-1.7069	-0.878127	-2.06365	-1.50745	-1.10982	0.059684	-0.687643	-0.349661	-0.66474	-0.412887	-0.471952	-0.379971	-0.314906	0.379631	-0.449259	0.339895			-0.00249939	5.02866	-0.0117276	0.990694	0.999094	-7.2951	0.188207	5.02866	0.833295	0.409038	0.484251	-6.82793	-0.0329526	5.02866	-0.152282	0.879639
428	NZ_CP008706.1	597328	598092	1.37671		428	NZ_CP008706.1	602648	603031	ABUW_RS02965		428	NZ_CP008706.1	602648	603031	7.71359	7.23632	7.55121	7.87108	7.91242	6.65319	7.43871	6.92875	6.38825	5.16416	5.82473	5.02417	5.34014	3.75715	4.44735	3.38024			-0.256063	5.75445	-0.932608	0.355952	0.796689	-6.95935	0.711096	5.75445	2.62001	0.0119134	0.024161	-4.09747	-0.0968775	5.75445	-0.35219	0.726324
429	NZ_CP008706.1	598228	600303	2.30561		429	NZ_CP008706.1	603069	603551	ABUW_RS02970		429	NZ_CP008706.1	603069	603551	2.47691	2.41641	2.18837	2.52615	2.62989	1.76706	2.08878	1.82883	-0.381769	-0.319701	-0.545357	-0.887844	-2.18116	-1.53756	-4.0456	-3.27905			-0.0360311	6.44366	-0.101475	0.91962	0.990898	-7.45573	-0.115451	6.44366	-0.311666	0.75672	0.804801	-7.30995	-0.169792	6.44366	-0.47217	0.639066
430	NZ_CP008706.1	600379	601842	1.73429		430	NZ_CP008706.1	603670	605451	ABUW_RS02975		430	NZ_CP008706.1	603670	605451	1.20749	1.28779	1.23147	1.18799	0.526941	-0.502227	0.42883	0.0799946	1.51601	1.38327	1.5598	1.23643	0.885204	0.926712	0.911908	0.865845			-0.0206716	10.2326	-0.0534739	0.957589	0.995549	-7.34297	0.0403762	10.2326	0.10637	0.915757	0.933888	-7.29743	-0.150807	10.2326	-0.393323	0.695921
431	NZ_CP008706.1	602037	602483	1.46984		431	NZ_CP008706.1	605619	607421	ABUW_RS02980		431	NZ_CP008706.1	605619	607421	1.70629	1.75289	1.90747	1.70711	1.49001	0.308239	1.42947	0.865099	1.96937	1.47661	1.94253	1.07975	2.13823	1.56987	1.9063	1.28157			-0.108773	8.64572	-0.733587	0.466969	0.861956	-7.13973	-0.0154303	8.64572	-0.105855	0.916163	0.934049	-7.36398	-0.0621908	8.64572	-0.420761	0.675913
432	NZ_CP008706.1	602648	603031	3.48992		432	NZ_CP008706.1	607711	608091	ABUW_RS02985		432	NZ_CP008706.1	607711	608091	7.49499	7.26308	7.73664	7.79302	7.56944	7.22144	7.82033	7.15556	5.70717	5.01671	5.60578	4.67379	6.85589	5.89757	6.35112	5.12084			0.334167	-0.288916	0.308369	0.759211	0.948219	-5.99902	2.13126	-0.288916	2.09443	0.0418288	0.0708132	-4.0304	0.325794	-0.288916	0.299581	0.765863
433	NZ_CP008706.1	603069	603551	1.39778		433	NZ_CP008706.1	608223	609881	baeS		433	NZ_CP008706.1	608223	609881	3.70166	3.48966	3.64658	3.65058	3.30976	2.52524	3.29726	2.57126	3.32038	3.06733	3.30191	2.81699	2.68487	2.06258	2.28052	1.62852			0.0745435	8.36672	0.191778	0.848771	0.975949	-7.43519	0.786157	8.36672	2.02529	0.0487363	0.0807262	-5.39679	0.268124	8.36672	0.688997	0.494329
434	NZ_CP008706.1	603670	605451	2.33931		434	NZ_CP008706.1	609901	610587	ABUW_RS02995		434	NZ_CP008706.1	609901	610587	2.97549	2.97795	3.22732	3.21317	2.55214	1.70503	2.65259	2.2707	2.3419	1.2715	2.05791	1.2792	2.33411	1.14119	1.58648	0.805045			-0.398537	2.96512	-0.9148	0.365126	0.797719	-6.36243	0.410359	2.96512	0.956179	0.344042	0.419047	-6.2806	-0.271607	2.96512	-0.625198	0.534969
435	NZ_CP008706.1	605619	607421	2.96703		435	NZ_CP008706.1	610651	612093	ABUW_RS03000		435	NZ_CP008706.1	610651	612093	0.54444	0.600152	0.914699	0.626484	-0.0332753	-0.381325	-0.0401559	-0.467832	-0.443085	-0.696109	-0.622227	-1.00728	-1.21966	-1.73718	-1.6147	-1.9255			-1.79296	2.98605	-5.14966	5.46043e-06	0.000156044	3.69378	-0.304389	2.98605	-0.996175	0.324441	0.399443	-6.39728	-1.00621	2.98605	-3.26777	0.00206843
436	NZ_CP008706.1	607711	608091	3.3426		436	NZ_CP008706.1	612207	613379	ABUW_RS03005		436	NZ_CP008706.1	612207	613379	-0.318738	-0.670337	-0.19473	-0.631178	-0.358426	-0.60968	-0.403181	-0.572256	-0.600483	-0.304717	-0.519179	-0.243618	-1.48308	-0.990639	-1.45909	-0.958536			-0.301686	9.19117	-1.42905	0.159828	0.554898	-6.39755	0.871999	9.19117	4.08603	0.000176358	0.00061172	-0.113255	-0.323827	9.19117	-1.54124	0.130195
437	NZ_CP008706.1	608223	609881	2.36804		437	NZ_CP008706.1	613588	614118	ABUW_RS03010		437	NZ_CP008706.1	613588	614118	-0.234551	0.092173	-0.212646	0.0200761	-0.153477	0.481701	0.655832	0.420817	0.211035	0.328073	0.0997562	-0.121501	1.05342	1.41291	1.7927	1.31804			0.977618	-0.25397	1.13604	0.261899	0.708956	-5.58385	0.614588	-0.25397	0.665695	0.508972	0.580976	-5.87003	0.890432	-0.25397	1.02003	0.313114
438	NZ_CP008706.1	609901	610587	2.67216		438	NZ_CP008706.1	614147	614860	ABUW_RS03015		438	NZ_CP008706.1	614147	614860	-0.145341	-0.12458	-0.0631077	-0.316907	-0.141737	-0.0624364	-0.331675	-0.0985455	-0.481993	-0.179818	-0.19269	-0.436246	-0.386703	-1.09745	-1.43901	-0.47861			-0.785722	0.693433	-1.15589	0.253768	0.701594	-5.79286	-1.32413	0.693433	-1.72284	0.091719	0.138333	-4.85562	-0.503382	0.693433	-0.752259	0.455775
439	NZ_CP008706.1	610651	612093	2.19117		439	NZ_CP008706.1	618482	619711	trpB		439	NZ_CP008706.1	618482	619711	0.00645259	0.201539	0.0761128	-0.0172562	-0.0858212	0.0215169	0.0180159	-0.150619	0.59559	0.740179	0.687442	0.788297	1.11507	1.23838	1.20521	1.22293			-0.562345	4.72488	-2.72496	0.0090992	0.0818492	-3.75031	0.299504	4.72488	1.46635	0.149441	0.207037	-6.12928	-0.0619362	4.72488	-0.312388	0.756175
440	NZ_CP008706.1	612207	613379	2.7157		440	NZ_CP008706.1	619721	620233	ABUW_RS03040		440	NZ_CP008706.1	619721	620233	0.0132598	0.045524	0.213419	0.138951	-0.30572	-0.265097	-0.322299	-0.507661	-0.60022	-0.127843	-0.327255	-0.138166	-2.6534	-1.80981	-1.37733	-2.03269			-0.217593	4.68564	-0.550604	0.584602	0.900424	-6.9989	1.10493	4.68564	2.96747	0.00477671	0.0109515	-3.06626	0.49576	4.68564	1.33429	0.188759
441	NZ_CP008706.1	613588	614118	1.49866		441	NZ_CP008706.1	620271	621266	ABUW_RS03045		441	NZ_CP008706.1	620271	621266	-0.100667	-0.148618	0.024331	0.0942162	-0.26075	0.319052	-0.228283	0.213655	-1.4092	-1.11909	-1.46609	-1.37254	-1.34842	-3.06265	-2.15692	-2.87444			-0.215306	1.65362	-0.609013	0.545549	0.888146	-6.56797	-1.2903	1.65362	-2.84046	0.00671898	0.0147912	-2.75526	0.0831595	1.65362	0.239396	0.811875
442	NZ_CP008706.1	614147	614860	1.47476		442	NZ_CP008706.1	621275	622150	ABUW_RS03050		442	NZ_CP008706.1	621275	622150	-0.0423962	-0.0730939	-0.384364	0.306117	0.12893	0.262158	-0.0589522	0.0210001	-1.85145	-1.61478	-1.57811	-1.94191	-3.32166	-1.63922	-2.88754	-2.66963			-0.599565	2.37078	-2.19601	0.0332359	0.209325	-4.52956	-1.18674	2.37078	-3.49925	0.00105665	0.00293644	-1.15135	-0.673865	2.37078	-2.36502	0.0223576
443	NZ_CP008706.1	618482	619711	2.36495		443	NZ_CP008706.1	622271	623320	ABUW_RS03055		443	NZ_CP008706.1	622271	623320	-0.446544	-0.368714	-0.00683002	-0.10571	-0.40119	-0.300799	-0.137634	-0.065546	-2.05518	-2.1604	-1.38835	-1.39372	-3.19278	-1.9794	-4.68009	-3.38823			-0.387251	5.92453	-1.92074	0.0610536	0.314371	-5.61045	0.445279	5.92453	2.21639	0.0317132	0.0561138	-4.98679	-0.0847625	5.92453	-0.423182	0.674159
444	NZ_CP008706.1	619721	620233	1.75597		444	NZ_CP008706.1	623565	624368	ABUW_RS03060		444	NZ_CP008706.1	623565	624368	-0.176014	0.293885	-0.209483	-0.238266	-0.618568	-0.650691	-0.592291	-0.701522	0.424727	1.213	1.03436	1.69269	1.14962	2.07742	1.66751	2.57424			-0.305568	5.93114	-1.55523	0.12683	0.488605	-6.15606	0.886055	5.93114	4.64842	2.88943e-05	0.000126519	1.65979	0.0689165	5.93114	0.356471	0.723138
445	NZ_CP008706.1	620271	621266	0.853575		445	NZ_CP008706.1	624365	625261	ABUW_RS03065		445	NZ_CP008706.1	624365	625261	-0.175855	0.169341	-0.505357	-0.366407	-0.885117	-0.575331	-0.724592	-0.97277	0.438136	1.27728	0.871729	1.4536	1.19887	2.13386	1.60281	2.43381			2.45207	8.24226	10.2499	2.13322e-13	2.35909e-11	20.1904	1.78231	8.24226	7.74958	7.5152e-10	1.23394e-08	12.0355	2.48676	8.24226	10.435	1.19925e-13
446	NZ_CP008706.1	621275	622150	0.811011		446	NZ_CP008706.1	625258	626544	folC		446	NZ_CP008706.1	625258	626544	-0.256586	0.266922	-0.369956	-0.445674	-0.435907	-0.40208	-0.446714	-0.601153	0.916572	1.40171	1.25477	1.53606	1.40523	2.111	1.97461	2.66839			4.12239	10.1103	21.0668	4.40454e-25	3.31222e-22	46.9316	3.04986	10.1103	16.5646	7.07049e-21	2.95389e-18	37.3979	4.01103	10.1103	20.7077	8.94876e-25
447	NZ_CP008706.1	622271	623320	0.842419		447	NZ_CP008706.1	626535	627605	ABUW_RS03075		447	NZ_CP008706.1	626535	627605	-0.155089	0.161439	-0.2041	-0.0571928	-0.464051	-0.113797	-0.171006	-0.10141	0.87915	1.11212	1.19753	1.27769	1.60942	1.67906	1.86227	1.52595			0.177284	3.73143	0.665075	0.509364	0.872197	-7.0216	-0.645883	3.73143	-1.92859	0.0600432	0.097102	-5.14939	0.263943	3.73143	0.981148	0.331716
448	NZ_CP008706.1	623565	624368	3.11961		448	NZ_CP008706.1	627624	628148	ABUW_RS03080		448	NZ_CP008706.1	627624	628148	-0.630907	-0.690817	-0.478331	0.0453604	-0.53168	0.231052	-0.497427	0.277182	-1.89317	-0.949117	-1.25385	-1.77808	-0.633118	-1.75119	-1.38887	-1.46982			-0.00403827	3.2776	-0.0165449	0.986872	0.998778	-7.00475	-0.071679	3.2776	-0.257892	0.797655	0.836592	-6.7836	0.39736	3.2776	1.68117	0.099592
449	NZ_CP008706.1	624365	625261	2.92506		449	NZ_CP008706.1	629273	629914	ABUW_RS03090		449	NZ_CP008706.1	629273	629914	-1.3055	-2.28613	-1.62188	-1.92544	-1.88123	-1.07577	-1.35472	-1.44177	-1.4379	-3.11424	-2.29562	-3.5365	-1.43549	-3.31793	-2.8344	-3.68237			-0.0687885	6.42817	-0.32892	0.743728	0.942189	-7.4074	0.193569	6.42817	0.90572	0.369863	0.444974	-6.96752	0.0422658	6.42817	0.20124	0.841409
450	NZ_CP008706.1	625258	626544	2.34329		450	NZ_CP008706.1	633178	633621	ABUW_RS03100		450	NZ_CP008706.1	633178	633621	0.204642	0.146554	0.180108	0.410203	0.354696	0.321894	0.647913	0.600196	0.484306	0.57965	0.588639	0.577696	2.32036	1.90019	1.71368	1.41025			0.0754896	9.707	0.415361	0.679833	0.924637	-7.27926	-0.0620012	9.707	-0.34923	0.72853	0.780642	-7.26884	0.0098893	9.707	0.0547576	0.956572
451	NZ_CP008706.1	626535	627605	2.0119		451	NZ_CP008706.1	635133	635774	ABUW_RS03110		451	NZ_CP008706.1	635133	635774	-0.836047	-1.17429	-1.13848	-0.913599	-0.724598	-0.755602	-1.1911	-0.583935	-2.70198	-1.78762	-2.56301	-0.925241	-2.61259	-1.42173	-2.76649	-1.14919			-0.13123	8.35403	-0.668009	0.507507	0.872197	-7.21337	0.263046	8.35403	1.35047	0.183554	0.245852	-6.47833	0.058957	8.35403	0.299834	0.765671
452	NZ_CP008706.1	627624	628148	0.97654		452	NZ_CP008706.1	635901	637112	ABUW_RS03115		452	NZ_CP008706.1	635901	637112	-0.113243	-0.30637	-0.309253	-0.274182	-0.378738	-0.294632	-0.701212	-0.0854013	-0.267205	0.0467328	-0.105793	-0.174448	-1.86692	-1.0874	-3.0841	-1.66766			1.31466	8.71369	6.86763	1.5287e-08	8.09563e-07	9.02793	1.32767	8.71369	7.08314	7.2962e-09	8.68155e-08	9.7956	1.30834	8.71369	6.86981	1.51732e-08
453	NZ_CP008706.1	629273	629914	2.52347		453	NZ_CP008706.1	637125	637544	ABUW_RS03120		453	NZ_CP008706.1	637125	637544	-0.173692	-0.148953	-0.00846283	-0.129365	-0.324379	-0.151889	-0.367471	-0.0557847	-0.707669	-0.582421	-0.968847	-0.600232	-1.48136	-0.993096	-1.21026	-0.603705			1.13917	5.75293	5.76544	6.74973e-07	2.41705e-05	5.23996	0.203077	5.75293	0.958566	0.342851	0.417731	-6.85965	1.10363	5.75293	5.56036	1.35933e-06
454	NZ_CP008706.1	633178	633621	2.71592		454	NZ_CP008706.1	637574	638434	ABUW_RS03125		454	NZ_CP008706.1	637574	638434	-0.0621265	0.376189	0.228046	0.0956303	-0.373108	-0.195558	-0.20577	-0.0656396	0.751235	0.806457	0.89619	0.905496	1.16996	1.26689	1.24671	1.16794			-0.00482773	10.1952	-0.0182511	0.985518	0.998531	-7.39043	2.18626	10.1952	7.94597	3.86804e-10	7.16444e-09	12.7875	0.843893	10.1952	3.13402	0.00301803
455	NZ_CP008706.1	635133	635774	1.62133		455	NZ_CP008706.1	642400	643557	ABUW_RS03145		455	NZ_CP008706.1	642400	643557	-0.341835	-0.447064	-0.8325	-0.608889	-0.974463	-0.487347	-1.04386	-1.19861	0.27559	0.845155	0.437869	0.76766	0.530651	1.0275	0.686691	0.983209			-0.321175	-0.747675	-0.407754	0.685369	0.924637	-6.18712	-2.12403	-0.747675	-2.2196	0.0314791	0.0557519	-3.77941	-0.481379	-0.747675	-0.593963	0.555483
456	NZ_CP008706.1	635901	637112	1.24766		456	NZ_CP008706.1	643621	644739	ABUW_RS03150		456	NZ_CP008706.1	643621	644739	-0.166639	-0.83426	-0.803903	-0.668071	-0.0278079	-0.215958	-0.293088	-0.131759	-1.00817	-1.23681	-0.847648	-1.29108	-1.73838	-2.22767	-1.93603	-2.48386			0.0998217	7.58945	0.198503	0.843537	0.975949	-7.46128	0.189221	7.58945	0.372584	0.71119	0.765653	-7.34147	0.186899	7.58945	0.370632	0.712634
457	NZ_CP008706.1	637125	637544	1.5452		457	NZ_CP008706.1	644896	646128	ABUW_RS03155		457	NZ_CP008706.1	644896	646128	-3.01598	-2.10892	-3.42854	-3.09596	-1.69385	-0.634646	-1.7015	-0.752629	-0.758354	-0.423024	-0.740881	-0.517718	-0.738268	-0.683077	-0.977319	-0.587991			0.596134	3.33149	2.42796	0.0192058	0.141319	-4.18155	0.450498	3.33149	1.62418	0.111256	0.161851	-5.5148	0.468013	3.33149	1.8424	0.0719478
458	NZ_CP008706.1	637574	638434	2.08722		458	NZ_CP008706.1	646302	648707	ABUW_RS03160		458	NZ_CP008706.1	646302	648707	-2.10853	-1.09639	-2.16912	-2.08876	-1.34938	-0.540293	-1.03451	-0.806989	0.516253	0.637062	0.647403	0.685726	1.38943	1.66447	1.59354	1.75305			-0.0352157	8.51122	-0.237365	0.813441	0.965693	-7.39333	-0.0435879	8.51122	-0.29934	0.766046	0.811361	-7.33561	-0.035411	8.51122	-0.239682	0.811655
459	NZ_CP008706.1	642400	643557	2.55674		459	NZ_CP008706.1	651078	651431	ABUW_RS03175		459	NZ_CP008706.1	651078	651431	-0.671898	0.00695733	-0.714325	0.753854	-0.0737016	0.621429	0.172916	0.951516	-1.94046	-1.31444	-1.20797	-1.03146	-2.62472	-2.73086	-2.10752	-1.88619			-0.111179	7.80039	-0.548343	0.586141	0.900424	-7.31153	0.392927	7.80039	1.94508	0.05797	0.0940324	-5.55833	-0.00443738	7.80039	-0.0218693	0.982648
460	NZ_CP008706.1	643621	644739	1.11518		460	NZ_CP008706.1	651474	651917	ABUW_RS03180		460	NZ_CP008706.1	651474	651917	-0.494721	-0.835559	-0.778695	-0.164665	-0.124195	-0.540399	-0.485141	-0.145068	-1.81922	-1.81441	-1.91911	-2.20896	-1.87718	-1.94486	-1.86532	-2.88974			-0.128088	4.19567	-0.375271	0.709205	0.928571	-7.29791	-2.40027	4.19567	-4.35378	7.5252e-05	0.000296902	1.15164	-0.584879	4.19567	-1.5992	0.116708
461	NZ_CP008706.1	644896	646128	2.65013		461	NZ_CP008706.1	652044	653219	ABUW_RS03185		461	NZ_CP008706.1	652044	653219	0.399254	0.675581	0.408056	0.480681	0.0830742	-0.334381	-0.238849	-0.192219	0.748931	0.851453	0.903994	0.844397	0.810682	1.0034	0.939693	0.726981			1.16191	4.22746	0.419937	0.676511	0.924637	-6.51289	2.01787	4.22746	0.736234	0.465373	0.539729	-6.28214	2.63016	4.22746	1.05871	0.29533
462	NZ_CP008706.1	646302	648707	2.93535		462	NZ_CP008706.1	653328	653843	ABUW_RS03190		462	NZ_CP008706.1	653328	653843	-0.953034	-0.610169	-1.21625	-0.810758	-0.189932	0.245364	-0.839136	0.503396	-0.471702	-0.418303	-0.679456	-0.908594	-0.697509	0.0716103	0.0446684	-0.817335			-0.398171	-2.90599	-0.544373	0.588846	0.900424	-5.73188	0.367862	-2.90599	0.502936	0.617439	0.68332	-5.69861	-0.235832	-2.90599	-0.322427	0.748609
463	NZ_CP008706.1	651078	651431	0.889222		463	NZ_CP008706.1	654223	655284	ABUW_RS03195		463	NZ_CP008706.1	654223	655284	-0.138289	-0.383881	-0.562657	-0.566286	-0.0669764	-0.262949	-0.11505	-0.190037	0.201273	0.0800366	0.0732895	-0.0351867	1.15624	1.11355	1.0608	1.11205			0.0863993	6.16303	0.058492	0.953613	0.994631	-7.25727	0.67932	6.16303	0.45376	0.652162	0.71449	-7.08191	-0.334714	6.16303	-0.214615	0.831028
464	NZ_CP008706.1	651474	651917	2.23886		464	NZ_CP008706.1	655407	655565			464	NZ_CP008706.1	655407	655565	-0.356625	-0.3462	0.031333	-0.491919	-0.000423258	0.379759	0.361185	0.644966	-2.44489	-1.79402	-1.78641	-1.57006	-1.85146	-1.0994	-1.62319	-1.21786			-0.984684	-1.43314	-1.04653	0.300854	0.74823	-5.5918	-2.39798	-1.43314	-2.23674	0.0302547	0.0539798	-3.68688	0.39552	-1.43314	0.458276	0.648939
465	NZ_CP008706.1	652044	653219	1.95787		465	NZ_CP008706.1	655569	656774	ABUW_RS03205		465	NZ_CP008706.1	655569	656774	-0.24395	-0.379478	0.0463473	-0.163472	0.833976	0.581138	1.02185	0.6982	-2.26498	-1.89314	-2.30111	-1.99201	-2.51609	-2.42297	-2.566	-2.42622			-0.402457	0.596766	-0.68443	0.49718	0.869581	-6.51292	-4.11865	0.596766	-4.1567	0.000141114	0.000511165	0.934432	-1.30164	0.596766	-1.90835	0.0626766
466	NZ_CP008706.1	653328	653843	1.30875		466	NZ_CP008706.1	661147	662982	typA		466	NZ_CP008706.1	661147	662982	-0.0162853	0.105357	0.246268	-0.34893	0.145325	0.0824085	0.473279	0.116533	1.13657	0.643286	0.991067	1.24992	1.67502	1.36224	1.62943	1.91166			-0.0488425	2.62336	-0.117764	0.906773	0.988367	-7.08424	-2.35126	2.62336	-3.41854	0.0013388	0.00359051	-1.34203	-0.102712	2.62336	-0.239659	0.811672
467	NZ_CP008706.1	654223	655284	4.26043		467	NZ_CP008706.1	663238	663669	mscL		467	NZ_CP008706.1	663238	663669	-0.0994392	0.312952	-0.368695	-0.186002	-0.174799	-0.148648	-0.0533896	-0.19275	1.55614	0.958931	1.16262	0.806952	2.91796	2.52522	2.97533	2.66235			-0.398225	2.67868	-0.958055	0.343106	0.788176	-6.58596	-2.44229	2.67868	-3.67044	0.000634415	0.00188123	-0.639548	-0.550763	2.67868	-1.24787	0.218472
468	NZ_CP008706.1	655407	655565	1.69516		468	NZ_CP008706.1	663812	664165	ABUW_RS03235		468	NZ_CP008706.1	663812	664165	0.0645225	0.0976803	0.238918	-0.027701	-0.274807	-0.439588	-0.556813	-0.491683	-0.5835	-0.0119642	-0.548483	-0.519484	-0.518296	-0.976326	-1.28531	-0.462622			-0.535898	2.20429	-1.38364	0.173229	0.57743	-5.86615	-1.57276	2.20429	-3.12275	0.00311456	0.00749249	-2.09256	0.0490842	2.20429	0.135221	0.893034
469	NZ_CP008706.1	655569	656774	1.78966		469	NZ_CP008706.1	664176	664466	ABUW_RS03240		469	NZ_CP008706.1	664176	664466	-0.137248	-0.131236	-0.344006	-0.192566	0.263127	0.513642	0.0618291	0.0668023	-0.546425	-0.468607	-0.426285	-0.320684	-1.25324	0.491196	-0.00549457	-0.290449			-0.11604	3.46012	-0.341533	0.734277	0.937799	-6.97986	-0.770516	3.46012	-1.79677	0.0790217	0.121921	-5.17789	0.198861	3.46012	0.597746	0.552977
470	NZ_CP008706.1	661147	662982	3.06308		470	NZ_CP008706.1	665386	665952	ABUW_RS03250		470	NZ_CP008706.1	665386	665952	0.0189354	-0.217613	0.126667	0.439725	-0.289567	-0.0832149	-0.00381571	-0.0477984	-1.29516	-0.308453	-0.602228	-0.521907	-2.55842	-2.17011	-1.55308	-1.34428			-0.122484	3.04968	-0.307843	0.759609	0.948219	-6.75791	-0.11133	3.04968	-0.251815	0.80232	0.841015	-6.61113	-0.0432369	3.04968	-0.109105	0.913599
471	NZ_CP008706.1	663238	663669	2.85087		471	NZ_CP008706.1	668299	669405	ABUW_RS03260		471	NZ_CP008706.1	668299	669405	-0.215298	-0.813717	-0.698263	-0.957953	-0.349675	-0.286993	0.523865	-0.210655	-0.832428	-0.616414	-0.606614	-0.707966	1.22539	1.55174	1.5332	1.60654			0.189669	3.75819	0.78294	0.437725	0.840916	-6.72508	0.267024	3.75819	1.00056	0.322337	0.397504	-6.37807	0.4316	3.75819	1.8047	0.0777526
472	NZ_CP008706.1	663812	664165	1.6453		472	NZ_CP008706.1	669471	670394	ABUW_RS03265		472	NZ_CP008706.1	669471	670394	0.277713	0.605154	0.561937	0.331284	-0.299608	-0.2782	0.127748	-0.289288	-0.275102	0.0819095	-0.246308	-0.328339	-1.02974	-0.820358	-0.692972	-1.55197			0.349232	3.70789	1.48989	0.143164	0.524657	-5.98795	-0.166126	3.70789	-0.589789	0.558254	0.62789	-6.67134	0.356534	3.70789	1.49349	0.142222
473	NZ_CP008706.1	664176	664466	1.48515		473	NZ_CP008706.1	670429	671253	ABUW_RS03270		473	NZ_CP008706.1	670429	671253	1.57657	1.56242	1.87296	1.82445	2.30411	1.56701	2.22134	1.57065	-0.595864	-1.19503	-0.997689	-1.34858	-1.58248	-2.29882	-1.53285	-2.51342			0.245909	2.89615	0.707599	0.482809	0.865558	-6.53997	0.675224	2.89615	1.86199	0.0690794	0.108632	-5.00993	0.695594	2.89615	2.07779	0.0434077
474	NZ_CP008706.1	665386	665952	1.23692		474	NZ_CP008706.1	671436	672146	ABUW_RS03275		474	NZ_CP008706.1	671436	672146	-0.395597	-0.0859146	-0.466284	-0.478191	-0.523831	0.160152	-0.0948574	0.113998	0.548123	0.103887	-0.000433793	-0.16787	1.28939	0.760233	0.474525	0.666983			-0.077776	5.0194	-0.343459	0.732838	0.937799	-7.26215	-0.0768935	5.0194	-0.313588	0.755269	0.803938	-7.13363	0.17496	5.0194	0.776999	0.441186
475	NZ_CP008706.1	668299	669405	2.54982		475	NZ_CP008706.1	673231	673680	ABUW_RS03285		475	NZ_CP008706.1	673231	673680	-0.381138	-0.605674	-0.523532	-0.0469483	-0.0699043	-0.163877	-0.638345	0.142137	-2.35465	-2.16044	-2.53649	-2.51238	-3.44702	-3.74628	-3.61741	-3.97217			-0.296286	6.01645	-1.38901	0.171599	0.574223	-6.49376	-0.096168	6.01645	-0.437822	0.66359	0.724986	-7.27007	-0.00226605	6.01645	-0.0106545	0.991546
476	NZ_CP008706.1	669471	670394	1.29641		476	NZ_CP008706.1	673824	674180	ABUW_RS03290		476	NZ_CP008706.1	673824	674180	-0.99036	-0.0360853	-0.583135	0.332489	-0.0662243	-0.196828	-0.768535	0.653612	-1.9792	-3.05636	-3.02065	-2.44611	-2.54447	-2.45879	-2.09972	-2.32023			-0.174801	4.97829	-0.673243	0.504203	0.872197	-7.2025	-0.840699	4.97829	-2.86253	0.00633592	0.0140798	-3.42108	-0.154458	4.97829	-0.58887	0.558865
477	NZ_CP008706.1	670429	671253	2.09008		477	NZ_CP008706.1	674271	674615	ABUW_RS03295		477	NZ_CP008706.1	674271	674615	-0.0768435	-0.329222	-0.649947	-0.209469	0.374693	0.0777579	0.386646	0.00143417	-3.21927	-4.3595	-2.93312	-3.0448	-2.98918	-4.29377	-3.9347	-4.1552			-0.444122	3.44269	-1.19797	0.237142	0.684309	-6.36896	-0.69655	3.44269	-1.5695	0.12347	0.176052	-5.63652	-0.386694	3.44269	-1.03742	0.305032
478	NZ_CP008706.1	671436	672146	1.65143		478	NZ_CP008706.1	676016	676357	ABUW_RS03310		478	NZ_CP008706.1	676016	676357	0.495281	-0.816459	-0.412855	-0.0932556	0.227278	0.45764	-0.0848437	0.377668	-3.20957	-2.54074	-2.99899	-3.0898	-3.76639	-2.46757	-2.88808	-3.15833			0.145424	10.1124	0.373036	0.710857	0.929543	-7.31332	1.52438	10.1124	3.84693	0.000370857	0.00116786	-0.795396	0.458985	10.1124	1.17349	0.246713
479	NZ_CP008706.1	673231	673680	1.71784		479	NZ_CP008706.1	676410	678125	ABUW_RS03315		479	NZ_CP008706.1	676410	678125	0.114194	0.459609	0.184825	0.144541	-0.186191	-0.269876	-0.247139	-0.189985	1.37149	1.39463	1.38909	1.44775	2.11188	1.95136	1.90651	2.00748			-0.00647723	11.2433	-0.0248905	0.980251	0.998531	-7.28692	0.67487	11.2433	2.59981	0.0125391	0.0252528	-4.02816	0.172136	11.2433	0.661342	0.511733
480	NZ_CP008706.1	673824	674180	0.228965		480	NZ_CP008706.1	678184	681282	ABUW_RS03320		480	NZ_CP008706.1	678184	681282	-0.0437969	0.200717	-0.17856	-0.0847496	-0.322723	0.00593692	-0.105781	-0.205457	0.658564	0.816111	0.739144	0.744754	1.16418	1.11676	1.0517	1.08297			-0.026536	7.05781	-0.161796	0.872184	0.982877	-7.46743	-0.121888	7.05781	-0.727541	0.470627	0.544982	-7.13218	0.126484	7.05781	0.76926	0.44572
481	NZ_CP008706.1	674271	674615	0.943062		481	NZ_CP008706.1	682476	683075	ABUW_RS03330		481	NZ_CP008706.1	682476	683075	-0.376946	-0.646864	-0.160501	0.147825	-0.700252	-0.158756	-0.146403	-1.02708	-2.68983	-1.87928	-2.64594	-2.78794	-3.15252	-3.06684	-2.70777	-2.92828			0.0467274	7.57794	0.242453	0.80952	0.964142	-7.44902	0.837497	7.57794	4.34326	7.78391e-05	0.000304553	0.60956	0.366843	7.57794	1.89664	0.064244
482	NZ_CP008706.1	676016	676357	2.07459		482	NZ_CP008706.1	683397	683780	ABUW_RS03335		482	NZ_CP008706.1	683397	683780	-1.22756	-0.495462	-1.39103	-0.953766	-0.700177	-0.541538	-1.07899	-0.663889	0.484794	1.27749	0.757956	1.19512	-0.500974	0.273576	-0.48889	0.511239			-0.0676445	7.18315	-0.430757	0.668682	0.924637	-7.38368	0.764409	7.18315	4.87038	1.38875e-05	6.66034e-05	2.29129	0.282895	7.18315	1.80089	0.0783601
483	NZ_CP008706.1	676410	678125	2.69822		483	NZ_CP008706.1	683804	684166	ABUW_RS03340		483	NZ_CP008706.1	683804	684166	-0.840566	-0.318876	-0.578175	-0.818631	-0.499048	0.401622	-0.482294	0.031399	0.380627	1.46869	1.02618	1.4399	0.521285	0.933196	0.784421	1.05164			-0.646251	2.30793	-1.67583	0.100642	0.426621	-5.40118	-1.08741	2.30793	-2.3488	0.0232419	0.0428458	-3.93415	0.333344	2.30793	0.973647	0.335387
484	NZ_CP008706.1	678184	681282	1.62023		484	NZ_CP008706.1	684227	684763	ABUW_RS03345		484	NZ_CP008706.1	684227	684763	-1.12238	0.335791	-1.4497	-0.5177	-0.613943	0.555973	-0.357915	0.487145	1.28655	2.64894	1.94916	2.5014	1.61354	2.87559	2.01796	2.52552			-0.196234	4.52437	-1.1192	0.268938	0.71612	-6.6729	-0.469114	4.52437	-2.35269	0.0230269	0.0425878	-4.46355	-0.0856657	4.52437	-0.486303	0.62909
485	NZ_CP008706.1	682476	683075	0.1847		485	NZ_CP008706.1	684810	686888	ABUW_RS03350		485	NZ_CP008706.1	684810	686888	-0.710718	0.721082	-0.866961	-0.0889034	-0.357459	0.267323	-0.0374176	0.270579	1.98968	2.96418	2.34999	2.88977	1.47411	2.35715	1.39293	2.33287			-0.0976851	4.24904	-0.50189	0.618169	0.91069	-7.0528	-0.138217	4.24904	-0.636425	0.527693	0.600159	-6.80791	-0.139543	4.24904	-0.700754	0.48703
486	NZ_CP008706.1	683397	683780	1.76212		486	NZ_CP008706.1	687035	691555	ABUW_RS03355		486	NZ_CP008706.1	687035	691555	-0.337182	0.994585	-0.229413	0.124506	-0.236987	0.432721	0.0853	0.110951	2.53936	2.63885	2.35971	2.71585	1.72886	1.73825	1.45934	1.95495			-0.123476	6.40438	-0.843736	0.403237	0.822591	-7.10054	-0.0149698	6.40438	-0.0991574	0.921449	0.938167	-7.36486	0.0690751	6.40438	0.471373	0.63963
487	NZ_CP008706.1	683804	684166	1.53143		487	NZ_CP008706.1	691588	692016	ABUW_RS03360		487	NZ_CP008706.1	691588	692016	-0.149117	0.157197	-0.260598	-0.0058097	-0.391507	-0.160321	-0.421468	-0.556586	1.86573	1.54379	1.47137	1.88462	1.96965	1.86398	1.79309	2.07933			0.019436	5.526	0.129	0.897927	0.987578	-7.36689	0.404626	5.526	2.60815	0.0122774	0.0247789	-4.06355	0.1332	5.526	0.88021	0.383378
488	NZ_CP008706.1	684227	684763	1.3157		488	NZ_CP008706.1	692272	693663	ABUW_RS03365		488	NZ_CP008706.1	692272	693663	-1.10545	-0.900439	-1.33224	-1.18785	-1.93285	-1.16423	-1.59277	-2.05026	-1.27081	-1.2164	-1.41707	-1.85715	-2.82973	-3.04472	-2.36396	-3.23313			0.0332682	4.36482	0.1376	0.891165	0.986684	-7.34376	-0.519031	4.36482	-1.85406	0.0702291	0.110117	-5.4655	-0.174739	4.36482	-0.698062	0.488696
489	NZ_CP008706.1	684810	686888	1.69314		489	NZ_CP008706.1	693671	694552	ABUW_RS03370		489	NZ_CP008706.1	693671	694552	-1.08165	-0.348996	-0.932403	-0.766203	-1.60057	-0.817559	-0.692136	-1.17951	-1.77937	-1.47026	-1.89356	-1.65364	-3.70913	-3.62924	-3.38858	-2.28886			0.132337	5.32978	0.772398	0.443878	0.845003	-7.09228	-0.614953	5.32978	-3.09539	0.00336104	0.00802892	-2.77207	0.0196676	5.32978	0.112599	0.910845
490	NZ_CP008706.1	687035	691555	1.47193		490	NZ_CP008706.1	695949	696092	ABUW_RS03380		490	NZ_CP008706.1	695949	696092	0.0211617	-0.430307	0.238738	-0.0119385	-0.534406	0.0310163	-0.340598	-0.654658	-1.83265	-2.22196	-2.14222	-2.67283	-1.52611	-2.3641	-2.68475	-1.19233			-0.413041	4.65153	-1.75367	0.0862305	0.390165	-5.74764	-0.237884	4.65153	-0.933287	0.355605	0.430759	-6.68473	-0.199395	4.65153	-0.85248	0.398419
491	NZ_CP008706.1	691588	692016	1.4881		491	NZ_CP008706.1	696191	697099	ABUW_RS03385		491	NZ_CP008706.1	696191	697099	0.127615	0.218004	0.3135	0.228857	0.117517	0.336458	0.0905682	0.481801	-1.22981	-1.00383	-0.744237	-1.36698	-2.79315	-0.505429	-2.47515	-0.765301			-0.393923	4.46984	-1.56586	0.12432	0.485405	-6.07479	-0.666543	4.46984	-2.29346	0.026499	0.0479751	-4.56161	-0.216171	4.46984	-0.857007	0.395939
492	NZ_CP008706.1	692272	693663	0.992793		492	NZ_CP008706.1	697204	697572	ABUW_RS03390		492	NZ_CP008706.1	697204	697572	-0.0913965	0.178702	0.361438	0.271043	-0.547003	-0.317024	-0.324915	-0.613602	-1.47294	-0.828098	-0.934726	-0.738234	-1.49524	-2.21025	-1.85983	-2.68137			-0.400051	5.08885	-1.39768	0.168998	0.568564	-6.43609	-1.58191	5.08885	-4.38008	6.91447e-05	0.000275407	0.996185	-0.3763	5.08885	-1.29872	0.200595
493	NZ_CP008706.1	693671	694552	0.775989		493	NZ_CP008706.1	698433	698508	ABUW_RS03400		493	NZ_CP008706.1	698433	698508	0.130732	0.0558431	-0.324493	-0.392146	-0.633204	-0.149661	-0.261505	-0.835618	0.860844	0.666086	1.09336	1.26123	1.83885	1.48422	1.82012	2.47884			0.716934	5.56419	0.437876	0.663551	0.924637	-7.04996	2.05795	5.56419	1.31199	0.196116	0.260563	-6.27263	0.226827	5.56419	0.131542	0.895927
494	NZ_CP008706.1	695949	696092	1.61936		494	NZ_CP008706.1	698533	698609	ABUW_RS03405		494	NZ_CP008706.1	698533	698609	-0.134876	0.400332	-0.0220875	-0.0484374	-0.313479	-0.0654609	0.0284992	-0.620846	1.49076	1.41153	1.69542	2.0781	2.64693	2.95881	2.78316	3.2159			0.753833	6.06645	0.44516	0.658318	0.924637	-7.09013	1.64731	6.06645	0.976634	0.333922	0.40884	-6.6559	1.47234	6.06645	0.901635	0.372006
495	NZ_CP008706.1	696191	697099	0.656469		495	NZ_CP008706.1	698657	698733	ABUW_RS03410		495	NZ_CP008706.1	698657	698733	-0.00291249	0.445051	0.242555	-0.152941	-0.355662	-0.296012	0.130763	-0.694313	1.63265	1.77409	1.95503	2.48128	2.89958	3.34596	3.57721	3.8211			0.221718	-1.39742	0.258158	0.797451	0.958663	-6.00754	-0.557999	-1.39742	-0.592357	0.556548	0.626721	-5.73204	0.506114	-1.39742	0.595696	0.554335
496	NZ_CP008706.1	697204	697572	1.54645		496	NZ_CP008706.1	698755	698830	ABUW_RS03415		496	NZ_CP008706.1	698755	698830	0.0545081	0.315805	0.166906	-0.206637	-0.608539	-0.542847	-0.101089	-0.842302	1.21812	1.29126	1.74692	2.34763	2.34274	2.91761	3.34683	3.25552			-0.193816	5.23188	-0.907001	0.369192	0.802405	-6.99214	-0.870756	5.23188	-3.52111	0.000990631	0.00277554	-1.63494	-0.276713	5.23188	-1.27168	0.209958
497	NZ_CP008706.1	698433	698508	2.09411		497	NZ_CP008706.1	698870	698946	ABUW_RS03420		497	NZ_CP008706.1	698870	698946	0.0837679	0.391684	0.310298	-0.202686	-0.337286	-0.484762	0.0368895	-0.856993	1.19216	1.08299	1.51718	1.9115	1.66758	2.37148	2.43967	2.58066			-0.43089	4.8216	-1.78452	0.0810169	0.373771	-5.74793	0.235675	4.8216	0.964259	0.340021	0.414956	-6.77424	-0.0621954	4.8216	-0.261841	0.794628
498	NZ_CP008706.1	698533	698609	4.13269		498	NZ_CP008706.1	699013	699088	ABUW_RS03425		498	NZ_CP008706.1	699013	699088	-0.110435	-0.0531027	0.369864	0.0117098	-0.545777	-0.594076	-0.535509	-1.05619	0.938655	1.25865	1.60776	1.84657	1.25326	2.31195	2.82194	2.58655			-0.00904973	4.98526	-0.0312264	0.975226	0.998531	-7.33999	0.468552	4.98526	1.57717	0.121695	0.173983	-6.02509	-0.0122687	4.98526	-0.0418156	0.966829
499	NZ_CP008706.1	698657	698733	3.77224		499	NZ_CP008706.1	700215	702761	ABUW_RS03435		499	NZ_CP008706.1	700215	702761	1.11688	0.914817	1.02621	0.924961	0.816063	0.124822	0.651689	0.136192	1.81736	1.61871	1.5682	1.67555	1.83783	1.35217	1.34374	1.23001			-0.348209	3.91113	-1.41852	0.162862	0.558638	-6.2165	-0.682702	3.91113	-2.35117	0.0231104	0.0426794	-4.34875	-0.706622	3.91113	-2.66534	0.0106122
500	NZ_CP008706.1	698755	698830	3.45428		500	NZ_CP008706.1	707139	707843	ABUW_RS03455		500	NZ_CP008706.1	707139	707843	-0.156837	-0.228414	0.0128054	-0.024447	-0.541763	-0.0824207	-0.229604	0.182394	-0.393072	-0.673275	-0.350816	-0.679983	-0.665546	-1.01731	-0.878871	-0.86922			0.174917	5.76672	0.851074	0.399192	0.821173	-7.0433	0.347821	5.76672	1.62847	0.110342	0.160925	-6.00029	0.180506	5.76672	0.869883	0.388937
501	NZ_CP008706.1	698870	698946	3.20196		501	NZ_CP008706.1	708354	708557	ABUW_RS03460		501	NZ_CP008706.1	708354	708557	-1.2516	-0.921001	-1.08616	-0.775727	-0.748374	-0.371834	-0.905176	-0.277451	-0.572161	-0.599044	-0.66466	-0.0566074	-2.0463	-1.74454	-1.90798	-0.68056			0.283893	5.968	0.873206	0.387143	0.81367	-6.99293	1.4185	5.968	4.44454	5.61524e-05	0.000228747	1.00289	0.475916	5.968	1.46539	0.1497
502	NZ_CP008706.1	699013	699088	2.65707		502	NZ_CP008706.1	708740	708880	ABUW_RS20110		502	NZ_CP008706.1	708740	708880	-1.10895	-0.52163	-1.06106	-0.630152	-0.807631	-0.0795249	-0.825545	-0.0730586	0.577332	0.517691	0.347387	0.799738	0.776218	1.2211	0.34382	1.0078			0.431805	5.12938	1.87201	0.0676509	0.330777	-5.56002	1.62887	5.12938	7.27358	3.80103e-09	4.94529e-08	10.5464	0.770533	5.12938	3.3835	0.00148246
503	NZ_CP008706.1	700215	702761	1.24017		503	NZ_CP008706.1	708980	710455	ABUW_RS03465		503	NZ_CP008706.1	708980	710455	-0.780723	-0.0581036	-0.666005	-0.667754	-0.505924	0.0732397	-0.194188	-0.164122	1.18866	1.50781	1.3766	1.77553	2.28508	2.93471	3.07137	3.13623			0.194561	5.58593	0.730847	0.468625	0.863317	-7.1284	0.669879	5.58593	2.4717	0.0172578	0.0331915	-4.40578	0.319694	5.58593	1.19647	0.23772
504	NZ_CP008706.1	707139	707843	1.38575		504	NZ_CP008706.1	710660	711595	ABUW_RS03470		504	NZ_CP008706.1	710660	711595	-0.0706593	-0.625336	-0.236974	-0.406759	-0.195215	-0.201315	-0.200186	-0.332497	-1.2393	-1.60644	-1.15872	-1.69354	-2.43068	-3.04437	-3.0889	-3.38078			0.191781	3.76553	0.455338	0.651035	0.924637	-6.87962	0.431449	3.76553	0.94743	0.348432	0.423297	-6.39887	0.0975776	3.76553	0.223552	0.824108
505	NZ_CP008706.1	708354	708557	1.80681		505	NZ_CP008706.1	711793	713028	ABUW_RS03475		505	NZ_CP008706.1	711793	713028	-0.0138033	0.35251	-0.33563	0.00328884	-0.254316	-0.158275	-0.222165	0.123275	1.24603	1.46003	1.56043	1.56855	1.90331	2.2601	2.27596	2.12069			-0.223514	6.39011	-1.25219	0.216908	0.657191	-6.68203	0.507388	6.39011	2.83864	0.00675149	0.0148454	-3.63063	0.0284886	6.39011	0.15963	0.87388
506	NZ_CP008706.1	708740	708880	2.07297		506	NZ_CP008706.1	713265	714461	sbmA		506	NZ_CP008706.1	713265	714461	-0.262069	0.0652763	-0.205919	-0.111331	-0.157958	-0.201425	0.242121	0.149944	0.702452	0.423602	0.604722	0.418433	1.41137	0.997297	1.30989	0.986964			-0.209197	5.62664	-0.843309	0.403474	0.822591	-7.06756	0.285711	5.62664	1.13322	0.263068	0.336032	-6.70683	0.0895255	5.62664	0.362783	0.718449
507	NZ_CP008706.1	708980	710455	1.9196		507	NZ_CP008706.1	714500	715249	ABUW_RS03485		507	NZ_CP008706.1	714500	715249	-0.467052	-0.527207	-0.900638	-0.86866	-0.89522	0.0149408	-0.508175	-0.520498	-1.92698	-1.65427	-2.12874	-2.51997	-2.44515	-2.69164	-1.75591	-3.01472			-0.0149677	4.57377	-0.0707705	0.943891	0.994631	-7.2408	0.630007	4.57377	2.93966	0.0051507	0.011709	-3.15381	0.131972	4.57377	0.62577	0.534597
508	NZ_CP008706.1	710660	711595	1.66571		508	NZ_CP008706.1	717870	719339	gatB		508	NZ_CP008706.1	717870	719339	0.21427	0.690081	0.515822	0.159554	-0.192756	-0.279831	0.11202	-0.298836	1.53442	1.26703	1.37924	1.49964	2.33701	2.09775	2.18374	2.23917			-0.192796	5.92198	-1.22469	0.227005	0.671107	-6.67194	0.50699	5.92198	3.20789	0.00245207	0.00608969	-2.64084	0.0769901	5.92198	0.491086	0.62573
509	NZ_CP008706.1	711793	713028	1.90736		509	NZ_CP008706.1	719339	720817	gatA		509	NZ_CP008706.1	719339	720817	0.180553	0.602865	0.397085	0.262687	-0.149839	-0.172611	0.0444034	-0.292781	1.31883	1.17567	1.21008	1.32685	1.70816	1.55765	1.34746	1.62944			-0.185583	4.89479	-0.749966	0.457141	0.853027	-7.11059	-1.47027	4.89479	-4.59474	3.44468e-05	0.000147854	1.70537	-0.267041	4.89479	-1.05811	0.295598
510	NZ_CP008706.1	713265	714461	1.42236		510	NZ_CP008706.1	720871	721185	gatC		510	NZ_CP008706.1	720871	721185	-0.0197415	0.39213	0.050206	0.0873204	-0.0568922	0.0677475	-0.0175158	0.0705288	0.984626	0.914884	0.647455	0.747761	0.667539	0.659803	0.672389	1.16782			-0.137528	4.3308	-0.725658	0.47177	0.865558	-6.96037	0.331427	4.3308	1.68762	0.0983381	0.146494	-5.72934	0.167645	4.3308	0.89628	0.374828
511	NZ_CP008706.1	714500	715249	0.770312		511	NZ_CP008706.1	722376	723233	mreC		511	NZ_CP008706.1	722376	723233	0.212441	0.382447	0.321049	0.0735532	-0.370277	-0.116377	0.0247666	-0.208979	1.19067	1.04104	1.2841	1.28137	1.50626	1.46224	1.54594	1.85825			-0.256102	2.53411	-0.756941	0.452993	0.849927	-6.57174	-0.881166	2.53411	-2.08946	0.0422957	0.0715715	-4.49521	-0.599573	2.53411	-1.62664	0.11073
512	NZ_CP008706.1	717870	719339	2.74132		512	NZ_CP008706.1	723699	724259	ABUW_RS03535		512	NZ_CP008706.1	723699	724259	0.0524647	0.168519	0.16976	-0.123596	-0.196645	0.253861	0.138444	0.259018	0.808684	0.329932	0.588743	0.644307	1.90714	1.01697	1.1914	1.44208			-0.170665	7.33458	-1.22461	0.227034	0.671107	-6.72781	0.544805	7.33458	3.90527	0.000309852	0.000998324	-0.726496	0.0992217	7.33458	0.711001	0.480718
513	NZ_CP008706.1	719339	720817	2.69723		513	NZ_CP008706.1	725967	726140	ABUW_RS20115		513	NZ_CP008706.1	725967	726140	0.174087	-0.552189	0.304873	0.228768	-0.645118	0.0716606	-0.768021	-0.137715	-4.16103	-4.41188	-4.74918	-4.96514	-6.34547	-6.30528	-6.31664	-5.46671			0.206919	8.39872	0.7575	0.452661	0.849927	-7.18636	2.15371	8.39872	7.66592	9.98171e-10	1.59707e-08	11.7699	1.01293	8.39872	3.65768	0.000659247
514	NZ_CP008706.1	720871	721185	2.09453		514	NZ_CP008706.1	726170	727555	ABUW_RS03550		514	NZ_CP008706.1	726170	727555	0.0961393	-0.295525	0.432856	0.0219559	-0.828364	-0.189551	-0.798789	-0.779406	-1.5273	-1.49153	-1.649	-1.84001	-2.16897	-2.60942	-2.61678	-2.66628			0.16517	10.0922	0.581264	0.563936	0.896754	-7.20954	1.74193	10.0922	5.99717	3.05058e-07	2.35527e-06	6.15642	0.820644	10.0922	2.85167	0.00652184
515	NZ_CP008706.1	722376	723233	2.28235		515	NZ_CP008706.1	727726	728490	ABUW_RS03555		515	NZ_CP008706.1	727726	728490	0.236248	0.250405	0.0605163	0.215991	-0.0917168	-0.239694	-0.274624	-0.545703	1.58904	1.27354	1.61426	1.22132	1.51129	1.05875	1.42459	0.928295			-0.0839327	6.53312	-0.468189	0.641888	0.921567	-7.34576	0.875461	6.53312	4.91145	1.21149e-05	5.91586e-05	2.43942	0.300802	6.53312	1.68591	0.0986705
516	NZ_CP008706.1	723699	724259	1.79444		516	NZ_CP008706.1	729330	730760	ABUW_RS03565		516	NZ_CP008706.1	729330	730760	-1.67383	-1.27201	-2.45207	-2.05996	-1.25705	-0.872482	-1.87648	-1.21224	-0.528861	0.197676	-0.341409	-0.00513512	-0.78205	-0.0876758	-0.808483	-0.2409			-0.222699	7.90355	-1.38896	0.171615	0.574223	-6.51021	1.13931	7.90355	7.0294	8.7727e-09	1.01182e-07	9.59348	0.31345	7.90355	1.94117	0.0584561
517	NZ_CP008706.1	725967	726140	2.38956		517	NZ_CP008706.1	731359	732057	ABUW_RS03570		517	NZ_CP008706.1	731359	732057	-0.130051	-0.218702	-0.184747	0.194368	0.0528568	-0.141698	-0.00938068	0.0902576	-1.58107	-1.01881	-1.28683	-1.29454	-1.68416	-2.42892	-2.16466	-3.14871			-0.950838	3.84352	-4.16083	0.000139281	0.00254222	0.466618	1.38956	3.84352	7.50911	1.70137e-09	2.49889e-08	11.444	0.354196	3.84352	1.83796	0.0726125
518	NZ_CP008706.1	726170	727555	2.36225		518	NZ_CP008706.1	732221	733255	ABUW_RS03575		518	NZ_CP008706.1	732221	733255	-0.126692	-0.305407	-0.283966	-0.362248	0.0828423	0.19248	0.438188	0.540421	-1.39225	-1.22958	-1.78594	-1.96585	-2.80623	-1.19542	-0.638866	-1.35546			-0.694154	2.4488	-1.67189	0.101419	0.428794	-5.38128	0.352229	2.4488	0.880446	0.383251	0.458925	-6.33877	-0.00936213	2.4488	-0.0242217	0.980782
519	NZ_CP008706.1	727726	728490	2.43639		519	NZ_CP008706.1	733298	734290	ABUW_RS03580		519	NZ_CP008706.1	733298	734290	-0.29047	-0.0344246	-0.0471145	0.361925	-0.101071	0.0251194	-0.0631793	0.192166	-1.44085	-1.19334	-0.887976	-1.28469	-0.797969	-2.60607	-2.44724	-2.62828			-0.106468	6.08786	-0.575663	0.567683	0.898354	-7.2187	1.54317	6.08786	8.69473	3.17079e-11	7.59374e-10	15.2293	0.266903	6.08786	1.46076	0.150963
520	NZ_CP008706.1	729330	730760	2.43843		520	NZ_CP008706.1	734397	735197	ABUW_RS03585		520	NZ_CP008706.1	734397	735197	-0.945122	-0.60437	-0.890354	-0.286704	-0.736208	0.899976	-0.203492	1.21247	-1.33025	-1.41151	-1.40918	-1.71938	-1.16595	-1.4298	-1.58912	-1.70397			0.111404	1.29826	0.162914	0.871309	0.982877	-6.39921	1.00596	1.29826	1.49098	0.142877	0.19971	-5.29118	-0.611767	1.29826	-0.827668	0.412185
521	NZ_CP008706.1	731359	732057	0.91542		521	NZ_CP008706.1	735553	736371	ABUW_RS03590		521	NZ_CP008706.1	735553	736371	-0.086499	0.0910386	0.140405	-0.120114	0.221452	0.139402	0.219018	0.406101	1.0534	0.572675	0.733071	0.75826	1.78629	1.74025	2.26088	1.84427			-0.306059	2.8792	-0.943543	0.350394	0.793601	-6.31717	0.546434	2.8792	1.70636	0.0947696	0.141966	-5.29483	0.146282	2.8792	0.474266	0.637582
522	NZ_CP008706.1	732221	733255	0.48221		522	NZ_CP008706.1	737470	738468	ABUW_RS03600		522	NZ_CP008706.1	737470	738468	0.542939	0.859819	0.720715	0.497799	0.715682	0.537024	0.893303	0.296124	0.550013	0.568951	0.54737	0.479611	0.721526	1.0739	0.892627	0.958942			0.375745	2.64354	1.03951	0.304066	0.751566	-6.10857	1.02485	2.64354	2.79091	0.00765886	0.0165502	-2.97372	0.923373	2.64354	2.68995	0.00996163
523	NZ_CP008706.1	733298	734290	0.857449		523	NZ_CP008706.1	739688	739888	ABUW_RS03610		523	NZ_CP008706.1	739688	739888	0.404425	0.414638	1.02782	0.702971	0.377899	0.241566	1.17472	0.050413	-1.1731	-2.39634	-1.04093	-3.44425	-0.509032	-1.62187	-0.700702	-1.44103			0.578998	0.412488	0.723492	0.473086	0.865558	-6.01561	0.733846	0.412488	0.878911	0.384074	0.459618	-5.79944	1.04787	0.412488	1.34681	0.184722
524	NZ_CP008706.1	734397	735197	0.969367		524	NZ_CP008706.1	740524	741132	ABUW_RS03630		524	NZ_CP008706.1	740524	741132	0.329423	0.395568	-0.451372	-0.111207	0.696791	0.329042	0.531326	0.105439	-0.515959	-0.0451463	-0.685305	-0.237622	-0.767571	-1.05521	-2.19382	0.0739874			0.421992	2.92172	1.55858	0.126035	0.488548	-5.63188	0.378393	2.92172	1.25153	0.217146	0.283791	-5.88515	0.356435	2.92172	1.28009	0.20701
525	NZ_CP008706.1	735553	736371	2.21448		525	NZ_CP008706.1	741129	741788	ABUW_RS03635		525	NZ_CP008706.1	741129	741788	0.572349	0.290571	0.471242	0.345713	0.565285	0.00228809	0.51576	0.378397	-0.85677	0.261671	0.0623644	-0.0890485	-1.18805	-0.881955	-1.6176	0.0613542			-0.629371	0.449885	-1.08343	0.284334	0.73293	-5.8008	-1.59098	0.449885	-2.36405	0.0224094	0.041589	-3.60352	0.382974	0.449885	0.715896	0.477719
526	NZ_CP008706.1	737470	738468	2.05541		526	NZ_CP008706.1	741785	742723	ABUW_RS03640		526	NZ_CP008706.1	741785	742723	0.289645	0.178706	0.370695	0.100207	0.500287	0.0681459	0.52676	0.270777	-0.536849	0.31428	0.393369	0.105009	-1.53226	-0.34589	-0.801531	-0.644873			0.520196	1.60356	1.20677	0.233765	0.680057	-5.76945	0.847564	1.60356	1.87989	0.0665447	0.105351	-4.69446	0.268633	1.60356	0.597691	0.553014
527	NZ_CP008706.1	739688	739888	0.886614		527	NZ_CP008706.1	742953	743345	ABUW_RS03650		527	NZ_CP008706.1	742953	743345	0.68122	0.49538	0.574089	0.906506	0.569716	0.178916	0.307904	0.136554	-0.033224	-0.265671	1.04447	0.871042	-0.263265	-0.443528	-0.110729	-0.991812			1.38369	-1.51381	1.22465	0.227021	0.671107	-5.2796	1.8063	-1.51381	1.57089	0.123146	0.175783	-4.77619	1.86083	-1.51381	1.66386	0.103024
528	NZ_CP008706.1	740524	741132	0.663299		528	NZ_CP008706.1	744096	744323	ABUW_RS03660		528	NZ_CP008706.1	744096	744323	0.275055	0.573669	0.112049	0.786224	-0.0821409	0.345979	0.481925	-0.512424	-0.994419	-0.57254	0.231151	-0.0926323	-2.73939	-2.37575	-2.29277	-1.68977			-0.411249	1.0734	-0.848818	0.400433	0.822465	-6.0983	-0.44403	1.0734	-0.850446	0.399537	0.474347	-5.96891	0.370963	1.0734	0.818574	0.417302
529	NZ_CP008706.1	741129	741788	1.16024		529	NZ_CP008706.1	744709	746976	ABUW_RS03670		529	NZ_CP008706.1	744709	746976	-0.223492	-0.180617	-0.488916	-0.228348	-0.51361	0.319467	-0.0612104	0.628508	-1.25041	-1.19543	-1.62717	-1.28813	-1.90289	-2.23584	-1.8804	-1.78634			0.118668	1.56097	0.323429	0.747855	0.944442	-6.69972	-2.09833	1.56097	-3.97021	0.00025334	0.000837047	0.33202	0.0912199	1.56097	0.243284	0.808881
530	NZ_CP008706.1	741785	742723	1.40608		530	NZ_CP008706.1	747339	748121	ABUW_RS03680		530	NZ_CP008706.1	747339	748121	0.129496	0.591564	-0.0370681	0.279872	0.230522	0.180591	0.0209257	0.378809	0.869172	1.13601	0.897674	0.998185	0.47293	1.1229	0.467831	0.780028			0.0962733	3.88935	0.409221	0.6843	0.924637	-7.03187	-0.975688	3.88935	-3.09983	0.00331985	0.00794061	-2.37839	0.356692	3.88935	1.53484	0.131759
531	NZ_CP008706.1	742953	743345	1.1823		531	NZ_CP008706.1	748422	748688	ABUW_RS03685		531	NZ_CP008706.1	748422	748688	0.667806	-0.102313	0.349725	0.0574392	-0.206627	0.100928	-0.261486	-0.223509	-3.39523	-0.825856	-1.69885	-1.40484	-3.66187	-2.79399	-3.21712	-2.2287			1.61196	-1.0908	1.70079	0.0958177	0.416594	-4.70107	2.78223	-1.0908	3.00156	0.00435277	0.0100958	-2.08444	1.74619	-1.0908	1.84849	0.0710457
532	NZ_CP008706.1	744096	744323	0.706347		532	NZ_CP008706.1	748948	749841	ABUW_RS03690		532	NZ_CP008706.1	748948	749841	0.571119	0.106218	0.181965	0.280342	0.534275	-0.365121	0.420653	0.379368	-1.21157	-0.266641	-0.107027	0.0183392	-1.20973	-0.289223	-0.291515	-1.45249			-0.284559	1.20837	-0.438268	0.663269	0.924637	-6.22628	1.13596	1.20837	1.84644	0.0713486	0.11164	-4.69136	0.426821	1.20837	0.691914	0.492512
533	NZ_CP008706.1	744709	746976	1.04525		533	NZ_CP008706.1	749841	751166	ABUW_RS03695		533	NZ_CP008706.1	749841	751166	0.525909	-0.136772	0.075919	-0.493535	0.732531	0.489363	1.25001	0.248576	-0.535424	0.144568	-0.034299	-0.301369	-1.66709	-0.623464	0.665454	-0.773635			-0.366827	0.197843	-0.580381	0.564526	0.896754	-6.17551	-1.03516	0.197843	-1.45695	0.152008	0.209666	-5.15768	0.57972	0.197843	0.980686	0.331941
534	NZ_CP008706.1	747339	748121	1.32543		534	NZ_CP008706.1	752237	752602	ABUW_RS03710		534	NZ_CP008706.1	752237	752602	0.18609	0.27103	-0.680154	-0.335057	0.995215	1.14886	1.61233	1.22912	-1.55244	0.937533	0.2408	1.06702	-0.73663	2.55968	0.304696	1.58186			0.0487667	2.79628	0.161282	0.872586	0.982877	-6.80249	0.357257	2.79628	1.10963	0.272998	0.346781	-6.08343	0.102341	2.79628	0.333916	0.73998
535	NZ_CP008706.1	748422	748688	0.673984		535	NZ_CP008706.1	752840	753025	ABUW_RS03720		535	NZ_CP008706.1	752840	753025	-0.168313	1.00609	0.865272	0.701449	0.960651	0.809134	2.31075	1.73773	0.945333	1.30479	-0.187344	0.896257	1.7801	1.16244	0.418032	1.61631			-0.0107997	0.927614	-0.0171249	0.986412	0.998778	-6.40245	-0.658662	0.927614	-0.925845	0.359418	0.43453	-5.81098	0.914527	0.927614	1.57026	0.123294
536	NZ_CP008706.1	748948	749841	0.973721		536	NZ_CP008706.1	753018	753365	ABUW_RS03725		536	NZ_CP008706.1	753018	753365	1.23928	1.32059	1.51866	1.52772	2.15574	1.57172	2.48998	1.22096	0.0885262	0.628122	1.02872	0.854967	-0.0222113	1.11533	-0.189404	-0.499066			-0.886983	3.88732	-3.86577	0.000349991	0.00567227	-0.61894	-0.168267	3.88732	-0.728391	0.470112	0.544554	-6.84365	-0.623874	3.88732	-2.75681	0.00837496
537	NZ_CP008706.1	749841	751166	0.286		537	NZ_CP008706.1	753436	753993	ABUW_RS03730		537	NZ_CP008706.1	753436	753993	0.9565	1.38091	1.62289	1.33098	2.39711	2.30848	2.68276	2.21673	0.694645	1.31497	1.37968	1.48239	2.17467	2.57108	2.68799	2.33317			-0.483484	2.10479	-0.837672	0.4066	0.822954	-6.16707	0.709219	2.10479	1.29183	0.202948	0.267561	-5.68696	0.441915	2.10479	0.842544	0.403897
538	NZ_CP008706.1	752237	752602	0.479139		538	NZ_CP008706.1	753990	754415	ABUW_RS03735		538	NZ_CP008706.1	753990	754415	0.849962	1.06802	0.858304	1.22576	2.50962	2.55485	2.13708	2.05103	0.215932	0.438866	0.682148	-0.814998	2.16968	2.17299	2.04446	2.01201			-0.394101	-0.0937407	-0.605112	0.548115	0.888517	-6.12463	-1.46515	-0.0937407	-1.94467	0.0580205	0.0940737	-4.34513	-0.123319	-0.0937407	-0.191422	0.849048
539	NZ_CP008706.1	752840	753025	0.630174		539	NZ_CP008706.1	754425	755099	ABUW_RS03740		539	NZ_CP008706.1	754425	755099	0.85161	1.08921	1.4366	1.44456	1.37681	1.44542	1.43067	1.49393	0.0664186	0.519091	0.771257	0.320682	0.477729	0.983485	1.33094	0.777628			-1.27146	-0.43762	-1.84098	0.0721594	0.347846	-4.66205	-1.2607	-0.43762	-1.71565	0.0930388	0.139818	-4.76399	-0.0361147	-0.43762	-0.0569755	0.954815
540	NZ_CP008706.1	753018	753365	1.22954		540	NZ_CP008706.1	755110	755379	ABUW_RS03745		540	NZ_CP008706.1	755110	755379	0.968378	1.32837	1.89163	0.563343	2.94979	2.06597	3.16239	2.67749	1.69928	1.17162	1.70423	1.73007	1.44804	3.89027	3.0545	3.74586			0.114065	4.66132	0.623991	0.535754	0.884843	-7.09832	0.17661	4.66132	0.896085	0.374931	0.450396	-6.75699	0.181195	4.66132	0.981138	0.331721
541	NZ_CP008706.1	753436	753993	0.985138		541	NZ_CP008706.1	755390	755926	ABUW_RS03750		541	NZ_CP008706.1	755390	755926	0.960592	1.65453	1.23016	1.653	0.119034	1.373	1.23892	1.46484	0.631065	0.855614	1.20352	0.655971	0.114548	1.00229	1.0588	2.28669			0.104303	0.647435	0.169114	0.866458	0.980699	-6.4553	-0.254082	0.647435	-0.369661	0.713353	0.767002	-6.2388	0.118189	0.647435	0.190033	0.850129
542	NZ_CP008706.1	753990	754415	0.766574		542	NZ_CP008706.1	757183	758253	ABUW_RS03770		542	NZ_CP008706.1	757183	758253	-0.0884911	0.211378	-0.0674614	0.0165766	0.308503	0.432879	0.541499	0.423125	0.356958	0.848853	0.528865	0.75329	0.82972	1.72794	1.62289	1.62808			-0.174115	5.55666	-1.18551	0.24198	0.688	-6.66705	-0.0381096	5.55666	-0.245489	0.807183	0.843996	-7.22636	0.212914	5.55666	1.46985	0.148494
543	NZ_CP008706.1	754425	755099	0.976337		543	NZ_CP008706.1	758311	758793	ABUW_RS03775		543	NZ_CP008706.1	758311	758793	-0.0849828	-0.314395	-0.257187	-0.749089	0.259583	-0.313489	0.54389	0.0757498	-0.45643	-1.47552	-2.54431	-1.17965	-3.11489	-1.01401	-1.92852	-1.40396			2.30201	-2.15642	2.34562	0.0234187	0.164896	-3.48	1.93926	-2.15642	1.8715	0.0677222	0.106855	-4.26419	1.29668	-2.15642	1.2524	0.216833
544	NZ_CP008706.1	755110	755379	0.513644		544	NZ_CP008706.1	759095	759562	ABUW_RS03785		544	NZ_CP008706.1	759095	759562	-0.38665	0.549979	0.893575	0.701251	-0.451602	-0.794052	-0.125976	-0.142453	-1.18784	-0.896177	-2.91907	0.309198	-2.79436	-0.345683	-1.79465	-2.57011			-0.103467	8.14798	-0.418369	0.677648	0.924637	-7.38067	1.33622	8.14798	5.32277	3.04542e-06	1.74024e-05	3.80305	0.209361	8.14798	0.843135	0.40357
545	NZ_CP008706.1	755390	755926	0.431414		545	NZ_CP008706.1	759531	760172	ABUW_RS03790		545	NZ_CP008706.1	759531	760172	0.0103128	-0.655117	0.103442	0.115109	0.0283408	0.133967	0.303846	0.698631	-1.08851	-0.836553	-0.380114	-0.461395	-2.78613	-2.27594	-1.23217	-0.477048			-0.0820191	6.70887	-0.464696	0.644368	0.921767	-7.36458	0.339544	6.70887	1.90528	0.063084	0.101144	-5.62734	0.0185878	6.70887	0.104959	0.916871
546	NZ_CP008706.1	757183	758253	1.68794		546	NZ_CP008706.1	763388	764494	ABUW_RS03810		546	NZ_CP008706.1	763388	764494	0.137806	0.224213	0.0855178	0.21291	-0.414415	0.20945	0.0185032	0.50443	-0.95987	-0.647229	-0.217347	-0.739782	-1.33877	-0.916693	-0.245939	-1.31938			0.124108	7.23398	0.493087	0.624326	0.913401	-7.30095	-3.00727	7.23398	-10.9464	2.50021e-14	1.36244e-12	22.4166	0.070728	7.23398	0.282545	0.778809
547	NZ_CP008706.1	758311	758793	0.485945		547	NZ_CP008706.1	764941	765255	ABUW_RS03820		547	NZ_CP008706.1	764941	765255	-0.526962	-0.475745	-0.507081	-0.657981	0.432716	-0.332075	0.657356	-0.0322587	-0.556513	-0.636775	-0.302603	-0.275127	-0.0251611	0.898807	1.50707	0.0675554			-0.108767	5.16306	-0.23612	0.814401	0.965974	-7.44004	-3.35022	5.16306	-4.33563	7.977e-05	0.000311459	1.04726	-0.138625	5.16306	-0.298227	0.76689
548	NZ_CP008706.1	759095	759562	0.237955		548	NZ_CP008706.1	766133	767083	ABUW_RS03830		548	NZ_CP008706.1	766133	767083	0.168855	-0.0967211	-0.052643	-0.25259	-0.0788478	-0.0836994	0.647802	0.198899	0.106572	0.313957	0.415232	0.513406	0.992638	1.71676	1.51859	1.60262			0.0498643	4.84732	0.178588	0.859055	0.977913	-7.39267	-2.51734	4.84732	-5.60374	1.17253e-06	7.51951e-06	5.15475	0.159812	4.84732	0.569335	0.571933
549	NZ_CP008706.1	759531	760172	0.438524		549	NZ_CP008706.1	767128	767484	ABUW_RS03835		549	NZ_CP008706.1	767128	767484	-0.268959	0.457057	-0.00685733	0.831266	-0.103193	-0.413422	-0.396833	-1.64088	-1.02546	-0.514864	-0.6295	-0.205881	-1.85476	-1.00186	-1.41001	-0.816673			-0.0326896	2.9073	-0.0916183	0.927404	0.991152	-6.99085	-1.04694	2.9073	-2.19103	0.033618	0.0587105	-4.35598	0.194702	2.9073	0.549896	0.585084
550				0.483872		550	NZ_CP008706.1	767488	767868	ABUW_RS03840		550	NZ_CP008706.1	767488	767868	-0.731021	-0.527308	-0.420393	-0.181671	-0.523303	-0.0959011	0.193039	-1.47503	-2.59381	-1.24016	-1.67525	-2.53224	-2.04187	-1.37978	-2.04715	-2.82261			-1.01865	-0.354703	-1.34932	0.183919	0.595697	-5.38489	-1.69695	-0.354703	-2.00514	0.050927	0.0838745	-4.23044	-1.17368	-0.354703	-1.5169	0.13622
551	NZ_CP008706.1	763388	764494	0.592844		551	NZ_CP008706.1	767868	768236	ABUW_RS03845		551	NZ_CP008706.1	767868	768236	0.206192	-1.05593	-0.383304	-0.731117	-0.935827	-1.65017	0.152155	-1.063	-1.52287	-0.0794464	-1.43827	-2.35001	-1.8191	-1.70335	-1.04926	-2.08847			-0.396677	-0.0558629	-0.686797	0.495702	0.868922	-6.23791	-2.34192	-0.0558629	-3.15939	0.00281103	0.00684109	-1.77823	-1.24143	-0.0558629	-1.96224	0.0558766
552	NZ_CP008706.1	764941	765255	0.864172		552	NZ_CP008706.1	768298	768828	ABUW_RS03850		552	NZ_CP008706.1	768298	768828	-0.101452	0.840626	-1.24364	0.0551158	1.27178	1.14298	2.30102	2.24185	1.65192	1.45015	0.667746	1.80662	4.24677	4.95357	6.02465	5.23449			-0.97065	-0.699385	-1.14214	0.259381	0.706048	-5.51304	-0.511351	-0.699385	-0.590487	0.55779	0.627652	-5.89723	-0.487124	-0.699385	-0.585522	0.561094
553	NZ_CP008706.1	766133	767083	1.38215		553	NZ_CP008706.1	769195	769638	ABUW_RS03860		553	NZ_CP008706.1	769195	769638	-0.169057	0.0723189	-0.212469	-0.074101	-0.000717679	0.276108	-0.620894	-0.0732033	-0.127677	-0.473342	-0.205949	0.0914971	-1.62875	-0.831411	-0.123384	-1.56918			0.210008	-0.665486	0.303336	0.763019	0.949171	-6.2209	-2.90892	-0.665486	-3.23216	0.0022891	0.00572657	-1.50063	0.228799	-0.665486	0.327738	0.744615
554	NZ_CP008706.1	767128	767484	0.173037		554	NZ_CP008706.1	770304	771401	ABUW_RS03875		554	NZ_CP008706.1	770304	771401	-0.40866	-0.137592	-0.549381	-0.232614	0.354193	0.694141	0.356943	0.302342	-3.16034	-2.74587	-2.58663	-1.48866	-2.96182	-0.897391	-0.948202	-1.48417			0.355467	-0.431376	0.694744	0.490754	0.867872	-6.22778	-3.0974	-0.431376	-4.19539	0.000124831	0.000460612	1.06673	-0.449213	-0.431376	-0.803361	0.425949
555	NZ_CP008706.1	767488	767868	0.468582		555	NZ_CP008706.1	772484	772999	ABUW_RS03885		555	NZ_CP008706.1	772484	772999	0.00989278	-0.190848	-0.0669949	0.470043	0.201589	-0.648027	0.389009	-0.0655505	-1.28198	-0.712925	-0.514076	-0.680963	-1.53534	-1.35409	-2.15918	-1.88767			-0.0871329	0.412288	-0.184081	0.854769	0.977176	-6.47934	-1.17466	0.412288	-2.07815	0.0433735	0.0731648	-4.23564	0.176953	0.412288	0.378884	0.706539
556	NZ_CP008706.1	767868	768236	0.118817		556	NZ_CP008706.1	773502	773801	ABUW_RS03890		556	NZ_CP008706.1	773502	773801	-0.135426	-0.560961	-0.0391529	-0.205081	-0.219934	-0.26201	-0.104538	0.216304	-0.446999	-0.857915	-0.415064	-1.11626	-1.46154	-0.966142	-1.1742	-1.08684			0.263132	1.02177	0.506836	0.614721	0.910347	-6.40196	-1.4486	1.02177	-2.1897	0.0337202	0.0588616	-3.99909	-0.00702042	1.02177	-0.0129346	0.989737
557	NZ_CP008706.1	768298	768828	0.998213		557	NZ_CP008706.1	773810	774268	ABUW_RS03895		557	NZ_CP008706.1	773810	774268	-0.363754	-0.362236	-0.39114	-0.636789	-0.324872	0.0302347	-0.261119	-0.17768	-0.769755	-1.12737	-0.95721	-1.15775	-1.20319	-1.32527	-0.499015	-1.00793			0.458967	-0.157991	0.647353	0.520661	0.876707	-6.11933	-1.05168	-0.157991	-1.2464	0.219007	0.285637	-5.35976	0.302051	-0.157991	0.414099	0.68075
558	NZ_CP008706.1	769195	769638	0.892484		558	NZ_CP008706.1	774374	774550	ABUW_RS19705		558	NZ_CP008706.1	774374	774550	-1.30252	-1.24495	-0.671865	-2.43647	-1.1597	-0.175878	-1.0767	0.408806	-0.248436	-1.10279	-1.80211	-1.52511	-0.613424	-1.02135	0.235918	-0.882791			0.173509	-0.163213	0.254377	0.800352	0.958689	-6.28529	-1.74819	-0.163213	-2.09738	0.0415543	0.0704437	-4.04015	-0.369956	-0.163213	-0.511892	0.611206
559	NZ_CP008706.1	770304	771401	0.341452		559	NZ_CP008706.1	774559	774882	ABUW_RS03900		559	NZ_CP008706.1	774559	774882	-0.781752	-0.160392	-0.421623	-0.402502	-1.11524	0.0172612	0.0767835	-1.2931	1.60039	1.79572	1.11101	1.66858	-0.0353644	0.664314	-0.213296	0.187322			0.53613	0.844333	1.0751	0.288007	0.737466	-5.96288	-0.974115	0.844333	-1.56895	0.1236	0.176105	-5.0825	-0.319846	0.844333	-0.574299	0.568598
560	NZ_CP008706.1	772484	772999	0.626406		560	NZ_CP008706.1	776544	776714	ABUW_RS03920		560	NZ_CP008706.1	776544	776714	0.430919	0.935998	0.00806179	0.554404	-0.552401	-0.342977	-0.624822	-1.1667	-2.5474	-0.810826	-1.11042	-2.11066	-2.69551	-2.10767	-1.81341	-2.03983			0.208057	1.10667	0.407474	0.685573	0.924637	-6.36954	-0.281428	1.10667	-0.491236	0.625625	0.689636	-6.1637	0.335181	1.10667	0.656754	0.514652
561	NZ_CP008706.1	773502	773801	1.74285		561	NZ_CP008706.1	784297	784659	ABUW_RS03950		561	NZ_CP008706.1	784297	784659	-0.455768	0.112883	0.121957	-0.410779	-0.441342	-0.967881	-0.196886	-1.53937	-1.32188	-0.91418	-1.46837	-1.46441	-2.02765	-1.89357	-1.02796	-1.22596			-0.0146779	2.72211	-0.0476021	0.962242	0.995549	-6.82514	-0.107235	2.72211	-0.307521	0.759852	0.806761	-6.59868	-0.310485	2.72211	-0.948886	0.347699
562	NZ_CP008706.1	773810	774268	1.82825		562	NZ_CP008706.1	788167	788556	ABUW_RS03960		562	NZ_CP008706.1	788167	788556	-0.372336	-0.543289	-0.500811	-0.387738	-0.969693	-0.220193	0.786424	-0.267446	-3.27644	-2.42626	-0.74268	-1.29542	-2.60337	-2.51769	-0.765302	-1.39207			0.159013	-0.622171	0.225073	0.822931	0.96725	-6.2435	-2.96433	-0.622171	-3.22611	0.00232874	0.00580641	-1.51614	-0.140795	-0.622171	-0.193359	0.84754
563	NZ_CP008706.1	774374	774550	0.325794		563	NZ_CP008706.1	788559	789101	ABUW_RS03965		563	NZ_CP008706.1	788559	789101	-0.188721	-0.0671462	0.168645	0.234399	-0.22628	0.12715	-0.023432	0.131679	-1.36799	-1.69311	-1.67687	-1.41536	-1.58032	-1.56545	-3.36874	-0.724507			0.496434	0.821072	1.03378	0.306712	0.752803	-6.04514	-1.60353	0.821072	-2.51235	0.01561	0.0305059	-3.33948	0.389425	0.821072	0.787893	0.434851
564	NZ_CP008706.1	774559	774882	0.562012		564	NZ_CP008706.1	789307	789573	ABUW_RS03970		564	NZ_CP008706.1	789307	789573	-0.672771	-0.289901	-0.710399	-0.815412	-0.22881	-0.0460056	0.335677	0.49355	-2.66194	-3.34818	-2.93076	-3.06191	-2.23218	-1.08865	1.46778	-0.512113			0.263566	2.22398	0.760185	0.451071	0.849139	-6.56652	-1.9628	2.22398	-3.78842	0.00044363	0.00137062	-0.22642	-0.38993	2.22398	-1.00756	0.319002
565	NZ_CP008706.1	776544	776714	0.808476		565	NZ_CP008706.1	789693	790199	ABUW_RS03975		565	NZ_CP008706.1	789693	790199	-0.436107	-0.597151	-0.283747	-0.791032	0.0979298	0.311789	0.212388	0.846946	-1.15304	-1.12726	-2.68627	-1.74097	-0.690469	-0.763031	1.10411	-1.23416			-1.14632	6.0857	-3.47777	0.00112564	0.0155603	-1.96769	-5.14015	6.0857	-10.9956	2.15405e-14	1.19106e-12	22.6313	-2.42133	6.0857	-7.341	3.01882e-09
566	NZ_CP008706.1	784297	784659	0.412552		566	NZ_CP008706.1	790240	790644	ABUW_RS03980		566	NZ_CP008706.1	790240	790644	-0.684954	-0.378093	-0.674766	-0.536744	-0.14683	0.0457339	0.0794526	-0.106314	-1.66921	-1.17227	-1.68311	-1.71446	-3.06264	-1.6054	-2.10739	-2.31361			-0.335056	7.86427	-2.25237	0.0291755	0.191383	-5.00304	-0.229501	7.86427	-1.5553	0.126813	0.180135	-6.20091	-0.344847	7.86427	-2.3221	0.0247655
567	NZ_CP008706.1	788167	788556	0.416904		567	NZ_CP008706.1	790972	792216	ABUW_RS03990		567	NZ_CP008706.1	790972	792216	-0.883979	-1.06593	-0.857652	-0.83636	-0.712904	-0.0557913	-0.451699	0.116009	-2.07848	-2.19469	-1.7723	-1.61414	-3.55502	-4.65803	-2.71553	-4.51898			0.121418	9.29538	0.666045	0.50875	0.872197	-7.18869	1.0635	9.29538	5.80676	5.85966e-07	4.11051e-06	5.469	0.527541	9.29538	2.87599	0.00611222
568	NZ_CP008706.1	788559	789101	1.25541		568	NZ_CP008706.1	792535	793890	ABUW_RS04000		568	NZ_CP008706.1	792535	793890	0.171038	0.456929	0.171288	0.273253	0.359796	-0.0996373	0.0332629	-0.0921762	1.37546	1.23008	1.3319	1.23063	1.25568	1.19411	1.22074	1.12886			-0.28682	4.72467	-1.97633	0.0542072	0.293185	-5.42857	-0.486307	4.72467	-3.00137	0.00435515	0.0100958	-2.99346	-0.0164672	4.72467	-0.114339	0.909473
569	NZ_CP008706.1	789307	789573	1.0473		569	NZ_CP008706.1	794270	795457	prpF		569	NZ_CP008706.1	794270	795457	-0.0445461	0.182447	0.00738317	0.24655	-0.178495	-0.324111	-0.435318	-0.352501	0.465587	0.919418	0.576006	0.975638	0.664336	1.19024	0.981057	1.11244			-0.27864	5.63172	-1.46737	0.149164	0.536191	-6.35157	0.251819	5.63172	1.30641	0.197987	0.262679	-6.49576	-0.142706	5.63172	-0.748309	0.45813
570	NZ_CP008706.1	789693	790199	0.655995		570	NZ_CP008706.1	795616	796527	ABUW_RS04010		570	NZ_CP008706.1	795616	796527	0.184546	0.174887	0.0298945	-0.012113	0.0100025	-0.0400153	-0.0131407	-0.0313775	-0.153034	0.0698107	0.0480323	-0.163055	-1.02455	-0.860682	-1.2633	-0.790843			-0.236077	5.51478	-1.45241	0.153259	0.544665	-6.35469	0.416828	5.51478	2.54446	0.014411	0.0285637	-4.25807	0.0190759	5.51478	0.117758	0.906779
571	NZ_CP008706.1	790240	790644	1.3049		571	NZ_CP008706.1	796587	796955	ABUW_RS04015		571	NZ_CP008706.1	796587	796955	-0.262783	-0.680653	-0.307483	-0.456335	-0.25185	0.133218	0.197766	-0.808965	-2.01993	-2.91792	-1.38705	-4.10944	-1.77096	-1.41673	-1.82923	-2.04974			-0.0696764	5.21192	-0.388013	0.699819	0.927004	-7.28306	0.665887	5.21192	3.69885	0.000582308	0.00174183	-1.21757	0.252675	5.21192	1.4213	0.162058
572	NZ_CP008706.1	790972	792216	0.834011		572	NZ_CP008706.1	797022	797876	ABUW_RS04020		572	NZ_CP008706.1	797022	797876	-0.0796375	-0.148686	-0.207562	-0.270125	-0.149647	-0.297993	-0.404377	-0.439343	0.374683	0.602528	0.688492	0.449681	0.69026	1.05015	1.006	0.851549			0.00450708	5.39366	0.0239774	0.980976	0.998531	-7.36598	0.690318	5.39366	3.65244	0.000669705	0.00197034	-1.35471	0.336831	5.39366	1.80914	0.0770487
573	NZ_CP008706.1	792535	793890	2.25234		573	NZ_CP008706.1	798472	799389	ABUW_RS04030		573	NZ_CP008706.1	798472	799389	-0.174136	-0.487582	-0.184697	-0.381225	-0.119481	0.151	-0.0128871	-0.0412456	-0.275279	-0.783328	-0.575906	-0.700501	-0.23036	-0.886407	-0.997836	-1.13528			-0.263366	5.10284	-1.08479	0.283737	0.732226	-6.78842	-0.128531	5.10284	-0.500364	0.619234	0.684196	-7.13724	-0.0158988	5.10284	-0.0656017	0.947983
574	NZ_CP008706.1	794270	795457	1.91722		574	NZ_CP008706.1	799457	800083	ABUW_RS04035		574	NZ_CP008706.1	799457	800083	-0.00987737	0.0747979	-0.162509	0.179552	-0.603797	0.00129519	-0.428012	-0.557561	-1.57671	-0.499827	-1.80028	-0.291398	-2.34742	-2.7866	-4.11301	-2.77376			-0.300088	3.88188	-1.04495	0.301575	0.748412	-6.61278	0.151214	3.88188	0.502184	0.617963	0.683471	-6.92696	0.000354268	3.88188	0.00124916	0.999009
575	NZ_CP008706.1	795616	796527	1.55028		575	NZ_CP008706.1	800238	801458	ABUW_RS04040		575	NZ_CP008706.1	800238	801458	0.111385	-0.241296	-0.416529	-0.174063	-0.625493	-0.401193	-0.332582	0.24404	-2.78988	-1.62228	-0.561553	-2.35582	-2.16486	-1.71679	-1.79388	-2.40884			-0.221202	1.69855	-0.510681	0.612047	0.910347	-6.59016	-1.19011	1.69855	-2.19378	0.0334069	0.0583961	-4.16539	0.278871	1.69855	0.675407	0.50284
576	NZ_CP008706.1	796587	796955	0.376464		576	NZ_CP008706.1	802004	803308	ABUW_RS04045		576	NZ_CP008706.1	802004	803308	-0.208999	0.758637	-0.247516	0.170273	-0.502609	-0.419364	-0.770016	-0.274007	2.14265	2.44754	2.14046	2.30937	1.59735	1.83846	1.57787	1.84183			-0.372027	2.12371	-0.881172	0.382863	0.80954	-6.54431	-1.20894	2.12371	-2.20304	0.0327035	0.0575141	-4.30349	0.0820189	2.12371	0.202046	0.840783
577	NZ_CP008706.1	797022	797876	2.28342		577	NZ_CP008706.1	803489	805138	ABUW_RS04050		577	NZ_CP008706.1	803489	805138	0.0750366	-0.209323	-0.0534921	0.216532	-0.386697	-0.0257287	-0.359709	0.0164689	-0.339853	-0.327042	-0.223718	-0.50572	-1.04306	-0.868986	-1.90806	-2.00165			-0.226008	4.19782	-0.616349	0.54074	0.886529	-7.14559	-1.32296	4.19782	-2.77145	0.00806033	0.0173281	-3.42107	-0.189728	4.19782	-0.50929	0.613014
578	NZ_CP008706.1	798472	799389	1.80514		578	NZ_CP008706.1	805853	807187	ABUW_RS04060		578	NZ_CP008706.1	805853	807187	-0.091591	-0.161796	-0.206201	-0.193826	-0.109953	-0.212086	-0.42174	-0.273429	-0.840527	-0.509024	-0.71716	-0.683597	-0.930986	-0.781644	-1.16475	-0.889779			0.232121	10.7464	1.056	0.29655	0.74157	-6.78751	1.78785	10.7464	7.95086	3.8047e-10	7.08202e-09	12.822	0.860698	10.7464	3.866	0.000349737
579	NZ_CP008706.1	799457	800083	1.10651		579	NZ_CP008706.1	807188	807886	ABUW_RS04065		579	NZ_CP008706.1	807188	807886	0.673533	-0.0395832	0.399645	0.381027	0.86851	1.42658	0.258748	1.32357	-1.34716	-1.82754	-1.0087	-1.4807	-1.00724	-1.41517	-1.0561	-1.27661			0.454431	4.07239	1.78524	0.080899	0.373686	-5.52314	1.63316	4.07239	6.66826	3.034e-08	3.0584e-07	8.61696	1.23229	4.07239	5.12532	5.92596e-06
580	NZ_CP008706.1	800238	801458	0.337223		580	NZ_CP008706.1	808039	809226	ABUW_RS04070		580	NZ_CP008706.1	808039	809226	-0.357371	-0.594135	-0.545856	-0.41727	0.35802	0.907136	0.479152	0.4013	-1.67422	-1.36731	-1.47541	-1.33481	-1.2302	-0.660768	-1.8275	-0.581522			3.71609	8.13629	7.89126	4.65282e-10	3.23974e-08	12.5419	3.81045	8.13629	8.22225	1.52766e-10	3.15605e-09	13.6851	4.46852	8.13629	9.35742	3.63524e-12
581	NZ_CP008706.1	802004	803308	2.63191		581	NZ_CP008706.1	809529	810413	ABUW_RS04075		581	NZ_CP008706.1	809529	810413	-0.465802	-0.563124	-0.500975	-0.348453	0.236327	0.192821	-0.0895384	0.533509	-2.29552	-1.67314	-1.82131	-2.21959	-4.55051	-3.40696	-2.55595	-4.37793			-0.096993	6.2719	-0.509724	0.612712	0.910347	-7.32447	0.152807	6.2719	0.784023	0.437095	0.511509	-7.0623	-0.0727229	6.2719	-0.379505	0.706081
582	NZ_CP008706.1	803489	805138	0.877363		582	NZ_CP008706.1	810530	811435	ABUW_RS04080		582	NZ_CP008706.1	810530	811435	0.355546	-0.328895	0.231491	-0.0776301	0.135548	-0.0636094	0.161831	0.0655223	-1.20627	-0.238517	-0.930549	-1.12023	-2.9483	-1.70142	-3.34309	-2.74378			-1.7069	3.5877	-7.36636	2.76831e-09	1.67885e-07	11.0487	-0.66474	3.5877	-3.02817	0.00404674	0.00946841	-2.71628	-0.878127	3.5877	-4.32283	8.31147e-05
583	NZ_CP008706.1	805853	807187	1.25073		583	NZ_CP008706.1	811581	812579	ABUW_RS04085		583	NZ_CP008706.1	811581	812579	-0.0306123	-0.169195	-0.112203	-0.108181	-0.787721	-0.151108	-0.821727	-0.0543146	-1.25087	-1.6625	-1.55445	-1.80962	-2.49345	-2.04398	-3.29171	-2.87897			7.71359	8.84454	22.3947	3.47927e-26	6.54103e-23	49.0201	6.38825	8.84454	19.2212	1.87963e-23	2.35581e-20	42.9916	7.23632	8.84454	21.2647	2.9924e-25
584	NZ_CP008706.1	807188	807886	0.0029363		584	NZ_CP008706.1	812711	813397	ABUW_RS04090		584	NZ_CP008706.1	812711	813397	-0.297242	-0.731678	-1.34045	-0.58681	1.32948	0.812034	0.154363	0.742817	-2.61742	-1.27927	-2.24331	-1.79942	-0.261261	-0.175578	0.183492	0.475366			2.47691	2.5484	7.39356	2.52284e-09	1.55506e-07	11.1363	-0.381769	2.5484	-0.782406	0.438035	0.512435	-6.2212	2.41641	2.5484	7.13739	6.05834e-09
585	NZ_CP008706.1	808039	809226	0.714089		585	NZ_CP008706.1	813464	816343	ABUW_RS04095		585	NZ_CP008706.1	813464	816343	0.0733188	0.333111	0.209389	0.0673255	0.170013	0.104739	0.369034	0.0583441	1.13285	0.896344	1.09048	1.02789	1.43314	1.02921	1.1105	1.24417			1.20749	8.49989	4.6875	2.54145e-05	0.000568801	1.671	1.51601	8.49989	5.95916	3.47561e-07	2.6237e-06	5.93874	1.28779	8.49989	5.01178	8.66973e-06
586	NZ_CP008706.1	809529	810413	1.01685		586	NZ_CP008706.1	816540	817217	ABUW_RS04100		586	NZ_CP008706.1	816540	817217	-0.344716	-0.874755	-0.562338	-0.0908789	-0.443299	-0.563204	-0.981134	-0.472728	-1.50263	-1.56358	-1.44054	-1.87843	-1.82181	-2.65188	-3.33406	-2.59922			1.70629	10.5079	5.98887	3.13878e-07	1.2423e-05	6.0865	1.96937	10.5079	7.01883	9.09651e-09	1.04277e-07	9.63516	1.75289	10.5079	6.17682	1.64564e-07
587	NZ_CP008706.1	810530	811435	0.677336		587	NZ_CP008706.1	818104	818538	ABUW_RS04110		587	NZ_CP008706.1	818104	818538	-0.195558	-0.441904	-0.358569	-0.0597653	0.168998	0.0604135	-0.25314	0.139095	-0.535713	-0.752677	-0.781493	-0.469459	-0.5298	-1.33266	-0.626734	-0.868007			7.49499	8.52121	20.747	8.27747e-25	5.18722e-22	46.0447	5.70717	8.52121	16.5006	8.22536e-21	3.09273e-18	37.1463	7.26308	8.52121	20.2633	2.18232e-24
588	NZ_CP008706.1	811581	812579	0.522766		588	NZ_CP008706.1	818535	818969	ABUW_RS04115		588	NZ_CP008706.1	818535	818969	-0.453835	-0.334297	-0.672573	-0.292208	0.237552	0.0198144	-0.297719	0.0887637	-1.01386	-0.518816	-0.723693	-0.891111	-1.14185	-1.28505	-2.40575	-1.94584			3.70166	8.22599	17.4682	8.72413e-22	2.59639e-19	39.4751	3.32038	8.22599	16.1579	1.8631e-20	6.36841e-18	36.4381	3.48966	8.22599	16.6414	5.89967e-21
589	NZ_CP008706.1	812711	813397	-0.205518		589	NZ_CP008706.1	818977	819327	ABUW_RS04120		589	NZ_CP008706.1	818977	819327	-0.106019	-0.411145	-0.224011	-0.0675395	-0.273137	-0.0875083	-0.17888	-0.0831297	-0.265811	-0.435746	-0.208372	-0.657196	-2.10152	-0.55255	-0.629358	-0.883307			2.97549	8.00033	13.1908	3.82233e-17	5.98832e-15	28.829	2.3419	8.00033	10.7795	4.15617e-14	2.05621e-12	21.8456	2.97795	8.00033	13.2662	3.10834e-17
590	NZ_CP008706.1	813464	816343	2.55539		590	NZ_CP008706.1	819437	820891	adeK		590	NZ_CP008706.1	819437	820891	1.83139	1.8228	2.00031	1.46411	0.432608	-0.0927692	0.746221	-0.0848404	1.32718	1.21989	1.20072	1.18174	1.58712	1.64323	1.51955	1.66616			0.54444	7.62506	2.75728	0.0083648	0.0770874	-3.86488	-0.443085	7.62506	-2.28964	0.0267386	0.0483119	-4.87905	0.600152	7.62506	3.04735	0.00383882
591	NZ_CP008706.1	816540	817217	0.822394		591	NZ_CP008706.1	820891	824067	adeJ		591	NZ_CP008706.1	820891	824067	2.12052	2.15185	2.40217	1.86214	0.871798	0.341092	1.2843	0.404486	1.90855	1.26859	1.60481	1.34483	2.02423	1.52898	1.61442	1.61637			-0.318738	9.14623	-1.69117	0.0976532	0.419367	-5.98104	-0.600483	9.14623	-3.26965	0.00205739	0.0052128	-2.47495	-0.670337	9.14623	-3.60453	0.000773098
592	NZ_CP008706.1	818104	818538	1.79135		592	NZ_CP008706.1	824080	825330	adeI		592	NZ_CP008706.1	824080	825330	2.04599	2.28704	2.44903	1.95705	1.09315	0.468735	1.47066	0.635197	2.50429	1.91283	2.344	1.98607	2.74022	2.26194	2.47262	2.30634			-0.234551	3.96383	-0.996728	0.324176	0.769023	-6.66007	0.211035	3.96383	0.856011	0.396484	0.471616	-6.68504	0.092173	3.96383	0.401113	0.690217
593	NZ_CP008706.1	818535	818969	1.42342		593	NZ_CP008706.1	825355	825981	ABUW_RS04140		593	NZ_CP008706.1	825355	825981	1.74788	2.12593	2.36317	1.96627	1.2962	0.699676	1.31359	0.864678	2.45321	1.73543	2.1331	1.77713	2.37158	1.28784	1.68316	1.32683			-0.145341	4.36052	-0.942871	0.350734	0.793601	-6.82102	-0.481993	4.36052	-2.6944	0.00984789	0.0205826	-3.64659	-0.12458	4.36052	-0.797224	0.429468
594	NZ_CP008706.1	818977	819327	1.46336		594	NZ_CP008706.1	826166	828226	ABUW_RS04145		594	NZ_CP008706.1	826166	828226	0.517969	0.884283	1.03761	0.838001	0.276042	0.190229	0.49753	0.289817	0.659713	0.579586	0.587864	0.545733	0.635013	0.322786	0.288564	0.178865			-0.212548	4.63228	-1.10066	0.276841	0.724373	-6.62941	0.403611	4.63228	2.05875	0.0452787	0.0757668	-5.10489	-0.0549341	4.63228	-0.286014	0.776168
595	NZ_CP008706.1	819437	820891	3.12525		595	NZ_CP008706.1	829662	829973	rplU		595	NZ_CP008706.1	829662	829973	0.199614	0.512655	0.349027	0.439609	0.365556	0.530723	0.677866	0.656081	1.08228	1.16323	1.04979	1.19104	2.39877	2.36395	2.1259	2.32677			0.167014	6.98236	1.25534	0.215774	0.654283	-6.69214	0.254003	6.98236	1.88824	0.0653891	0.103966	-5.66333	0.270256	6.98236	2.02565	0.048698
596	NZ_CP008706.1	820891	824067	3.07552		596	NZ_CP008706.1	829992	830249	rpmA		596	NZ_CP008706.1	829992	830249	0.276904	0.53621	0.579126	0.429335	0.344921	0.504455	0.832405	0.530618	1.62559	1.50637	1.68609	1.78376	3.31418	3.45142	3.30421	3.21144			-0.115921	5.88594	-0.690065	0.493663	0.868291	-7.18808	-0.0236439	5.88594	-0.134713	0.893434	0.916343	-7.31698	-0.15741	5.88594	-0.926224	0.359224
597	NZ_CP008706.1	824080	825330	3.19431		597	NZ_CP008706.1	830538	831185	lolA		597	NZ_CP008706.1	830538	831185	4.31298	4.6682	4.8688	4.55181	5.80621	4.90283	5.82926	4.9242	3.69958	2.38675	2.97412	2.06248	4.29871	3.03375	3.55295	2.78039			0.00645259	8.06502	0.0440156	0.965085	0.99659	-7.46305	0.59559	8.06502	4.07482	0.000182681	0.000631115	-0.206282	0.201539	8.06502	1.37212	0.176762
598	NZ_CP008706.1	825355	825981	2.81892		598	NZ_CP008706.1	831313	832101	ABUW_RS04175		598	NZ_CP008706.1	831313	832101	0.629165	0.889521	0.969566	1.01011	0.277738	0.265319	0.496836	0.167401	0.882295	0.66829	0.73384	0.523325	0.80518	1.03927	1.30093	0.565441			0.0132598	4.705	0.0479853	0.961938	0.995549	-7.33745	-0.60022	4.705	-1.85483	0.0701167	0.110033	-5.43872	0.045524	4.705	0.163071	0.871186
599	NZ_CP008706.1	826166	828226	1.89315		599	NZ_CP008706.1	832220	833491	serS		599	NZ_CP008706.1	832220	833491	-0.24261	0.0448211	-0.24529	-0.281609	-0.391821	-0.117992	-0.198882	-0.26647	1.02311	0.983139	1.00875	1.03998	1.69659	1.63248	1.6804	1.61179			-0.100667	2.44318	-0.231669	0.817836	0.96725	-6.94333	-1.4092	2.44318	-2.32195	0.0247745	0.0452415	-4.03017	-0.148618	2.44318	-0.331349	0.741904
600	NZ_CP008706.1	829662	829973	3.51918		600	NZ_CP008706.1	833559	834932	cobA		600	NZ_CP008706.1	833559	834932	-0.216459	0.111147	-0.16657	-0.232575	-0.37769	0.131792	-0.146779	-0.0939748	1.03057	0.741318	0.848964	0.936452	1.77906	1.30382	1.47471	1.40336			-0.0423962	2.10101	-0.117889	0.906675	0.988367	-6.89718	-1.85145	2.10101	-3.52664	0.000974553	0.00273661	-1.00365	-0.0730939	2.10101	-0.198424	0.843598
601	NZ_CP008706.1	829992	830249	2.682		601	NZ_CP008706.1	835009	835482	ABUW_RS04190		601	NZ_CP008706.1	835009	835482	-0.146876	0.310939	0.0407075	-0.130313	-0.377698	0.0591393	-0.205918	-0.296817	1.4758	1.1249	1.39921	1.20085	2.00661	1.67554	1.78204	2.00861			-0.446544	2.40923	-1.36577	0.178735	0.586851	-6.03941	-2.05518	2.40923	-4.28264	9.45337e-05	0.000361226	1.14937	-0.368714	2.40923	-1.11343	0.271379
602	NZ_CP008706.1	830538	831185	3.43304		602	NZ_CP008706.1	835532	835912	ABUW_RS04195		602	NZ_CP008706.1	835532	835912	-0.0301019	0.411715	0.678446	-0.754035	-0.17514	0.0763668	0.446734	-0.906259	-1.86835	-0.0587274	0.505932	-0.900971	-1.7338	-2.1852	-0.226362	-0.989421			-0.176014	9.69028	-0.732942	0.467358	0.862251	-7.11413	0.424727	9.69028	1.77647	0.0823521	0.125975	-5.77867	0.293885	9.69028	1.21472	0.230748
603	NZ_CP008706.1	831313	832101	2.02764		603	NZ_CP008706.1	838280	839464	ABUW_RS04210		603	NZ_CP008706.1	838280	839464	0.209725	0.330326	0.286994	0.275853	0.296755	0.175449	0.299801	0.0371612	0.477174	0.836086	0.668038	0.712971	0.81782	1.0662	0.851484	1.17751			-0.175855	9.18737	-0.753076	0.455289	0.852032	-7.1093	0.438136	9.18737	1.88393	0.0659829	0.104814	-5.60204	0.169341	9.18737	0.722115	0.473924
604	NZ_CP008706.1	832220	833491	2.60842		604	NZ_CP008706.1	840080	840733	lipB		604	NZ_CP008706.1	840080	840733	-0.197175	-0.121726	0.0148647	-0.143815	-0.373775	-0.471886	-0.418222	-0.467521	-0.527234	-0.0164678	-0.364067	-0.177657	-1.12686	-0.570463	-1.20997	-0.779209			-0.256586	7.79216	-1.59356	0.117968	0.468384	-6.21619	0.916572	7.79216	5.6608	9.65141e-07	6.32218e-06	4.92337	0.266922	7.79216	1.64759	0.106337
605	NZ_CP008706.1	833559	834932	2.25378		605	NZ_CP008706.1	843547	843753	ABUW_RS04235		605	NZ_CP008706.1	843547	843753	-0.699375	-0.315163	-0.827534	-0.642726	-0.307219	-0.02999	-0.117295	-0.13751	0.0526472	0.0469562	-0.02339	-0.00368709	-1.01147	0.121408	0.0699454	0.239494			-0.155089	6.57029	-0.840512	0.405023	0.822737	-7.09836	0.87915	6.57029	4.80393	1.73093e-05	8.09489e-05	2.08932	0.161439	6.57029	0.877878	0.384629
606	NZ_CP008706.1	835009	835482	1.96362		606	NZ_CP008706.1	843829	844353	ABUW_RS04240		606	NZ_CP008706.1	843829	844353	-0.322694	-0.329937	-0.516886	-0.74347	-0.032485	-0.106311	-0.269431	-0.150659	-0.0972367	-0.192993	-0.2402	-0.250344	-1.13694	-0.82268	-0.590602	-0.273386			-0.630907	2.08751	-1.97293	0.0546065	0.293698	-4.9584	-1.89317	2.08751	-4.34265	7.79937e-05	0.00030484	1.35872	-0.690817	2.08751	-2.09347	0.0419185
607	NZ_CP008706.1	835532	835912	0.585394		607	NZ_CP008706.1	844476	845408	ABUW_RS04245		607	NZ_CP008706.1	844476	845408	-0.26153	0.167534	-0.0739322	-0.187614	-0.243367	0.0022507	-0.188838	0.0356683	0.980767	1.09597	1.19157	1.2838	1.20795	1.34294	1.37313	1.52192			-0.696075	4.34489	-3.53003	0.000964823	0.0136896	-1.63068	0.0311739	4.34489	0.157367	0.875653	0.901055	-7.14828	-0.285459	4.34489	-1.49377	0.14215
608	NZ_CP008706.1	838280	839464	2.38516		608	NZ_CP008706.1	846075	847349	gltA		608	NZ_CP008706.1	846075	847349	0.457914	0.896446	0.76003	0.335231	-0.1294	-0.326965	0.0578639	-0.320316	1.52249	1.42997	1.49113	1.40867	1.12442	1.19465	1.14892	1.25885			-1.3055	7.28749	-3.53512	0.000950397	0.013536	-1.78307	-1.4379	7.28749	-3.95861	0.000262643	0.00086248	-0.51042	-2.28613	7.28749	-6.29022	1.11416e-07
609	NZ_CP008706.1	840080	840733	2.17742		609	NZ_CP008706.1	849083	850918	ABUW_RS04270		609	NZ_CP008706.1	849083	850918	0.202168	0.417222	0.414874	0.0649352	-0.329684	-0.427557	-0.10396	-0.575039	1.12642	0.945043	1.01858	1.18774	1.2304	1.26326	1.12516	1.47781			-0.0941565	10.6412	-0.390055	0.698319	0.926809	-7.2512	0.659611	10.6412	2.73347	0.00890028	0.0189068	-3.75273	-0.0149696	10.6412	-0.062178	0.950694
610	NZ_CP008706.1	843547	843753	1.91741		610	NZ_CP008706.1	850933	851643	ABUW_RS04275		610	NZ_CP008706.1	850933	851643	0.141619	0.471692	0.393645	-0.0605507	-0.294777	-0.548468	-0.057989	-0.448951	1.1431	1.06381	1.00005	1.09901	1.22411	1.66825	1.75711	1.98342			0.204642	7.69832	0.641879	0.524177	0.879868	-7.25993	0.484306	7.69832	1.52842	0.133341	0.187987	-6.25567	0.146554	7.69832	0.460587	0.647292
611	NZ_CP008706.1	843829	844353	1.85266		611	NZ_CP008706.1	852077	852211	ABUW_RS20120		611	NZ_CP008706.1	852077	852211	0.118204	0.231974	0.0970385	0.489117	0.0202886	0.277988	-0.134238	0.0441184	0.548953	0.57196	0.342238	0.439894	1.66138	1.18282	0.830547	0.846189			-0.446733	7.3722	-3.2265	0.00232613	0.0284894	-2.70156	-0.0666204	7.3722	-0.479886	0.633611	0.697009	-7.29555	-0.324238	7.3722	-2.33603	0.0239597
612	NZ_CP008706.1	844476	845408	2.31996		612	NZ_CP008706.1	852202	855054	ABUW_RS04280		612	NZ_CP008706.1	852202	855054	0.269014	0.593427	0.533676	0.258971	-0.175057	-0.280224	0.0856749	-0.35773	1.30951	1.17305	1.18496	1.30453	1.32208	1.21017	0.985759	1.33978			-0.836047	4.49876	-3.52598	0.000976448	0.0138024	-1.77633	-2.70198	4.49876	-7.36129	2.81665e-09	3.78236e-08	11.0658	-1.17429	4.49876	-4.67405	2.65633e-05
613	NZ_CP008706.1	846075	847349	3.16682		613	NZ_CP008706.1	855054	856250	odhB		613	NZ_CP008706.1	855054	856250	0.430394	0.962214	0.654473	0.211325	-0.178659	-0.285883	0.339607	-0.444305	2.0418	1.8952	1.95769	1.91054	2.44518	2.73477	2.55659	2.87453			-0.113243	4.27692	-0.601978	0.550181	0.889789	-7.09173	-0.267205	4.27692	-1.2639	0.212714	0.278483	-6.30307	-0.30637	4.27692	-1.56946	0.12348
614	NZ_CP008706.1	849083	850918	3.10914		614	NZ_CP008706.1	856313	857746	lpdA		614	NZ_CP008706.1	856313	857746	0.436381	0.860125	0.722667	0.297989	-0.213871	-0.234168	0.386355	-0.0486089	1.50444	1.41415	1.5144	1.57441	2.1965	2.40933	2.49949	2.52803			-0.173692	3.80984	-0.790007	0.433628	0.84	-6.85454	-0.707669	3.80984	-2.62953	0.0116287	0.0236324	-3.65513	-0.148953	3.80984	-0.665653	0.508999
615	NZ_CP008706.1	850933	851643	2.77583		615	NZ_CP008706.1	857894	859060	sucC		615	NZ_CP008706.1	857894	859060	0.620458	1.26447	0.842571	0.629497	-0.16543	-0.0343764	0.606693	0.152306	2.02675	2.07742	1.99979	2.04514	3.10604	3.28977	3.27753	3.37238			-0.0621265	6.58596	-0.276251	0.783608	0.954333	-7.40107	0.751235	6.58596	3.34748	0.00164542	0.00430533	-2.28612	0.376189	6.58596	1.68798	0.0982689
616	NZ_CP008706.1	852077	852211	2.73845		616	NZ_CP008706.1	859075	859965	sucD		616	NZ_CP008706.1	859075	859965	0.825789	1.60637	1.14162	0.909301	-0.222833	-0.194897	0.629665	-0.237412	2.75653	2.6736	2.76541	2.71692	3.72269	3.86359	3.75698	3.88785			-0.212919	2.78837	-0.72198	0.474006	0.865558	-6.51344	-0.44533	2.78837	-1.30423	0.198724	0.263471	-5.73526	0.0353231	2.78837	0.121363	0.903939
617	NZ_CP008706.1	852202	855054	3.26334		617	NZ_CP008706.1	860607	861338	ABUW_RS04310		617	NZ_CP008706.1	860607	861338	-0.0203337	-0.363486	-0.152037	-0.0154992	-0.354564	0.313995	-0.0600007	0.141319	-0.998917	-0.562477	-0.864925	-0.809497	-1.01714	-0.209277	-0.917638	-0.663842			-0.0848118	5.829	-0.504126	0.616609	0.910347	-7.26441	0.430785	5.829	2.51632	0.0154571	0.030286	-4.30151	0.0396229	5.829	0.23469	0.815504
618	NZ_CP008706.1	855054	856250	3.23175		618	NZ_CP008706.1	867406	881448	ABUW_RS19720		618	NZ_CP008706.1	867406	881448	0.089067	-0.454948	-0.107526	-0.269399	-0.855669	-0.828425	-1.21017	-1.19646	0.162934	0.058746	0.374712	0.350353	-0.361468	-0.423997	-0.192723	-0.265559			-0.167442	5.15924	-0.978244	0.333134	0.778811	-6.80066	0.572947	5.15924	3.33771	0.00169244	0.00439474	-2.1586	0.152037	5.15924	0.901141	0.372265
619	NZ_CP008706.1	856313	857746	3.26112		619	NZ_CP008706.1	881595	883250	ABUW_RS04345		619	NZ_CP008706.1	881595	883250	-0.462488	-0.942407	-0.756366	-0.535609	-0.969898	-0.0916405	-0.410914	-0.00156089	-2.42134	-1.60043	-2.595	-1.76654	-2.18919	-2.93135	-1.34205	-2.80479			-0.341835	8.52963	-1.6906	0.0977632	0.419367	-6.01555	0.27559	8.52963	1.36799	0.178043	0.239772	-6.4377	-0.447064	8.52963	-2.22445	0.0311287
620	NZ_CP008706.1	857894	859060	3.33804		620	NZ_CP008706.1	883247	884971	ABUW_RS04350		620	NZ_CP008706.1	883247	884971	-0.407727	-0.128159	-0.193611	-0.415734	-0.22833	-0.0507812	0.20519	0.121776	-1.16083	-0.940971	-1.6576	-1.27638	-5.03947	-2.75647	-4.27904	-4.2427			-0.166639	3.64288	-0.661817	0.511431	0.872863	-6.95838	-1.00817	3.64288	-3.07358	0.00357054	0.00847019	-2.5247	-0.83426	3.64288	-2.94816	0.00503359
621	NZ_CP008706.1	859075	859965	3.30178		621	NZ_CP008706.1	884968	885684	ABUW_RS04355		621	NZ_CP008706.1	884968	885684	-0.822222	-0.582221	-0.714479	-0.50281	-0.723171	0.0607943	-0.55382	-0.0858668	-1.59725	-1.73195	-2.78304	-1.53614	-3.84914	-2.64701	-2.91701	-1.53644			-3.01598	8.79314	-13.7092	9.35992e-18	1.53014e-15	30.2438	-0.758354	8.79314	-3.34996	0.00163365	0.00427753	-2.20967	-2.10892	8.79314	-9.47535	2.4854e-12
622	NZ_CP008706.1	860607	861338	1.61069		622	NZ_CP008706.1	885766	886095	ABUW_RS04360		622	NZ_CP008706.1	885766	886095	-0.588408	-0.789984	-0.542444	-0.326785	-0.255106	-0.348032	-0.609039	-0.422918	-2.93723	-2.89632	-3.54844	-2.42094	-3.98727	-2.82504	-4.27411	-4.39916			-2.10853	10.5526	-8.67899	3.34013e-11	3.1471e-09	15.1924	0.516253	10.5526	2.02876	0.048367	0.0801851	-5.23844	-1.09639	10.5526	-4.4245	5.99126e-05
623				2.22138		623	NZ_CP008706.1	886151	886588	ABUW_RS04365		623	NZ_CP008706.1	886151	886588	-0.810341	-1.50271	-1.10991	-1.26262	-0.399718	-0.234282	-0.956869	-0.608923	-2.13944	-1.54995	-1.94171	-1.97472	-1.68488	-1.69177	-0.809387	-1.73078			-0.294045	6.90864	-1.19262	0.239208	0.686097	-6.75794	0.546162	6.90864	2.21855	0.0315558	0.0558615	-5.03432	-0.513016	6.90864	-2.05099	0.0460608
624	NZ_CP008706.1	867406	881448	2.42245		624	NZ_CP008706.1	886709	887341	ABUW_RS04370		624	NZ_CP008706.1	886709	887341	-0.0649	-0.341403	-0.0173872	-0.197636	-0.391092	-0.00819321	0.214977	-0.323942	-1.53472	-0.757196	-1.3607	-1.5317	-2.51808	-0.955986	-1.79565	-1.87269			-0.131172	5.3005	-0.505682	0.615525	0.910347	-7.2078	0.16811	5.3005	0.619545	0.538652	0.609617	-7.03904	-0.321298	5.3005	-1.20088	0.23602
625	NZ_CP008706.1	881595	883250	0.251646		625	NZ_CP008706.1	887420	887896	greA		625	NZ_CP008706.1	887420	887896	-0.0997203	0.0187925	-0.241338	-0.300835	-0.206435	-0.225872	-0.0953629	-0.533034	0.483107	1.06687	0.731039	0.742201	1.12747	1.645	1.16058	1.29498			-0.671898	1.06018	-1.38883	0.171656	0.574223	-5.601	-1.94046	1.06018	-3.2361	0.00226365	0.00566665	-1.64737	0.00695733	1.06018	0.0152511	0.987899
626	NZ_CP008706.1	883247	884971	0.710458		626	NZ_CP008706.1	887984	891214	carB		626	NZ_CP008706.1	887984	891214	0.0182216	0.0868379	0.196013	-0.287934	0.0746029	0.115032	0.412503	0.0310661	0.905423	0.387781	0.663139	0.610967	1.57546	1.16952	1.22532	1.42962			-0.494721	5.89549	-2.35609	0.0228406	0.162256	-4.80311	-1.81922	5.89549	-7.33647	3.06586e-09	4.07337e-08	10.761	-0.835559	5.89549	-3.88925	0.000325565
627	NZ_CP008706.1	884968	885684	0.892024		627	NZ_CP008706.1	891229	892368	carA		627	NZ_CP008706.1	891229	892368	-0.0549319	-0.163033	0.0303896	-0.224227	0.0562891	0.304569	0.348027	0.0725175	0.281553	0.158988	0.150544	0.445096	1.25428	0.942163	0.825225	0.951904			0.399254	6.66442	2.14153	0.0376288	0.228569	-5.23477	0.748931	6.66442	3.96352	0.000258666	0.000850904	-0.522534	0.675581	6.66442	3.62445	0.000728369
628	NZ_CP008706.1	885766	886095	1.3275		628	NZ_CP008706.1	892682	893269	ABUW_RS04390		628	NZ_CP008706.1	892682	893269	-0.206382	-0.980648	-0.290563	-0.675909	-0.751068	-0.913959	-1.08957	-0.781488	-0.769263	-1.12809	-1.41582	-1.25955	-1.69066	-0.593538	-0.385279	-1.49475			-0.953034	3.19697	-2.39323	0.0208916	0.149909	-4.32668	-0.471702	3.19697	-1.11356	0.271325	0.345006	-6.3223	-0.610169	3.19697	-1.5663	0.124218
629	NZ_CP008706.1	886151	886588	1.46457		629	NZ_CP008706.1	893329	893865	ABUW_RS04395		629	NZ_CP008706.1	893329	893865	0.241789	0.421799	0.446769	0.585024	0.208656	0.590315	0.102247	0.23094	1.17102	0.8062	1.22489	1.13719	2.37247	1.8202	1.56767	1.51972			-0.138289	14.1469	-0.65624	0.51498	0.874	-6.86186	0.201273	14.1469	0.967948	0.338195	0.413129	-6.56312	-0.383881	14.1469	-1.84564	0.0714662
630	NZ_CP008706.1	886709	887341	1.12621		630	NZ_CP008706.1	897224	898066	folP		630	NZ_CP008706.1	897224	898066	-0.193475	-0.388351	-0.0984324	-0.147516	-0.242246	-0.0682999	-0.367092	0.0396517	-0.992525	-0.598139	-0.711065	-0.409418	-1.2318	-1.27138	-1.98767	-1.94981			-0.356625	2.71079	-1.28195	0.206364	0.637576	-6.17385	-2.44489	2.71079	-5.58437	1.25258e-06	7.95556e-06	5.28663	-0.3462	2.71079	-1.22016	0.2287
631	NZ_CP008706.1	887420	887896	2.42366		631	NZ_CP008706.1	898225	898515	ABUW_RS04420		631	NZ_CP008706.1	898225	898515	-0.595663	-0.24933	-0.695924	-0.58209	-0.33174	-0.355857	-0.508906	-0.259556	-3.08084	-2.34442	-3.23786	-2.39208	-3.40473	-3.67283	-2.72323	-2.75878			-0.24395	5.6393	-1.11007	0.27281	0.71933	-6.84089	-2.26498	5.6393	-7.65467	1.03704e-09	1.63834e-08	11.9312	-0.379478	5.6393	-1.70326	0.0953512
632	NZ_CP008706.1	887984	891214	2.66466		632	NZ_CP008706.1	898516	898881	ABUW_RS04425		632	NZ_CP008706.1	898516	898881	0.0506978	-0.787158	-0.426051	-0.0380003	-0.557336	-0.188067	0.252167	-0.199624	-3.10299	-2.20866	-1.0033	-1.32754	-1.88889	-2.77367	0.405949	-0.694123			0.190926	7.29259	0.819694	0.41667	0.826307	-7.14114	0.592542	7.29259	2.54127	0.0145259	0.0287099	-4.34633	0.13383	7.29259	0.573183	0.569347
633	NZ_CP008706.1	891229	892368	2.97995		633	NZ_CP008706.1	899218	900981	ABUW_RS04435		633	NZ_CP008706.1	899218	900981	-0.65413	-0.262358	-0.374871	-0.570679	-0.456963	0.0808428	-0.100021	0.227507	-1.3108	-1.17096	-1.24136	-0.598102	-0.558518	-0.444375	-0.144248	-0.379593			0.0568537	6.37409	0.220839	0.826207	0.968837	-7.42744	0.757502	6.37409	2.93453	0.00522258	0.0118652	-3.37692	0.0898396	6.37409	0.34681	0.730336
634	NZ_CP008706.1	892682	893269	1.24905		634	NZ_CP008706.1	901081	901166	ABUW_RS04440		634	NZ_CP008706.1	901081	901166	-0.228861	0.0413546	-0.197989	-0.0833706	-0.62759	-0.311824	-0.352878	-1.18712	-2.02872	-1.63553	-0.817305	-0.0927869	-1.38506	-2.08317	-2.47393	-2.29038			-0.207553	7.11164	-0.800072	0.427833	0.834795	-7.15401	0.727671	7.11164	2.81047	0.00727416	0.0157915	-3.71301	-0.103892	7.11164	-0.399169	0.691639
635	NZ_CP008706.1	893329	893865	2.29658		635	NZ_CP008706.1	901404	902252	folD		635	NZ_CP008706.1	901404	902252	-0.198149	0.186431	-0.215471	-0.312831	-0.416324	-0.148105	-0.158798	-0.236744	1.0116	1.09375	0.90924	1.04216	1.40941	1.49667	1.2118	1.43135			-0.0162853	10.8481	-0.0523522	0.958478	0.995549	-7.33119	1.13657	10.8481	3.61479	0.000749735	0.00217695	-1.42593	0.105357	10.8481	0.339265	0.735973
636	NZ_CP008706.1	897224	898066	1.46722		636	NZ_CP008706.1	903722	905053	ABUW_RS04465		636	NZ_CP008706.1	903722	905053	-0.156765	0.192603	-0.283723	-0.175452	-0.609104	-0.645732	-0.590394	-0.575784	1.3384	1.67072	1.59239	1.5132	1.44111	1.90561	1.52031	1.70072			-0.0994392	7.85332	-0.413167	0.681428	0.924637	-7.38138	1.55614	7.85332	6.3303	9.7067e-08	8.58757e-07	7.21653	0.312952	7.85332	1.29236	0.202766
637	NZ_CP008706.1	898225	898515	0.981992		637	NZ_CP008706.1	905428	906936	glpK		637	NZ_CP008706.1	905428	906936	-0.0331876	0.255527	-0.307705	0.115296	-0.444113	-0.00050485	0.0100176	-0.0677798	0.789592	1.01973	1.0158	0.88337	1.07793	1.15525	0.619557	0.667743			0.0645225	3.89824	0.258893	0.796887	0.958663	-7.12764	-0.5835	3.89824	-1.88655	0.0656219	0.104285	-5.15578	0.0976803	3.89824	0.386457	0.700963
638	NZ_CP008706.1	898516	898881	0.649239		638	NZ_CP008706.1	907091	908608	glpD		638	NZ_CP008706.1	907091	908608	-0.452705	-1.04198	-0.878995	-0.601525	-0.632568	-0.536247	-0.962179	-0.469998	-1.79335	-1.16526	-1.41108	-1.22194	-2.62311	-1.98295	-1.97205	-1.96772			-0.137248	3.10486	-0.577197	0.566656	0.898229	-6.81736	-0.546425	3.10486	-1.9051	0.0631074	0.101144	-4.98213	-0.131236	3.10486	-0.540879	0.591233
639	NZ_CP008706.1	899218	900981	1.44903		639	NZ_CP008706.1	908650	910482	ABUW_RS04480		639	NZ_CP008706.1	908650	910482	-0.124954	0.169328	0.0981702	-0.391787	0.0934911	0.0817322	0.426998	0.0794388	1.35707	0.899843	1.1537	1.21347	2.2544	1.97093	2.08945	2.29795			0.172038	6.09093	0.985353	0.329669	0.775084	-6.97213	-0.335669	6.09093	-1.79293	0.0796431	0.122578	-5.75217	0.0141847	6.09093	0.0802322	0.936405
640	NZ_CP008706.1	901081	901166	1.92128		640	NZ_CP008706.1	910874	911812	ABUW_RS04485		640	NZ_CP008706.1	910874	911812	-0.744222	-0.928099	-0.75392	-0.634617	-0.579998	-0.503251	-0.682475	-0.262912	-2.41873	-2.5749	-2.85796	-3.08982	-3.57997	-3.67377	-3.89413	-4.03166			0.0189354	3.09381	0.0624028	0.950516	0.994631	-7.02685	-1.29516	3.09381	-3.03946	0.00392312	0.0092251	-2.41674	-0.217613	3.09381	-0.676757	0.501991
641	NZ_CP008706.1	901404	902252	2.58757		641	NZ_CP008706.1	911793	912551	ABUW_RS04490		641	NZ_CP008706.1	911793	912551	-0.625615	-0.956722	-0.633036	-0.549864	-0.523292	-0.125658	-0.487183	0.32787	-2.62263	-2.7908	-3.4189	-3.61935	-4.94237	-5.60572	-3.40289	-4.32744			-0.115147	7.71844	-0.843747	0.403231	0.822591	-7.10115	0.0649547	7.71844	0.479203	0.634092	0.697335	-7.29162	-0.243305	7.71844	-1.78793	0.0804572
642	NZ_CP008706.1	903722	905053	2.13007		642	NZ_CP008706.1	923186	923476	ABUW_RS04500		642	NZ_CP008706.1	923186	923476	-0.0515195	0.0428778	-0.858103	-0.46659	-0.173287	0.622242	0.303889	0.527525	0.535456	0.970948	0.709446	0.80505	1.70032	2.20037	1.75466	1.6374			-0.215298	8.44113	-0.665061	0.509374	0.872197	-7.15397	-0.832428	8.44113	-2.66118	0.0107258	0.0221466	-4.00425	-0.813717	8.44113	-2.56398	0.0137236
643	NZ_CP008706.1	905428	906936	1.30484		643	NZ_CP008706.1	923535	925169	groL		643	NZ_CP008706.1	923535	925169	0.132646	0.393852	-0.118634	-0.239602	-0.0489933	0.0212731	0.569282	0.0782186	1.42669	1.57872	1.48382	1.57016	2.66447	3.1082	2.96538	3.11869			0.277713	4.08383	1.32981	0.19022	0.606126	-6.36102	-0.275102	4.08383	-1.11315	0.271498	0.345109	-6.39668	0.605154	4.08383	2.93804	0.00517322
644	NZ_CP008706.1	907091	908608	1.38983		644	NZ_CP008706.1	925826	926788	ABUW_RS04515		644	NZ_CP008706.1	925826	926788	-0.294789	-0.138592	-0.396871	-0.324993	-0.456036	-0.607335	-0.85239	-0.642891	0.804605	0.728298	0.719659	0.708985	1.10822	1.11725	1.03349	1.0348			1.57657	5.89015	8.09284	2.35864e-10	1.70548e-08	13.1585	-0.595864	5.89015	-2.67951	0.0102329	0.0212926	-3.87618	1.56242	5.89015	8.01835	3.03058e-10
645	NZ_CP008706.1	908650	910482	2.90509		645	NZ_CP008706.1	926832	927974	ABUW_RS04520		645	NZ_CP008706.1	926832	927974	0.18245	0.291481	0.128791	0.103936	-0.599912	-0.692854	-0.864711	-0.427585	-0.605491	-0.463701	-0.278091	-0.361061	-1.49037	-0.858674	-0.377728	-0.797172			-0.395597	4.79633	-1.74187	0.0882974	0.397127	-5.87106	0.548123	4.79633	2.44319	0.0185062	0.03509	-4.46589	-0.0859146	4.79633	-0.382046	0.704209
646	NZ_CP008706.1	910874	911812	1.2412		646	NZ_CP008706.1	928238	931333	ABUW_RS04525		646	NZ_CP008706.1	928238	931333	3.3495	3.1648	3.6567	3.48288	2.98894	2.27893	2.90356	2.6138	2.70191	1.89473	2.501	1.49211	2.23208	1.01516	1.84881	0.708497			-0.328058	6.08304	-1.54896	0.12833	0.492368	-6.24749	0.582369	6.08304	2.76851	0.00812251	0.0174418	-3.78087	-0.262039	6.08304	-1.23091	0.224692
647	NZ_CP008706.1	911793	912551	1.328		647	NZ_CP008706.1	931406	931981	ABUW_RS04530		647	NZ_CP008706.1	931406	931981	1.03654	0.756245	1.07499	1.04923	0.0398404	-0.279726	-0.226381	-0.705918	0.0480191	-0.166069	0.328135	0.0696358	-0.0937257	-0.393961	-0.310966	-0.863859			-0.381138	3.9086	-1.26895	0.210921	0.647397	-6.54472	-2.35465	3.9086	-5.00224	8.95043e-06	4.52942e-05	3.19972	-0.605674	3.9086	-1.93706	0.0589706
648	NZ_CP008706.1	923186	923476	2.46994		648	NZ_CP008706.1	932031	932936	htpX		648	NZ_CP008706.1	932031	932936	0.156862	0.515948	0.243548	0.184576	0.0497621	-0.428509	0.114512	-0.468753	1.38932	1.31836	1.34892	1.27076	1.56848	1.5831	1.54215	1.58214			-0.99036	-1.09876	-1.43495	0.15815	0.552139	-5.19241	-1.9792	-1.09876	-2.53389	0.0147959	0.0291881	-3.12962	-0.0360853	-1.09876	-0.0551082	0.956294
649	NZ_CP008706.1	923535	925169	3.41838		649	NZ_CP008706.1	935673	936056	ABUW_RS04550		649	NZ_CP008706.1	935673	936056	-0.074071	0.071022	-0.191443	-0.0483725	0.0545797	0.301022	0.146945	0.0740448	0.27374	0.263106	0.199286	-0.037279	0.966771	1.30586	1.66891	1.30761			-0.0768435	0.729299	-0.173612	0.862942	0.980494	-6.72487	-3.21927	0.729299	-4.60822	3.29616e-05	0.000141965	2.26336	-0.329222	0.729299	-0.694085	0.491163
650	NZ_CP008706.1	925826	926788	2.34804		650	NZ_CP008706.1	936148	937260	ABUW_RS04555		650	NZ_CP008706.1	936148	937260	2.42337	2.86347	3.23279	2.62	2.34876	1.63887	2.69527	2.02756	2.02868	0.386541	1.29883	0.278561	1.90635	0.039455	1.09742	-0.455439			-0.109621	-1.44818	-0.112361	0.911032	0.988395	-6.17341	-1.91242	-1.44818	-1.64368	0.107146	0.157248	-4.70578	-0.726395	-1.44818	-0.707261	0.483016
651	NZ_CP008706.1	926832	927974	0.859308		651	NZ_CP008706.1	937633	938127	greB		651	NZ_CP008706.1	937633	938127	-0.480321	-0.41677	-0.704746	-0.166943	-0.225365	0.18519	-0.579234	0.187463	-0.546093	-1.05604	-1.0151	-0.920808	-3.70211	-1.95049	-2.03059	-2.66755			0.495281	4.58613	1.51531	0.13662	0.514458	-6.32251	-3.20957	4.58613	-5.49889	1.67568e-06	1.01682e-05	4.83904	-0.816459	4.58613	-2.31408	0.0252409
652	NZ_CP008706.1	928238	931333	2.10122		652	NZ_CP008706.1	938388	938816	ABUW_RS04570		652	NZ_CP008706.1	938388	938816	-0.0948526	-0.446486	-0.182048	-0.00866842	-0.13177	-0.129175	-0.46251	-0.0498973	-1.26384	-0.889914	-1.00291	-1.65083	-1.28549	-1.15088	-2.35687	-1.33372			0.114194	9.46391	0.833551	0.408895	0.822983	-7.06128	1.37149	9.46391	9.87949	6.83916e-13	2.57152e-11	19.0816	0.459609	9.46391	3.33971	0.00168271
653	NZ_CP008706.1	931406	931981	1.75307		653	NZ_CP008706.1	939525	943523	ABUW_RS04575		653	NZ_CP008706.1	939525	943523	-0.194368	-0.11571	0.0947659	-0.174597	0.0921042	-0.0326513	-0.10751	-0.122774	-1.21797	-0.664551	-0.74788	-0.70811	-0.335564	-0.583753	-0.581462	-0.670314			-0.0437969	6.92241	-0.343516	0.732795	0.937799	-7.41767	0.658564	6.92241	5.15843	5.30184e-06	2.86833e-05	3.23823	0.200717	6.92241	1.57215	0.122856
654	NZ_CP008706.1	932031	932936	3.31252		654	NZ_CP008706.1	944654	945046	ABUW_RS04590		654	NZ_CP008706.1	944654	945046	-1.00809	-0.229595	-1.54159	-1.69355	0.145213	0.496397	0.40985	2.54336	-1.16441	-1.8878	-0.932955	-1.26123	0.468043	0.553726	0.912796	0.692289			-0.385255	4.71399	-1.99708	0.0518268	0.284838	-5.33933	0.0154081	4.71399	0.0764272	0.939415	0.951819	-7.17724	-0.0285478	4.71399	-0.150968	0.880669
655	NZ_CP008706.1	935673	936056	2.32033		655	NZ_CP008706.1	946247	946924	ABUW_RS04605		655	NZ_CP008706.1	946247	946924	-1.42436	-0.732556	-1.8066	-0.5808	0.955171	0.73319	0.344982	0.833556	-3.24155	-2.08716	-2.43863	-1.67555	-0.257268	-1.05642	-0.628204	-1.37463			-0.376946	-0.499165	-0.671304	0.505426	0.872197	-6.12527	-2.68983	-0.499165	-3.73624	0.000519973	0.00157542	-0.215539	-0.646864	-0.499165	-1.11647	0.27009
656	NZ_CP008706.1	936148	937260	2.484		656	NZ_CP008706.1	947003	947608	ABUW_RS04610		656	NZ_CP008706.1	947003	947608	0.344118	0.431894	0.280234	0.161461	-0.189475	-0.469481	0.132183	-0.383454	0.418604	0.448523	0.40387	0.34705	1.15079	0.854509	0.82392	0.765999			-1.22756	4.15356	-3.93775	0.000280214	0.00464144	-0.249141	0.484794	4.15356	1.81036	0.076856	0.119019	-5.48787	-0.495462	4.15356	-1.76124	0.0849266
657	NZ_CP008706.1	937633	938127	0.694819		657	NZ_CP008706.1	947646	948428	ABUW_RS04615		657	NZ_CP008706.1	947646	948428	0.605887	1.05043	0.654788	0.794025	-0.266775	-0.165263	-0.0811039	-0.43244	1.35627	1.45428	1.25093	1.17209	1.53959	1.33904	1.20421	1.60282			-0.840566	3.32067	-2.18042	0.0344443	0.214422	-4.53528	0.380627	3.32067	1.06447	0.292741	0.367252	-6.26737	-0.318876	3.32067	-0.884151	0.38127
658	NZ_CP008706.1	938388	938816	1.40984		658	NZ_CP008706.1	950665	953073	ABUW_RS04630		658	NZ_CP008706.1	950665	953073	-0.489314	-0.785082	-0.685527	-0.533726	0.0745603	-0.115192	-0.289117	-0.264809	-1.52212	-0.873788	-1.15441	-1.12367	-1.47982	-0.674398	-1.05937	-1.05151			-1.12238	2.78473	-2.06338	0.0448178	0.260054	-4.5026	1.28655	2.78473	2.9074	0.00561876	0.0126658	-2.78665	0.335791	2.78473	0.735522	0.465802
659	NZ_CP008706.1	939525	943523	0.692081		659	NZ_CP008706.1	953152	953943	fdhD		659	NZ_CP008706.1	953152	953943	-0.643183	-0.714012	-0.864742	-0.872542	-0.374651	0.119527	-0.722337	0.161455	-1.66565	-1.09531	-0.934235	-1.2055	-1.0839	-0.208252	-0.282595	-0.637597			-0.710718	6.09975	-3.48903	0.00108897	0.0152213	-1.80742	1.98968	6.09975	11.0318	1.93078e-14	1.08354e-12	22.6395	0.721082	6.09975	3.90287	0.000312158
660	NZ_CP008706.1	944654	945046	-0.33097		660	NZ_CP008706.1	954063	954455	ABUW_RS04640		660	NZ_CP008706.1	954063	954455	-0.382712	-0.496348	-0.914507	-0.656184	-0.334184	-0.160283	-0.785631	-0.483386	-2.73077	-1.19669	-1.90313	-1.52586	-3.10688	-2.44344	-3.98173	-3.63015			-0.337182	6.62968	-1.84349	0.0717859	0.346935	-5.70666	2.53936	6.62968	14.828	5.01532e-19	1.1786e-16	33.1646	0.994585	6.62968	5.74964	7.12439e-07
661	NZ_CP008706.1	946247	946924	0.14399		661	NZ_CP008706.1	955624	956598	genX		661	NZ_CP008706.1	955624	956598	-0.0417891	0.110162	-0.0948402	-0.0807209	0.0414901	-0.224151	0.00625396	-0.0380174	0.607593	0.555227	0.742894	0.89029	0.837058	1.05558	1.26578	1.3392			-0.149117	3.36131	-0.436329	0.664665	0.924637	-6.63661	1.86573	3.36131	6.34884	9.10682e-08	8.17223e-07	7.68396	0.157197	3.36131	0.46606	0.643399
662	NZ_CP008706.1	947003	947608	2.20518		662	NZ_CP008706.1	961141	961365	ABUW_RS04670		662	NZ_CP008706.1	961141	961365	-0.0753819	-0.334646	-0.213242	-0.278519	-0.113128	-0.0808992	-0.273355	-0.473889	0.27541	0.102939	0.269769	0.258262	0.0776062	-0.674132	-1.00973	-0.554286			-1.10545	3.42573	-2.57584	0.0133208	0.10912	-4.01126	-1.27081	3.42573	-2.47991	0.0169127	0.0326615	-4.00308	-0.900439	3.42573	-2.06896	0.0442673
663	NZ_CP008706.1	947646	948428	1.39139		663	NZ_CP008706.1	962644	963489	dapF		663	NZ_CP008706.1	962644	963489	0.117368	0.22942	0.0484751	0.0343984	-0.166903	-0.216161	-0.0750241	-0.361167	1.03751	0.863653	1.031	1.12478	1.70617	1.65325	1.62004	1.76609			-1.08165	1.93444	-1.96444	0.0556131	0.295101	-4.92419	-1.77937	1.93444	-2.57542	0.0133348	0.0266838	-3.42038	-0.348996	1.93444	-0.689045	0.494299
664	NZ_CP008706.1	950665	953073	1.97445		664	NZ_CP008706.1	964248	964871	ABUW_RS04690		664	NZ_CP008706.1	964248	964871	-0.254683	-0.218849	-0.192118	-0.0794613	0.0175235	0.0648806	-0.570874	0.0325786	-0.913254	-0.351397	-0.663779	-0.50408	-1.19708	-0.589557	-0.989186	-1.06001			-0.123346	5.8673	-0.689573	0.49397	0.868291	-7.19229	0.342191	5.8673	1.88227	0.0662131	0.105047	-5.62146	-0.00874836	5.8673	-0.048744	0.961337
665	NZ_CP008706.1	953152	953943	1.41184		665	NZ_CP008706.1	965034	965921	ABUW_RS04695		665	NZ_CP008706.1	965034	965921	0.155602	-0.0365946	0.0264629	0.330639	0.428762	0.426282	0.43554	0.281793	-0.973048	-0.447969	-0.942226	-1.14726	-2.3034	-2.28268	-2.53027	-2.26182			0.0211617	2.19202	0.0586914	0.953455	0.994631	-6.95453	-1.83265	2.19202	-3.39266	0.00144355	0.00383315	-1.38665	-0.430307	2.19202	-1.08887	0.281955
666	NZ_CP008706.1	954063	954455	0.966742		666	NZ_CP008706.1	966358	967107	ABUW_RS04700		666	NZ_CP008706.1	966358	967107	0.192762	0.451826	0.207231	-0.182785	0.194997	-0.337396	0.356061	-0.287726	0.983677	1.11794	1.031	0.95007	1.56332	1.96364	1.8376	2.04212			0.127615	1.79829	0.36609	0.715997	0.931711	-6.65981	-1.22981	1.79829	-2.69936	0.00972276	0.0203437	-3.05221	0.218004	1.79829	0.618357	0.539428
667	NZ_CP008706.1	955624	956598	1.89874		667	NZ_CP008706.1	967125	968057	ABUW_RS04705		667	NZ_CP008706.1	967125	968057	0.261819	0.642316	0.431315	0.0302488	0.130072	-0.500058	0.26979	-0.199961	1.68509	1.77123	1.83963	1.77335	2.72105	3.14401	3.1863	3.22281			-0.0913965	3.50733	-0.402192	0.689429	0.924962	-7.06074	-1.47294	3.50733	-4.48493	4.92623e-05	0.000203545	1.64429	0.178702	3.50733	0.797317	0.429414
668	NZ_CP008706.1	961141	961365	2.19945		668	NZ_CP008706.1	971189	972835	ABUW_RS04715		668	NZ_CP008706.1	971189	972835	0.44029	0.609073	0.512641	0.726489	-0.0229494	0.0219343	-0.304153	0.451678	-0.690086	-0.670159	-0.969002	-1.15265	-1.56101	-0.975991	-0.849704	-2.15123			-0.35198	3.01401	-1.1941	0.238634	0.686097	-6.28342	-0.754652	3.01401	-2.09817	0.041481	0.0704147	-4.62266	-0.185245	3.01401	-0.627459	0.533499
669	NZ_CP008706.1	962644	963489	2.33169		669	NZ_CP008706.1	973225	974205	ABUW_RS04725		669	NZ_CP008706.1	973225	974205	0.224699	-0.616673	-0.154376	0.53723	-0.0552428	-0.0842044	0.493063	0.355331	-1.81099	-1.88294	-1.79038	-1.8561	-3.28645	-2.89224	-2.94817	-1.28394			0.130732	2.93216	0.372789	0.711039	0.929543	-6.75188	0.860844	2.93216	2.44985	0.0182074	0.0346281	-3.92073	0.0558431	2.93216	0.156318	0.876475
670	NZ_CP008706.1	964248	964871	1.3061		670	NZ_CP008706.1	974202	974996	ABUW_RS04730		670	NZ_CP008706.1	974202	974996	0.225773	0.193748	0.63525	0.607402	0.903879	0.197731	0.3982	0.606544	-1.44634	-2.40921	-1.63709	-1.93029	-1.90708	-2.20758	-3.78721	-3.49533			-0.134876	9.49785	-0.487268	0.628411	0.916107	-7.29294	1.49076	9.49785	5.26327	3.72377e-06	2.08664e-05	3.66209	0.400332	9.49785	1.43256	0.158829
671	NZ_CP008706.1	965034	965921	1.23789		671	NZ_CP008706.1	975261	976352	ABUW_RS04735		671	NZ_CP008706.1	975261	976352	-0.330994	-0.035353	-0.272193	-0.178315	-0.485026	-0.0333364	0.143096	0.450405	-0.432022	-0.696241	-0.633249	-0.75477	-1.76854	-0.47521	-1.11729	-1.82348			-0.00291249	8.04348	-0.00718069	0.994302	0.999094	-7.4811	1.63265	8.04348	3.98631	0.000240957	0.000799646	-0.477698	0.445051	8.04348	1.09426	0.279607
672	NZ_CP008706.1	966358	967107	3.28185		672	NZ_CP008706.1	976349	977419	ABUW_RS04740		672	NZ_CP008706.1	976349	977419	-0.148642	-0.109358	-0.2427	-0.290925	-0.0690389	-0.012164	0.358605	0.522416	-0.240896	-0.687368	-0.410294	-0.903033	-0.792624	-1.72784	-0.825159	-1.05402			0.0545081	6.97796	0.111156	0.911982	0.988395	-7.43299	1.21812	6.97796	2.51781	0.0154	0.0302055	-4.37282	0.315805	6.97796	0.646181	0.521413
673	NZ_CP008706.1	967125	968057	3.29557		673	NZ_CP008706.1	980484	981563	serC		673	NZ_CP008706.1	980484	981563	-0.209365	-0.0244967	-0.344869	-0.443383	0.0530263	-0.0335326	-0.110434	-0.0854885	0.879864	0.689998	0.717232	0.803949	1.28767	0.951144	1.2144	1.39565			0.0837679	6.4719	0.18364	0.855113	0.977272	-7.39064	1.19216	6.4719	2.65548	0.0108834	0.0223861	-4.02871	0.391684	6.4719	0.865304	0.391418
674	NZ_CP008706.1	971189	972835	0.0520114		674	NZ_CP008706.1	981621	981767			674	NZ_CP008706.1	981621	981767	-1.94969	-0.78441	-0.770798	0.20773	0.152839	-1.10063	0.377886	-0.382238	-1.15074	-0.667069	-0.728067	-2.32658	-1.52581	0.914387	1.16593	1.46231			-0.110435	4.48981	-0.217331	0.828924	0.969441	-6.98184	0.938655	4.48981	1.92209	0.0608792	0.0981165	-5.18678	-0.0531027	4.48981	-0.10402	0.917612
675	NZ_CP008706.1	973225	974205	0.484631		675	NZ_CP008706.1	981801	982742	ABUW_RS04760		675	NZ_CP008706.1	981801	982742	-0.13711	0.0532705	-0.493466	-0.249883	-0.194072	0.0517784	0.163567	0.178985	0.491133	1.07505	0.559691	0.617363	0.943061	1.66618	1.22971	1.33616			0.0474582	3.12423	0.171746	0.8644	0.980541	-6.90748	0.0154827	3.12423	0.0495236	0.960719	0.967927	-6.74017	0.1729	3.12423	0.623276	0.53622
676	NZ_CP008706.1	974202	974996	0.608018		676	NZ_CP008706.1	984651	985886	ABUW_RS04775		676	NZ_CP008706.1	984651	985886	1.82754	2.08201	2.46948	1.88801	2.17597	1.4494	2.59697	1.91727	2.09089	1.14673	1.61117	1.18341	2.30242	1.65463	2.17378	1.89833			1.11688	5.3024	3.05115	0.00379878	0.0426371	-2.98749	1.81736	5.3024	4.94392	1.08737e-05	5.35846e-05	2.69996	0.914817	5.3024	2.44409	0.0184656
677	NZ_CP008706.1	975261	976352	0.964823		677	NZ_CP008706.1	985879	986565	lolD		677	NZ_CP008706.1	985879	986565	1.91988	2.12667	2.44574	2.05551	2.17669	1.66386	2.64407	1.64654	1.90156	0.903546	1.33117	1.08792	2.76641	1.71009	2.29345	1.85915			-0.299096	6.90885	-2.32809	0.024416	0.166421	-4.87148	-0.205171	6.90885	-1.56977	0.123407	0.176028	-6.18108	-0.219277	6.90885	-1.70097	0.0957847
678	NZ_CP008706.1	976349	977419	1.36569		678	NZ_CP008706.1	986651	989083	ABUW_RS04785		678	NZ_CP008706.1	986651	989083	-0.0503952	0.0378661	0.148764	0.0578111	-0.0085631	0.257084	0.00136867	0.478625	-1.59298	-1.13434	-1.10586	-1.36661	-1.90794	-2.30421	-2.61353	-2.08212			-0.133001	7.56688	-0.86783	0.390048	0.816096	-7.08926	0.369335	7.56688	2.41584	0.0197794	0.0372785	-4.61757	-0.00765714	7.56688	-0.0498941	0.960425
679	NZ_CP008706.1	980484	981563	2.06608		679	NZ_CP008706.1	990156	991172	sppA		679	NZ_CP008706.1	990156	991172	-0.0626304	0.0266097	-0.182913	-0.16266	-0.245182	0.0847238	0.0175664	-0.00581213	0.83094	0.569989	0.66091	0.577619	1.05183	0.793428	0.931873	0.977966			-0.399991	6.67279	-2.60045	0.0125189	0.104371	-4.2656	-0.010256	6.67279	-0.065969	0.947692	0.957625	-7.40382	-0.381781	6.67279	-2.46852	0.0173933
680	NZ_CP008706.1	981621	981767	0.718531		680	NZ_CP008706.1	991191	992000	ABUW_RS04800		680	NZ_CP008706.1	991191	992000	-0.115421	0.122568	0.00561424	-0.141236	-0.206014	-0.445234	-0.170872	-0.474701	0.807606	0.47526	0.687067	0.637141	1.18607	0.794741	1.00717	0.828256			-0.156837	4.04674	-0.833213	0.409084	0.822983	-6.87433	-0.393072	4.04674	-1.81738	0.075758	0.117512	-5.41101	-0.228414	4.04674	-1.18219	0.243281
681	NZ_CP008706.1	981801	982742	2.22362		681	NZ_CP008706.1	992065	992694	ABUW_RS04805		681	NZ_CP008706.1	992065	992694	0.00986176	0.499111	0.213545	-0.0463286	-0.069945	-0.0412891	0.12348	0.0751305	1.73616	1.30623	1.48864	1.66604	2.91026	2.41254	2.57027	2.72629			-1.2516	3.56269	-4.10333	0.00016701	0.00297611	0.248129	-0.572161	3.56269	-1.8544	0.07018	0.110086	-5.25294	-0.921001	3.56269	-3.14806	0.0029018
682	NZ_CP008706.1	984651	985886	2.66982		682	NZ_CP008706.1	992691	993761	purM		682	NZ_CP008706.1	992691	993761	0.0378935	0.27035	0.0679588	-0.183814	-0.105874	-0.0559096	0.0462364	-0.204289	1.1045	1.12736	1.16186	1.38179	1.86781	1.95123	1.8698	2.21379			-1.10895	3.88064	-3.55495	0.000896118	0.0131105	-1.29854	0.577332	3.88064	2.14681	0.0371814	0.0641588	-4.7998	-0.52163	3.88064	-1.80029	0.0784553
683	NZ_CP008706.1	985879	986565	2.58873		683	NZ_CP008706.1	993897	995090	ABUW_RS04815		683	NZ_CP008706.1	993897	995090	-0.168703	-0.443668	-0.211523	-0.255226	0.0333862	-0.161688	-0.242945	-0.112138	-0.790849	-0.893104	-0.80258	-0.930686	-0.708428	-1.03621	-1.15952	-1.26247			-0.780723	6.35153	-3.40265	0.00140221	0.0184994	-2.11527	1.18866	6.35153	5.57299	1.3021e-06	8.22837e-06	4.65792	-0.0581036	6.35153	-0.263952	0.793011
684	NZ_CP008706.1	986651	989083	0.702302		684	NZ_CP008706.1	995111	995809	hda		684	NZ_CP008706.1	995111	995809	-0.0540624	-0.296777	-0.152178	-0.38103	-0.294361	-0.0645525	-0.285175	-0.230944	-0.959436	-1.05805	-1.06038	-1.24761	-3.10031	-3.38749	-1.97796	-2.76528			-0.0706593	5.07552	-0.40889	0.684541	0.924637	-7.36251	-1.2393	5.07552	-6.04036	2.63015e-07	2.06459e-06	6.37063	-0.625336	5.07552	-3.47759	0.00112623
685	NZ_CP008706.1	990156	991172	2.17172		685	NZ_CP008706.1	996126	997979	rbtA		685	NZ_CP008706.1	996126	997979	-0.440273	-0.664535	-0.581553	-0.51675	0.171733	0.397478	-0.175989	0.428313	-2.65312	-2.56799	-2.75851	-2.66866	-2.92349	-3.94499	-4.07313	-3.90156			-0.0138033	6.32523	-0.0675181	0.946466	0.994631	-7.40686	1.24603	6.32523	6.23079	1.3669e-07	1.15756e-06	6.89053	0.35251	6.32523	1.73971	0.0886816
686	NZ_CP008706.1	991191	992000	2.30313		686	NZ_CP008706.1	997995	1000436	ABUW_RS04830		686	NZ_CP008706.1	997995	1000436	-0.236965	-0.240534	-0.428574	-0.0861228	0.0968916	0.132433	-0.137099	0.245226	-2.00699	-2.062	-2.48469	-2.04341	-4.25298	-2.29561	-3.78036	-3.48936			-0.262069	4.89005	-1.31284	0.195831	0.61876	-6.41042	0.702452	4.89005	3.59336	0.000799304	0.00229769	-1.45855	0.0652763	4.89005	0.333335	0.740415
687	NZ_CP008706.1	992065	992694	2.71636		687	NZ_CP008706.1	1000526	1000915	ABUW_RS04835		687	NZ_CP008706.1	1000526	1000915	-0.623291	-0.951876	-0.74803	-1.0702	-0.70902	-0.22896	-0.702954	-0.612709	-1.51102	-1.09884	-2.16205	-1.60055	-2.63183	-2.57279	-2.14914	-2.51789			-0.467052	1.78605	-1.41586	0.163637	0.558638	-5.90725	-1.92698	1.78605	-4.12577	0.000155604	0.00055615	0.696827	-0.527207	1.78605	-1.55234	0.12752
688	NZ_CP008706.1	992691	993761	2.88209		688	NZ_CP008706.1	1000905	1001225	ABUW_RS04840		688	NZ_CP008706.1	1000905	1001225	-0.189071	-0.791499	-0.581077	-0.808465	-0.708004	-0.903443	-0.608761	-1.1331	-1.18883	-0.869468	-1.01218	-1.1345	-4.22977	-3.46477	-4.00046	-3.70933			-0.45771	3.14926	-1.59542	0.117552	0.468384	-5.77653	-0.573814	3.14926	-1.71545	0.0930761	0.139819	-5.38144	-0.619946	3.14926	-2.05898	0.0452552
689	NZ_CP008706.1	993897	995090	2.61059		689	NZ_CP008706.1	1001215	1001829	ABUW_RS04845		689	NZ_CP008706.1	1001215	1001829	-0.380723	-1.02765	-0.870923	-0.709968	-0.558757	-0.909685	-1.02399	-1.36663	-1.36911	-1.11919	-1.19363	-1.32852	-4.66991	-4.30934	-4.42864	-4.66619			0.349235	4.19627	1.70095	0.0957888	0.416594	-5.77739	0.0516071	4.19627	0.220205	0.826698	0.859857	-6.98739	0.267265	4.19627	1.27254	0.209654
690	NZ_CP008706.1	995111	995809	1.96587		690	NZ_CP008706.1	1001989	1002765	ABUW_RS04850		690	NZ_CP008706.1	1001989	1002765	-0.362596	-0.424793	-0.232226	-0.356674	-0.160203	0.418838	0.0425314	0.396552	-0.243658	-0.544455	-0.409623	-0.400567	-0.818355	-1.1962	-0.959886	-0.708302			-0.00507788	6.88476	-0.0289555	0.977027	0.998531	-7.47355	0.568602	6.88476	3.22686	0.0023238	0.00580178	-2.63807	-0.199523	6.88476	-1.12442	0.26674
691	NZ_CP008706.1	996126	997979	1.20296		691	NZ_CP008706.1	1002822	1003793	ABUW_RS04855		691	NZ_CP008706.1	1002822	1003793	-0.233352	-0.113712	-0.335551	-0.237797	-0.0159654	0.422414	0.0861498	0.345285	0.85859	0.56036	0.63067	0.753018	1.5944	0.998484	1.06387	1.27575			0.21427	9.36486	1.00179	0.321753	0.767571	-6.91016	1.53442	9.36486	7.06726	7.70438e-09	9.10958e-08	9.77183	0.690081	9.36486	3.20114	0.00249929
692	NZ_CP008706.1	997995	1000436	0.841774		692	NZ_CP008706.1	1003976	1004164	ABUW_RS04860		692	NZ_CP008706.1	1003976	1004164	0.61622	0.0541322	0.106251	0.386476	-0.680151	-0.730713	-0.113538	-0.315758	0.21355	-1.28373	0.135732	-0.322202	-3.00929	-0.876991	-1.25157	-0.844321			0.180553	9.35767	1.02701	0.309853	0.754563	-6.87611	1.31883	9.35767	7.42735	2.24812e-09	3.11916e-08	11.0006	0.602865	9.35767	3.40713	0.00138407
693	NZ_CP008706.1	1000526	1000915	1.32305		693	NZ_CP008706.1	1004219	1004782	pal		693	NZ_CP008706.1	1004219	1004782	0.366339	0.161828	0.0644608	0.130242	0.388722	0.242825	0.838423	0.118318	0.353772	0.307971	0.178884	0.265347	1.87396	1.88896	1.8433	1.7526			-0.0197415	5.20315	-0.0928927	0.926397	0.991028	-7.32363	0.984626	5.20315	4.71591	2.3146e-05	0.000104102	1.91211	0.39213	5.20315	1.87776	0.0668412
694	NZ_CP008706.1	1000905	1001225	2.11901		694	NZ_CP008706.1	1006184	1007530	tolA		694	NZ_CP008706.1	1006184	1007530	-0.150184	-0.026055	-0.11681	-0.125367	-0.423281	0.148029	0.0260246	0.0134824	0.929879	0.17168	0.541408	0.468012	1.8527	0.810669	1.15348	0.996601			0.0517907	8.83617	0.397315	0.692996	0.926165	-7.33841	0.49238	8.83617	3.80994	0.000415395	0.0012951	-0.959957	0.143904	8.83617	1.1063	0.274419
695	NZ_CP008706.1	1001215	1001829	2.54134		695	NZ_CP008706.1	1007986	1008684	tolQ		695	NZ_CP008706.1	1007986	1008684	-0.31853	-0.238643	-0.397869	-0.393601	-0.236557	-0.150177	-0.0834422	-0.129935	0.594574	0.0796534	0.0849049	0.240104	1.07286	0.519801	0.662956	0.758208			0.212441	7.18397	1.17938	0.244385	0.690402	-6.78017	1.19067	7.18397	6.61576	3.6345e-08	3.59465e-07	8.16517	0.382447	7.18397	2.11797	0.0396805
696	NZ_CP008706.1	1001989	1002765	1.65924		696	NZ_CP008706.1	1008708	1009115	ybgC		696	NZ_CP008706.1	1008708	1009115	-0.431665	-0.468356	-0.789501	-0.462292	-0.537824	0.173862	-0.649804	-0.0389053	-0.437099	0.224426	-0.165047	0.868267	0.744795	1.46674	0.578777	1.86962			0.00598978	5.59324	0.0252013	0.980005	0.998531	-7.38624	0.650877	5.59324	2.71699	0.00928925	0.019632	-3.84011	0.077406	5.59324	0.324	0.747425
697	NZ_CP008706.1	1002822	1003793	2.32877		697	NZ_CP008706.1	1009326	1010660	ABUW_RS04895		697	NZ_CP008706.1	1009326	1010660	-0.00354992	-0.0972509	-0.0596486	0.222401	-0.30863	-0.391003	-0.0256987	-0.200847	-2.97198	-2.25118	-2.21955	-2.35962	-4.30039	-2.47352	-2.28957	-3.28029			0.0524647	4.9999	0.222067	0.825257	0.968164	-7.28445	0.808684	4.9999	3.41782	0.0013416	0.00359544	-1.96583	0.168519	4.9999	0.70975	0.481486
698	NZ_CP008706.1	1003976	1004164	0.96021		698	NZ_CP008706.1	1010866	1011870	ruvB		698	NZ_CP008706.1	1010866	1011870	-0.0675225	0.307276	0.120879	0.068408	-0.427652	-0.294004	-0.107337	-0.398338	1.16788	0.986894	1.22112	1.23954	1.8802	1.66071	1.58091	1.72869			0.153839	6.54439	1.14161	0.259596	0.706048	-6.81917	0.34184	6.54439	2.49412	0.0163305	0.0317089	-4.42985	0.275693	6.54439	2.03964	0.0472257
699	NZ_CP008706.1	1004219	1004782	2.97149		699	NZ_CP008706.1	1011879	1012478	ruvA		699	NZ_CP008706.1	1011879	1012478	-0.0957597	0.146942	-0.121496	0.0804163	-0.23724	-0.109796	-0.184302	-0.241656	0.822318	0.621786	0.739428	0.679588	1.11901	0.834052	0.88525	1.05811			0.174087	3.77843	0.38076	0.705156	0.928147	-7.37053	-4.16103	3.77843	-4.2557	0.000103027	0.000390114	1.00051	-0.552189	3.77843	-1.14718	0.257314
700	NZ_CP008706.1	1006184	1007530	2.08982		700	NZ_CP008706.1	1018175	1019341	ABUW_RS04920		700	NZ_CP008706.1	1018175	1019341	-0.290412	-0.759169	-0.726911	-0.573835	-0.243895	0.180379	-0.140561	0.41349	-1.7053	-1.70817	-1.65508	-1.51056	-1.97699	-2.21397	-2.58185	-2.34674			0.0961393	7.99574	0.30885	0.758847	0.948219	-7.35648	-1.5273	7.99574	-5.05768	7.43521e-06	3.89908e-05	2.94316	-0.295525	7.99574	-0.963218	0.340537
701	NZ_CP008706.1	1007986	1008684	2.47759		701	NZ_CP008706.1	1019736	1020053	ABUW_RS04930		701	NZ_CP008706.1	1019736	1020053	-0.249449	-0.748622	-0.368653	-0.330046	-0.796435	-0.775904	-1.15613	-1.28377	-1.7463	-1.2362	-1.82579	-1.73078	-2.54055	-2.30886	-4.04838	-4.48628			0.236248	7.51793	1.38749	0.172059	0.574367	-6.52035	1.58904	7.51793	9.28548	4.58775e-12	1.37999e-10	17.1291	0.250405	7.51793	1.4657	0.149618
702	NZ_CP008706.1	1008708	1009115	1.957		702	NZ_CP008706.1	1020050	1020850	ABUW_RS04935		702	NZ_CP008706.1	1020050	1020850	0.868694	0.602544	0.389834	0.785087	1.40323	-0.0449121	0.749118	0.673168	0.681376	0.686265	0.772148	-0.0651321	0.308084	-0.262307	-0.267169	-0.548913			-0.124688	4.86401	-0.557633	0.579832	0.900424	-7.10498	0.538529	4.86401	2.38283	0.0214218	0.039993	-4.47472	0.0276725	4.86401	0.123625	0.902157
703	NZ_CP008706.1	1009326	1010660	0.65349		703	NZ_CP008706.1	1021621	1022190	ABUW_RS04945		703	NZ_CP008706.1	1021621	1022190	-0.20543	-0.256252	0.054772	-0.194018	0.00844026	0.0452819	-0.130297	0.0979679	-1.87164	-1.84906	-1.65027	-1.87705	-3.57352	-2.94406	-2.957	-1.87602			-1.67383	8.38822	-9.80635	8.62537e-13	9.00872e-11	18.7889	-0.528861	8.38822	-3.08284	0.00348015	0.00827141	-2.98028	-1.27201	8.38822	-7.42019	2.30372e-09
704	NZ_CP008706.1	1010866	1011870	2.3617		704	NZ_CP008706.1	1022313	1022774	ABUW_RS04950		704	NZ_CP008706.1	1022313	1022774	0.153226	0.0880816	0.0275718	0.137048	-0.0656637	0.494545	0.196874	0.557847	0.169924	0.48253	0.512198	0.375764	1.48537	1.50864	1.39423	1.23617			-0.130051	2.2196	-0.40282	0.68897	0.924962	-6.81405	-1.58107	2.2196	-3.4978	0.00106119	0.00294237	-1.10618	-0.218702	2.2196	-0.651886	0.517759
705	NZ_CP008706.1	1011879	1012478	2.00986		705	NZ_CP008706.1	1022792	1023478	ABUW_RS04955		705	NZ_CP008706.1	1022792	1023478	-0.110043	-0.0221074	0.323275	-0.175339	-0.0187819	0.0074025	0.201798	-0.137456	0.0408929	-0.354408	-0.171901	-0.491334	-0.26325	-1.00442	-0.678793	-0.647254			-0.126692	1.40564	-0.310825	0.757355	0.948219	-6.64023	-1.39225	1.40564	-2.65748	0.0108281	0.0222965	-3.13071	-0.305407	1.40564	-0.708887	0.482017
706	NZ_CP008706.1	1018175	1019341	1.28215		706	NZ_CP008706.1	1023569	1023985	ABUW_RS04960		706	NZ_CP008706.1	1023569	1023985	0.0442329	0.0326434	0.402583	-0.0290882	0.0291591	-0.223189	0.414344	-0.205515	-0.415079	-0.797437	-0.716306	-0.763154	-0.987096	-1.2944	-1.09609	-1.09136			-0.29047	2.52433	-0.710021	0.48132	0.865558	-6.57896	-1.44085	2.52433	-2.67123	0.010453	0.0216905	-3.19512	-0.0344246	2.52433	-0.0859801	0.93186
707	NZ_CP008706.1	1019736	1020053	1.3366		707	NZ_CP008706.1	1024711	1025421	queE		707	NZ_CP008706.1	1024711	1025421	0.0725353	0.29202	0.237447	0.10947	-0.0940598	0.135329	0.220777	-0.0465861	1.02919	0.69825	0.893273	0.984975	1.45629	1.03078	0.89228	1.14089			-0.945122	2.49429	-2.198	0.0330845	0.208721	-4.67045	-1.33025	2.49429	-2.49494	0.0162975	0.0316685	-3.78847	-0.60437	2.49429	-1.43194	0.159006
708	NZ_CP008706.1	1020050	1020850	2.12808		708	NZ_CP008706.1	1025500	1026321	dapD		708	NZ_CP008706.1	1025500	1026321	0.029533	0.372959	0.187968	0.0809307	-0.0658077	-0.0162291	0.0774482	0.000237575	1.3684	1.2099	1.35493	1.43268	2.0008	1.94671	2.0057	2.07077			-0.086499	6.88649	-0.513533	0.610067	0.910347	-7.3347	1.0534	6.88649	6.29669	1.08964e-07	9.53079e-07	7.07766	0.0910386	6.88649	0.539536	0.592152
709	NZ_CP008706.1	1021621	1022190	0.766821		709	NZ_CP008706.1	1026616	1027356	ABUW_RS04980		709	NZ_CP008706.1	1026616	1027356	-0.128442	-0.633576	-0.355769	-0.4406	0.277725	-0.0310847	0.213076	0.0668649	-0.921733	-1.30679	-0.91105	-1.26616	-0.131604	-0.374584	-0.222993	-0.402503			0.484017	5.47815	2.64136	0.0112832	0.0959837	-4.08628	0.275013	5.47815	1.3983	0.168811	0.229227	-6.28631	0.816376	5.47815	4.48163	4.97927e-05
710	NZ_CP008706.1	1022313	1022774	1.90297		710	NZ_CP008706.1	1028440	1029501	ABUW_RS04990		710	NZ_CP008706.1	1028440	1029501	0.37173	0.225678	0.428816	0.19284	-0.190676	-0.321269	-0.289599	-0.702662	2.80107	0.493181	0.95376	0.660267	1.79747	-0.332182	-0.355177	-0.411649			0.542939	6.76719	3.46264	0.00117679	0.0159942	-2.06077	0.550013	6.76719	3.47386	0.00113865	0.00311822	-1.96316	0.859819	6.76719	5.46732	1.8655e-06
711	NZ_CP008706.1	1022792	1023478	1.47685		711	NZ_CP008706.1	1029513	1030397	cysW		711	NZ_CP008706.1	1029513	1030397	0.459892	0.529797	0.619043	0.671571	0.206641	-0.321254	-0.0968249	-0.372893	5.20311	1.44493	2.65009	1.58602	3.91242	0.408782	1.38867	0.778766			0.170286	5.7935	1.00769	0.318939	0.765594	-6.9481	-0.234637	5.7935	-1.30484	0.198519	0.263292	-6.48771	0.435406	5.7935	2.57794	0.0132503
712	NZ_CP008706.1	1023569	1023985	3.19934		712	NZ_CP008706.1	1030394	1031206	cysT		712	NZ_CP008706.1	1030394	1031206	0.573621	0.773761	0.284736	-0.279138	1.19947	-0.0313837	0.0529364	-0.412335	6.34005	1.82254	3.92122	2.40769	6.68816	2.50841	4.25172	2.79019			0.404425	0.174892	0.661259	0.511786	0.872863	-6.22225	-1.1731	0.174892	-1.57071	0.123188	0.175783	-5.0124	0.414638	0.174892	0.67037	0.506015
713	NZ_CP008706.1	1024711	1025421	2.46867		713	NZ_CP008706.1	1031308	1031916	ABUW_RS05005		713	NZ_CP008706.1	1031308	1031916	0.631457	0.755165	0.0191385	-0.796413	1.36822	-0.15611	-0.80587	-0.127543	6.61926	2.39856	4.30328	2.30713	5.90419	1.42525	3.08272	1.60105			0.941744	-0.45869	1.33005	0.190139	0.606126	-5.35555	-0.269789	-0.45869	-0.33516	0.739047	0.789661	-5.97339	1.03934	-0.45869	1.46267	0.150441
714	NZ_CP008706.1	1025500	1026321	2.85703		714	NZ_CP008706.1	1031947	1032954	ABUW_RS05010		714	NZ_CP008706.1	1031947	1032954	0.533894	0.379123	-0.00764978	-0.608931	1.04092	-0.245991	-0.470807	-0.473968	6.28899	2.73221	4.33726	2.13404	5.4452	1.80459	3.50271	1.42341			0.329423	1.31232	0.654977	0.515785	0.874369	-6.3424	-0.515959	1.31232	-0.8658	0.391149	0.467044	-5.96461	0.395568	1.31232	0.774001	0.442939
715	NZ_CP008706.1	1026616	1027356	3.76303		715	NZ_CP008706.1	1033218	1034030	pabC		715	NZ_CP008706.1	1033218	1034030	-0.108242	-0.096627	-0.160175	0.164521	-0.4866	-0.13806	-0.392154	-0.230804	0.696937	0.118308	0.528144	0.54942	-0.321376	-0.777633	-1.19751	-1.29157			0.572349	3.13363	2.16648	0.0355574	0.219083	-4.70063	-0.85677	3.13363	-2.34928	0.0232154	0.0428311	-3.97593	0.290571	3.13363	1.03822	0.304661
716	NZ_CP008706.1	1028440	1029501	1.77228		716	NZ_CP008706.1	1035849	1036265	ABUW_RS05030		716	NZ_CP008706.1	1035849	1036265	-0.229405	-0.086062	0.0736145	-0.0657748	-0.344109	-0.123029	-0.382494	-0.337475	-0.138106	-0.54583	-0.258345	-0.131728	1.097	0.306285	0.196473	0.470079			0.289645	4.46322	1.17936	0.244395	0.690402	-6.51077	-0.536849	4.46322	-1.74818	0.0871873	0.13224	-5.42929	0.178706	4.46322	0.710171	0.481228
717	NZ_CP008706.1	1029513	1030397	1.73318		717	NZ_CP008706.1	1036320	1037963	nadB		717	NZ_CP008706.1	1036320	1037963	-0.105977	0.00376319	-0.200976	-0.189742	-0.21169	-0.308774	-0.172943	-0.365658	0.558463	0.999356	0.607774	0.973855	1.00816	1.51681	0.914433	1.58161			0.68122	2.4252	1.69864	0.0962263	0.416594	-5.21375	-0.033224	2.4252	-0.0700857	0.944433	0.955102	-6.3931	0.49538	2.4252	1.19324	0.238971
718	NZ_CP008706.1	1030394	1031206	2.07524		718	NZ_CP008706.1	1038179	1039570	ABUW_RS05040		718	NZ_CP008706.1	1038179	1039570	-0.071758	0.285691	-0.214404	-0.0178364	-0.0550219	0.0517076	0.392904	-0.183314	1.40373	1.34129	1.44945	1.00038	1.81328	1.76208	1.95691	1.57504			0.514585	2.73887	1.43187	0.159024	0.553638	-5.72051	-0.629726	2.73887	-1.37854	0.174787	0.236092	-5.50983	0.467832	2.73887	1.27944	0.207237
719	NZ_CP008706.1	1031308	1031916	2.14323		719	NZ_CP008706.1	1043403	1044095	rnc		719	NZ_CP008706.1	1043403	1044095	-0.173731	0.139642	0.00726441	-0.0670197	0.24479	0.84133	0.733855	0.576484	-0.154686	-0.745616	-0.452933	-0.296102	0.663486	-0.282886	-1.10576	0.23718			0.275055	-0.132081	0.356047	0.723454	0.932209	-6.16685	-0.994419	-0.132081	-1.11401	0.271134	0.34488	-5.44436	0.573669	-0.132081	0.751453	0.456255
720	NZ_CP008706.1	1031947	1032954	2.21633		720	NZ_CP008706.1	1044107	1045129	ABUW_RS05070		720	NZ_CP008706.1	1044107	1045129	-0.0898534	-0.147818	-0.105654	-0.222113	0.0218286	-0.131792	-0.134227	-0.14048	-0.153673	-0.253227	-0.403816	-0.33899	-0.656495	-0.741948	-1.14547	-0.939045			-0.223492	4.29351	-0.752985	0.455343	0.852032	-7.06224	-1.25041	4.29351	-3.30213	0.00187477	0.00481828	-2.09451	-0.180617	4.29351	-0.599534	0.551795
721	NZ_CP008706.1	1033218	1034030	1.55622		721	NZ_CP008706.1	1046085	1046810	pdxJ		721	NZ_CP008706.1	1046085	1046810	0.18321	0.572929	0.460955	0.27677	-0.159062	-0.0580707	-0.152703	-0.0783788	1.22375	1.20959	1.20934	1.31106	1.01299	0.957722	0.888715	1.1984			-0.277414	2.39911	-0.862134	0.393142	0.818048	-6.4204	0.210313	2.39911	0.627583	0.533419	0.605024	-6.49618	-0.0557259	2.39911	-0.176478	0.860703
722	NZ_CP008706.1	1035849	1036265	1.47111		722	NZ_CP008706.1	1046817	1047461	ABUW_RS05090		722	NZ_CP008706.1	1046817	1047461	0.0291281	0.413744	0.182197	0.0546372	0.121763	0.381959	0.132423	-0.0315036	1.03631	0.609381	0.940621	1.08289	1.809	1.67067	1.84595	1.89379			0.129496	3.94435	0.426237	0.671948	0.924637	-6.97151	0.869172	3.94435	2.85105	0.0065326	0.0144571	-3.21341	0.591564	3.94435	2.01884	0.0494287
723	NZ_CP008706.1	1036320	1037963	1.94913		723	NZ_CP008706.1	1048955	1049434	ABUW_RS05105		723	NZ_CP008706.1	1048955	1049434	0.199266	0.0601048	0.287167	-0.193385	0.863678	0.342977	0.750211	0.276315	-3.09829	-2.69839	-3.39856	-3.20618	-4.667	-3.23247	-3.38959	-2.83896			-0.66364	-1.44947	-0.697125	0.489276	0.866955	-5.80065	1.42753	-1.44947	1.62803	0.110435	0.160925	-4.81157	-0.349468	-1.44947	-0.369787	0.713259
724	NZ_CP008706.1	1038179	1039570	2.15144		724	NZ_CP008706.1	1050534	1051769	ABUW_RS05120		724	NZ_CP008706.1	1050534	1051769	0.0644677	0.128763	-0.013052	-0.393798	-0.476699	-0.255396	-0.166643	-0.524036	1.06345	1.01149	0.848868	1.01145	1.34023	1.32895	1.03774	1.44571			0.667806	-0.126755	1.26375	0.212767	0.649354	-5.59413	-3.39523	-0.126755	-4.51736	4.43347e-05	0.00018481	1.98808	-0.102313	-0.126755	-0.179338	0.85847
725	NZ_CP008706.1	1043403	1044095	1.49848		725	NZ_CP008706.1	1052191	1053627	ABUW_RS05130		725	NZ_CP008706.1	1052191	1053627	-0.810856	-0.135252	-0.119421	-0.353439	-0.32436	0.134058	-0.519624	-0.0755306	-2.33842	-2.27685	-2.24145	-2.02346	-1.96968	-2.39833	-3.71782	-3.66179			1.0104	0.625017	1.19977	0.236446	0.683349	-5.50853	0.435436	0.625017	0.475123	0.636976	0.700096	-5.95666	1.987	0.625017	2.5029	0.0159799
726	NZ_CP008706.1	1044107	1045129	2.55584		726	NZ_CP008706.1	1053802	1054593	ABUW_RS05135		726	NZ_CP008706.1	1053802	1054593	-0.0662404	-0.601012	-0.598281	-0.706248	-0.70672	-1.11872	-1.03732	-0.898794	-2.17938	-1.02843	-1.25694	-1.50001	-4.40663	-2.45886	-2.69182	-3.09249			0.571119	2.9369	2.03914	0.047278	0.268934	-4.90152	-1.21157	2.9369	-3.00515	0.00431031	0.010029	-2.39013	0.106218	2.9369	0.350038	0.727928
727	NZ_CP008706.1	1046085	1046810	2.14445		727	NZ_CP008706.1	1054773	1056794	uvrB		727	NZ_CP008706.1	1054773	1056794	0.207178	-0.339322	-0.239913	-0.281804	0.136982	-0.0787799	0.370296	0.129537	-0.813498	0.0040493	-0.422585	-0.290502	-1.28013	-0.76839	-1.20894	-0.910832			0.525909	1.22534	1.2577	0.214928	0.653297	-5.74019	-0.535424	1.22534	-1.07396	0.288513	0.362933	-5.72623	-0.136772	1.22534	-0.301082	0.764725
728	NZ_CP008706.1	1046817	1047461	1.80856		728	NZ_CP008706.1	1057584	1058531	rarD		728	NZ_CP008706.1	1057584	1058531	-0.102932	-0.59503	-0.329347	-0.224779	-0.546179	0.383565	0.0408026	0.729605	-0.801151	-0.501929	-0.669184	-0.752296	-2.49906	-0.342969	-1.18779	-1.04296			0.316754	1.44648	0.884882	0.380879	0.809225	-6.12382	-0.61987	1.44648	-1.46553	0.149663	0.207191	-5.256	-0.400384	1.44648	-1.02021	0.313029
729	NZ_CP008706.1	1048955	1049434	1.17261		729	NZ_CP008706.1	1060355	1061089	ABUW_RS05160		729	NZ_CP008706.1	1060355	1061089	-0.780643	-0.916297	-0.407561	-0.53774	-0.366113	-0.570408	-0.755132	-0.285044	-3.09659	-3.71833	-3.50173	-3.42487	-3.54839	-4.47908	-3.82969	-5.5513			0.18609	-0.099707	0.290539	0.772726	0.952733	-6.21349	-1.55244	-0.099707	-2.02529	0.0487361	0.0807262	-4.1393	0.27103	-0.099707	0.422444	0.674694
730	NZ_CP008706.1	1050534	1051769	2.57783		730	NZ_CP008706.1	1061122	1061775	ABUW_RS05165		730	NZ_CP008706.1	1061122	1061775	-0.15844	-0.4874	0.0307883	-0.669633	-0.65427	0.0143289	-0.247194	0.0787964	-3.28073	-3.12237	-2.58188	-2.63549	-4.56076	-4.47508	-4.11601	-3.52267			-0.168313	-0.486962	-0.208549	0.835733	0.972313	-6.07251	0.945333	-0.486962	1.19698	0.237522	0.307112	-5.37601	1.00609	-0.486962	1.32856	0.190627
731	NZ_CP008706.1	1052191	1053627	0.794167		731	NZ_CP008706.1	1061940	1063160	cgtA		731	NZ_CP008706.1	1061940	1063160	-0.0193113	0.180267	0.204278	0.0676121	0.0719551	-0.0240764	0.240078	0.329682	0.664311	0.51776	0.643992	0.787119	1.05611	0.79329	0.95078	0.972456			1.23928	2.2732	2.4619	0.0176782	0.134555	-3.7823	0.0885262	2.2732	0.142859	0.887033	0.910523	-6.36582	1.32059	2.2732	2.61867	0.0119541
732	NZ_CP008706.1	1053802	1054593	1.68677		732	NZ_CP008706.1	1063176	1064309	ABUW_RS05175		732	NZ_CP008706.1	1063176	1064309	0.194911	0.461381	0.524168	0.169603	0.00498887	-0.39613	0.0831438	-0.236798	1.11409	0.704827	0.997839	1.11308	1.15967	0.88698	1.06995	1.19784			0.9565	2.27071	2.16566	0.0356233	0.219083	-4.27526	0.694645	2.27071	1.42003	0.162424	0.221756	-5.36864	1.38091	2.27071	3.24187	0.00222685
733	NZ_CP008706.1	1054773	1056794	2.57932		733	NZ_CP008706.1	1068477	1069178	ABUW_RS05200		733	NZ_CP008706.1	1068477	1069178	0.0596189	-0.647562	-0.781652	-0.0634114	0.118585	0.164515	0.020302	-0.591236	-1.45301	-1.84256	-2.01796	-1.167	-2.12845	-3.95117	-1.35003	-2.37878			0.849962	1.13858	1.41635	0.163494	0.558638	-5.42855	0.215932	1.13858	0.320702	0.749907	0.799447	-6.18447	1.06802	1.13858	1.7967	0.0790338
734	NZ_CP008706.1	1057584	1058531	0.804209		734	NZ_CP008706.1	1069515	1070651	ABUW_RS05205		734	NZ_CP008706.1	1069515	1070651	-0.366786	-0.67887	-0.535716	-0.424909	-0.180545	0.492036	0.278688	0.430601	-1.8968	-1.62982	-1.87497	-2.3391	-4.12209	-3.64213	-4.14515	-3.52798			0.85161	2.5291	2.02556	0.0487071	0.272934	-4.67092	0.0664186	2.5291	0.132084	0.895501	0.917962	-6.40107	1.08921	2.5291	2.61965	0.0119243
735	NZ_CP008706.1	1060355	1061089	1.14124		735	NZ_CP008706.1	1070654	1071790	wecB		735	NZ_CP008706.1	1070654	1071790	-0.492628	-0.705649	-0.498857	-0.56168	0.162363	0.506334	0.358938	0.5188	-1.97051	-1.91016	-1.86244	-2.28593	-1.43224	-1.56815	-1.73399	-1.78022			0.968378	-0.479219	1.02597	0.310336	0.75525	-5.58729	1.69928	-0.479219	1.79383	0.0794966	0.122403	-4.53615	1.32837	-0.479219	1.41855	0.162852
736	NZ_CP008706.1	1061122	1061775	0.630095		736	NZ_CP008706.1	1071798	1072703	ABUW_RS05215		736	NZ_CP008706.1	1071798	1072703	-0.769308	-1.07123	-0.752529	-0.611654	-0.616209	0.198331	-0.316873	-0.00319715	-2.59867	-2.19601	-2.31748	-2.38987	-1.80662	-1.89844	-1.96509	-1.81216			0.960592	0.340476	1.23169	0.224403	0.670179	-5.50382	0.631065	0.340476	0.753394	0.4551	0.530104	-5.83757	1.65453	0.340476	2.19786	0.033095
737	NZ_CP008706.1	1061940	1063160	2.66976		737	NZ_CP008706.1	1072681	1074525	ABUW_RS05220		737	NZ_CP008706.1	1072681	1074525	-1.40189	-2.15151	-1.85335	-1.66165	-0.735998	0.521892	-0.416582	0.0645616	-2.7253	-2.92377	-2.67261	-2.86116	-1.93021	-2.54001	-2.52769	-2.28988			1.51351	-1.58892	1.73214	0.0900335	0.400917	-4.70435	-0.593464	-1.58892	-0.572654	0.569702	0.639021	-5.74478	1.41542	-1.58892	1.60651	0.11509
738	NZ_CP008706.1	1063176	1064309	2.71414		738	NZ_CP008706.1	1074526	1075776	ABUW_RS05225		738	NZ_CP008706.1	1074526	1075776	-1.46393	-2.20057	-2.21164	-1.80559	-1.02284	0.478262	-0.834751	-0.029211	-2.67921	-2.79825	-2.6845	-2.67507	-1.78657	-1.7529	-1.633	-2.24321			-0.0884911	5.59709	-0.387118	0.700476	0.927391	-7.29903	0.356958	5.59709	1.52147	0.135071	0.19007	-6.1415	0.211378	5.59709	0.931654	0.35644
739	NZ_CP008706.1	1068477	1069178	0.527933		739	NZ_CP008706.1	1075763	1076659	ABUW_RS05230		739	NZ_CP008706.1	1075763	1076659	-1.87937	-2.65425	-2.40094	-2.41973	-1.52398	-0.0739184	-1.19764	-0.0893166	-4.20705	-4.19102	-4.27245	-4.33296	-5.11272	-3.26741	-4.06008	-3.61901			-0.0849828	0.333693	-0.179573	0.858286	0.977804	-6.44504	-0.45643	0.333693	-0.865104	0.391527	0.467198	-5.93088	-0.314395	0.333693	-0.64066	0.524962
740	NZ_CP008706.1	1069515	1070651	1.14812		740	NZ_CP008706.1	1076659	1077399	ABUW_RS05235		740	NZ_CP008706.1	1076659	1077399	-2.07121	-2.64815	-2.31663	-2.0172	-1.4568	-0.0998025	-1.21165	-0.336344	-2.91139	-3.50156	-2.81911	-3.60384	-3.74404	-2.78687	-2.64388	-4.91821			-0.38665	-0.458325	-0.88058	0.38318	0.80954	-5.82831	-1.18784	-0.458325	-2.41919	0.0196193	0.0370697	-3.39392	0.549979	-0.458325	1.32334	0.192342
741	NZ_CP008706.1	1070654	1071790	1.60308		741	NZ_CP008706.1	1077594	1079036	ABUW_RS05240		741	NZ_CP008706.1	1077594	1079036	-0.449285	-0.74531	-0.574325	-0.716523	-0.248848	-0.380847	-0.637403	-0.302477	-2.39058	-2.04114	-2.09864	-3.02173	-3.33719	-3.38713	-2.97708	-4.46735			0.0103128	0.541192	0.0172372	0.986323	0.998778	-6.41407	-1.08851	0.541192	-1.54912	0.128291	0.182097	-5.05532	-0.655117	0.541192	-1.01742	0.314341
742	NZ_CP008706.1	1071798	1072703	1.58683		742	NZ_CP008706.1	1079141	1079623	ABUW_RS05245		742	NZ_CP008706.1	1079141	1079623	0.0817621	0.475129	0.0365676	0.0704783	-0.123994	-0.178447	-0.0402505	-0.246015	1.41439	1.33806	1.2718	1.28634	1.84841	1.69025	1.55619	1.64286			0.742937	-1.38289	0.86132	0.393585	0.818314	-5.76559	-0.224313	-1.38289	-0.233073	0.816752	0.852815	-5.93804	-0.512344	-1.38289	-0.542496	0.590128
743	NZ_CP008706.1	1072681	1074525	1.62505		743	NZ_CP008706.1	1079759	1081045	ABUW_RS05250		743	NZ_CP008706.1	1079759	1081045	-0.232929	-0.414674	-0.222129	-0.37215	-0.435285	-0.46006	-0.178113	-0.449236	-0.61147	-1.07411	-0.798949	-1.10865	-0.962376	-1.31034	-1.32543	-1.13451			-0.465141	1.75875	-1.07699	0.28717	0.736544	-6.08507	-0.964791	1.75875	-1.89436	0.0645524	0.102993	-4.72155	-0.38807	1.75875	-0.899294	0.373238
744	NZ_CP008706.1	1074526	1075776	1.73046		744	NZ_CP008706.1	1084741	1086978	ABUW_RS05265		744	NZ_CP008706.1	1084741	1086978	0.109695	0.484443	0.097236	0.0583555	-0.0169013	-0.114645	0.100452	-0.208952	1.55853	1.62287	1.55515	1.6277	2.57012	2.69994	2.50884	2.6336			-0.13291	3.52014	-0.567938	0.572873	0.89932	-6.85078	-0.526337	3.52014	-1.87319	0.0674837	0.106607	-5.06944	-0.233968	3.52014	-0.962072	0.341106
745	NZ_CP008706.1	1075763	1076659	1.30245		745	NZ_CP008706.1	1088085	1089341	icd		745	NZ_CP008706.1	1088085	1089341	-0.328474	-0.276994	-0.615333	-0.394432	-0.441458	-0.165736	-0.369115	-0.262392	0.0796219	0.353278	0.202604	0.260759	0.17421	1.03391	0.843701	0.895761			0.137806	1.98929	0.369225	0.713675	0.930773	-6.62491	-0.95987	1.98929	-2.04451	0.0467229	0.0779406	-4.42335	0.224213	1.98929	0.598293	0.552615
746	NZ_CP008706.1	1076659	1077399	1.47531		746	NZ_CP008706.1	1089934	1090344	ABUW_RS05285		746	NZ_CP008706.1	1089934	1090344	-0.313447	-0.299446	-0.525101	-0.397659	-0.816238	-0.716657	-0.672328	-0.653349	-3.16329	-1.91881	-2.62724	-1.128	-3.52627	-3.52452	-1.83804	-3.25846			-0.526962	1.08997	-0.947311	0.348492	0.793048	-6.01446	-0.556513	1.08997	-0.929512	0.357536	0.432958	-5.90442	-0.475745	1.08997	-0.851149	0.399151
747	NZ_CP008706.1	1077594	1079036	0.562728		747	NZ_CP008706.1	1090692	1091852	ABUW_RS05290		747	NZ_CP008706.1	1090692	1091852	0.673123	-0.354576	0.147878	0.383367	0.0324419	0.236945	-0.0816748	-1.01099	-2.24418	-1.05819	-1.21905	-1.47339	-2.05005	-0.496554	-1.8583	-2.33123			-0.184305	3.44838	-0.72931	0.469555	0.864184	-6.7904	-0.276004	3.44838	-0.95293	0.345668	0.420755	-6.40985	-0.610173	3.44838	-2.21761	0.031624
748	NZ_CP008706.1	1079141	1079623	3.43212		748	NZ_CP008706.1	1098346	1098729	ABUW_RS05315		748	NZ_CP008706.1	1098346	1098729	-0.132663	0.205723	-0.0450972	0.481907	0.286098	0.494478	0.341931	1.14122	0.784755	1.01365	0.934436	1.27548	2.93989	2.84267	3.10707	2.7078			0.168855	4.38592	0.652617	0.517292	0.874558	-6.96809	0.106572	4.38592	0.370255	0.712913	0.766749	-6.94896	-0.0967211	4.38592	-0.356988	0.722753
749	NZ_CP008706.1	1079759	1081045	1.98009		749	NZ_CP008706.1	1098833	1099465	ABUW_RS05320		749	NZ_CP008706.1	1098833	1099465	0.237744	-0.275447	-0.0616916	-0.108672	-0.207927	-0.277302	-0.378319	-0.00979871	-1.05838	-0.740348	-1.08026	-0.922253	-1.82361	-0.772552	-1.76153	-1.07571			-0.268959	-0.920224	-0.414465	0.680484	0.924637	-6.10153	-1.02546	-0.920224	-1.42284	0.161614	0.220809	-5.07555	0.457057	-0.920224	0.735066	0.466077
750	NZ_CP008706.1	1084741	1086978	3.25018		750	NZ_CP008706.1	1099501	1100964	ABUW_RS05325		750	NZ_CP008706.1	1099501	1100964	-0.00127973	-0.424741	0.0423712	-0.182728	-0.454568	-0.456146	-0.0991505	-0.487422	-1.34819	-1.06423	-1.16947	-1.35952	-2.71214	-1.89631	-2.17932	-2.92881			-0.731021	-0.18441	-1.08318	0.284443	0.73293	-5.77152	-2.59381	-0.18441	-3.08992	0.00341252	0.00813638	-1.89996	-0.527308	-0.18441	-0.784598	0.436761
751	NZ_CP008706.1	1088085	1089341	1.93879		751	NZ_CP008706.1	1101130	1101513	ABUW_RS05330		751	NZ_CP008706.1	1101130	1101513	-0.186031	-1.29965	-0.391057	-0.525211	-1.22304	-1.20049	-1.47004	-1.41075	-3.34411	-2.69152	-2.51616	-1.7611	-4.63774	-3.74586	-4.58496	-4.9418			0.206192	-1.21221	0.257474	0.797975	0.958663	-6.14626	-1.52287	-1.21221	-1.61153	0.113991	0.165039	-4.76029	-1.05593	-1.21221	-1.20975	0.232631
752	NZ_CP008706.1	1089934	1090344	0.975917		752	NZ_CP008706.1	1101636	1102601	cas1f		752	NZ_CP008706.1	1101636	1102601	-1.14676	-0.879388	-1.65139	-1.06803	-1.43085	-0.313893	-1.45407	-1.03545	-0.0267304	-0.117475	-0.162965	0.144475	0.317401	0.949656	0.693769	0.574278			-0.101452	1.30981	-0.110808	0.912257	0.988395	-6.29443	1.65192	1.30981	1.96161	0.0559523	0.0913111	-4.49811	0.840626	1.30981	0.982024	0.331289
753	NZ_CP008706.1	1090692	1091852	-0.0108986		753	NZ_CP008706.1	1102598	1105972	cas3f		753	NZ_CP008706.1	1102598	1105972	-0.987891	-0.597151	-1.22205	-0.85367	-1.13455	-0.313333	-0.998634	-0.42888	0.17178	-0.0986265	0.0521572	-0.18076	-0.551254	-0.734687	0.0508975	-0.441983			-0.381032	1.3106	-0.619228	0.538859	0.885813	-6.25356	-0.666214	1.3106	-0.984288	0.330187	0.405587	-5.82007	0.48871	1.3106	0.862618	0.392878
754	NZ_CP008706.1	1098346	1098729	1.91179		754	NZ_CP008706.1	1105988	1107238	csy1		754	NZ_CP008706.1	1105988	1107238	-1.02282	-0.609819	-0.932351	-0.891055	-0.583058	0.149568	-0.45804	-0.150772	-0.0199378	0.0852234	0.0261037	-0.237322	-0.879365	-0.929821	-0.974519	-1.4713			-0.169057	1.62831	-0.40571	0.68686	0.924637	-6.55692	-0.127677	1.62831	-0.279861	0.780854	0.823104	-6.45303	0.0723189	1.62831	0.176078	0.861015
755	NZ_CP008706.1	1098833	1099465	1.21844		755	NZ_CP008706.1	1107238	1108122	csy2		755	NZ_CP008706.1	1107238	1108122	-0.896051	-0.402788	-1.08564	-0.667423	-0.40979	-0.0543408	-0.610374	-0.145815	-0.0551192	0.0914983	-0.0777071	-0.13436	-1.16439	-0.603451	-1.51872	-0.679021			-0.619446	-1.81247	-0.649804	0.519091	0.876024	-5.87283	-1.30621	-1.81247	-1.24638	0.219014	0.285637	-5.20554	-1.44657	-1.81247	-1.4298	0.159615
756	NZ_CP008706.1	1099501	1100964	1.65876		756	NZ_CP008706.1	1109165	1109776	cas6f		756	NZ_CP008706.1	1109165	1109776	-0.488537	-0.275812	-0.675858	-0.320585	-0.608981	-0.366425	-0.818905	-0.171931	0.335044	0.168778	0.318421	0.471419	1.31734	1.31714	1.64065	1.11047			-0.40866	0.871206	-0.84112	0.404686	0.822591	-6.28953	-3.16034	0.871206	-4.43962	5.70532e-05	0.00023184	1.76043	-0.137592	0.871206	-0.287675	0.774904
757	NZ_CP008706.1	1101130	1101513	0.958585		757	NZ_CP008706.1	1113814	1115112	hemL		757	NZ_CP008706.1	1113814	1115112	0.120681	0.229778	0.127749	0.13819	0.0318763	-0.107658	-0.220147	-0.0217984	0.884001	0.89655	0.921083	0.935957	1.21408	1.18476	1.1186	1.13613			0.00989278	0.923664	0.019481	0.984543	0.998531	-6.46196	-1.28198	0.923664	-2.09772	0.0415223	0.0704229	-4.16469	-0.190848	0.923664	-0.361506	0.719397
758	NZ_CP008706.1	1101636	1102601	0.968322		758	NZ_CP008706.1	1115174	1115878	ABUW_RS05375		758	NZ_CP008706.1	1115174	1115878	0.34563	-0.00959005	-0.134628	0.0323339	-0.497008	-0.642871	-0.488878	-0.892879	-0.365434	-0.163296	-0.369876	-0.202403	-1.56852	-1.70617	-1.90415	-1.90087			-0.135426	3.96128	-0.612696	0.543132	0.886529	-7.03741	-0.446999	3.96128	-1.73382	0.0897319	0.135553	-5.53993	-0.560961	3.96128	-2.36231	0.0225033
759	NZ_CP008706.1	1102598	1105972	1.14975		759	NZ_CP008706.1	1116011	1116649	ABUW_RS05380		759	NZ_CP008706.1	1116011	1116649	0.091074	-0.377093	0.172621	-0.170088	-0.61849	-0.658299	-0.434408	-0.786992	-0.227776	-0.241669	0.0361919	0.0612806	-1.3566	-1.70153	-1.08079	-1.08725			-0.363754	4.87783	-1.97101	0.0548326	0.293698	-5.48029	-0.769755	4.87783	-3.67262	0.000630261	0.00187039	-1.19439	-0.362236	4.87783	-1.93386	0.0593745
760	NZ_CP008706.1	1105988	1107238	1.19476		760	NZ_CP008706.1	1119689	1120705	ABUW_RS05390		760	NZ_CP008706.1	1119689	1120705	-0.447797	-0.625768	-1.06738	-0.537039	-0.67194	-0.213209	-0.805704	-0.399601	-0.266299	-0.51751	-0.489858	-0.512201	-2.79319	-1.52907	-1.40437	-1.82398			-1.30252	-1.4325	-1.73509	0.089505	0.400642	-4.71677	-0.248436	-1.4325	-0.337864	0.737022	0.788394	-6.04337	-1.24495	-1.4325	-1.6399	0.107932
761	NZ_CP008706.1	1107238	1108122	1.38918		761	NZ_CP008706.1	1120872	1121567	fabR		761	NZ_CP008706.1	1120872	1121567	-0.479963	-0.570493	-0.544767	-0.619739	-0.423555	-0.342711	-0.905044	-0.463722	-0.934112	-1.04016	-1.19645	-0.886653	-1.16893	-1.89664	-2.45555	-1.63352			-0.781752	-0.159921	-0.931814	0.356358	0.796689	-5.73932	1.60039	-0.159921	2.13208	0.0384405	0.0660888	-4.08689	-0.160392	-0.159921	-0.196858	0.844817
762	NZ_CP008706.1	1109165	1109776	2.1467		762	NZ_CP008706.1	1121708	1122778	ABUW_RS05400		762	NZ_CP008706.1	1121708	1122778	-1.35603	-1.83061	-1.24232	-1.56086	-0.85508	-0.573489	-1.39378	-1.0377	-4.23648	-2.08112	-3.36391	-1.23365	-4.05844	-2.09148	-3.20804	-1.21817			0.333439	1.65952	0.617602	0.539921	0.886529	-6.33058	0.310948	1.65952	0.526656	0.600994	0.667377	-6.23782	0.433427	1.65952	0.800479	0.427599
763	NZ_CP008706.1	1113814	1115112	2.32459		763	NZ_CP008706.1	1122791	1123885	ABUW_RS05405		763	NZ_CP008706.1	1122791	1123885	-1.28285	-1.50316	-1.18874	-1.33317	-0.85328	-0.296568	-1.19018	-0.673688	-2.43911	-0.797614	-1.55335	-0.409848	-1.71752	-0.179009	-0.920424	0.286809			-0.234305	2.1728	-0.451731	0.653612	0.924637	-6.55856	0.432679	2.1728	0.820547	0.416189	0.490709	-6.25098	0.306142	2.1728	0.620841	0.537807
764	NZ_CP008706.1	1115174	1115878	1.64576		764	NZ_CP008706.1	1123919	1124383	ABUW_RS05410		764	NZ_CP008706.1	1123919	1124383	0.819288	0.635883	1.47669	0.918146	0.826148	0.529077	0.682608	0.533316	-3.00073	-1.00871	-1.34285	-0.66881	-2.27364	-1.32368	-2.65383	-0.959888			-0.01431	5.01127	-0.0487567	0.961327	0.995549	-7.23771	0.343744	5.01127	1.12036	0.268446	0.341923	-6.50673	0.0201157	5.01127	0.0676367	0.946372
765	NZ_CP008706.1	1116011	1116649	1.85537		765	NZ_CP008706.1	1124504	1125136	ABUW_RS05415		765	NZ_CP008706.1	1124504	1125136	2.93923	2.46923	3.30959	3.40131	2.36427	1.79429	2.21185	2.21742	-1.09197	-0.73911	-0.263697	-0.485735	-1.20958	-0.209587	-0.00509827	-0.191417			0.430919	-0.195191	0.643758	0.522969	0.878988	-6.13842	-2.5474	-0.195191	-2.85786	0.00641522	0.014214	-2.41782	0.935998	-0.195191	1.44525	0.155251
766	NZ_CP008706.1	1119689	1120705	1.22036		766	NZ_CP008706.1	1125192	1125893	ABUW_RS05420		766	NZ_CP008706.1	1125192	1125893	4.39858	3.86411	4.35331	4.08092	4.90253	3.8573	4.59219	3.96548	3.22182	2.31503	2.70748	1.92569	2.98954	2.07708	2.51412	1.75519			0.150795	2.81398	0.512506	0.61078	0.910347	-6.77751	-0.602452	2.81398	-1.63328	0.109323	0.159757	-5.32679	-0.269957	2.81398	-0.843239	0.403513
767	NZ_CP008706.1	1120872	1121567	1.71497		767	NZ_CP008706.1	1129545	1130975	ABUW_RS05435		767	NZ_CP008706.1	1129545	1130975	-0.230915	-0.868276	-0.255618	-0.457835	-0.773553	-2.01461	-1.99321	-1.37535	-1.45135	-1.43823	-1.33218	-1.39735	-4.38421	-4.58946	-4.94457	-4.46171			0.0510476	5.0002	0.312563	0.756043	0.948219	-7.2597	-0.0867292	5.0002	-0.481606	0.632397	0.695878	-7.03528	-0.0968835	5.0002	-0.576048	0.567426
768	NZ_CP008706.1	1121708	1122778	3.08311		768	NZ_CP008706.1	1131668	1133389	ABUW_RS05445		768	NZ_CP008706.1	1131668	1133389	-0.371607	0.179083	0.314699	0.178217	-0.75314	-2.58869	-2.56984	-1.3853	-1.67	-1.00239	-1.98579	-1.73143	-6.88863	-7.09448	-5.87038	-5.98476			0.154738	-0.571713	0.158764	0.874558	0.983872	-6.15652	0.277779	-0.571713	0.27313	0.785991	0.827591	-6.03536	-0.394217	-0.571713	-0.383477	0.703155
769	NZ_CP008706.1	1122791	1123885	3.0489		769	NZ_CP008706.1	1133530	1134909	ABUW_RS05450		769	NZ_CP008706.1	1133530	1134909	0.618553	0.147621	0.680225	0.920194	-0.659429	-1.41626	-1.69598	-0.557141	-0.575444	-0.602087	-1.60092	-0.0570378	-5.07632	-4.29244	-5.46833	-5.69234			-1.22498	0.81799	-1.89676	0.0642275	0.321994	-4.63573	-0.253565	0.81799	-0.400317	0.690799	0.747641	-6.23201	-0.0912221	0.81799	-0.156486	0.876343
770	NZ_CP008706.1	1123919	1124383	1.14339		770	NZ_CP008706.1	1135365	1136396	ABUW_RS05455		770	NZ_CP008706.1	1135365	1136396	0.967238	1.59773	1.92936	1.19494	1.30441	1.45014	1.83754	1.08844	0.772726	1.19749	0.796943	0.980311	1.10314	1.03879	1.58759	1.58041			-0.455768	-0.208786	-0.704174	0.484918	0.865558	-6.04172	-1.32188	-0.208786	-1.80418	0.0778355	0.120387	-4.5829	0.112883	-0.208786	0.181024	0.857154
771	NZ_CP008706.1	1124504	1125136	1.60929		771	NZ_CP008706.1	1136497	1137876	pstC		771	NZ_CP008706.1	1136497	1137876	0.615487	0.976057	1.39294	0.866764	0.82708	0.335719	0.874017	0.366003	0.812626	0.92792	0.972693	1.0248	0.903023	0.66358	0.597943	0.793646			0.187558	4.51225	1.16385	0.25056	0.698284	-6.59032	-0.701794	4.51225	-3.47969	0.00111929	0.00307417	-1.55339	0.0441347	4.51225	0.26605	0.791405
772	NZ_CP008706.1	1125192	1125893	3.33919		772	NZ_CP008706.1	1137900	1139270	pstA		772	NZ_CP008706.1	1137900	1139270	0.41271	0.807857	1.19446	0.696324	0.527267	0.345665	0.907227	0.29732	0.295143	0.287821	0.289317	0.34752	0.209427	-0.0857548	-0.341792	-0.114176			-0.372336	-0.298599	-0.628978	0.532513	0.883962	-6.16016	-3.27644	-0.298599	-4.11853	0.0001592	0.000565776	0.849375	-0.543289	-0.298599	-0.900867	0.372409
773	NZ_CP008706.1	1129545	1130975	1.71342		773	NZ_CP008706.1	1139329	1140186	ABUW_RS05470		773	NZ_CP008706.1	1139329	1140186	0.185864	-0.0335915	0.608965	-0.0483632	-1.14659	-1.19084	-1.07628	-1.49096	-0.972341	-1.02588	-1.00246	-0.976479	-2.71818	-2.1273	-2.43553	-2.28914			-0.188721	2.92453	-0.644062	0.522773	0.878988	-6.89299	-1.36799	2.92453	-3.356	0.00160537	0.00422112	-1.65767	-0.0671462	2.92453	-0.226172	0.822082
774	NZ_CP008706.1	1131668	1133389	0.722703		774	NZ_CP008706.1	1140333	1141295	sohB		774	NZ_CP008706.1	1140333	1141295	-0.132031	-0.538594	-0.696441	-0.623324	-0.363303	-0.816307	-0.294093	-0.744889	-0.33833	0.0260857	-0.0857753	-0.166312	-2.0013	-1.43248	-1.474	-1.54831			-0.672771	1.0509	-1.45346	0.152969	0.544147	-5.6183	-2.66194	1.0509	-4.18336	0.000129687	0.000476195	0.976444	-0.289901	1.0509	-0.651616	0.517932
775	NZ_CP008706.1	1133530	1134909	0.520312		775	NZ_CP008706.1	1141571	1143757	ABUW_RS05480		775	NZ_CP008706.1	1141571	1143757	-0.845528	-1.15337	-1.43036	-1.08885	-0.632906	0.129318	-0.765034	0.0515945	-0.643047	-0.395269	-0.650164	-0.289953	0.165592	0.259085	0.0977885	0.114826			-0.436107	0.902199	-0.708878	0.482022	0.865558	-6.26464	-1.15304	0.902199	-1.60684	0.115018	0.166398	-5.06634	-0.597151	0.902199	-0.941313	0.351523
776	NZ_CP008706.1	1135365	1136396	1.18095		776	NZ_CP008706.1	1143807	1144448	ABUW_RS05485		776	NZ_CP008706.1	1143807	1144448	-0.852465	-1.07088	-1.17726	-0.672364	-0.584763	0.234334	-0.582821	0.198246	-0.387693	-0.481149	-0.543658	-1.26624	0.0882606	-1.73979	0.0936818	-0.995616			-0.684954	2.74039	-2.23623	0.0302905	0.195692	-4.62619	-1.66921	2.74039	-4.00427	0.000227834	0.000762149	0.220773	-0.378093	2.74039	-1.26404	0.212664
777	NZ_CP008706.1	1136497	1137876	1.52802		777	NZ_CP008706.1	1144531	1145919	purB		777	NZ_CP008706.1	1144531	1145919	0.176834	0.648732	0.202889	0.0634609	-0.332423	-0.0663227	-0.0528625	-0.0988514	1.82608	1.79425	1.67109	1.65665	2.48699	2.31692	2.17618	2.32932			-0.883979	2.48705	-3.27406	0.00203164	0.0252111	-2.21657	-2.07848	2.48705	-5.30978	3.18222e-06	1.8129e-05	4.31145	-1.06593	2.48705	-3.706	0.000569868
778	NZ_CP008706.1	1137900	1139270	1.50363		778	NZ_CP008706.1	1145974	1146717	hflD		778	NZ_CP008706.1	1145974	1146717	-0.405398	-0.775684	-0.343868	-0.631577	-0.454218	-0.283983	-0.547592	-0.483733	-0.925045	-0.985421	-0.922366	-0.78274	-2.93662	-3.17522	-3.99599	-2.78651			0.171038	7.81061	1.14499	0.258208	0.705057	-6.82085	1.37546	7.81061	9.14529	7.23291e-12	2.00402e-10	16.6758	0.456929	7.81061	3.04884	0.00382301
779	NZ_CP008706.1	1139329	1140186	1.73593		779	NZ_CP008706.1	1147860	1148348	ABUW_RS05505		779	NZ_CP008706.1	1147860	1148348	-0.204145	-0.459631	-0.536316	-0.252458	0.0429993	0.1661	-0.28838	-0.124219	-0.628499	-0.509382	-0.606639	-0.221706	-1.15529	-1.61775	-1.8365	-1.26352			-0.0445461	6.51474	-0.310288	0.757761	0.948219	-7.39787	0.465587	6.51474	3.20494	0.00247256	0.00613652	-2.66368	0.182447	6.51474	1.27194	0.209865
780	NZ_CP008706.1	1140333	1141295	2.71161		780	NZ_CP008706.1	1148468	1149013	ABUW_RS05510		780	NZ_CP008706.1	1148468	1149013	-0.240037	-0.492745	-0.647342	-0.477004	-0.729184	-0.254745	-0.803397	-0.706274	-0.642841	-0.116955	-0.473543	0.139669	-1.4376	-0.68572	-1.67377	-0.0746658			0.184546	4.94885	1.00013	0.322543	0.767571	-6.86463	-0.153034	4.94885	-0.748623	0.457943	0.53259	-6.92381	0.174887	4.94885	0.936793	0.353818
781	NZ_CP008706.1	1141571	1143757	1.72061		781	NZ_CP008706.1	1150388	1150810	ABUW_RS05520		781	NZ_CP008706.1	1150388	1150810	1.62356	1.50649	1.83949	1.70088	2.43182	1.79243	2.37644	1.97914	-0.122571	-0.765583	-0.432582	-1.23014	0.375938	0.102389	1.30124	-0.305274			-0.262783	-0.52652	-0.448209	0.656132	0.924637	-6.30262	-2.01993	-0.52652	-2.77697	0.00794461	0.0171283	-2.67678	-0.680653	-0.52652	-1.09678	0.278519
782	NZ_CP008706.1	1143807	1144448	0.84842		782	NZ_CP008706.1	1150958	1151329	ABUW_RS05525		782	NZ_CP008706.1	1150958	1151329	-0.24493	0.060578	-0.0891115	-0.0090717	-0.537447	-0.934228	-0.214301	-0.5411	-0.178971	-0.506714	-1.08797	-0.983051	-1.08517	-3.07551	-2.75399	-2.43591			-0.0796375	7.24584	-0.389348	0.698838	0.926854	-7.40371	0.374683	7.24584	1.82402	0.0747296	0.116138	-5.78233	-0.148686	7.24584	-0.723406	0.473139
783	NZ_CP008706.1	1144531	1145919	2.4272		783	NZ_CP008706.1	1152314	1153144	ABUW_RS05535		783	NZ_CP008706.1	1152314	1153144	0.391408	0.530701	0.451716	0.457427	0.657487	0.324492	0.84414	0.551301	1.19253	0.897837	1.22561	0.966522	1.16639	0.703994	0.834908	0.617879			-0.0657329	5.80859	-0.441437	0.66099	0.924637	-7.31634	0.335211	5.80859	2.20057	0.0328897	0.0577606	-4.99228	-0.168131	5.80859	-1.10964	0.272991
784	NZ_CP008706.1	1145974	1146717	1.6412		784	NZ_CP008706.1	1153246	1154175	ABUW_RS05540		784	NZ_CP008706.1	1153246	1154175	-0.924036	-0.834386	-1.33376	-1.04455	-1.07499	-0.338522	-0.995312	-0.688121	-0.486123	0.1672	-0.298406	0.243418	0.839784	1.29607	0.88832	1.45945			-0.174136	5.81652	-1.0185	0.313834	0.758852	-6.93582	-0.275279	5.81652	-1.53583	0.131516	0.185902	-6.1815	-0.487582	5.81652	-2.78894	0.00769875
785	NZ_CP008706.1	1147860	1148348	2.39767		785	NZ_CP008706.1	1154233	1156851	ABUW_RS05545		785	NZ_CP008706.1	1154233	1156851	-0.19048	0.228794	-0.108381	-0.0787682	-0.380388	-0.227803	-0.244281	-0.344939	1.04603	1.0423	1.07713	0.908186	1.41742	1.29924	1.21895	1.21639			-0.00987737	2.49394	-0.0235239	0.981335	0.998531	-7.02338	-1.57671	2.49394	-2.54804	0.0142826	0.028339	-3.54307	0.0747979	2.49394	0.175491	0.861474
786	NZ_CP008706.1	1148468	1149013	1.58256		786	NZ_CP008706.1	1159210	1159611	gloA		786	NZ_CP008706.1	1159210	1159611	0.558833	0.380152	0.376434	0.440411	0.219458	0.611091	0.525055	0.704495	1.31289	1.47128	1.38524	1.3036	2.3934	2.94662	3.16933	2.83601			0.111385	1.06861	0.204327	0.839011	0.974694	-6.6195	-2.78988	1.06861	-3.45443	0.00120544	0.00327509	-1.03036	-0.241296	1.06861	-0.412749	0.681732
787	NZ_CP008706.1	1150388	1150810	2.51491		787	NZ_CP008706.1	1159745	1160716	ABUW_RS05560		787	NZ_CP008706.1	1159745	1160716	-0.266514	-0.359253	-0.351614	-0.432868	-0.492831	-0.565494	-0.552933	-0.412993	-0.183915	-0.324272	-0.0844065	-0.292408	-0.849716	-1.07006	-0.718796	-0.70287			-0.208999	8.73122	-1.45745	0.15187	0.54229	-6.40952	2.14265	8.73122	14.3508	1.71637e-18	3.07312e-16	31.9422	0.758637	8.73122	5.19335	4.71389e-06
788	NZ_CP008706.1	1150958	1151329	1.088		788	NZ_CP008706.1	1160910	1161134	rpmE		788	NZ_CP008706.1	1160910	1161134	0.00159365	-0.144246	-0.404688	-0.12906	-0.0602005	0.0830266	-0.115831	-0.131719	0.900914	1.10061	1.06499	1.38431	2.25695	2.4784	2.32492	2.31354			0.0750366	3.51571	0.28932	0.773653	0.952733	-7.09987	-0.339853	3.51571	-1.09713	0.278364	0.352764	-6.30587	-0.209323	3.51571	-0.759622	0.451404
789	NZ_CP008706.1	1152314	1153144	2.27498		789	NZ_CP008706.1	1161197	1163305	ABUW_RS05570		789	NZ_CP008706.1	1161197	1163305	-0.671996	-0.146031	-0.567496	-0.646281	-0.461252	-0.0872833	-0.441141	-0.0845698	0.764324	0.69133	0.657459	0.74804	1.17931	0.825809	0.487991	1.04543			0.0204576	4.70751	0.0934715	0.92594	0.991028	-7.26902	0.25241	4.70751	1.08763	0.282496	0.356917	-6.56269	0.0290382	4.70751	0.131125	0.896255
790	NZ_CP008706.1	1153246	1154175	2.42794		790	NZ_CP008706.1	1163302	1165047	ABUW_RS05575		790	NZ_CP008706.1	1163302	1165047	-0.44797	-0.642484	-0.649262	-0.310358	-0.324206	-0.0153221	-0.522391	0.247497	-0.891505	-1.24158	-1.60368	-1.28062	-3.4137	-2.50353	-4.88784	-2.57035			-0.091591	4.51915	-0.48197	0.632141	0.916313	-7.20967	-0.840527	4.51915	-3.6375	0.000700432	0.00205111	-1.18726	-0.161796	4.51915	-0.83247	0.409498
791	NZ_CP008706.1	1154233	1156851	2.42049		791	NZ_CP008706.1	1165063	1166079	epmB		791	NZ_CP008706.1	1165063	1166079	-0.0353128	-0.258077	-0.231769	-0.161135	-0.253677	-0.193963	-0.278579	-0.127834	-0.223904	-0.315022	-0.334355	-0.150981	-0.634176	-1.30691	-1.50189	-1.4633			0.673533	-0.742495	1.12331	0.267207	0.714071	-5.65065	-1.34716	-0.742495	-1.84422	0.0716771	0.112034	-4.44308	-0.0395832	-0.742495	-0.0623607	0.950549
792	NZ_CP008706.1	1159210	1159611	1.95054		792	NZ_CP008706.1	1166153	1166722	efp		792	NZ_CP008706.1	1166153	1166722	-0.0589511	0.449816	-0.0974785	-0.0432167	-0.104695	-0.195563	-0.0606128	0.0763606	1.65656	1.54416	1.29038	1.47884	2.76865	2.4078	2.32012	2.34463			-0.357371	2.41593	-1.04522	0.301453	0.748412	-6.34531	-1.67422	2.41593	-3.5556	0.000894397	0.00253233	-0.955475	-0.594135	2.41593	-1.61628	0.112956
793	NZ_CP008706.1	1159745	1160716	1.45798		793	NZ_CP008706.1	1166973	1168985	ABUW_RS05590		793	NZ_CP008706.1	1166973	1168985	-6.63031e-05	0.23275	-0.0853731	-0.130193	-0.827154	-1.13525	-1.0222	-1.21227	1.02168	1.53548	1.41276	1.44676	-0.0210198	0.839505	0.491294	0.597306			-0.465802	2.56137	-1.24116	0.220916	0.663983	-6.30402	-2.29552	2.56137	-3.9151	0.000300574	0.000970925	0.0268595	-0.563124	2.56137	-1.41391	0.164205
794	NZ_CP008706.1	1160910	1161134	3.49062		794	NZ_CP008706.1	1168985	1169290	ABUW_RS05595		794	NZ_CP008706.1	1168985	1169290	0.258172	0.350015	0.0643297	-0.452461	-1.01329	-1.34492	-1.22299	-2.0267	1.40479	2.06552	1.87487	1.84917	0.428434	1.75752	1.25859	1.4556			0.355546	1.78003	0.955177	0.344543	0.789928	-6.31053	-1.20627	1.78003	-2.40331	0.0203888	0.0383309	-3.71331	-0.328895	1.78003	-0.795717	0.430334
795	NZ_CP008706.1	1161197	1163305	1.71611		795	NZ_CP008706.1	1170003	1170929	ABUW_RS05605		795	NZ_CP008706.1	1170003	1170929	-0.477562	-0.832398	-0.874625	-0.0951735	-0.44018	-0.080106	-0.686538	-0.00657902	-2.26178	-2.45109	-2.87227	-4.0933	-4.68516	-3.43721	-4.25092	-3.5469			-0.0306123	1.4066	-0.0753828	0.940241	0.994053	-6.73321	-1.25087	1.4066	-2.36552	0.022331	0.0414952	-3.79649	-0.169195	1.4066	-0.401519	0.68992
796	NZ_CP008706.1	1163302	1165047	1.031		796	NZ_CP008706.1	1170995	1172293	ABUW_RS05610		796	NZ_CP008706.1	1170995	1172293	-0.137311	-0.468463	-0.226744	-0.0303806	-0.384572	-0.224882	-0.519366	-0.12435	-1.72168	-1.12626	-1.55802	-2.15327	-1.33719	-1.55144	-1.59152	-2.27968			-0.297242	-1.27174	-0.451897	0.653493	0.924637	-6.16278	-2.61742	-1.27174	-3.1614	0.00279522	0.00681142	-1.68432	-0.731678	-1.27174	-1.06886	0.290779
797	NZ_CP008706.1	1165063	1166079	1.55494		797	NZ_CP008706.1	1172440	1174116	ABUW_RS05615		797	NZ_CP008706.1	1172440	1174116	-0.149858	-0.0502675	-0.320156	0.304799	-0.0439151	0.101215	0.0453948	0.250309	-2.38475	-1.7939	-2.0347	-1.99906	-3.61835	-2.67143	-2.94276	-2.01387			0.0733188	9.91986	0.416871	0.678736	0.924637	-7.28398	1.13285	9.91986	6.3915	7.8635e-08	7.18938e-07	7.49394	0.333111	9.91986	1.88986	0.0651674
798	NZ_CP008706.1	1166153	1166722	3.16862		798	NZ_CP008706.1	1174334	1176031	ABUW_RS05620		798	NZ_CP008706.1	1174334	1176031	-0.104399	-0.0821244	0.0663497	0.154574	-0.177039	-0.322365	-0.288739	-0.34372	-1.79179	-1.17347	-1.71806	-1.36034	-2.79075	-1.94587	-2.08925	-2.09856			-0.344716	1.88999	-0.925067	0.359819	0.796689	-6.35251	-1.50263	1.88999	-3.07733	0.00353368	0.00838803	-2.17732	-0.874755	1.88999	-2.13331	0.0383337
799	NZ_CP008706.1	1166973	1168985	2.18736		799	NZ_CP008706.1	1176359	1177549	ABUW_RS05625		799	NZ_CP008706.1	1176359	1177549	-0.37531	-0.884821	-0.12383	-0.305995	-0.244858	-1.04214	-0.63842	-1.34049	-1.77745	-1.25474	-1.35393	-1.9026	-3.56568	-2.6301	-1.58019	-3.5449			-0.164513	5.88821	-0.857248	0.395807	0.818314	-7.08974	-0.632656	5.88821	-3.05563	0.00375208	0.00886171	-3.007	-0.394311	5.88821	-2.01828	0.0494893
800	NZ_CP008706.1	1168985	1169290	2.07946		800	NZ_CP008706.1	1177551	1178981	ABUW_RS05630		800	NZ_CP008706.1	1177551	1178981	-0.0261515	-0.281613	-0.240641	0.0417823	-0.0486298	-0.401653	-0.23087	-0.462063	-0.718925	0.194397	-0.777476	-0.516019	-0.459764	-0.0323242	-2.7014	-0.464207			-0.195558	4.68789	-0.966241	0.339039	0.784979	-6.85047	-0.535713	4.68789	-2.31294	0.0253089	0.0461049	-4.56004	-0.441904	4.68789	-2.09362	0.0419049
801	NZ_CP008706.1	1170003	1170929	0.851084		801	NZ_CP008706.1	1180383	1181699	ABUW_RS05640		801	NZ_CP008706.1	1180383	1181699	0.219293	-0.304161	0.206236	0.0582238	-0.0275912	-0.0160493	0.22654	0.295335	-0.799849	-0.379921	0.181124	-0.143949	-1.03764	-1.89287	-1.36519	-0.562543			-0.453835	3.31182	-1.59796	0.116983	0.467859	-5.87848	-1.01386	3.31182	-2.83812	0.00676095	0.0148488	-3.10891	-0.334297	3.31182	-1.17368	0.246641
802	NZ_CP008706.1	1170995	1172293	0.879637		802	NZ_CP008706.1	1182271	1183443	ABUW_RS05650		802	NZ_CP008706.1	1182271	1183443	-0.725293	-0.201064	-0.512074	0.168146	0.845495	-0.42896	-0.0196164	0.269148	-1.29022	-1.19839	-2.20928	-1.44299	-1.15596	-0.0873234	-0.943	-1.65899			-0.106019	3.25757	-0.380793	0.705131	0.928147	-6.97497	-0.265811	3.25757	-0.82917	0.411343	0.486215	-6.50474	-0.411145	3.25757	-1.38771	0.171993
803	NZ_CP008706.1	1172440	1174116	0.544993		803	NZ_CP008706.1	1185247	1186176	ABUW_RS05665		803	NZ_CP008706.1	1185247	1186176	-0.64048	0.24571	-0.268967	0.113425	-0.0218304	0.330332	-0.0847384	1.49285	-1.15295	-0.318887	-1.861	-2.1726	-1.94296	-1.85728	-0.374818	-0.467177			1.83139	10.7417	5.67214	9.28465e-07	3.20278e-05	5.04098	1.32718	10.7417	4.27343	9.73578e-05	0.00037164	0.504362	1.8228	10.7417	5.68072	9.01655e-07
804	NZ_CP008706.1	1174334	1176031	1.21433		804	NZ_CP008706.1	1186850	1187407	ABUW_RS05675		804	NZ_CP008706.1	1186850	1187407	0.0102218	0.40052	0.524561	-0.620154	-1.28549	-0.412911	-0.397642	-0.37723	-3.88929	-2.92829	-3.46465	-1.88758	-4.00703	-4.63517	-3.79293	-3.94474			2.12052	11.6922	6.3086	1.04589e-07	4.52017e-06	7.24559	1.90855	11.6922	5.87266	4.67563e-07	3.41366e-06	5.78642	2.15185	11.6922	6.43736	6.71529e-08
805	NZ_CP008706.1	1176359	1177549	0.400791		805	NZ_CP008706.1	1187942	1188457	ABUW_RS05680		805	NZ_CP008706.1	1187942	1188457	-1.22624	-1.22453	-2.00713	-0.539047	-0.637082	-0.771418	-0.814108	-0.345788	-2.75717	-3.23571	-3.69221	-3.63204	-3.47948	-2.87012	-3.03473	-3.25524			2.04599	10.6696	6.13972	1.86947e-07	7.7244e-06	6.60363	2.50429	10.6696	7.59086	1.28815e-09	1.96887e-08	11.5874	2.28704	10.6696	6.85033	1.62233e-08
806	NZ_CP008706.1	1177551	1178981	0.662774		806	NZ_CP008706.1	1188482	1189510	ABUW_RS05685		806	NZ_CP008706.1	1188482	1189510	-1.24734	-0.634741	-1.7293	-0.795499	-0.987509	0.290824	-1.13315	0.963587	-2.86885	-3.47996	-2.96611	-2.47325	-1.16398	-0.618436	-0.76771	-1.95934			1.74788	8.51413	8.39874	8.46952e-11	7.0284e-09	14.1883	2.45321	8.51413	11.8091	1.91626e-15	1.53301e-13	24.9297	2.12593	8.51413	10.1555	2.86618e-13
807	NZ_CP008706.1	1180383	1181699	0.554017		807	NZ_CP008706.1	1191056	1191295	ABUW_RS20390		807	NZ_CP008706.1	1191056	1191295	-0.586681	-0.958171	0.383212	-0.423256	-1.40462	-0.668627	-1.25112	-0.898193	-1.78986	-2.91453	-1.54919	-2.26484	-2.84759	-3.26492	-1.57219	-2.31252			0.517969	7.28434	2.83345	0.00684523	0.0665066	-3.71451	0.659713	7.28434	3.60607	0.000769554	0.00222407	-1.59896	0.884283	7.28434	4.81505	1.66838e-05
808	NZ_CP008706.1	1182271	1183443	-0.294068		808	NZ_CP008706.1	1191330	1192016	ABUW_RS05695		808	NZ_CP008706.1	1191330	1192016	-0.0758464	-0.813124	-0.148027	-0.365013	-0.509566	-0.960383	-0.753313	-0.951861	-1.71182	-1.71459	-1.56922	-1.71796	-2.42034	-2.21367	-2.06213	-3.04643			0.224544	6.35677	1.62	0.112154	0.456383	-6.16875	0.420925	6.35677	2.98103	0.00460366	0.010613	-3.25974	0.283459	6.35677	2.03585	0.0476207
809	NZ_CP008706.1	1185247	1186176	-0.11869		809	NZ_CP008706.1	1193481	1194104	ABUW_RS05705		809	NZ_CP008706.1	1193481	1194104	-0.179341	0.0318718	0.384772	0.276997	0.441349	-0.0462842	0.209809	0.531529	-0.386801	0.147991	-0.85982	0.10136	-1.92309	-1.00482	0.310041	-0.968579			0.659882	-0.27495	0.652782	0.517186	0.874558	-6.04575	0.726366	-0.27495	0.68525	0.496668	0.570394	-5.92374	0.941352	-0.27495	0.941677	0.351338
810	NZ_CP008706.1	1186850	1187407	0.705195		810	NZ_CP008706.1	1195359	1197206	basA		810	NZ_CP008706.1	1195359	1197206	0.681872	0.150642	0.523797	0.417488	0.498247	0.0455543	-0.63506	0.402957	-0.263506	0.360619	-0.742725	-0.457087	-1.43747	-0.19392	-0.69789	-1.09032			0.199614	9.7957	0.77879	0.440141	0.842632	-7.08333	1.08228	9.7957	4.20967	0.000119293	0.000443222	0.280318	0.512655	9.7957	1.9933	0.0522538
811	NZ_CP008706.1	1187942	1188457	0.196605		811	NZ_CP008706.1	1197277	1199307	basB		811	NZ_CP008706.1	1197277	1199307	-0.190753	0.0278127	-0.0676821	-0.23366	-0.293639	-0.246079	-0.415255	-0.211679	0.330266	0.571088	0.307875	0.577812	1.19543	0.768004	0.0449194	0.229836			0.276904	6.38993	0.784612	0.436753	0.840855	-7.05252	1.62559	6.38993	4.74303	2.11675e-05	9.60071e-05	1.95684	0.53621	6.38993	1.53024	0.132891
812	NZ_CP008706.1	1188482	1189510	0.264912		812	NZ_CP008706.1	1201823	1202593	bauE		812	NZ_CP008706.1	1201823	1202593	0.201944	0.588219	-0.0309543	-0.276478	-0.442409	-0.822306	0.00770461	-1.37158	0.440595	1.52574	1.35126	1.45841	0.41765	-0.0407945	0.156197	1.5087			4.31298	9.9779	15.5871	7.47613e-20	1.47949e-17	35.0588	3.69958	9.9779	14.0047	4.25933e-18	6.67296e-16	31.0403	4.6682	9.9779	16.761	4.4547e-21
813	NZ_CP008706.1	1191056	1191295	0.528065		813	NZ_CP008706.1	1203654	1205957	bauA		813	NZ_CP008706.1	1203654	1205957	-0.229163	-0.129023	-0.27238	-0.0437024	-0.188747	-0.240378	-0.335097	-0.320003	0.745521	1.31116	1.11197	0.946855	0.754918	1.32765	0.898139	0.821607			0.629165	6.31315	3.06472	0.00365911	0.041624	-3.10942	0.882295	6.31315	4.23179	0.000111187	0.000417646	0.298356	0.889521	6.31315	4.33074	8.10321e-05
814	NZ_CP008706.1	1191330	1192016	1.75531		814	NZ_CP008706.1	1207379	1210246	basD		814	NZ_CP008706.1	1207379	1210246	0.0260824	-0.00900176	0.116773	0.194017	-0.158562	-0.452193	-0.234211	0.117741	-0.480245	0.0396334	-0.748438	-0.528719	-1.25504	-2.7335	-1.60711	-1.856			-0.24261	8.80998	-1.94846	0.0575521	0.303501	-5.57563	1.02311	8.80998	8.10854	2.23736e-10	4.45104e-09	13.2846	0.0448211	8.80998	0.358816	0.721395
815	NZ_CP008706.1	1193481	1194104	0.54894		815	NZ_CP008706.1	1210483	1212111	entE		815	NZ_CP008706.1	1210483	1212111	-0.189382	-0.0795871	-0.0973809	-0.0614785	-0.265277	-0.557721	-0.810195	-0.525185	-1.08866	-1.62718	-1.22011	-1.06911	-4.1317	-2.23858	-3.39381	-2.97652			-0.216459	7.79088	-1.44913	0.154168	0.546345	-6.4265	1.03057	7.79088	6.8411	1.67464e-08	1.78367e-07	8.94846	0.111147	7.79088	0.741142	0.462421
816	NZ_CP008706.1	1195359	1197206	0.300784		816	NZ_CP008706.1	1212129	1212998	basF		816	NZ_CP008706.1	1212129	1212998	-1.01777	-1.0544	-0.445754	-0.7748	-0.366605	0.142197	-0.902691	-0.404101	-0.746926	-0.769442	-0.606199	-0.601342	-0.279822	-1.10668	-1.23421	-1.79143			-0.146876	5.2049	-0.804928	0.425054	0.832447	-6.93498	1.4758	5.2049	8.65123	3.66133e-11	8.55068e-10	15.1519	0.310939	5.2049	1.75229	0.0864713
817	NZ_CP008706.1	1197277	1199307	0.475599		817	NZ_CP008706.1	1213116	1214267	basG		817	NZ_CP008706.1	1213116	1214267	0.154729	0.424042	-0.172644	0.252226	-0.447113	-0.210934	-0.601291	-0.137734	-0.0591357	-0.0906269	0.336285	0.15366	-1.87619	-1.08953	-0.926894	-2.02778			-0.0301019	0.13169	-0.0356735	0.971699	0.998531	-6.24613	-1.86835	0.13169	-1.83841	0.0725446	0.113041	-4.44798	0.411715	0.13169	0.50153	0.61842
818	NZ_CP008706.1	1201823	1202593	0.444906		818	NZ_CP008706.1	1214540	1216123	barA		818	NZ_CP008706.1	1214540	1216123	-0.235229	0.222959	-0.559248	-0.169656	-0.414663	-0.112953	-0.184155	-0.0924128	0.618257	1.15044	0.736549	0.905927	0.495504	0.37557	0.0544588	-0.177194			-0.527195	0.00128376	-0.689551	0.493984	0.868291	-6.09358	-2.04382	0.00128376	-2.23527	0.0303584	0.054124	-3.80215	-0.946743	0.00128376	-1.18234	0.243222
819	NZ_CP008706.1	1203654	1205957	1.12245		819	NZ_CP008706.1	1216120	1217715	barB		819	NZ_CP008706.1	1216120	1217715	-0.193913	-0.0457999	-0.136344	0.272732	0.0401514	-0.0783078	-0.47149	-0.763852	0.955375	1.32424	1.39147	1.06043	0.593675	0.834424	0.634779	0.805301			-0.520051	5.88294	-2.3626	0.0224874	0.160747	-4.72683	0.30769	5.88294	1.4035	0.167266	0.227539	-6.37011	-0.313686	5.88294	-1.42688	0.16045
820	NZ_CP008706.1	1207379	1210246	0.430095		820	NZ_CP008706.1	1218532	1219287	basI		820	NZ_CP008706.1	1218532	1219287	-0.159384	0.638074	0.56029	-0.100984	0.117009	0.0912331	-0.555972	-0.797191	-0.724236	-1.57087	-2.89685	-1.33558	-2.83048	-2.7448	-2.38573	-2.60624			0.209725	8.11681	1.21257	0.231561	0.679266	-6.71904	0.477174	8.11681	2.78613	0.00775586	0.0167502	-3.75864	0.330326	8.11681	1.91024	0.0624264
821	NZ_CP008706.1	1210483	1212111	0.349682		821	NZ_CP008706.1	1219412	1220581	basJ		821	NZ_CP008706.1	1219412	1220581	-0.561982	-0.790018	-0.967681	-0.0897828	-0.80176	0.00021323	-0.527631	-0.158329	-0.939825	-0.159749	-0.348439	-0.881949	-3.14853	-2.79429	-3.20679	-1.56447			0.139339	6.33035	0.781186	0.438745	0.841244	-7.15807	-0.103767	6.33035	-0.556067	0.580893	0.647926	-7.20553	0.100159	6.33035	0.55726	0.580085
822	NZ_CP008706.1	1212129	1212998	0.316471		822	NZ_CP008706.1	1222249	1223322	ABUW_RS05810		822	NZ_CP008706.1	1222249	1223322	-0.00658873	0.218387	-0.00087447	0.0263103	0.221173	0.386862	0.336466	0.334073	0.91279	0.757488	0.860259	0.947513	1.50502	1.18487	1.21275	1.39487			-0.197175	6.57209	-0.836422	0.407295	0.822954	-7.12492	-0.527234	6.57209	-2.14717	0.037151	0.0641358	-5.1436	-0.121726	6.57209	-0.514443	0.609436
823	NZ_CP008706.1	1213116	1214267	0.354199		823	NZ_CP008706.1	1223329	1224123	ABUW_RS05815		823	NZ_CP008706.1	1223329	1224123	-0.240428	0.00850181	0.089234	-0.255839	0.166724	0.0339498	0.315375	0.0874031	0.352943	0.0606132	0.43504	0.256631	-1.30738	-0.842493	-2.58873	-0.685553			0.0537681	8.45003	0.19866	0.843415	0.975949	-7.41715	0.10633	8.45003	0.399144	0.691657	0.747953	-7.31262	-0.0294992	8.45003	-0.109631	0.913185
824	NZ_CP008706.1	1214540	1216123	0.857972		824	NZ_CP008706.1	1224268	1224738	ABUW_RS05820		824	NZ_CP008706.1	1224268	1224738	-0.326696	-0.0166984	-0.865406	-0.359359	-1.04503	0.278692	-0.536442	-0.0509239	1.26378	1.5312	1.44798	1.41652	3.32252	3.76078	3.63655	3.31957			0.204706	11.272	0.886021	0.380272	0.80878	-6.87737	-0.0890153	11.272	-0.397093	0.693158	0.749229	-7.16385	-0.00924789	11.272	-0.0404974	0.967874
825	NZ_CP008706.1	1216120	1217715	0.930138		825	NZ_CP008706.1	1224800	1226692	ABUW_RS05825		825	NZ_CP008706.1	1224800	1226692	-0.513311	-0.111611	-0.726392	-0.496702	-0.606859	0.131009	-0.425278	-0.151282	0.889054	1.03883	0.784304	0.936508	2.07086	1.73858	1.73079	1.88157			-0.699375	4.02604	-2.50114	0.0160495	0.126475	-4.16694	0.0526472	4.02604	0.187427	0.852161	0.881222	-7.06069	-0.315163	4.02604	-1.16288	0.250949
826	NZ_CP008706.1	1218532	1219287	0.117256		826	NZ_CP008706.1	1228881	1230380	xdhA		826	NZ_CP008706.1	1228881	1230380	-0.00770011	-0.170535	-0.0804217	0.0117123	-0.366168	-0.450121	-0.503279	-0.483735	-1.26438	-0.425303	-0.993395	-0.772784	-1.47625	-0.777026	-1.95454	-1.05072			-0.322694	5.17008	-1.76013	0.0851171	0.38699	-5.86422	-0.0972367	5.17008	-0.506667	0.614838	0.681	-7.15462	-0.329937	5.17008	-1.77582	0.08246
827	NZ_CP008706.1	1219412	1220581	0.170587		827	NZ_CP008706.1	1232764	1233747	xdhC		827	NZ_CP008706.1	1232764	1233747	0.0171665	-0.0114339	-0.235702	-0.0611094	-0.173567	-0.223703	-0.5882	-0.421202	-1.11544	-0.793228	-0.472816	-0.973533	-1.17933	-0.337417	-1.84085	-1.18957			-0.26153	7.44477	-1.33175	0.189584	0.605123	-6.59196	0.980767	7.44477	5.00739	8.79783e-06	4.4582e-05	2.73679	0.167534	7.44477	0.853346	0.397944
828	NZ_CP008706.1	1222249	1223322	2.01954		828	NZ_CP008706.1	1236685	1239417	ABUW_RS05870		828	NZ_CP008706.1	1236685	1239417	-0.2218	0.0297343	-0.23504	0.142627	-0.0422547	-0.317914	-0.66759	-0.438119	-0.424803	-0.173794	-0.589402	-0.451864	-0.584573	-0.836239	-0.611294	-2.63933			0.298713	3.06269	1.07259	0.289117	0.739008	-6.3044	0.0509548	3.06269	0.158662	0.874639	0.900504	-6.66661	0.299005	3.06269	1.05319	0.297825
829	NZ_CP008706.1	1223329	1224123	1.18132		829	NZ_CP008706.1	1239496	1242195	ABUW_RS05875		829	NZ_CP008706.1	1239496	1242195	-0.523677	-0.265939	-0.455407	-0.311563	-0.270699	0.00441253	-0.00986891	-0.126616	0.464703	0.186286	0.426207	0.292023	2.28738	1.63683	1.98892	1.7394			0.457914	10.7205	1.83657	0.0728207	0.349688	-5.69215	1.52249	10.7205	6.05565	2.49563e-07	1.97549e-06	6.3712	0.896446	10.7205	3.56918	0.000859025
830	NZ_CP008706.1	1224268	1224738	2.90466		830	NZ_CP008706.1	1242291	1242866	ABUW_RS05880		830	NZ_CP008706.1	1242291	1242866	-0.0855803	0.0378957	-0.13605	-0.366839	0.0135244	-0.319442	-0.187348	-0.269105	0.783591	1.00298	0.997278	0.897888	1.84074	2.43403	2.28118	2.34189			-0.224411	9.61721	-1.03529	0.306011	0.752803	-6.84789	0.55857	9.61721	2.57599	0.0133155	0.0266593	-4.17674	0.00141926	9.61721	0.00653959	0.994811
831	NZ_CP008706.1	1224800	1226692	2.00823		831	NZ_CP008706.1	1243172	1244974	ABUW_RS05885		831	NZ_CP008706.1	1243172	1244974	0.0840193	0.20864	0.0270804	0.256787	0.331539	0.147389	0.498424	0.335228	0.300843	0.329986	0.194886	0.215661	1.05853	0.869902	0.641444	0.853448			-0.0499921	9.58745	-0.257829	0.797703	0.958663	-7.35147	0.562759	9.58745	2.91428	0.00551567	0.0124708	-3.36949	0.147762	9.58745	0.761729	0.450158
832	NZ_CP008706.1	1228881	1230380	1.04082		832	NZ_CP008706.1	1244971	1246512	ABUW_RS05890		832	NZ_CP008706.1	1244971	1246512	0.0272442	0.212819	0.291367	0.536502	0.481796	0.0191914	0.513946	0.547296	0.133896	-0.491192	-0.290589	-0.704439	-0.678583	-1.27476	-1.18639	-0.592197			0.202168	11.0224	0.75004	0.457097	0.853027	-7.03865	1.12642	11.0224	4.16064	0.000139368	0.000506305	0.192598	0.417222	11.0224	1.5463	0.12897
833	NZ_CP008706.1	1232764	1233747	1.04571		833	NZ_CP008706.1	1247247	1248662	glnA		833	NZ_CP008706.1	1247247	1248662	-0.0807068	0.316385	-0.087573	-0.408309	0.0119505	0.252544	0.622275	0.167997	1.3431	1.38994	1.41535	1.41947	2.5794	2.71988	2.53906	2.72546			0.141619	8.45845	0.451162	0.654019	0.924637	-7.35887	1.1431	8.45845	3.62129	0.000735291	0.0021465	-1.53452	0.471692	8.45845	1.49604	0.141557
834	NZ_CP008706.1	1236685	1239417	0.58816		834	NZ_CP008706.1	1250283	1251740	ABUW_RS05910		834	NZ_CP008706.1	1250283	1251740	-0.631672	-1.02431	-1.02653	-0.969532	-0.369389	-0.381546	-0.582381	-0.651214	-1.17693	-0.915825	-1.01455	-1.11053	-0.464518	-0.237839	-0.558332	-0.661785			0.118204	6.10024	0.424732	0.673037	0.924637	-7.34601	0.548953	6.10024	1.93937	0.0586808	0.0951033	-5.52243	0.231974	6.10024	0.830286	0.410719
835	NZ_CP008706.1	1239496	1242195	1.55592		835	NZ_CP008706.1	1251851	1252051	ABUW_RS05915		835	NZ_CP008706.1	1251851	1252051	0.512988	-0.652333	-0.866644	-0.157515	1.07307	1.46841	0.302007	1.56084	-2.46985	-1.73204	-3.05802	-2.22189	-0.583536	-0.497853	-0.138782	-0.359289			0.269014	12.2254	1.50549	0.13912	0.51791	-6.12312	1.30951	12.2254	7.26477	3.91727e-09	5.06148e-08	10.5644	0.593427	12.2254	3.3058	0.00185515
836	NZ_CP008706.1	1242291	1242866	2.10944		836	NZ_CP008706.1	1252061	1252504	ABUW_RS05920		836	NZ_CP008706.1	1252061	1252504	-1.0246	-0.438782	-1.20556	-1.48522	0.143683	0.330973	0.368404	0.675145	-2.27222	-2.35636	-2.64586	-2.53392	-1.29155	-3.45574	-1.46625	-1.10038			0.430394	10.5595	1.34022	0.186838	0.599216	-6.46154	2.0418	10.5595	6.20512	1.49307e-07	1.24202e-06	6.88399	0.962214	10.5595	2.96709	0.00478166
837	NZ_CP008706.1	1243172	1244974	1.95681		837	NZ_CP008706.1	1252818	1252893	ABUW_RS05930		837	NZ_CP008706.1	1252818	1252893	-0.520406	-1.0008	-0.474951	-1.22777	-2.04644	-0.434197	-1.28328	-2.21522	-2.22478	-2.34048	-1.57355	-0.833329	-2.90787	-0.576842	-0.444577	-1.37029			0.436381	11.0462	1.56783	0.123861	0.484113	-6.1027	1.50444	11.0462	5.35698	2.71247e-06	1.56665e-05	4.04213	0.860125	11.0462	3.06728	0.00363327
838	NZ_CP008706.1	1244971	1246512	1.35621		838	NZ_CP008706.1	1253125	1253751	ABUW_RS05940		838	NZ_CP008706.1	1253125	1253751	-0.167635	-0.471434	-0.376986	-0.886086	-0.465871	-0.517169	0.204081	-0.484593	-0.104973	-0.247996	-0.16143	-0.261338	1.25448	1.56045	1.62484	1.67101			0.620458	10.8476	2.54003	0.014571	0.116579	-4.26466	2.02675	10.8476	8.13644	2.03721e-10	4.11822e-09	13.4517	1.26447	10.8476	5.10329	6.38087e-06
839	NZ_CP008706.1	1247247	1248662	3.0548		839	NZ_CP008706.1	1253897	1254655	ABUW_RS05945		839	NZ_CP008706.1	1253897	1254655	-0.738337	-0.435155	-1.19885	-1.10626	-0.818844	-0.719995	-0.917728	-0.512307	0.57037	0.838724	0.562176	0.844142	0.756899	0.803203	1.05912	1.33096			0.825789	10.1133	2.44765	0.0183058	0.136927	-4.52715	2.75653	10.1133	7.89923	4.52927e-10	8.14835e-09	12.6257	1.60637	10.1133	4.68166	2.59066e-05
840	NZ_CP008706.1	1250283	1251740	1.47685		840	NZ_CP008706.1	1254849	1256024	ABUW_RS05950		840	NZ_CP008706.1	1254849	1256024	-0.824875	-0.695869	-1.33392	-1.12964	-0.82274	-0.259133	-0.76478	-0.433419	0.401417	0.537875	0.634428	0.573652	1.56645	1.73779	1.92965	1.75306			-0.0203337	4.81804	-0.0797983	0.936748	0.993919	-7.35777	-0.998917	4.81804	-3.15646	0.00283426	0.00688871	-2.51781	-0.363486	4.81804	-1.36284	0.179649
841	NZ_CP008706.1	1251851	1252051	0.519506		841	NZ_CP008706.1	1256074	1257312	ABUW_RS05955		841	NZ_CP008706.1	1256074	1257312	-0.000897503	-0.448424	-0.163414	-0.337727	-0.488264	-0.847141	-0.808199	-0.744095	-1.12545	-0.835132	-0.926505	-1.09501	-2.04021	-1.81197	-2.32857	-2.07499			-0.0770796	4.15277	-0.307902	0.759564	0.948219	-7.36937	-3.51975	4.15277	-7.29639	3.51583e-09	4.60611e-08	10.9035	-0.709682	4.15277	-2.66832	0.0105313
842	NZ_CP008706.1	1252061	1252504	0.821111		842	NZ_CP008706.1	1257404	1259674	ABUW_RS05960		842	NZ_CP008706.1	1257404	1259674	0.0406683	0.461537	-0.0247831	-0.181473	-0.224103	-0.366686	-0.299218	-0.355924	1.4101	1.4491	1.31096	1.47748	1.79646	1.83	1.50853	2.03042			-0.170535	7.35927	-1.02418	0.311174	0.756313	-6.94579	0.456494	7.35927	2.74365	0.00866746	0.0184958	-3.86965	-0.0998186	7.35927	-0.598633	0.552391
843	NZ_CP008706.1	1252818	1252893	1.03962		843	NZ_CP008706.1	1259911	1262760	ABUW_RS05965		843	NZ_CP008706.1	1259911	1262760	-0.460008	-0.236933	-0.338827	-0.374243	-0.276507	0.253025	-0.308128	0.378606	-1.74773	-1.79445	-1.78169	-1.94815	-2.33071	-2.59786	-5.12872	-3.05182			-0.535187	8.08848	-3.10731	0.00325151	0.0379319	-2.98768	0.0110004	8.08848	0.0641257	0.949151	0.958584	-7.38745	-0.498778	8.08848	-2.8992	0.00574388
844	NZ_CP008706.1	1253125	1253751	3.43813		844	NZ_CP008706.1	1262895	1263617	ABUW_RS05970		844	NZ_CP008706.1	1262895	1263617	-0.23254	-0.319662	-0.219207	-0.36678	-0.826256	-0.288183	-0.304225	-0.313382	-0.848592	-0.90695	-0.766817	-0.870143	-1.17042	-2.27191	-1.87875	-2.68276			-0.463359	7.06599	-1.79981	0.0785333	0.367728	-5.88062	-0.432257	7.06599	-1.66192	0.103415	0.152606	-6.03968	-0.504277	7.06599	-1.95305	0.0569888
845	NZ_CP008706.1	1253897	1254655	1.65672		845	NZ_CP008706.1	1263636	1264472	metF		845	NZ_CP008706.1	1263636	1264472	-0.0877551	0.395719	0.128352	-0.397199	-1.06578	-0.530043	-0.441086	-0.750553	1.79791	1.36347	1.40065	1.49288	2.37068	2.24228	2.30008	2.3409			-0.0437745	6.36755	-0.286901	0.775492	0.952733	-7.43165	0.423816	6.36755	2.75483	0.0084184	0.0180052	-3.83361	0.184725	6.36755	1.20953	0.232716
846	NZ_CP008706.1	1254849	1256024	2.21858		846	NZ_CP008706.1	1264544	1265926	ABUW_RS05980		846	NZ_CP008706.1	1264544	1265926	-0.102549	0.311283	0.0253388	-0.288094	-0.753326	-0.59007	-0.408065	-0.856517	1.71472	1.52129	1.49004	1.53926	1.9406	1.83664	1.65647	1.90361			0.089067	11.6905	0.361395	0.71948	0.931711	-7.20102	0.162934	11.6905	0.674674	0.503302	0.576078	-6.99795	-0.454948	11.6905	-1.88446	0.0659097
847	NZ_CP008706.1	1256074	1257312	2.21922		847	NZ_CP008706.1	1266723	1267106	ABUW_RS05990		847	NZ_CP008706.1	1266723	1267106	-0.634925	-1.34824	-0.869144	-0.822957	-0.102184	-0.0996971	-0.154259	-0.34911	-1.4508	-1.63211	-1.37028	-1.43191	-0.372778	-0.145264	-0.502273	-0.739788			-0.462488	0.984248	-0.834269	0.408494	0.822954	-6.38152	-2.42134	0.984248	-3.09675	0.00334838	0.00800376	-2.03901	-0.942407	0.984248	-1.51097	0.137721
848	NZ_CP008706.1	1257404	1259674	2.62659		848	NZ_CP008706.1	1267210	1269675	ABUW_RS05995		848	NZ_CP008706.1	1267210	1269675	-0.868638	-2.06996	-1.49271	-1.64525	-0.0489406	-0.0136255	0.254215	-0.0211686	-2.68194	-3.02668	-2.79926	-3.14556	-1.20868	-1.44948	-1.03467	-1.70121			-0.407727	2.45404	-1.2454	0.21937	0.660921	-6.29796	-1.16083	2.45404	-2.71233	0.00940202	0.0197937	-3.3138	-0.128159	2.45404	-0.394689	0.694919
849	NZ_CP008706.1	1259911	1262760	0.726395		849	NZ_CP008706.1	1271169	1272581	sthA		849	NZ_CP008706.1	1271169	1272581	-0.133515	-0.0670485	-0.255052	-0.309137	-0.0673716	-0.120589	-0.00522427	-0.286342	0.460012	0.624889	0.57408	0.520474	1.01453	1.09053	1.16548	1.06436			-0.822222	2.03911	-1.94898	0.0574878	0.303501	-5.07883	-1.59725	2.03911	-2.89776	0.00576615	0.012936	-2.74198	-0.582221	2.03911	-1.39321	0.170337
850	NZ_CP008706.1	1262895	1263617	1.43169		850	NZ_CP008706.1	1274214	1275560	ABUW_RS06020		850	NZ_CP008706.1	1274214	1275560	1.45597	1.0477	1.63421	1.79944	1.21738	0.68754	1.01081	0.699407	-1.70445	-1.38954	-1.63338	-1.21882	-3.17833	-2.44089	-1.55579	-1.27547			-0.588408	2.15387	-1.76985	0.0834629	0.381777	-5.50922	-2.93723	2.15387	-5.29953	3.29448e-06	1.86836e-05	4.36456	-0.789984	2.15387	-2.20315	0.0326956
851	NZ_CP008706.1	1263636	1264472	2.22256		851	NZ_CP008706.1	1275970	1277088	ABUW_RS06025		851	NZ_CP008706.1	1275970	1277088	3.04073	2.8111	3.32827	3.27332	3.68028	2.76833	3.48085	3.08284	0.885248	-0.270604	0.424265	-0.51284	0.794964	-1.03418	0.116752	-1.23851			-0.810341	3.48963	-2.89383	0.00582714	0.0601924	-3.32961	-2.13944	3.48963	-5.21128	4.43758e-06	2.45372e-05	3.91323	-1.50271	3.48963	-4.66329	2.75183e-05
852	NZ_CP008706.1	1264544	1265926	2.86692		852	NZ_CP008706.1	1278330	1279082	rpsB		852	NZ_CP008706.1	1278330	1279082	0.149092	0.591712	0.32709	-0.0958979	0.335122	0.111761	0.649671	0.106806	1.66872	1.65625	1.54127	1.62364	2.52267	2.73371	2.49756	2.78546			-0.0649	2.8787	-0.253791	0.800802	0.958922	-7.03785	-1.53472	2.8787	-4.12965	0.000153712	0.000550122	0.612776	-0.341403	2.8787	-1.25455	0.216059
853	NZ_CP008706.1	1266723	1267106	1.74844		853	NZ_CP008706.1	1279220	1280095	ABUW_RS06040		853	NZ_CP008706.1	1279220	1280095	0.169594	0.816591	0.352669	-0.0174788	-0.0264776	-0.0223332	0.460811	-0.229856	1.90401	2.05917	1.85849	1.89712	2.61931	3.01494	2.69529	2.98619			-0.0997203	6.80218	-0.38858	0.699402	0.926948	-7.38912	0.483107	6.80218	1.87057	0.0678537	0.107001	-5.68413	0.0187925	6.80218	0.0729951	0.94213
854	NZ_CP008706.1	1267210	1269675	1.94659		854	NZ_CP008706.1	1280161	1280646	ABUW_RS06045		854	NZ_CP008706.1	1280161	1280646	-0.181394	-0.790946	-0.413744	-0.997071	-0.642159	0.32532	-0.161435	0.701072	-0.757333	-1.93058	-1.52002	-1.58693	-3.40916	-2.49617	-2.46403	-1.86685			0.0182216	10.4335	0.0833758	0.933919	0.992444	-7.33373	0.905423	10.4335	4.12953	0.000153771	0.000550122	0.0835826	0.0868379	10.4335	0.398497	0.692131
855	NZ_CP008706.1	1271169	1272581	2.39389		855	NZ_CP008706.1	1280744	1281568	ABUW_RS06050		855	NZ_CP008706.1	1280744	1281568	0.0957861	-0.440176	-0.0896982	-0.0444415	0.608933	0.998899	0.646577	1.18052	-1.98432	-1.49006	-1.90296	-1.65484	-4.08805	-2.23288	-1.28486	-2.2585			-0.0549319	10.0398	-0.360858	0.719878	0.931711	-7.28109	0.281553	10.0398	1.87025	0.0679	0.107001	-5.58499	-0.163033	10.0398	-1.07888	0.286334
856	NZ_CP008706.1	1274214	1275560	0.690661		856	NZ_CP008706.1	1281663	1282379	ABUW_RS06055		856	NZ_CP008706.1	1281663	1282379	0.0538633	-0.761444	0.0354687	-0.242872	0.470536	0.678585	-0.426459	0.93345	-1.02631	-2.4029	-2.46133	-4.09525	-0.382691	-2.21867	-2.91738	-2.38267			-0.206382	3.28541	-0.842371	0.403993	0.822591	-6.76221	-0.769263	3.28541	-2.52894	0.0149795	0.0294575	-3.82455	-0.980648	3.28541	-3.46269	0.0011766
857	NZ_CP008706.1	1275970	1277088	2.14207		857	NZ_CP008706.1	1282739	1283191	ABUW_RS06065		857	NZ_CP008706.1	1282739	1283191	0.0941827	-0.481979	0.0889049	-0.29299	-0.145756	-0.38395	-0.197342	0.0527171	-4.25719	-4.97764	-4.19582	-4.36738	-4.47271	-4.38703	-4.02796	-3.26141			0.241789	6.55997	0.916023	0.364492	0.796947	-7.02849	1.17102	6.55997	4.45514	5.42564e-05	0.000221743	0.981192	0.421799	6.55997	1.59545	0.117544
858	NZ_CP008706.1	1278330	1279082	3.73866		858	NZ_CP008706.1	1285676	1286818	rodA		858	NZ_CP008706.1	1285676	1286818	-0.0239326	-0.342292	0.044745	-0.220918	-0.0330479	0.274926	0.353774	0.0586986	-0.661572	-0.826187	-0.587158	-0.427356	-1.21501	-1.12548	-1.2756	-0.768884			-0.0503292	6.72157	-0.339431	0.735849	0.938532	-7.41332	0.372604	6.72157	2.48666	0.016634	0.0322225	-4.45105	0.300974	6.72157	2.0326	0.0479616
859	NZ_CP008706.1	1279220	1280095	3.34054		859	NZ_CP008706.1	1287621	1288433	queF		859	NZ_CP008706.1	1287621	1288433	0.00977112	0.00480805	-0.105664	-0.137994	-0.0308938	-0.0078004	-0.0627056	0.126664	0.695609	0.793688	0.594958	0.696779	0.741944	0.819995	0.336226	1.00117			0.0273613	9.38117	0.179237	0.858548	0.977804	-7.37363	0.129888	9.38117	0.86586	0.391117	0.467044	-6.96953	-0.298362	9.38117	-1.98032	0.0537424
860	NZ_CP008706.1	1280161	1280646	0.868067		860	NZ_CP008706.1	1290433	1291419	ABUW_RS06105		860	NZ_CP008706.1	1290433	1291419	0.244964	0.446889	0.390921	0.427692	0.381828	0.0886417	0.331672	0.229788	0.986253	1.14154	1.05152	0.986298	0.932758	0.769962	0.757612	0.983142			0.170421	12.6042	0.846034	0.401968	0.822591	-6.85323	0.215684	12.6042	1.09492	0.279321	0.353738	-6.5759	-0.0589351	12.6042	-0.296317	0.768338
861	NZ_CP008706.1	1280744	1281568	1.07289		861	NZ_CP008706.1	1291416	1291685	ABUW_RS06110		861	NZ_CP008706.1	1291416	1291685	-0.594971	0.111598	0.298852	0.0948618	0.408498	-0.121173	-0.134527	-0.701939	-0.725048	-1.58361	-1.21847	-0.904658	-0.395864	-0.877367	-1.10283	-0.536757			-0.193475	4.50477	-0.894382	0.375831	0.806578	-6.91132	-0.992525	4.50477	-3.69536	0.000588479	0.0017547	-0.991361	-0.388351	4.50477	-1.72848	0.090694
862	NZ_CP008706.1	1281663	1282379	0.415599		862	NZ_CP008706.1	1292115	1292456	ABUW_RS06125		862	NZ_CP008706.1	1292115	1292456	0.460476	0.994085	1.37135	0.713933	0.80053	0.970054	1.50322	1.72147	-0.448438	0.562361	0.967612	0.769604	-0.186739	0.34598	1.79596	1.42182			-0.595663	0.893363	-1.2047	0.234558	0.680509	-5.92175	-3.08084	0.893363	-4.32684	8.2053e-05	0.000318718	1.42126	-0.24933	0.893363	-0.517988	0.60698
863	NZ_CP008706.1	1282739	1283191	0.685375		863	NZ_CP008706.1	1292990	1293886	ABUW_RS06140		863	NZ_CP008706.1	1292990	1293886	0.577468	1.16979	1.12948	0.90356	0.359445	0.103615	0.548418	0.058432	0.118426	0.537607	0.650361	0.601901	-2.51869	-1.18894	-3.33331	-1.4023			0.0506978	0.388261	0.0861304	0.931741	0.992444	-6.45153	-3.10299	0.388261	-3.75246	0.000494978	0.0015082	-0.175908	-0.787158	0.388261	-1.21419	0.23095
864	NZ_CP008706.1	1285676	1286818	1.50072		864	NZ_CP008706.1	1293889	1294740	ABUW_RS06145		864	NZ_CP008706.1	1293889	1294740	-0.402527	-0.257388	0.602575	-0.309825	-0.0586188	-0.116025	0.531142	-0.374477	-1.22601	-0.862725	-0.315921	-0.0823509	-2.32689	-1.18161	-1.71887	-0.918874			-0.65413	5.50921	-1.97155	0.0547688	0.293698	-5.5282	-1.3108	5.50921	-3.43906	0.00126092	0.00340349	-1.88923	-0.262358	5.50921	-0.799501	0.42816
865	NZ_CP008706.1	1287621	1288433	1.56087		865	NZ_CP008706.1	1294750	1295040	ABUW_RS06150		865	NZ_CP008706.1	1294750	1295040	0.859519	0.653388	0.318436	1.0512	-0.141436	0.58838	0.894053	0.339401	-0.847815	-1.81853	-1.07532	-1.16883	-2.16387	-1.30662	-1.71912	-1.93963			-0.228861	2.49237	-0.424604	0.673129	0.924637	-6.81656	-2.02872	2.49237	-2.56903	0.0135507	0.0270582	-3.40263	0.0413546	2.49237	0.0789733	0.937401
866	NZ_CP008706.1	1290433	1291419	1.34361		866	NZ_CP008706.1	1295040	1295306	ABUW_RS06155		866	NZ_CP008706.1	1295040	1295306	-0.347956	0.0369428	0.563204	0.394829	1.10327	0.348247	1.29186	1.04087	-2.28735	-0.519619	-1.2076	-1.44615	-2.14853	-1.7398	-1.30765	-1.66665			-0.198149	8.18001	-0.920636	0.362103	0.796689	-7.02559	1.0116	8.18001	4.64881	2.88576e-05	0.000126519	1.60924	0.186431	8.18001	0.861309	0.393591
867	NZ_CP008706.1	1291416	1291685	0.966596		867	NZ_CP008706.1	1295326	1295703	ABUW_RS06160		867	NZ_CP008706.1	1295326	1295703	-0.916356	-1.21739	0.0411013	0.303295	1.06942	0.848651	1.00288	0.676626	-1.35195	-1.62498	-1.99582	-1.57032	-1.67996	-2.08789	0.889113	-1.94933			-0.221932	5.32396	-1.30934	0.197002	0.619856	-6.53205	0.527262	5.32396	3.10696	0.00325465	0.00779953	-2.87601	-0.0155712	5.32396	-0.0920175	0.927089
868	NZ_CP008706.1	1292115	1292456	0.803326		868	NZ_CP008706.1	1295906	1296121	ABUW_RS06165		868	NZ_CP008706.1	1295906	1296121	0.070692	0.105567	-0.254682	-0.00390742	-0.011754	0.074096	0.210709	-0.0317768	0.108679	0.041833	-0.0305106	-0.0887768	0.630737	0.910165	1.02088	0.893977			-0.254136	5.7047	-1.35743	0.181351	0.590882	-6.48388	0.35467	5.7047	1.87417	0.067346	0.10644	-5.61192	-0.378579	5.7047	-1.97843	0.0539619
869	NZ_CP008706.1	1292990	1293886	0.682931		869	NZ_CP008706.1	1296550	1297059	ABUW_RS20380		869	NZ_CP008706.1	1296550	1297059	-0.333703	-0.0600283	-0.446721	-0.0521213	0.0808227	0.428733	0.214149	0.281127	-0.443526	-0.0383598	-0.223179	-0.376364	-0.885768	-0.871617	-1.69778	-0.907774			-0.156765	7.1903	-0.83548	0.40782	0.822954	-7.12189	1.3384	7.1903	7.16446	5.5217e-09	6.74077e-08	10.0404	0.192603	7.1903	1.02751	0.309622
870	NZ_CP008706.1	1293889	1294740	0.524098		870	NZ_CP008706.1	1297205	1297414	ABUW_RS06180		870	NZ_CP008706.1	1297205	1297414	-0.0365103	0.131293	-0.00986433	0.35151	-0.200379	0.120262	-0.483201	0.572144	-0.803252	-0.518742	-0.695835	-0.878604	-1.7968	-1.42803	-0.665826	-2.24971			-0.0331876	4.78742	-0.146914	0.88385	0.986154	-7.25041	0.789592	4.78742	3.51459	0.00100989	0.00282109	-1.65794	0.255527	4.78742	1.14641	0.257627
871	NZ_CP008706.1	1294750	1295040	0.358511		871	NZ_CP008706.1	1298295	1298525	ABUW_RS06190		871	NZ_CP008706.1	1298295	1298525	-0.233139	-1.24372	-0.576464	-0.813457	0.579988	-0.239835	0.129086	0.170992	-0.0202838	-1.02069	0.100446	-0.763061	-1.08181	-0.510756	-2.5525	-1.95916			-0.452705	5.042	-2.44876	0.018256	0.136927	-4.54611	-1.79335	5.042	-7.47537	1.90864e-09	2.72871e-08	11.333	-1.04198	5.042	-5.27399	3.5914e-06
872	NZ_CP008706.1	1295040	1295306	0.690446		872	NZ_CP008706.1	1298536	1298802	ABUW_RS06195		872	NZ_CP008706.1	1298536	1298802	0.522789	0.373638	0.529691	0.525425	-0.0390446	0.672651	0.537832	0.44695	-3.63488	-2.35564	-3.1404	-1.86736	-3.63419	-2.75642	-2.80867	-3.09912			-0.124954	10.2664	-0.547086	0.586997	0.900424	-7.20937	1.35707	10.2664	5.82824	5.44415e-07	3.85411e-06	5.59845	0.169328	10.2664	0.739184	0.463597
873	NZ_CP008706.1	1295326	1295703	0.304678		873	NZ_CP008706.1	1299169	1299912	ABUW_RS06200		873	NZ_CP008706.1	1299169	1299912	0.657179	-0.182936	0.414977	-0.00784758	0.836608	0.00048466	0.518721	1.17055	-2.72188	-1.40435	-1.45535	-1.37238	-2.15415	-2.62409	-0.399666	-1.43472			-0.744222	3.46256	-3.18566	0.00261089	0.0315657	-2.64803	-2.41873	3.46256	-6.77863	2.07569e-08	2.13824e-07	9.1287	-0.928099	3.46256	-3.80847	0.000417257
874	NZ_CP008706.1	1295906	1296121	2.07726		874	NZ_CP008706.1	1299912	1301237	ABUW_RS06205		874	NZ_CP008706.1	1299912	1301237	0.136183	0.242455	1.14222	0.787695	1.5494	0.820943	1.39731	1.29523	-0.163592	-0.514687	-0.0991481	0.944482	-1.17445	-2.06343	0.353887	-1.15654			-0.625615	3.13925	-1.87614	0.0670682	0.329643	-5.59577	-2.62263	3.13925	-4.86485	1.41448e-05	6.77511e-05	2.79925	-0.956722	3.13925	-2.69816	0.00975281
875	NZ_CP008706.1	1296550	1297059	1.63052		875	NZ_CP008706.1	1302718	1303167	ABUW_RS06235		875	NZ_CP008706.1	1302718	1303167	1.44681	0.774038	2.55248	1.90493	2.41659	2.54014	2.41139	1.66106	-0.312294	0.226013	1.89523	1.60909	1.24892	0.885276	2.08018	1.4442			-0.57625	8.16228	-2.11675	0.0397901	0.238614	-5.26647	0.409801	8.16228	1.49738	0.141211	0.197674	-6.26369	-0.192406	8.16228	-0.702639	0.485865
876	NZ_CP008706.1	1297205	1297414	1.56062		876	NZ_CP008706.1	1303158	1303469	ABUW_RS06240		876	NZ_CP008706.1	1303158	1303469	0.826127	1.08093	1.69054	1.51213	1.6457	0.808835	1.55658	1.61924	-0.115148	0.0370972	1.05442	1.18113	-0.625783	0.538102	0.645782	-0.287901			-0.0515195	6.20985	-0.149748	0.881626	0.986154	-7.44626	0.535456	6.20985	1.54451	0.129402	0.183465	-6.20707	0.0428778	6.20985	0.124128	0.901761
877	NZ_CP008706.1	1298295	1298525	0.707278		877	NZ_CP008706.1	1305043	1305261	ABUW_RS06260		877	NZ_CP008706.1	1305043	1305261	-0.225532	-0.411116	-0.0575729	-0.0979899	0.252895	-0.214569	-0.29726	-0.362766	-3.99491	-3.45982	-3.84017	-4.10628	-4.71403	-3.192	-4.18572	-4.84429			0.132646	11.6049	0.524745	0.602312	0.906239	-7.15142	1.42669	11.6049	5.55302	1.39376e-06	8.68986e-06	4.72802	0.393852	11.6049	1.55403	0.127116
878	NZ_CP008706.1	1298536	1298802	0.955148		878	NZ_CP008706.1	1306188	1306541	ABUW_RS06270		878	NZ_CP008706.1	1306188	1306541	-2.66593	-4.49257	-3.31629	-4.46382	-3.80189	-1.83372	-2.69066	-1.79458	-4.41646	-4.60329	-4.56758	-4.5074	-3.42168	-3.33599	-2.97692	-3.19743			-0.671155	1.43745	-1.30007	0.200134	0.625971	-5.70327	-0.256294	1.43745	-0.475123	0.636976	0.700096	-6.32004	-0.706673	1.43745	-1.33709	0.187849
879	NZ_CP008706.1	1299169	1299912	0.193085		879	NZ_CP008706.1	1306740	1306976	ABUW_RS06275		879	NZ_CP008706.1	1306740	1306976	-2.95134	-3.75465	-3.04841	-3.71445	-3.971	-1.06128	-3.26815	-1.33967	-4.92894	-5.11577	-4.33396	-5.01989	-3.74645	-2.8892	-3.3017	-3.52221			-0.294789	7.59621	-2.85035	0.00654476	0.0644197	-3.67034	0.804605	7.59621	7.75619	7.34871e-10	1.21676e-08	12.056	-0.138592	7.59621	-1.33678	0.187951
880	NZ_CP008706.1	1299912	1301237	0.278034		880	NZ_CP008706.1	1307638	1308093	ABUW_RS06280		880	NZ_CP008706.1	1307638	1308093	-0.680549	-0.864311	-0.519917	-1.01237	-0.360825	-0.39495	-0.654776	-0.455812	-2.75054	-2.2627	-3.08005	-3.65416	-6.25938	-3.17153	-3.1161	-4.60131			0.18245	2.97869	0.620679	0.537912	0.88487	-6.78635	-0.605491	2.97869	-1.61532	0.113166	0.164098	-5.40555	0.291481	2.97869	0.976224	0.334123
881	NZ_CP008706.1	1302718	1303167	0.264474		881	NZ_CP008706.1	1308155	1308589	ABUW_RS06285		881	NZ_CP008706.1	1308155	1308589	-0.642599	-0.812993	-1.28428	-0.446724	-0.258184	-0.0407835	-0.505452	0.246044	-2.41587	-1.73283	-3.66309	-2.9389	-2.2851	-1.78528	-2.81065	-3.52664			3.3495	8.18946	21.2068	3.34967e-25	3.14869e-22	47.2386	2.70191	8.18946	17.7905	4.2166e-22	2.6424e-19	40.1943	3.1648	8.18946	20.2406	2.28475e-24
882	NZ_CP008706.1	1303158	1303469	0.887926		882	NZ_CP008706.1	1308558	1309199	ABUW_RS06290		882	NZ_CP008706.1	1308558	1309199	-1.31284	-2.11705	-1.00789	-0.808474	-0.465351	-0.120505	-0.421374	-0.0261362	-2.01202	-1.08756	-3.25984	-1.46527	-3.64478	-0.330703	-1.04678	-2.66532			1.03654	4.94552	4.53757	4.15121e-05	0.000871986	1.30578	0.0480191	4.94552	0.179229	0.858555	0.886615	-7.09282	0.756245	4.94552	3.2264	0.00232681
883	NZ_CP008706.1	1305043	1305261	2.02391		883	NZ_CP008706.1	1309258	1309728	ABUW_RS06295		883	NZ_CP008706.1	1309258	1309728	-0.573225	-0.731621	-0.509963	-0.287989	0.703163	-0.356578	0.503797	1.04517	-2.66389	-2.34533	-3.24661	-2.13732	-2.52678	-2.44109	-2.08202	-1.48869			0.156862	10.5772	0.596744	0.553641	0.892188	-7.18286	1.38932	10.5772	5.2194	4.31782e-06	2.39455e-05	3.5515	0.515948	10.5772	1.9534	0.0569463
884	NZ_CP008706.1	1306188	1306541	0.0835024		884	NZ_CP008706.1	1309718	1311145	terL		884	NZ_CP008706.1	1309718	1311145	-0.348157	-0.278266	0.2641	0.233398	0.596505	0.0294029	0.371059	0.119246	-1.77724	-0.913624	-1.50087	-1.37011	-3.02851	-2.44344	-1.17331	-2.0311			-0.424308	5.12648	-1.92024	0.0611184	0.314371	-5.56951	-0.860106	5.12648	-3.40348	0.00139885	0.00372763	-1.9419	-0.238166	5.12648	-1.07752	0.286938
885	NZ_CP008706.1	1306740	1306976	0.457471		885	NZ_CP008706.1	1311142	1312593	ABUW_RS06305		885	NZ_CP008706.1	1311142	1312593	0.133327	-0.0397831	0.596529	-0.0766851	0.855727	0.449262	1.25285	0.890999	-2.38875	-0.87639	-0.521234	-0.482969	-1.18305	-2.60386	-0.799889	-2.38782			-0.230466	6.75471	-0.866403	0.390822	0.816185	-7.09063	0.491276	6.75471	1.84413	0.0716901	0.112034	-5.7393	-0.361754	6.75471	-1.34585	0.18503
886	NZ_CP008706.1	1307638	1308093	1.2039		886	NZ_CP008706.1	1312595	1313698	ABUW_RS06310		886	NZ_CP008706.1	1312595	1313698	-0.45095	-0.454724	-0.37691	-0.147478	1.21369	0.891952	1.70919	0.951381	-1.74763	-1.21619	-1.07996	-1.66315	-1.43384	-2.7131	-0.891276	-0.87588			-0.074071	6.22107	-0.289468	0.77354	0.952733	-7.4258	0.27374	6.22107	1.05364	0.297618	0.371776	-6.83547	0.071022	6.22107	0.276862	0.783141
887	NZ_CP008706.1	1308155	1308589	0.527932		887	NZ_CP008706.1	1313707	1314135	ABUW_RS06315		887	NZ_CP008706.1	1313707	1314135	-0.176671	-1.12893	-0.94378	-0.603225	-0.00633768	0.312626	-0.459924	0.127275	-2.32586	-2.33658	-2.69382	-2.35086	-2.09505	-2.03315	-0.705008	-3.91978			2.42337	7.89838	8.2246	1.51571e-10	1.1873e-08	13.6152	2.02868	7.89838	7.10654	6.73365e-09	8.11491e-08	9.85119	2.86347	7.89838	9.64853	1.42631e-12
888	NZ_CP008706.1	1308558	1309199	0.388804		888	NZ_CP008706.1	1314694	1314885	ABUW_RS06325		888	NZ_CP008706.1	1314694	1314885	1.15251	0.502018	2.20566	1.06328	1.35838	1.8371	2.43741	1.30108	-0.151213	0.198305	1.01332	1.07635	-1.92644	-1.84076	-1.48169	-1.70219			-0.480321	1.01533	-1.02946	0.308714	0.754233	-5.99946	-0.546093	1.01533	-1.06826	0.291047	0.365477	-5.81666	-0.41677	1.01533	-0.887367	0.379555
889	NZ_CP008706.1	1309258	1309728	0.262677		889	NZ_CP008706.1	1314999	1315766	ABUW_RS06330		889	NZ_CP008706.1	1314999	1315766	0.767727	-0.916835	0.74944	-0.205494	1.56927	1.57838	2.72781	1.9901	-2.04998	-1.18799	-2.18805	-1.27775	-2.35379	-2.22947	-1.17632	-0.90518			-0.0948526	3.27881	-0.2779	0.78235	0.954147	-7.04899	-1.26384	3.27881	-2.67344	0.0103937	0.0215914	-3.36817	-0.446486	3.27881	-1.20445	0.234651
890	NZ_CP008706.1	1309718	1311145	0.514645		890	NZ_CP008706.1	1315794	1316750	ABUW_RS06335		890	NZ_CP008706.1	1315794	1316750	0.195458	-0.0556284	0.195694	0.100702	1.24295	1.12217	1.94614	1.19099	-0.838495	-1.05977	-0.718088	-1.36136	-2.13413	-1.61515	-1.91736	-1.34818			-0.194368	4.21119	-0.783039	0.437667	0.840916	-6.91434	-1.21797	4.21119	-3.66883	0.0006375	0.0018869	-0.923435	-0.11571	4.21119	-0.462661	0.645815
891	NZ_CP008706.1	1311142	1312593	0.355729		891	NZ_CP008706.1	1316816	1317481	ABUW_RS06340		891	NZ_CP008706.1	1316816	1317481	0.357467	0.840715	2.26648	1.34668	3.0084	3.04374	3.73296	2.72171	0.876491	0.552706	0.555652	-0.13049	0.991418	2.04362	1.12827	-0.182422			0.223439	-1.7156	0.261454	0.794924	0.957679	-6.07835	-1.70362	-1.7156	-1.70731	0.0945903	0.141753	-4.5732	0.659097	-1.7156	0.782806	0.437802
892	NZ_CP008706.1	1312595	1313698	0.540954		892	NZ_CP008706.1	1317486	1317875	ABUW_RS06345		892	NZ_CP008706.1	1317486	1317875	0.372225	-0.334047	-0.470513	-0.206739	3.00697	2.88806	3.26859	2.88749	-1.32032	-1.9252	-0.845788	-1.83006	0.0355232	0.121206	0.480276	0.259769			-1.00809	-2.16552	-1.34393	0.185645	0.596604	-5.18361	-1.16441	-2.16552	-1.46249	0.150492	0.208033	-4.93361	-0.229595	-2.16552	-0.318719	0.7514
893	NZ_CP008706.1	1313707	1314135	1.19667		893	NZ_CP008706.1	1317877	1318245	ABUW_RS06350		893	NZ_CP008706.1	1317877	1318245	-0.390465	-2.32976	-0.622569	-0.0871554	0.472234	0.715004	1.12185	1.13014	-1.87233	-2.72848	-1.68535	-2.63715	-1.78473	-1.67546	-1.843	-2.06351			-1.42436	-0.337635	-2.07812	0.0433761	0.253201	-4.26982	-3.24155	-0.337635	-3.81442	0.000409739	0.00128171	-0.000282882	-0.732556	-0.337635	-1.11487	0.270767
894	NZ_CP008706.1	1314694	1314885	0.625273		894	NZ_CP008706.1	1318254	1318658	ABUW_RS06355		894	NZ_CP008706.1	1318254	1318658	-0.187836	-0.550741	-0.0726811	-1.37658	1.99265	1.73038	2.46916	2.04396	-2.29895	-0.727229	-1.35242	-1.42735	-1.51256	0.357646	-0.829208	-1.07142			0.344118	6.51418	1.42411	0.161248	0.556325	-6.46104	0.418604	6.51418	1.69763	0.0964183	0.144091	-5.96962	0.431894	6.51418	1.78115	0.0815741
895	NZ_CP008706.1	1314999	1315766	0.57904		895	NZ_CP008706.1	1318955	1319398	ABUW_RS06365		895	NZ_CP008706.1	1318955	1319398	-0.106331	-0.173402	-0.130623	-0.456707	0.949411	0.900412	0.909778	0.652685	-2.41723	-2.66471	-1.57319	-1.39648	-3.14169	-1.96655	-3.19996	-1.61386			0.605887	4.10339	2.42851	0.0191799	0.141319	-4.27977	1.35627	4.10339	5.42676	2.14098e-06	1.26773e-05	4.45421	1.05043	4.10339	4.31752	8.45438e-05
896	NZ_CP008706.1	1315794	1316750	1.07185		896	NZ_CP008706.1	1319714	1320064	ABUW_RS06375		896	NZ_CP008706.1	1319714	1320064	0.327426	-1.29009	-0.725763	0.540521	2.438	2.19981	3.05272	3.36828	-1.57636	-2.29975	-2.26405	-2.20387	0.702334	0.788017	1.14709	0.926581			-0.198194	1.50453	-0.381134	0.70488	0.928147	-6.61379	-0.552983	1.50453	-0.916544	0.364221	0.439074	-6.06691	-0.139577	1.50453	-0.265559	0.79178
897	NZ_CP008706.1	1316816	1317481	0.164895		897	NZ_CP008706.1	1320064	1321161	ABUW_RS06380		897	NZ_CP008706.1	1320064	1321161	-0.50957	-0.738583	-0.0551701	-0.126666	0.535349	0.262075	0.746092	0.503085	-4.79337	-2.37627	-4.14191	-3.97293	-4.16559	-4.07991	-3.72084	-2.89054			0.196618	4.15641	1.00642	0.319546	0.765594	-6.66986	-0.24964	4.15641	-1.08195	0.284984	0.359215	-6.36911	0.055136	4.15641	0.272663	0.786348
898	NZ_CP008706.1	1317486	1317875	0.180114		898	NZ_CP008706.1	1322244	1322759	ABUW_RS06390		898	NZ_CP008706.1	1322244	1322759	0.968638	0.288097	1.58852	1.1883	1.47627	1.12384	2.13193	0.967635	-1.16088	-0.632357	-0.612836	-1.2446	-3.12775	-2.51838	-2.683	-0.836954			-0.489314	7.71013	-2.40551	0.0202809	0.147425	-4.66727	-1.52212	7.71013	-7.44531	2.11461e-09	2.97787e-08	11.0318	-0.785082	7.71013	-3.8862	0.000328638
899	NZ_CP008706.1	1317877	1318245	0.315924		899	NZ_CP008706.1	1323310	1324020	ABUW_RS06395		899	NZ_CP008706.1	1323310	1324020	-0.410958	-1.00733	-0.604099	-0.563507	-0.404356	-0.00602236	-0.30228	0.445271	-2.35482	-2.54164	-2.03424	-1.82467	-5.22624	-4.57586	-3.67562	-4.40461			-0.643183	4.27902	-3.15731	0.00282748	0.0337502	-2.72757	-1.66565	4.27902	-6.12973	1.93478e-07	1.55112e-06	6.8599	-0.714012	4.27902	-3.41655	0.0013466
900	NZ_CP008706.1	1318254	1318658	0.576095		900	NZ_CP008706.1	1324135	1325064	ABUW_RS06400		900	NZ_CP008706.1	1324135	1325064	-0.0359382	-0.438318	0.0180198	-0.124583	-0.20379	0.0197389	-0.544038	0.0299171	-2.03823	-1.81829	-1.84321	-2.37291	-2.84796	-2.63155	-2.75105	-2.99419			-0.382712	1.44486	-1.11806	0.269419	0.71612	-6.18807	-2.73077	1.44486	-5.29325	3.36517e-06	1.90271e-05	4.37868	-0.496348	1.44486	-1.37877	0.174717
901	NZ_CP008706.1	1318955	1319398	0.736896		901	NZ_CP008706.1	1325273	1325509	ABUW_RS06405		901	NZ_CP008706.1	1325273	1325509	-0.448864	-0.225161	-0.6495	-0.186299	0.582165	1.40033	0.531508	0.36608	-2.39109	-1.08683	-0.961005	-1.77193	-1.91075	-1.50509	-2.19327	-2.41377			-0.0926266	5.08035	-0.55021	0.584871	0.900424	-7.19556	0.022806	5.08035	0.127253	0.899301	0.920352	-7.21922	-0.143227	5.08035	-0.835445	0.407839
902	NZ_CP008706.1	1319714	1320064	-0.00502111		902	NZ_CP008706.1	1325596	1326117	ABUW_RS06410		902	NZ_CP008706.1	1325596	1326117	0.187571	0.265546	0.225495	0.387179	-0.0346979	0.109039	-0.129359	0.267634	0.749063	1.17803	1.05223	1.11464	0.417753	0.781139	0.539109	0.416016			-0.0417891	6.17685	-0.290253	0.772943	0.952733	-7.38216	0.607593	6.17685	4.19455	0.000125161	0.000460926	0.204262	0.110162	6.17685	0.764335	0.448619
903	NZ_CP008706.1	1320064	1321161	0.330389		903	NZ_CP008706.1	1326136	1326411	ABUW_RS06415		903	NZ_CP008706.1	1326136	1326411	0.00898404	0.316748	-0.323211	-0.185701	-0.272023	-0.00959645	-0.58054	-0.308881	1.20013	1.29065	1.2629	1.5029	0.904733	1.3834	2.06419	1.36643			0.258057	11.666	0.672058	0.50495	0.872197	-7.05997	0.923332	11.666	2.41248	0.0199413	0.0375272	-4.44923	0.245516	11.666	0.643161	0.523353
904	NZ_CP008706.1	1322244	1322759	0.514414		904	NZ_CP008706.1	1326489	1330796	ABUW_RS06420		904	NZ_CP008706.1	1326489	1330796	0.128634	-0.0186907	0.218263	0.168989	-0.00303055	-0.194115	0.163184	-0.01295	-1.86314	-1.6564	-1.79113	-2.03869	-2.78122	-2.12139	-3.67077	-2.35075			0.11497	7.92383	0.671999	0.504987	0.872197	-7.23225	-0.142634	7.92383	-0.840602	0.404973	0.479893	-7.05288	0.0550585	7.92383	0.322749	0.748366
905	NZ_CP008706.1	1323310	1324020	1.04834		905	NZ_CP008706.1	1331265	1331996	ABUW_RS06425		905	NZ_CP008706.1	1331265	1331996	-1.33778	-1.20881	-1.53044	-1.63253	-0.116257	0.357502	-0.317827	0.740037	-2.21321	-2.24255	-2.86001	-2.20963	-3.39367	-2.36445	-2.5822	-2.29244			-0.0103111	7.01759	-0.0778107	0.93832	0.994053	-7.4779	0.431178	7.01759	3.24057	0.00223509	0.00561012	-2.60882	0.0926609	7.01759	0.697291	0.489174
906	NZ_CP008706.1	1324135	1325064	1.155		906	NZ_CP008706.1	1331986	1332630	ABUW_RS06430		906	NZ_CP008706.1	1331986	1332630	-1.83137	-1.01585	-1.33254	-1.39079	-0.538009	-0.0142663	-0.458332	0.0825552	-1.18455	-3.04322	-2.00633	-1.33052	-3.86714	-1.37185	-1.6668	-2.3949			-0.0753819	5.1081	-0.362029	0.719009	0.931711	-7.29264	0.27541	5.1081	1.27769	0.207849	0.272875	-6.44982	-0.334646	5.1081	-1.55041	0.127981
907	NZ_CP008706.1	1325273	1325509	0.825138		907	NZ_CP008706.1	1332657	1333364	ABUW_RS06435		907	NZ_CP008706.1	1332657	1333364	-0.816644	-0.837676	-0.870477	-1.30618	-0.12818	0.609867	0.0567674	0.425941	-1.4064	-1.45063	-1.95874	-1.48889	-1.85262	-1.19258	-1.34223	-1.84547			-0.220904	7.21876	-1.47819	0.146256	0.530031	-6.39227	0.357041	7.21876	2.38608	0.0212545	0.0397399	-4.68786	-0.0906354	7.21876	-0.60484	0.548294
908	NZ_CP008706.1	1325596	1326117	1.99201		908	NZ_CP008706.1	1334757	1338203	ABUW_RS06455		908	NZ_CP008706.1	1334757	1338203	0.418146	0.0339299	0.211039	0.637642	0.521507	0.25367	0.564548	0.60807	-1.55088	-1.0068	-1.00582	-0.892478	-1.45305	-1.32134	-1.8035	-1.64531			0.117368	7.29943	0.78815	0.434702	0.840402	-7.1653	1.03751	7.29943	6.97055	1.07355e-08	1.19779e-07	9.37743	0.22942	7.29943	1.53584	0.131514
909	NZ_CP008706.1	1326136	1326411	2.15212		909	NZ_CP008706.1	1338270	1338626	ABUW_RS06460		909	NZ_CP008706.1	1338270	1338626	-0.461505	-0.628988	-0.211335	0.757613	0.636665	0.0389407	-0.776279	-1.99669	-1.79952	-2.52292	-1.42835	-2.42704	-1.75485	-1.66916	-1.31009	-1.5306			-0.690431	3.27226	-2.33972	0.0237506	0.165106	-4.40743	-0.280886	3.27226	-0.895651	0.37516	0.450528	-6.50531	-0.522549	3.27226	-1.76454	0.0843638
910	NZ_CP008706.1	1326489	1330796	0.884521		910	NZ_CP008706.1	1338831	1339385	ABUW_RS06470		910	NZ_CP008706.1	1338831	1339385	-0.138394	-0.235951	0.0918041	0.010983	-0.0381791	0.121759	-0.383917	0.0430486	-2.24272	-1.46852	-1.67392	-2.28129	-1.1953	-2.00918	-3.24705	-4.16836			-0.254683	3.59752	-1.16748	0.249107	0.696388	-6.42353	-0.913254	3.59752	-3.28256	0.00198287	0.00505062	-1.93019	-0.218849	3.59752	-0.983333	0.330651
911	NZ_CP008706.1	1331265	1331996	1.02506		911	NZ_CP008706.1	1339552	1340073	ABUW_RS06475		911	NZ_CP008706.1	1339552	1340073	-0.0175972	-0.000968028	-0.0772897	0.0825943	0.324055	0.91061	0.527564	0.542495	-1.19805	-0.861281	-0.677301	-0.579092	-1.62382	0.268816	-0.734822	-1.06869			0.155602	3.64715	0.816923	0.418236	0.827231	-6.87394	-0.973048	3.64715	-3.8281	0.000392921	0.00123115	-0.454486	-0.0365946	3.64715	-0.184196	0.854679
912	NZ_CP008706.1	1331986	1332630	0.671437		912	NZ_CP008706.1	1340370	1340558	ABUW_RS06480		912	NZ_CP008706.1	1340370	1340558	-0.208009	-0.750106	-1.05566	-0.412099	-0.24902	0.396801	-0.153366	0.564385	-2.38254	-2.12941	-2.62721	-2.04037	-3.47792	-1.55896	-1.46846	-0.494734			0.192762	10.2677	0.484365	0.630454	0.916313	-7.22813	0.983677	10.2677	2.47048	0.0173096	0.0332397	-4.37523	0.451826	10.2677	1.13286	0.263217
913	NZ_CP008706.1	1332657	1333364	1.42389		913	NZ_CP008706.1	1340816	1341451	ABUW_RS06490		913	NZ_CP008706.1	1340816	1341451	-0.644257	-0.835629	0.201532	-0.387874	-0.145084	0.506492	0.154466	1.38543	-2.67283	-3.28021	-2.45296	-2.93265	-1.01026	-1.80538	-0.704695	-1.66682			0.261819	10.2732	0.634302	0.529065	0.883212	-7.17243	1.68509	10.2732	4.01071	0.000223305	0.000748331	-0.29903	0.642316	10.2732	1.54802	0.128555
914	NZ_CP008706.1	1334757	1338203	0.437184		914	NZ_CP008706.1	1341596	1342282	ABUW_RS06495		914	NZ_CP008706.1	1341596	1342282	-0.704294	-0.410582	-0.25081	-0.768936	-0.547981	-0.466214	-0.585635	-0.0155003	-1.16804	-0.730783	-1.15692	-1.28039	-3.62143	-2.15639	-3.98884	-3.04871			-0.0420871	10.1469	-0.227968	0.820694	0.96725	-7.30958	0.242379	10.1469	1.32947	0.190329	0.253953	-6.40718	-0.0885962	10.1469	-0.482704	0.631624
915	NZ_CP008706.1	1338270	1338626	0.0364339		915	NZ_CP008706.1	1342532	1343761	ABUW_RS06500		915	NZ_CP008706.1	1342532	1343761	-0.129487	-0.262768	-0.254263	0.0730569	-0.777304	-0.852153	-0.955766	-0.732954	-1.85611	-0.839842	-1.0912	-1.29773	-3.16101	-2.08092	-2.36193	-2.77729			0.44029	0.679074	0.791527	0.432749	0.84	-6.1222	-0.690086	0.679074	-1.05228	0.298238	0.372214	-5.678	0.609073	0.679074	1.09343	0.27997
916	NZ_CP008706.1	1338831	1339385	1.01389		916	NZ_CP008706.1	1344007	1345260	ABUW_RS06505		916	NZ_CP008706.1	1344007	1345260	-0.0700831	0.137054	-0.188912	-0.388107	-0.320915	-0.0652848	-0.249255	-0.313641	1.02729	0.831668	0.884298	1.04024	1.78027	1.5344	1.50193	1.87532			-0.848193	-1.4896	-0.920228	0.362314	0.796689	-5.69296	-1.63719	-1.4896	-1.59997	0.116536	0.167694	-4.76075	-1.12808	-1.4896	-1.18464	0.24232
917	NZ_CP008706.1	1339552	1340073	0.655859		917	NZ_CP008706.1	1345301	1346749	adeH		917	NZ_CP008706.1	1345301	1346749	-0.0614285	-0.16779	0.119642	-0.0388101	0.195379	0.193696	0.228034	0.206407	-1.2791	-0.573062	-0.919287	-1.01669	-0.497367	-0.660128	-0.351392	-0.701653			0.224699	1.1362	0.529848	0.598797	0.9055	-6.48594	-1.81099	1.1362	-3.16197	0.0027908	0.00680506	-1.83425	-0.616673	1.1362	-1.29151	0.203059
[truncated: 2,843 more rows]
[truncated: 209 more columns]

## Sheet: Fig. 5c
log2FC																							mean FPKM
[truncated: 120 more rows]

## Sheet: Fig. 5d
Sample	PC1	PC2
A10	-2.23714	-4.64028
A13	17.2168	11.3647
A14	-10.5952	10.4563
A15	-8.29151	6.1638
A16	-0.169258	1.14029
A17	-5.84898	8.86272
A19	18.5826	1.70009
A23	-6.83265	0.105556
A24	12.7737	-5.30211
[truncated: 9 more rows]

[truncated: 6 more sheets: Fig.5e, Fig. 5f, Fig. 6a, Fig. 6b, Supp. Fig. 2, Supp Fig. 4]
